# Supplementary material for: Epitope Mapping of Exposed Tegument and Alimentary Tract Proteins Identifies Putative Antigenic Targets of the Attenuated Schistosome Vaccine
Source: Front Immunol. 2021 Mar 3;11:624613. doi: 10.3389/fimmu.2020.624613 (PMC7982949; doi:10.3389/fimmu.2020.624613)
Supplement: Supplementary file 1 [file DataSheet_1.zip]

Archive with 9 entries (9 files):
- Supplementary Material/Supplementary Figure 1.pdf
- Supplementary Material/Supplementary Figure 3.pptx
- Supplementary Material/Supplementary Figure 4.pptx
- Supplementary Material/Supplementary Figure 5.pdf
- Supplementary Material/Supplementary Figure 6.PDF
- Supplementary Material/Supplementary Table 1.xlsx
- Supplementary Material/Supplementary Table 2.xlsx
- Supplementary Material/Supplementary Table 3.xlsx
- Supplementary Material/Supplemetnary Figure 2.pdf
