# Supplementary material for: Epitope Mapping of Exposed Tegument and Alimentary Tract Proteins Identifies Putative Antigenic Targets of the Attenuated Schistosome Vaccine
Source: Front Immunol. 2021 Mar 3;11:624613. doi: 10.3389/fimmu.2020.624613 (PMC7982949; doi:10.3389/fimmu.2020.624613)
Supplement: Supplementary file 1 [file DataSheet_1.zip › Supplementary Material/Supplementary Table 1.xlsx]

## Sheet: Index
Supplementary Table 1. Full dataset obtained from screening the four arrays using the various sera.
Sheet	Content
1	Short Alimentary tract targets
2	Long Alimentary tract targets
3	Short Tegument targets
4	Long tegument targets

## Sheet: 1.Short Alimentary tract
Spot Family	Row	Column	Peptide	All 8		Infect (3)		IFNgR KO (2)		Vaccn (3)		Control		Infect 3	Infect 2	Infect 1		IFNgR KO3	IFNgR KO2		Vaccn 3	Vaccn 2	Vaccn 1
Saposin 1	2	2	GSGSGSGNEENIYSE	2434.92		1243.52		2993.09		3254.21		2582.07		676.82	0	3053.75		5986.18	0		3105.56	3321.18	3335.88
Saposin 1	2	3	SGSGSGNEENIYSEQ	3510.15		3052.16		2620.85		4561.02		2203.39		1095.91	0	8060.56		5241.7	0		3357.53	10325.5	0
Saposin 1	2	4	GSGSGNEENIYSEQL	5012.85		4704.74		8205.6		3192.45		1645.52		878.64	1189.5	12046.1		9771.09	6640.12		4080.94	5496.4	0
Saposin 1	2	5	SGSGNEENIYSEQLE	6817.76		5913.25		12321.7		4052.98		2185.06		0	0	17739.8		12614	12029.3		4420.21	7392.08	346.64
Saposin 1	2	6	GSGNEENIYSEQLER	11770.9		8008.49		20710.6		9573.38		2360.04		0	5002.54	19022.9		22964.6	18456.7		12407.1	14977.4	1335.58
Saposin 1	2	7	SGNEENIYSEQLERP	9601.21		6449.44		18128.9		7067.88		2951.83		0	1545.75	17802.6		20923.2	15334.5		6308.93	10571.1	4323.63
Saposin 1	2	8	GNEENIYSEQLERPQ	5929.55		3616.19		10588.1		5137.22		3457.59		0	0	10848.6		11124.5	10051.7		3295.06	7041.46	5075.14
Saposin 1	2	9	NEENIYSEQLERPQC	4247.76		3848.92		6307.57		3273.39		2671.24		0	0	11546.8		2385.09	10230.1		3091.91	4213.27	2515
Saposin 1	2	10	EENIYSEQLERPQCH	5041.53		5011.47		7892.4		3171.01		3258.24		58.69	0	14975.7		3694.02	12090.8		3912.32	2604.38	2996.33
Saposin 1	2	11	ENIYSEQLERPQCHL	6780.66		6899.14		11039		3823.31		2322.04		3445.56	2998.15	14253.7		5669.76	16408.2		6725.29	2168.84	2575.79
Saposin 1	2	12	NIYSEQLERPQCHLL	10545.3		11601.2		15284.9		6329.63		751.35		3947.23	9701.94	21154.6		12394	18175.7		11395	2071.63	5522.21
Saposin 1	2	13	IYSEQLERPQCHLLC	6692.78		3903.03		13618.5		4865.38		637.79		280.77	1517.76	9910.56		14028.2	13208.9		4446.35	0	10149.8
Saposin 1	2	14	YSEQLERPQCHLLCG	1430.82		760.853		2286.64		1530.25		712.54		0	0	2282.56		1415.72	3157.55		0	0	4590.76
Saposin 1	2	15	SEQLERPQCHLLCGL	127.123		291.457		0		47.5367		0		0	0	874.37		0	0		0	0	142.61
Saposin 1	2	16	EQLERPQCHLLCGLC	835.176		0		3340.7		0		229.46		0	0	0		5387.95	1293.46		0	0	0
Saposin 1	2	17	QLERPQCHLLCGLCR	6175.94		9212.79		10884.6		0		646.12		529.7	719.35	26389.3		10581.3	11187.8		0	0	0
Saposin 1	2	18	LERPQCHLLCGLCRR	8062.22		11529.8		13045.9		1272.26		2239.88		3051.84	1468.63	30068.8		11345.7	14746		0	2112.33	1704.45
Saposin 1	2	19	ERPQCHLLCGLCRRI	4157.69		3150.95		10531.8		915.053		1428.04		2173.16	0	7279.69		8866.55	12197		276.88	853.18	1615.1
Saposin 1	2	20	RPQCHLLCGLCRRIG	1491.93		1368.99		3313.99		400.16		3363.65		0	0	4106.98		0	6627.98		0	0	1200.48
Saposin 1	2	21	PQCHLLCGLCRRIGR	10165.8		15684.7		13139		2664.76		5816.58		6969.95	1413.81	38670.4		9437.12	16841		4016.65	3977.62	0
Saposin 1	2	22	QCHLLCGLCRRIGRL	8716.69		7052		16278.2		5340.39		8850.08		6869.15	0	14286.8		7245.93	25310.5		6412.89	2348.63	7259.65
Saposin 1	2	23	CHLLCGLCRRIGRLI	4186.7		3253.85		6847.26		3345.85		5783.88		3862.38	0	5899.18		1548.18	12146.3		3638.19	257.45	6141.92
Saposin 1	2	24	HLLCGLCRRIGRLIK	4847.56		12367		0		559.867		3333.73		1603.52	0	35497.4		0	0		0	0.5	1679.1
Saposin 1	2	25	LLCGLCRRIGRLIKI	3067.97		4761.14		0		3420.11		433.51		0	0	14283.4		0	0		0	0	10260.3
Saposin 1	2	26	LCGLCRRIGRLIKIF	694.82		1635.24		0		217.617		2120.16		0	0	4905.71		0	0		0	0	652.85
Saposin 1	2	27	CGLCRRIGRLIKIFL	0		0		0		0		400.6		0	0	0		0	0		0	0	0
Saposin 1	2	28	GLCRRIGRLIKIFLE	18.5675		49.5133		0		0		0		148.54	0	0		0	0		0	0	0
Saposin 1	2	29	LCRRIGRLIKIFLED	640.971		0		2563.89		0		0		0	0	0		57	5070.77		0	0	0
Saposin 1	2	30	CRRIGRLIKIFLEDE	4943.3		177.42		17047.3		1639.88		187.61		532.26	0	0		12461.4	21633.2		401.71	3926.57	591.36
Saposin 1	2	31	RRIGRLIKIFLEDEP	7763.79		2346.94		26295.8		825.963		630.36		2706.19	0	4334.64		25745.4	26846.2		650.06	1827.83	0
Saposin 1	2	32	RIGRLIKIFLEDEPF	13374.5		8920.24		27220.2		8598.29		1835.69		9081.42	12192.4	5486.91		25558	28882.4		11674.3	11256.3	2864.33
Saposin 1	2	33	IGRLIKIFLEDEPFI	11078.4		4884.84		27637.2		6232.9		386.3		4840.62	4589.22	5224.68		25173.1	30101.3		5153.06	2742.5	10803.1
Saposin 1	2	34	GRLIKIFLEDEPFIP	10014.6		4520.52		29355.2		2614.95		739.76		2898.61	5912.13	4750.82		28843.9	29866.5		1919.04	2264.5	3661.31
Saposin 1	2	35	RLIKIFLEDEPFIPL	9400.1		5079.97		25778		2801.59		0		2495.28	5045.01	7699.63		26243.4	25312.7		4001.76	1832.34	2570.66
Saposin 1	2	36	LIKIFLEDEPFIPLT	4198.28		1251.99		13550.8		909.57		0		1234.85	0	2521.12		11730	15371.5		0	0	2728.71
Saposin 1	2	37	IKIFLEDEPFIPLTS	2327.3		3.20333		9304.38		0		0		0	0	9.61		5655.39	12953.4		0	0	0
Saposin 1	2	38	KIFLEDEPFIPLTSR	4595.58		4585.98		10626.6		584.49		0		1281.26	2556.02	9920.67		10484	10769.2		0	1753.47	0
Saposin 1	2	39	IFLEDEPFIPLTSRV	6980.09		3332.97		20298.8		1748.06		90.59		2883.5	6261.53	853.89		10980	29617.7		1257.73	3986.45	0
Saposin 1	2	40	FLEDEPFIPLTSRVL	7464.47		4620.13		18822.5		2736.8		1003.43		3746.19	8301.09	1813.12		15653.4	21991.6		3321.95	3516.54	1371.91
Saposin 1	2	41	LEDEPFIPLTSRVLY	2156.42		1935.32		4023.43		1132.85		0		395.76	5410.21	0		4323.12	3723.75		0	27.28	3371.28
Saposin 1	2	42	EDEPFIPLTSRVLYQ	266.815		118.32		0		593.187		0		0	0	354.96		0	0		0	0	1779.56
Saposin 1	2	43	DEPFIPLTSRVLYQM	0		0		0		0		0		0	0	0		0	0		0	0	0
Saposin 1	2	44	EPFIPLTSRVLYQMC	501.721		0		2006.88		0		0		0	0	0		3984.11	29.66		0	0	0
Saposin 1	2	45	PFIPLTSRVLYQMCK	737.851		1967.6		0		0		0		0	0	5902.81		0	0		0	0	0
Saposin 1	2	46	FIPLTSRVLYQMCKL	0		0		0		0		0		0	0	0		0	0		0	0	0
Saposin 1	2	47	IPLTSRVLYQMCKLI	0		0		0		0		0		0	0	0		0	0		0	0	0
Saposin 1	2	48	PLTSRVLYQMCKLIP	0		0		0		0		0		0	0	0		0	0		0	0	0
Saposin 1	2	49	LTSRVLYQMCKLIPE	0		0		0		0		0		0	0	0		0	0		0	0	0
Saposin 1	2	50	TSRVLYQMCKLIPER	2035.13		5427		0		0		0		0	0	16281		0	0		0	0	0
Saposin 1	2	51	SRVLYQMCKLIPERH	45.4675		0		0		121.247		853.6		0	0	0		0	0		0	363.74	0
Saposin 1	2	52	RVLYQMCKLIPERHW	7873.72		7042.79		15455		3650.46		5129.04		5663.09	9655.79	5809.49		11257.2	19652.8		2136.98	8814.4	0
Saposin 1	2	53	VLYQMCKLIPERHWR	9067.65		12142.2		11768.5		4192.58		3260.18		2957.98	1609.35	31859.2		9444.39	14092.5		0	3351.54	9226.2
Saposin 1	2	54	LYQMCKLIPERHWRN	2792.31		221.87		8186.01		1766.95		5331.54		0	0	665.61		4453.43	11918.6		0	3196.27	2104.58
Saposin 1	2	55	YQMCKLIPERHWRNE	6979.17		3258.95		16008.6		4679.8		6993.49		3192.17	1849.56	4735.12		13042.2	18974.9		4543.1	9496.29	0
Saposin 1	2	56	QMCKLIPERHWRNEC	6218.82		777.463		16881.8		4551.56		9644.38		0	0	2332.39		11800	21963.6		1931.97	4010.78	7711.92
Saposin 1	2	57	MCKLIPERHWRNECL	5482.06		2064.05		13214.5		3745.12		6603.53		0	397.93	5794.23		8363.89	18065		4789.01	4703.66	1742.7
Saposin 1	2	58	CKLIPERHWRNECLD	10690.3		5537.79		23002.9		7634.32		8955.22		3915.2	3378.46	9319.71		19691.9	26314		9962.54	10252.8	2687.66
Saposin 1	2	59	KLIPERHWRNECLDI	10689.7		7166.7		19284		8483.24		7340.71		4078.17	7094.12	10327.8		18119.4	20448.7		8593.56	7456.27	9399.89
Saposin 1	2	60	LIPERHWRNECLDIT	6434.74		3119.09		12146.1		5942.81		9019.69		538.5	4402.5	4416.28		6491.34	17800.9		4841.8	4341.26	8645.37
Saposin 1	2	61	IPERHWRNECLDITH	12121.4		11394.5		18964.8		8285.91		14608.9		4468.58	14315.5	15399.4		14067.9	23861.7		11214.4	8337.6	5305.73
Saposin 1	2	62	PERHWRNECLDITHY	24287.7		30142.9		22544.4		19594.7		18036.6		12686.1	38164.7	39577.7		19194.9	25893.9		29939	21862.9	6982.35
Saposin 1	2	63	ERHWRNECLDITHYL	20105.9		19144.2		24065.8		18427.6		10930.2		5557.71	22501.9	29373		19259.4	28872.1		19776	9653.52	25853.4
Saposin 1	2	64	RHWRNECLDITHYLP	15300.1		14487.8		25704.4		9176.21		12422.2		4013.51	17997.9	21452.1		23658	27750.7		9632.46	5206.37	12689.8
Saposin 1	2	65	HWRNECLDITHYLPR	19691		24592.6		27359.8		9676.92		8860.61		8159.85	23373.4	42244.5		26712.3	28007.3		13524.5	9153.78	6352.53
Saposin 1	2	66	WRNECLDITHYLPRK	5425.06		11349.1		0		3117.75		2441.91		0	0	34047.2		0	0		0	790.61	8562.65
Saposin 1	2	67	RNECLDITHYLPRKI	1705.05		1845.39		0		2701.41		440.74		0	0	5536.16		0	0		0	0	8104.22
Saposin 1	4	2	NECLDITHYLPRKIH	2392.04		2514.63		2137.24		2439.32		103.83		0	35.47	7508.42		1226.84	3047.64		0	1113	6204.96
Saposin 1	4	3	ECLDITHYLPRKIHE	4355.76		5187.21		5205.97		2957.49		897.51		1751.57	6617.63	7192.44		3056.65	7355.28		3837.14	2728.94	2306.39
Saposin 1	4	4	CLDITHYLPRKIHEF	22991.2		29183.6		24846		15562.2		3240.07		14700.4	31847.4	41003.2		22008.2	27683.7		23056	18513	5117.59
Saposin 1	4	5	LDITHYLPRKIHEFA	7604.77		3719.99		5633.82		12803.5		348.28		0	0	11160		1928.82	9338.83		2763.69	1839.15	33807.7
Saposin 1	4	6	DITHYLPRKIHEFAD	5041.44		2898.99		7488.31		5552.65		232.17		0	0	8696.96		724.75	14251.9		7873.14	3991.84	4792.96
Saposin 1	4	7	ITHYLPRKIHEFADH	7196.99		5341.67		9133.5		7761.29		1605.38		0	2544.04	13481		0	18267		10630.7	3704.66	8948.54
Saposin 1	4	8	THYLPRKIHEFADHI	8858.31		7592.86		12871.4		7448.38		1311.81		0	7815.9	14962.7		7933.56	17809.2		9505.32	2481.61	10358.2
Saposin 1	4	9	HYLPRKIHEFADHIN	6242.54		5371.52		7196.41		6477.65		1438.7		0	5361.52	10753		2400.89	11991.9		5044.53	1521.34	12867.1
Saposin 1	4	10	YLPRKIHEFADHINV	2604.81		3477.13		1314.98		2592.38		0		262.47	4301.75	5867.16		0	2629.97		3544.44	208.89	4023.8
Saposin 1	4	11	LPRKIHEFADHINVT	423.641		0		0		1129.71		0		0	0	0		0	0		0	0	3389.13
Saposin 1	4	12	PRKIHEFADHINVTL	16.5		44		0		0		0		0	0	132		0	0		0	0	0
Saposin 1	4	13	RKIHEFADHINVTLE	222.635		593.693		0		0		0		1601.69	179.39	0		0	0		0	0	0
Saposin 1	4	14	KIHEFADHINVTLEC	1122.42		0		4489.69		0		536.46		0	0	0		1926.21	7053.18		0	0	0
Saposin 1	4	15	IHEFADHINVTLECS	1781.25		366.103		6099.02		317.873		2327.51		563.65	0	534.66		6943.53	5254.52		953.62	0	0
Saposin 1	4	16	HEFADHINVTLECSE	4724.33		1566.49		14251.9		1530.44		2201.22		2232.06	0	2467.4		13204.2	15299.6		1557.7	3033.62	0
Saposin 1	4	17	EFADHINVTLECSEL	4149.25		403.793		14819.9		780.92		2390.44		1211.38	0	0		12848.3	16791.6		1244.05	546.38	552.33
Saposin 1	4	18	FADHINVTLECSELG	3906.53		801.873		13478.9		629.633		2068.5		1051.41	0	1354.21		11586.9	15370.8		1604.08	284.82	0
Saposin 1	4	19	ADHINVTLECSELGF	8039.55		4392.93		21574.2		2663.08		1223.76		4286.58	5957.34	2934.88		20411.6	22736.8		4931.01	2369.33	688.9
Saposin 1	4	20	DHINVTLECSELGFC	5102.37		79.3867		16063.3		2818.09		1367.85		238.16	0	0		13610.3	18516.2		1691.44	338.26	6424.58
Saposin 1	4	21	HINVTLECSELGFCH	10488.4		7651.08		22175.1		5534.54		2446.61		4276.52	10926.4	7750.33		19824.3	24526		12520.8	4082.87	0
Saposin 1	4	22	INVTLECSELGFCHH	11662.9		6953.08		25118.5		7402.3		1707.08		2857.5	11713.1	6288.6		22271.6	27965.3		9183.86	3185.53	9837.51
Saposin 1	4	23	NVTLECSELGFCHHK	1697.18		1696.92		0		2828.89		0		0	0	5090.76		0	0		0	0	8486.67
Saposin 1	4	24	VTLECSELGFCHHKH	85.7963		228.79		0		0		0		0	0	686.37		0	0		0	0	0
Saposin 1	4	25	TLECSELGFCHHKHT	0		0		0		0		0		0	0	0		0	0		0	0	0
Saposin 1	4	26	LECSELGFCHHKHTM	0		0		0		0		0		0	0	0		0	0		0	0	0
Saposin 1	4	27	ECSELGFCHHKHTML	0		0		0		0		0		0	0	0		0	0		0	0	0
Saposin 1	4	28	CSELGFCHHKHTMLS	0		0		0		0		0		0	0	0		0	0		0	0	0
Saposin 1	4	29	SELGFCHHKHTMLSN	0		0		0		0		0		0	0	0		0	0		0	0	0
Saposin 1	4	30	ELGFCHHKHTMLSNS	0		0		0		0		0		0	0	0		0	0		0	0	0
Saposin 1	4	31	LGFCHHKHTMLSNSE	0		0		0		0		0		0	0	0		0	0		0	0	0
Saposin 1	4	32	GFCHHKHTMLSNSEI	0		0		0		0		0		0	0	0		0	0		0	0	0
Saposin 1	4	33	FCHHKHTMLSNSEIT	0		0		0		0		0		0	0	0		0	0		0	0	0
Saposin 1	4	34	CHHKHTMLSNSEITS	0		0		0		0		0		0	0	0		0	0		0	0	0
Saposin 1	4	35	HHKHTMLSNSEITSC	0		0		0		0		0		0	0	0		0	0		0	0	0
Saposin 1	4	36	HKHTMLSNSEITSCI	0		0		0		0		0		0	0	0		0	0		0	0	0
Saposin 1	4	37	KHTMLSNSEITSCIN	0		0		0		0		0		0	0	0		0	0		0	0	0
Saposin 1	4	38	HTMLSNSEITSCIND	978.108		1631.81		0		976.48		1114.05		280.67	0	4614.75		0	0		2631.46	297.98	0
Saposin 1	4	39	TMLSNSEITSCINDH	467.049		0		1265.72		401.647		4638.23		0	0	0		874.95	1656.5		1204.94	0	0
Saposin 1	4	40	MLSNSEITSCINDHI	592.842		246.52		1398.85		401.827		783.65		739.56	0	0		0	2797.7		202.99	1002.49	0
Saposin 1	4	41	LSNSEITSCINDHIN	1760.51		0		5513.25		1019.2		0		0	0	0		4031.86	6994.64		0	0	3057.6
Saposin 1	4	42	SNSEITSCINDHINY	8629.93		5809.24		17813.3		5328.37		1996.05		2598	14829.7	0		18019.2	17607.4		7979.81	8005.31	0
Saposin 1	4	43	NSEITSCINDHINYG	4571.02		786.627		7363.26		6493.92		2078.33		0	2359.88	0		9092.63	5633.89		1665.82	3810.58	14005.4
Saposin 1	4	44	SEITSCINDHINYGL	3718.7		921.17		10113.8		2252.81		174.28		274.05	2489.46	0		7900.8	12326.9		2913.49	676.09	3168.84
Saposin 1	4	45	EITSCINDHINYGLS	1066.82		0		3583.66		455.757		254.7		0	0	0		4830.82	2336.5		0	0	1367.27
Saposin 1	4	46	ITSCINDHINYGLSL	4190.97		2525.75		10680.4		1529.9		237.49		311.77	4716.52	2548.97		9556.6	11804.2		4477.69	112.02	0
Saposin 1	4	47	TSCINDHINYGLSLA	412.994		0		759.105		595.247		0		0	0	0		1136.13	382.08		0	0	1785.74
Saposin 1	4	48	SCINDHINYGLSLAN	1631.91		149.567		6303.28		0		0		0	448.7	0		6820.04	5786.52		0	0	0
Saposin 1	4	49	CINDHINYGLSLANS	444.562		0		1778.25		0		0		0	0	0		2344.86	1211.64		0	0	0
Saposin 1	4	50	INDHINYGLSLANSP	164.985		318.27		182.535		0		272.43		954.81	0	0		365.07	0		0	0	0
Saposin 1	4	51	NDHINYGLSLANSPK	0		0		0		0		0		0	0	0		0	0		0	0	0
Saposin 1	4	52	DHINYGLSLANSPKY	911.719		2361.64		0		69.61		0		0	3571.96	3512.96		0	0		0	208.83	0
Saposin 1	4	53	HINYGLSLANSPKYK	2873.37		7637.44		0		24.88		0		0	0	22912.3		0	0		0	0	74.64
Saposin 1	4	54	INYGLSLANSPKYKE	104.539		278.77		0		0		0		0	0	836.31		0	0		0	0	0
Saposin 1	4	55	NYGLSLANSPKYKET	0		0		0		0		0		0	0	0		0	0		0	0	0
Saposin 1	4	56	YGLSLANSPKYKETI	0		0		0		0		0		0	0	0		0	0		0	0	0
Saposin 1	4	57	GLSLANSPKYKETII	21.6175		57.6467		0		0		0		0	0	172.94		0	0		0	0	0
Saposin 1	4	58	LSLANSPKYKETIIK	2918.26		7782.02		0		0		0		0	0	23346.1		0	0		0	0	0
Saposin 1	4	59	SLANSPKYKETIIKN	2525.44		2640.75		0		4093.76		0		0	0	7922.26		0	0		0	0	12281.3
Saposin 1	4	60	LANSPKYKETIIKNI	956.808		2551.49		0		0		0		0	0	7654.46		0	0		0	0	0
Saposin 1	4	61	ANSPKYKETIIKNIC	7.325		0		0		19.5333		0		0	0	0		0	0		0	0	58.6
Saposin 1	4	62	NSPKYKETIIKNICT	0		0		0		0		0		0	0	0		0	0		0	0	0
Saposin 1	4	63	SPKYKETIIKNICTH	209.613		558.967		0		0		0		0	0	1676.9		0	0		0	0	0
Saposin 1	4	64	PKYKETIIKNICTHH	1309.56		3492.15		0		0		0		0	0	10476.5		0	0		0	0	0
Saposin 1	4	65	KYKETIIKNICTHHA	93.5138		249.37		0		0		0		0	0	748.11		0	0		0	0	0
Saposin 1	4	66	YKETIIKNICTHHAA	0		0		0		0		0		0	0	0		0	0		0	0	0
Saposin 1	4	67	KETIIKNICTHHAAD	0		0		0		0		0		0	0	0		0	0		0	0	0
Saposin 1	6	2	ETIIKNICTHHAADK	184.839		0		0		492.903		0		0	0	0		0	0		0	0	1478.71
Saposin 1	6	3	TIIKNICTHHAADKH	222.709		593.89		0		0		0		0	0	1781.67		0	0		0	0	0
Saposin 1	6	4	IIKNICTHHAADKHK	2874.93		7666.48		0		0		885.32		0	0	22999.4		0	0		0	0	0
Saposin 1	6	5	IKNICTHHAADKHKC	796.81		1590.6		0		534.223		0		0	0	4771.81		0	0		0	0	1602.67
Saposin 1	6	6	KNICTHHAADKHKCF	2215.75		5908.68		0		0		0		0	0	17726		0	0		0	0	0
Saposin 1	6	7	NICTHHAADKHKCFE	235.162		627.1		0		0		0		0	0	1881.3		0	0		0	0	0
Saposin 1	6	8	ICTHHAADKHKCFET	0		0		0		0		0		0	0	0		0	0		0	0	0
Saposin 1	6	9	CTHHAADKHKCFETI	0		0		0		0		0		0	0	0		0	0		0	0	0
Saposin 1	6	10	THHAADKHKCFETIE	199.351		531.603		0		0		0		340.05	0	1254.76		0	0		0	0	0
Saposin 1	6	11	HHAADKHKCFETIES	0		0		0		0		0		0	0	0		0	0		0	0	0
Saposin 1	6	12	HAADKHKCFETIESI	0		0		0		0		0		0	0	0		0	0		0	0	0
Saposin 1	6	13	AADKHKCFETIESII	0		0		0		0		0		0	0	0		0	0		0	0	0
Saposin 1	6	14	ADKHKCFETIESIIT	0		0		0		0		0		0	0	0		0	0		0	0	0
Saposin 1	6	15	DKHKCFETIESIITF	230.917		0		923.67		0		0		0	0	0		0	1847.34		0	0	0
Saposin 1	6	16	KHKCFETIESIITFL	115.123		306.993		0		0		0		0	0	920.98		0	0		0	0	0
Saposin 1	6	17	HKCFETIESIITFLL	2149.38		653.047		7340.93		184.68		0		0	1959.14	0		2304.75	12377.1		554.04	0	0
Saposin 1	6	18	KCFETIESIITFLLE	2075.67		0		8302.69		0		0		0	0	0		3536.99	13068.4		0	0	0
Saposin 1	6	19	CFETIESIITFLLEI	1588.32		0		6353.26		0		0		0	0	0		3635.39	9071.14		0	0	0
Saposin 1	6	20	FETIESIITFLLEIT	0		0		0		0		0		0	0	0		0	0		0	0	0
Saposin 1	6	21	ETIESIITFLLEITI	0		0		0		0		0		0	0	0		0	0		0	0	0
Saposin 1	6	22	TIESIITFLLEITIG	0		0		0		0		0		0	0	0		0	0		0	0	0
Saposin 1	6	23	IESIITFLLEITIGS	0		0		0		0		0		0	0	0		0	0		0	0	0
Saposin 1	6	24	ESIITFLLEITIGSG	0		0		0		0		0		0	0	0		0	0		0	0	0
Saposin 1	6	25	SIITFLLEITIGSGS	0		0		0		0		0		0	0	0		0	0		0	0	0
Saposin 1	6	26	IITFLLEITIGSGSG	0		0		0		0		0		0	0	0		0	0		0	0	0
Saposin 1	6	27	ITFLLEITIGSGSGS	0		0		0		0		0		0	0	0		0	0		0	0	0
Saposin 1	6	28	TFLLEITIGSGSGSG	0		0		0		0		0		0	0	0		0	0		0	0	0
Saposin 1	6	29	FLLEITIGSGSGSGF	7141.89		5975.74		16416.2		2125.18		0		2130.63	10314.9	5481.64		15435	17397.4		4133.36	2242.17	0
Saposin 1	6	30	LLEITIGSGSGSGFK	2557.19		3696.41		0		3122.77		0		0	0	11089.2		0	0		0	0	9368.31
Saposin 1	6	31	LEITIGSGSGSGFKV	546.875		1458.33		0		0		0		0	0	4375		0	0		0	0	0
Saposin 2	6	32	EITIGSGSGSGFKVS	0		0		0		0		0		0	0	0		0	0		0	0	0
Saposin 2	6	33	ITIGSGSGSGFKVST	0		0		0		0		0		0	0	0		0	0		0	0	0
Saposin 2	6	34	TIGSGSGSGFKVSTV	250.673		668.46		0		0		0		0	0	2005.38		0	0		0	0	0
Saposin 2	6	35	IGSGSGSGFKVSTVE	1402.88		3741.03		0		0		617.62		0	0	11223.1		0	0		0	0	0
Saposin 2	6	36	GSGSGSGFKVSTVEE	543.45		1449.2		0		0		132.06		0	0	4347.6		0	0		0	0	0
Saposin 2	6	37	SGSGSGFKVSTVEEN	1266.1		3376.28		0		0		779.14		0	0	10128.8		0	0		0	0	0
Saposin 2	6	38	GSGSGFKVSTVEEND	1166.47		2664.57		0		446.013		1455.7		0	0	7993.72		0	0		0	1338.04	0
Saposin 2	6	39	SGSGFKVSTVEENDY	8424.63		4928.02		18559.4		5164.75		4730.49		4106.31	4879.64	5798.12		13108.9	24009.8		9116.04	6378.21	0
Saposin 2	6	40	GSGFKVSTVEENDYE	9795.43		6478.82		19538.2		6616.88		5321.86		14193	0	5243.45		13628.1	25448.2		9227.94	6673.78	3948.92
Saposin 2	6	41	SGFKVSTVEENDYEM	19805.1		22555.9		19246.5		17426.6		4959.36		32334.4	15185.4	20147.8		11970.3	26522.7		34228.5	15579.2	2472.25
Saposin 2	6	42	GFKVSTVEENDYEMQ	18192.8		18253.4		19798.6		17061.6		3596.21		28674.8	9892.26	16193.3		15385	24212.2		29819.3	14660.9	6704.52
Saposin 2	6	43	FKVSTVEENDYEMQN	23993.2		24624.2		23038.7		23998.6		3889.17		39827.8	18502.7	15542.3		18255.3	27822.2		32784	28433.4	10778.5
Saposin 2	6	44	KVSTVEENDYEMQNV	18138.5		17435.1		18478.5		18615.3		1584.28		30324.2	10572.7	11408.5		9275.88	27681.2		29952.3	17399.4	8494.06
Saposin 2	6	45	VSTVEENDYEMQNVT	13848.2		13180.4		11380.7		16161		1163.23		16924.4	6190.36	16426.4		0	22761.3		34558.8	11830.5	2093.61
Saposin 2	6	46	STVEENDYEMQNVTL	9964.35		9603.5		7538.4		11942.5		1077.11		6244.33	3431.55	19134.6		0	15076.8		25444.6	10382.9	0
Saposin 2	6	47	TVEENDYEMQNVTLE	13693		15059.5		11355.6		13884.8		2180.93		12796.9	4635.94	27745.6		1342.01	21369.1		27924.2	13730.1	0
Saposin 2	6	48	VEENDYEMQNVTLEC	8770.23		7025.51		11854.8		8458.59		1327.97		6951.41	0	14125.1		4288.2	19421.3		19899.7	5476.13	0
Saposin 2	6	49	EENDYEMQNVTLECR	12296.8		13511.9		14285		9756.11		2015.13		4936.35	10484.1	25115.4		11248.1	17322		13907.1	15361.2	0
Saposin 2	6	50	ENDYEMQNVTLECRL	15479.5		18366.3		17243.6		11416.6		662		13003.9	15425.5	26669.5		13115.6	21371.5		17440.7	14653.2	2155.9
Saposin 2	6	51	NDYEMQNVTLECRLC	9381.21		8583.65		16853.3		5197.36		995.42		4412.86	7911.48	13426.6		15340	18366.7		5542.65	6006.42	4043.01
Saposin 2	6	52	DYEMQNVTLECRLCL	7851.61		11663.3		8304.41		3738		406.66		5177.25	9571.83	20241		7009.43	9599.39		2766.76	5815.97	2631.28
Saposin 2	6	53	YEMQNVTLECRLCLS	4655.56		5251.42		3563.37		4787.82		0		1773.85	1640.23	12340.2		1189.76	5936.97		8051.2	4463.5	1848.75
Saposin 2	6	54	EMQNVTLECRLCLSG	0		0		0		0		0		0	0	0		0	0		0	0	0
Saposin 2	6	55	MQNVTLECRLCLSGL	24.9187		0		99.675		0		0		0	0	0		0	199.35		0	0	0
Saposin 2	6	56	QNVTLECRLCLSGLS	0		0		0		0		0		0	0	0		0	0		0	0	0
Saposin 2	6	57	NVTLECRLCLSGLSL	93.74		0		374.96		0		0		0	0	0		0	749.92		0	0	0
Saposin 2	6	58	VTLECRLCLSGLSLA	0		0		0		0		0		0	0	0		0	0		0	0	0
Saposin 2	6	59	TLECRLCLSGLSLAH	946.934		0		3652.97		89.84		525.79		0	0	0		0	7305.95		0	269.52	0
Saposin 2	6	60	LECRLCLSGLSLAHY	6148.49		9144.43		5538.4		3559.29		2354.7		1881.9	11890.7	13660.7		0	11076.8		5990.66	4687.2	0
Saposin 2	6	61	ECRLCLSGLSLAHYF	11352.2		12045.6		14831.3		8339.3		2547.07		3059.33	13138.9	19938.6		9383.72	20278.9		8084.4	4878.11	12055.4
Saposin 2	6	62	CRLCLSGLSLAHYFM	6353.45		4552.32		10038.2		5698.07		1365.66		0	3999.76	9657.21		4770.56	15305.9		2322.28	2405.76	12366.2
Saposin 2	6	63	RLCLSGLSLAHYFMD	9567.08		6128.27		20045.1		6020.55		5137.06		1154.37	5486.62	11743.8		15663.2	24427		10071.1	4291.73	3698.81
Saposin 2	6	64	LCLSGLSLAHYFMDD	9847.43		2197.4		19230.9		11241.8		8322.27		3414.88	610.15	2567.17		14760.2	23701.5		10324.1	5763.96	17637.5
Saposin 2	6	65	CLSGLSLAHYFMDDL	10622.6		4992.25		22396.7		8403.51		12232.9		7789.49	3431.55	3755.72		16867.4	27926		10803.5	6140.77	8266.3
Saposin 2	6	66	LSGLSLAHYFMDDLY	15326.1		10942.5		26900.7		11993.3		16167.4		6799.72	15784.1	10243.8		24311	29490.4		16860.3	10879.9	8239.75
Saposin 2	6	67	SGLSLAHYFMDDLYW	17403		11789.7		29250.5		15118		18697.7		4846.12	18502.1	12021		27923.1	30577.8		23041.8	8137.49	14174.8
Saposin 2	8	2	GLSLAHYFMDDLYWR	18339.6		16280.1		28999.8		13292.4		5626.83		7505.29	23769.1	17565.8		28271	29728.7		24050.7	15826.4	0
Saposin 2	8	3	LSLAHYFMDDLYWRD	22658.3		18785.4		29572		21922		12092.2		19133.8	10923.7	26298.6		28357.7	30786.4		31873.5	15078.6	18813.8
Saposin 2	8	4	SLAHYFMDDLYWRDV	20362.7		14233		29324.7		20517.8		10672.3		11235	11045.9	20418		27926.1	30723.3		23146.3	11957.3	26449.8
Saposin 2	8	5	LAHYFMDDLYWRDVY	20997.8		16173.5		29434.2		20197.8		11642.2		5930.13	14418.9	28171.5		27923.6	30944.7		33333.8	9461.52	17798
Saposin 2	8	6	AHYFMDDLYWRDVYM	21135.2		18093.5		26764.9		20423.9		12041.6		417.1	17881.7	35981.7		24574.2	28955.6		19064.9	10382.2	31824.5
Saposin 2	8	7	HYFMDDLYWRDVYMM	23000.6		22226.6		24535.1		22751.6		13297.7		8445.99	21598.7	36635		20702.6	28367.6		27229.8	15229	25796.2
Saposin 2	8	8	YFMDDLYWRDVYMMG	14228.6		9798.94		20204		14674.7		10384		6182.05	7133.28	16081.5		16680.5	23727.5		16313.3	5818.79	21892.1
Saposin 2	8	9	FMDDLYWRDVYMMGA	6074.69		4489.38		8187.75		6251.3		7560.72		1558.95	3323.41	8585.77		7438.34	8937.16		6096.78	2799.59	9857.54
Saposin 2	8	10	MDDLYWRDVYMMGAK	252.041		0		0		672.11		2146.58		0	0	0		0	0		0	0	2016.33
Saposin 2	8	11	DDLYWRDVYMMGAKK	1604.7		3683.74		0		595.463		49.67		0	0	11051.2		0	0		0	1786.39	0
Saposin 2	8	12	DLYWRDVYMMGAKKL	2510.62		3268.53		0		3426.45		0		0	0	9805.59		0	0		0	0	10279.3
Saposin 2	8	13	LYWRDVYMMGAKKLC	0		0		0		0		0		0	0	0		0	0		0	0	0
Saposin 2	8	14	YWRDVYMMGAKKLCT	0		0		0		0		0		0	0	0		0	0		0	0	0
Saposin 2	8	15	WRDVYMMGAKKLCTF	834.635		2225.69		0		0		0		0	0	6677.08		0	0		0	0	0
Saposin 2	8	16	RDVYMMGAKKLCTFI	824.761		2199.36		0		0		0		0	0	6598.09		0	0		0	0	0
Saposin 2	8	17	DVYMMGAKKLCTFIS	0		0		0		0		0		0	0	0		0	0		0	0	0
Saposin 2	8	18	VYMMGAKKLCTFISS	0		0		0		0		0		0	0	0		0	0		0	0	0
Saposin 2	8	19	YMMGAKKLCTFISSE	0		0		0		0		0		0	0	0		0	0		0	0	0
Saposin 2	8	20	MMGAKKLCTFISSEQ	0		0		0		0		0		0	0	0		0	0		0	0	0
Saposin 2	8	21	MGAKKLCTFISSEQI	203.236		541.963		0		0		0		0	0	1625.89		0	0		0	0	0
Saposin 2	8	22	GAKKLCTFISSEQIK	3078.81		8210.17		0		0		0		0	0	24630.5		0	0		0	0	0
Saposin 2	8	23	AKKLCTFISSEQIKN	1713.64		4569.72		0		0		0		0	0	13709.2		0	0		0	0	0
Saposin 2	8	24	KKLCTFISSEQIKNI	1002.22		2672.58		0		0		0		0	0	8017.74		0	0		0	0	0
Saposin 2	8	25	KLCTFISSEQIKNIC	168.349		448.93		0		0		0		0	0	1346.79		0	0		0	0	0
Saposin 2	8	26	LCTFISSEQIKNICN	0		0		0		0		0		0	0	0		0	0		0	0	0
Saposin 2	8	27	CTFISSEQIKNICNK	2521.25		6723.34		0		0		0		0	0	20170		0	0		0	0	0
Saposin 2	8	28	TFISSEQIKNICNKY	439.1		1170.93		0		0		0		0	0	3512.8		0	0		0	0	0
Saposin 2	8	29	FISSEQIKNICNKYT	0		0		0		0		0		0	0	0		0	0		0	0	0
Saposin 2	8	30	ISSEQIKNICNKYTS	0		0		0		0		0		0	0	0		0	0		0	0	0
Saposin 2	8	31	SSEQIKNICNKYTSK	2156.97		5751.92		0		0		0		0	0	17255.8		0	0		0	0	0
Saposin 2	8	32	SEQIKNICNKYTSKY	1047.7		2793.87		0		0		0		0	0	8381.61		0	0		0	0	0
Saposin 2	8	33	EQIKNICNKYTSKYL	848.535		2262.76		0		0		0		0	0	6788.28		0	0		0	0	0
Saposin 2	8	34	QIKNICNKYTSKYLP	0		0		0		0		0		0	0	0		0	0		0	0	0
Saposin 2	8	35	IKNICNKYTSKYLPK	5351.01		14269.4		0		0		0		77.76	0	42730.3		0	0		0	0	0
Saposin 2	8	36	KNICNKYTSKYLPKI	5170.92		10595.7		0		3193.43		0		0	0	31787.1		0	0		0	0	9580.29
Saposin 2	8	37	NICNKYTSKYLPKIL	2065.13		5507.02		0		0		0		0	0	16521		0	0		0	0	0
Saposin 2	8	38	ICNKYTSKYLPKILD	365.766		975.377		0		0		0		0	0	2926.13		0	0		0	0	0
Saposin 2	8	39	CNKYTSKYLPKILDE	1959.96		2019.89		4810.01		0		0		0	0	6059.68		0	9620.02		0	0	0
Saposin 2	8	40	NKYTSKYLPKILDEV	526.064		1402.84		0		0		0		0	0	4208.51		0	0		0	0	0
Saposin 2	8	41	KYTSKYLPKILDEVG	0		0		0		0		0		0	0	0		0	0		0	0	0
Saposin 2	8	42	YTSKYLPKILDEVGS	171.347		456.927		0		0		0		0	0	1370.78		0	0		0	0	0
Saposin 2	8	43	TSKYLPKILDEVGSL	95.3975		254.393		0		0		0		0	0	763.18		0	0		0	0	0
Saposin 2	8	44	SKYLPKILDEVGSLI	0		0		0		0		0		0	0	0		0	0		0	0	0
Saposin 2	8	45	KYLPKILDEVGSLIG	0		0		0		0		0		0	0	0		0	0		0	0	0
Saposin 2	8	46	YLPKILDEVGSLIGP	359.789		959.437		0		0		0		0	2878.31	0		0	0		0	0	0
Saposin 2	8	47	LPKILDEVGSLIGPG	0		0		0		0		0		0	0	0		0	0		0	0	0
Saposin 2	8	48	PKILDEVGSLIGPGI	0		0		0		0		0		0	0	0		0	0		0	0	0
Saposin 2	8	49	KILDEVGSLIGPGIC	0		0		0		0		0		0	0	0		0	0		0	0	0
Saposin 2	8	50	ILDEVGSLIGPGICT	0		0		0		0		0		0	0	0		0	0		0	0	0
Saposin 2	8	51	LDEVGSLIGPGICTD	0		0		0		0		0		0	0	0		0	0		0	0	0
Saposin 2	8	52	DEVGSLIGPGICTDF	4138.49		455.227		13090.3		1853.86		1060.44		1365.68	0	0		11103.5	15077.2		3997.55	1564.02	0
Saposin 2	8	53	EVGSLIGPGICTDFD	5536.1		461.117		19166.9		1523.88		2219.07		1383.35	0	0		14825.1	23508.8		2063.91	1627.63	880.09
Saposin 2	8	54	VGSLIGPGICTDFDV	5599.97		1660.47		17109.2		1866.63		1835.48		4399.81	239.77	341.84		14414	19804.5		3523.69	2076.19	0
Saposin 2	8	55	GSLIGPGICTDFDVC	4421.32		0		13908.1		2518.12		1880.71		0	0	0		12444.1	15372.1		651.69	0	6902.67
Saposin 2	8	56	SLIGPGICTDFDVCK	0		0		0		0		0		0	0	0		0	0		0	0	0
Saposin 2	8	57	LIGPGICTDFDVCKS	0		0		0		0		0		0	0	0		0	0		0	0	0
Saposin 2	8	58	IGPGICTDFDVCKST	0		0		0		0		0		0	0	0		0	0		0	0	0
Saposin 2	8	59	GPGICTDFDVCKSTE	0		0		0		0		0		0	0	0		0	0		0	0	0
Saposin 2	8	60	PGICTDFDVCKSTEV	0		0		0		0		0		0	0	0		0	0		0	0	0
Saposin 2	8	61	GICTDFDVCKSTEVK	0		0		0		0		0		0	0	0		0	0		0	0	0
Saposin 2	8	62	ICTDFDVCKSTEVKM	0		0		0		0		0		0	0	0		0	0		0	0	0
Saposin 2	8	63	CTDFDVCKSTEVKMF	221.396		401.64		0		188.75		0		0	0	1204.92		0	0		0	566.25	0
Saposin 2	8	64	TDFDVCKSTEVKMFT	0		0		0		0		170.89		0	0	0		0	0		0	0	0
Saposin 2	8	65	DFDVCKSTEVKMFTI	0		0		0		0		0		0	0	0		0	0		0	0	0
Saposin 2	8	66	FDVCKSTEVKMFTIQ	0		0		0		0		0		0	0	0		0	0		0	0	0
Saposin 2	8	67	DVCKSTEVKMFTIQE	0		0		0		0		0		0	0	0		0	0		0	0	0
Saposin 2	10	2	VCKSTEVKMFTIQEN	0		0		0		0		0		0	0	0		0	0		0	0	0
Saposin 2	10	3	CKSTEVKMFTIQENN	0		0		0		0		0		0	0	0		0	0		0	0	0
Saposin 2	10	4	KSTEVKMFTIQENNK	13.2788		35.41		0		0		0		0	0	106.23		0	0		0	0	0
Saposin 2	10	5	STEVKMFTIQENNKI	0		0		0		0		0		0	0	0		0	0		0	0	0
Saposin 2	10	6	TEVKMFTIQENNKIG	0		0		0		0		0		0	0	0		0	0		0	0	0
Saposin 2	10	7	EVKMFTIQENNKIGS	0		0		0		0		0		0	0	0		0	0		0	0	0
Saposin 2	10	8	VKMFTIQENNKIGSG	0		0		0		0		0		0	0	0		0	0		0	0	0
Saposin 2	10	9	KMFTIQENNKIGSGS	0		0		0		0		0		0	0	0		0	0		0	0	0
Saposin 2	10	10	MFTIQENNKIGSGSG	0		0		0		0		543.86		0	0	0		0	0		0	0	0
Saposin 2	10	11	FTIQENNKIGSGSGS	0		0		0		0		0		0	0	0		0	0		0	0	0
Saposin 2	10	12	TIQENNKIGSGSGSG	0		0		0		0		0		0	0	0		0	0		0	0	0
Saposin 2	10	13	IQENNKIGSGSGSGI	0		0		0		0		0		0	0	0		0	0		0	0	0
Saposin 2	10	14	QENNKIGSGSGSGIN	0		0		0		0		0		0	0	0		0	0		0	0	0
Saposin 2	10	15	ENNKIGSGSGSGINQ	0		0		0		0		0		0	0	0		0	0		0	0	0
Saposin 2	10	16	NNKIGSGSGSGINQP	0		0		0		0		0		0	0	0		0	0		0	0	0
Saposin 3	10	17	NKIGSGSGSGINQPE	118.653		0		0		316.407		123.56		0	0	0		0	0		0	949.22	0
Saposin 3	10	18	KIGSGSGSGINQPEL	380.42		337.467		0		676.987		0		824.04	188.36	0		0	0		0	2030.96	0
Saposin 3	10	19	IGSGSGSGINQPELE	5043.28		2336.61		11746.1		3281.39		1581.82		6006.63	1003.2	0		10190.2	13302		4450.1	5394.08	0
Saposin 3	10	20	GSGSGSGINQPELEF	15832.2		15411.5		26109.5		9401.52		5257.37		20614	17207.4	8412.99		24298.8	27920.3		18526.6	9612.65	65.28
Saposin 3	10	21	SGSGSGINQPELEFG	11522.7		7594.89		23230.1		7645.49		1789.03		6683.46	8571.78	7529.44		19657.3	26803		11647.1	6050.3	5239.04
Saposin 3	10	22	GSGSGINQPELEFGY	17820.3		16730.2		20618.3		17044.9		5732.89		17495.4	22881.3	9813.96		17694	23542.8		30447.3	13846.5	6840.87
Saposin 3	10	23	SGSGINQPELEFGYK	3964.72		2797.14		258.22		7603.31		336.52		448.76	1953.87	5988.78		0	516.44		4376.05	1066.05	17367.8
Saposin 3	10	24	GSGINQPELEFGYKD	10832.3		16527.5		10699.1		5225.8		3203.5		22418.2	21692.2	5472.15		6352.23	15046		10457.6	4131.89	1087.88
Saposin 3	10	25	SGINQPELEFGYKDV	12981.3		15760.8		14638.2		9097.3		2595.22		22099.7	18469.2	6713.5		8722.05	20554.4		12968.7	5641.88	8681.3
Saposin 3	10	26	GINQPELEFGYKDVA	7493.08		11022.4		5101.77		5558		1226.08		10524.5	18405.5	4137.08		533.92	9669.62		5344.24	1908.13	9421.63
Saposin 3	10	27	INQPELEFGYKDVAC	4635.25		4149.03		8669.05		2432.27		1192.34		6018.07	4599.79	1829.22		963.27	16374.8		3375.85	1054.38	2866.59
Saposin 3	10	28	NQPELEFGYKDVACN	5644.48		6937.86		8471.53		2466.4		0		3631.35	17182.2	0		3455.4	13487.7		3860.16	1081.42	2457.63
Saposin 3	10	29	QPELEFGYKDVACNL	5099.61		4857.22		10443.8		1779.19		347.94		3503.62	10544.1	523.94		5607.36	15280.3		4555.59	675.49	106.5
Saposin 3	10	30	PELEFGYKDVACNLL	5783.74		6837.96		8768.69		2739.55		0		5761.46	13075.7	1676.71		5665.69	11871.7		6201.96	74.12	1942.57
Saposin 3	10	31	ELEFGYKDVACNLLE	2322.12		766.193		6436.08		1135.41		254.62		2298.58	0	0		2241.9	10630.3		1311.54	59.76	2034.93
Saposin 3	10	32	LEFGYKDVACNLLEL	5971		3502.5		16546.5		1389.19		692.79		4038.21	6238.71	230.57		10988.4	22104.6		3565.57	602	0
Saposin 3	10	33	EFGYKDVACNLLELA	1806.02		117.637		5024.4		1348.81		395.85		352.91	0	0		4432.12	5616.67		184.38	0	3862.06
Saposin 3	10	34	FGYKDVACNLLELAQ	2079.36		1631.74		5010.48		572.887		0		878.52	4016.71	0		3506.85	6514.12		1718.66	0	0
Saposin 3	10	35	GYKDVACNLLELAQE	1624.13		790.24		3074.67		1491		608.7		2370.72	0	0		1435.99	4713.36		1827.76	1334.64	1310.6
Saposin 3	10	36	YKDVACNLLELAQEK	0		0		0		0		0		0	0	0		0	0		0	0	0
Saposin 3	10	37	KDVACNLLELAQEKS	118.805		0		0		316.813		0		0	0	0		0	0		0	0	950.44
Saposin 3	10	38	DVACNLLELAQEKSL	0		0		0		0		0		0	0	0		0	0		0	0	0
Saposin 3	10	39	VACNLLELAQEKSLQ	2474.28		4884.14		0		1713.95		0		799.6	13831	21.81		0	0		476.36	820.13	3845.36
Saposin 3	10	40	ACNLLELAQEKSLQI	1282.83		2113.14		0		1307.74		0		350.56	5988.86	0		0	0		1344.93	643.82	1934.47
Saposin 3	10	41	CNLLELAQEKSLQIM	1339.39		337.423		126.15		3150.19		0		56.4	955.87	0		0	252.3		1239.08	0	8211.48
Saposin 3	10	42	NLLELAQEKSLQIMK	575.86		294.66		0		1240.97		0		0	0	883.98		0	0		0	0	3722.9
Saposin 3	10	43	LLELAQEKSLQIMKE	1735.96		0		0		4629.22		0		0	0	0		0	0		0	0	13887.6
Saposin 3	10	44	LELAQEKSLQIMKEE	1071.12		0		0		2856.33		0		0	0	0		0	0		0	0	8569
Saposin 3	10	45	ELAQEKSLQIMKEEQ	620.798		0		0		1655.46		0		0	0	0		0	0		0	0	4966.38
Saposin 3	10	46	LAQEKSLQIMKEEQF	2080.09		2317.83		2532.76		1540.56		0		918.51	4277.05	1757.93		914.07	4151.46		2118.31	2503.37	0
Saposin 3	10	47	AQEKSLQIMKEEQFI	3318.76		3588.79		0		5261.23		0		0	3987.4	6778.98		0	0		532.73	176.66	15074.3
Saposin 3	10	48	QEKSLQIMKEEQFIG	1408.75		108.717		0		3647.95		0		0	0	326.15		0	0		0	0	10943.9
Saposin 3	10	49	EKSLQIMKEEQFIGN	0		0		0		0		0		0	0	0		0	0		0	0	0
Saposin 3	10	50	KSLQIMKEEQFIGNM	181.69		484.507		0		0		0		0	0	1453.52		0	0		0	0	0
Saposin 3	10	51	SLQIMKEEQFIGNMV	0		0		0		0		0		0	0	0		0	0		0	0	0
Saposin 3	10	52	LQIMKEEQFIGNMVE	61.13		163.013		0		0		719.17		0	0	489.04		0	0		0	0	0
Saposin 3	10	53	QIMKEEQFIGNMVEY	5729.33		7495.92		5855.84		3878.41		3175.9		2691.01	13687.9	6108.89		4274.65	7437.02		7270.47	4364.75	0
Saposin 3	10	54	IMKEEQFIGNMVEYL	4596.42		2853.3		7664.02		4294.47		2221.71		254.42	4795.75	3509.73		7107.45	8220.6		4143.53	2907.46	5832.43
Saposin 3	10	55	MKEEQFIGNMVEYLV	1340		1846.42		0		1726.91		699.87		844.94	2408.84	2285.48		0	0		1264.3	455.45	3460.99
Saposin 3	10	56	KEEQFIGNMVEYLVS	20.4612		54.5633		0		0		192.5		0	0	163.69		0	0		0	0	0
Saposin 3	10	57	EEQFIGNMVEYLVSI	1402.67		3551.46		0		188.983		70.41		0	0	10654.4		0	0		566.95	0	0
Saposin 3	10	58	EQFIGNMVEYLVSIT	0		0		0		0		0		0	0	0		0	0		0	0	0
Saposin 3	10	59	QFIGNMVEYLVSITC	171.349		0		685.395		0		0		0	0	0		0	1370.79		0	0	0
Saposin 3	10	60	FIGNMVEYLVSITCD	0		0		0		0		205.72		0	0	0		0	0		0	0	0
Saposin 3	10	61	IGNMVEYLVSITCDN	0		0		0		0		445.72		0	0	0		0	0		0	0	0
Saposin 3	10	62	GNMVEYLVSITCDNV	0		0		0		0		0		0	0	0		0	0		0	0	0
Saposin 3	10	63	NMVEYLVSITCDNVK	0		0		0		0		0		0	0	0		0	0		0	0	0
Saposin 3	10	64	MVEYLVSITCDNVKD	1835.8		4895.46		0		0		0		9202.43	5483.94	0		0	0		0	0	0
Saposin 3	10	65	VEYLVSITCDNVKDL	1389.41		3705.09		0		0		0		2940.82	8174.46	0		0	0		0	0	0
Saposin 3	10	66	EYLVSITCDNVKDLN	1004.04		2677.44		0		0		0		2705.52	5326.8	0		0	0		0	0	0
Saposin 3	10	67	YLVSITCDNVKDLNK	655.594		1748.25		0		0		0		0	0	5244.75		0	0		0	0	0
Saposin 3	12	2	LVSITCDNVKDLNKR	922.811		2460.83		0		0		0		0	0	7382.49		0	0		0	0	0
Saposin 3	12	3	VSITCDNVKDLNKRL	449.184		1197.82		0		0		0		0	0	3593.47		0	0		0	0	0
Saposin 3	12	4	SITCDNVKDLNKRLQ	465.678		1241.81		0		0		0		0	0	3725.42		0	0		0	0	0
Saposin 3	12	5	ITCDNVKDLNKRLQC	210.91		562.427		0		0		0		0	0	1687.28		0	0		0	0	0
Saposin 3	12	6	TCDNVKDLNKRLQCK	2997.7		7993.86		0		0		0		0	0	23981.6		0	0		0	0	0
Saposin 3	12	7	CDNVKDLNKRLQCKT	996.695		2657.85		0		0		0		0	0	7973.56		0	0		0	0	0
Saposin 3	12	8	DNVKDLNKRLQCKTS	172.214		459.237		0		0		0		0	0	1377.71		0	0		0	0	0
Saposin 3	12	9	NVKDLNKRLQCKTSM	371.16		989.76		0		0		0		0	0	2969.28		0	0		0	0	0
Saposin 3	12	10	VKDLNKRLQCKTSMA	188.875		503.667		0		0		0		0	0	1511		0	0		0	0	0
Saposin 3	12	11	KDLNKRLQCKTSMAT	1162.86		2707.57		0		393.397		0		0	0	8122.72		0	0		0	0	1180.19
Saposin 3	12	12	DLNKRLQCKTSMATE	379.304		0		0		1011.48		0		0	0	0		0	0		0	0	3034.43
Saposin 3	12	13	LNKRLQCKTSMATEA	0		0		0		0		0		0	0	0		0	0		0	0	0
Saposin 3	12	14	NKRLQCKTSMATEAR	1799.29		4798.11		0		0		0		0	0	14394.3		0	0		0	0	0
Saposin 3	12	15	KRLQCKTSMATEARI	1397.96		3408.49		0		319.397		0		0	0	10225.5		0	0		0	0	958.19
Saposin 3	12	16	RLQCKTSMATEARIL	139.504		0		0		372.01		0		0	0	0		0	0		0	0	1116.03
Saposin 3	12	17	LQCKTSMATEARILV	190.375		0		0		507.667		0		0	0	0		0	0		0	0	1523
Saposin 3	12	18	QCKTSMATEARILVQ	0		0		0		0		0		0	0	0		0	0		0	0	0
Saposin 3	12	19	CKTSMATEARILVQY	293.592		782.913		0		0		0		0	0	2348.74		0	0		0	0	0
Saposin 3	12	20	KTSMATEARILVQYF	382.625		739.973		0		280.36		0		0	0	2219.92		0	0		0	0	841.08
Saposin 3	12	21	TSMATEARILVQYFI	60.33		0		0		160.88		0		0	0	0		0	0		0	0	482.64
Saposin 3	12	22	SMATEARILVQYFIE	1605.74		0		5702.01		480.633		0		0	0	0		0	11404		1441.9	0	0
Saposin 3	12	23	MATEARILVQYFIEF	6116.03		1095.35		20070.4		1833.79		0		217.96	1998.26	1069.84		14160.2	25980.6		4494.37	1007	0
Saposin 3	12	24	ATEARILVQYFIEFI	3148.17		46.0133		9269.27		2169.59		0		0	138.04	0		7683.1	10855.4		763.18	0	5745.59
Saposin 3	12	25	TEARILVQYFIEFIE	3519.65		0		13908.1		113.687		0		0	0	0		4427.1	23389		0	0	341.06
Saposin 3	12	26	EARILVQYFIEFIES	4028.87		0		15159.4		637.36		50.01		0	0	0		6255.56	24063.3		1912.08	0	0
Saposin 3	12	27	ARILVQYFIEFIESY	6722.82		1779.07		20507.7		2476.66		439.9		730.01	2888.34	1718.85		15052.2	25963.1		5194.66	2235.32	0
Saposin 3	12	28	RILVQYFIEFIESYR	19476.6		22587.8		26229		11863.7		0		12250.5	25342.8	30170.2		22765.4	29692.5		20634.7	11144.2	3812.26
Saposin 3	12	29	ILVQYFIEFIESYRL	19176.8		15634.1		29007.9		16165.5		783.07		10616.5	23424.7	12861.1		27413.5	30602.3		18489.5	8295.96	21710.9
Saposin 3	12	30	LVQYFIEFIESYRLK	6527.36		8195.42		3834.57		6654.5		0		3131.42	3510.82	17944		211.92	7457.23		5974.16	1065.18	12924.2
Saposin 3	12	31	VQYFIEFIESYRLKT	825.773		595.137		0		1606.92		0		0	0	1785.41		0	0		1082.73	0	3738.04
Saposin 3	12	32	QYFIEFIESYRLKTM	2127.32		1223.7		3933.88		1826.56		0		0	3425.31	245.79		0	7867.76		3859.78	1619.89	0
Saposin 3	12	33	YFIEFIESYRLKTML	5718.82		3864.17		11735.7		3562.24		0		0	7183.99	4408.53		4860.55	18610.8		5776.28	2250.51	2659.94
Saposin 3	12	34	FIEFIESYRLKTMLN	2257.63		0		3308.88		3814.42		0		0	0	0		0	6617.76		1608.52	1880.53	7954.2
Saposin 3	12	35	IEFIESYRLKTMLNW	9607.72		7747.59		16658.9		6767.07		1395.47		2650.39	14548.4	6043.95		13560.9	19756.8		9137.02	5256.16	5908.04
Saposin 3	12	36	EFIESYRLKTMLNWC	6097.87		1061.75		16517		4187.89		764.43		0	992.65	2192.59		10932.1	22101.9		1818.72	395.45	10349.5
Saposin 3	12	37	FIESYRLKTMLNWCQ	1176.61		0		1896.26		1873.46		105.48		0	0	0		0	3792.51		117.28	1290.61	4212.49
Saposin 3	12	38	IESYRLKTMLNWCQS	317.488		0		0		846.633		0		0	0	0		0	0		0	0	2539.9
Saposin 3	12	39	ESYRLKTMLNWCQST	0		0		0		0		0		0	0	0		0	0		0	0	0
Saposin 3	12	40	SYRLKTMLNWCQSTL	0		0		0		0		0		0	0	0		0	0		0	0	0
Saposin 3	12	41	YRLKTMLNWCQSTLE	0		0		0		0		0		0	0	0		0	0		0	0	0
Saposin 3	12	42	RLKTMLNWCQSTLER	3181.58		8447.32		0		36.8867		0		0	0	25342		0	0		0	110.66	0
Saposin 3	12	43	LKTMLNWCQSTLERP	73.1562		0		0		195.083		0		0	0	0		0	0		585.25	0	0
Saposin 3	12	44	KTMLNWCQSTLERPQ	0		0		0		0		49.44		0	0	0		0	0		0	0	0
Saposin 3	12	45	TMLNWCQSTLERPQY	9439.03		10330.8		12098.9		6774.06		4761.53		2437.93	17510.8	11043.5		12755.1	11442.7		12894	7428.22	0
Saposin 3	12	46	MLNWCQSTLERPQYG	3474.25		859.083		2108.97		6999.59		2999.46		0	2577.25	0		0	4217.95		3517.33	4683.14	12798.3
Saposin 3	12	47	LNWCQSTLERPQYGN	4481.14		1218.86		10311.9		3856.23		1762.11		0	3656.59	0		11419.5	9204.4		4735.22	1856.09	4977.37
Saposin 3	12	48	NWCQSTLERPQYGNS	2013.04		0		4963.11		2059.35		611.5		0	0	0		6191.37	3734.86		748.61	43.46	5385.99
Saposin 3	12	49	WCQSTLERPQYGNSS	164.605		0		367.7		193.813		814.36		0	0	0		735.4	0		0	0	581.44
Saposin 3	12	50	CQSTLERPQYGNSSF	7198.89		4171.13		14421.9		5411.33		1696.6		95.9	7769.12	4648.38		11928	16915.8		10438.7	5795.32	0
Saposin 3	12	51	QSTLERPQYGNSSFL	7274.47		3596.89		12832.3		7246.81		956.86		0	7139.78	3650.88		11596.8	14067.9		6546.31	2083.99	13110.1
Saposin 3	12	52	STLERPQYGNSSFLC	4511.95		0		14326.5		2480.85		88.92		0	0	0		12808.9	15844.2		2072.96	609.98	4759.62
Saposin 3	12	53	TLERPQYGNSSFLCS	1523.24		0		4918.52		782.967		0		0	0	0		2899.19	6937.84		417.84	0	1931.06
Saposin 3	12	54	LERPQYGNSSFLCST	0		0		0		0		0		0	0	0		0	0		0	0	0
Saposin 3	12	55	ERPQYGNSSFLCSTC	0		0		0		0		0		0	0	0		0	0		0	0	0
Saposin 3	12	56	RPQYGNSSFLCSTCE	385.447		0		1421.94		79.8967		546.19		0	0	0		0	2843.89		239.69	0	0
Saposin 3	12	57	PQYGNSSFLCSTCEM	534.015		251.963		1014.16		495.967		794.6		0	0	755.89		0	2028.33		1487.9	0	0
Saposin 3	12	58	QYGNSSFLCSTCEMA	0		0		0		0		176.4		0	0	0		0	0		0	0	0
Saposin 3	12	59	YGNSSFLCSTCEMAV	0		0		0		0		0		0	0	0		0	0		0	0	0
Saposin 3	12	60	GNSSFLCSTCEMAVA	0		0		0		0		0		0	0	0		0	0		0	0	0
Saposin 3	12	61	NSSFLCSTCEMAVAY	498.739		1091.36		0		238.61		616.85		0	0	3274.08		0	0		715.83	0	0
Saposin 3	12	62	SSFLCSTCEMAVAYL	186.893		0		0		498.38		370.05		0	0	0		0	0		0	0	1495.14
Saposin 3	12	63	SFLCSTCEMAVAYLK	382.46		1019.89		0		0		0		0	0	3059.68		0	0		0	0	0
Saposin 3	12	64	FLCSTCEMAVAYLKT	0		0		0		0		0		0	0	0		0	0		0	0	0
Saposin 3	12	65	LCSTCEMAVAYLKTF	0		0		0		0		0		0	0	0		0	0		0	0	0
Saposin 3	12	66	CSTCEMAVAYLKTFS	0		0		0		0		0		0	0	0		0	0		0	0	0
Saposin 3	12	67	STCEMAVAYLKTFSK	1711.02		4562.73		0		0		0		0	0	13688.2		0	0		0	0	0
Saposin 3	14	2	TCEMAVAYLKTFSKS	462.236		1200.03		0		32.6		0		0	0	3600.09		0	0		0	0	97.8
Saposin 3	14	3	CEMAVAYLKTFSKSE	36.15		0		0		96.4		0		0	0	0		0	0		0	0	289.2
Saposin 3	14	4	EMAVAYLKTFSKSEE	400.275		0		0		1067.4		0		0	0	0		0	0		0	0	3202.2
Saposin 3	14	5	MAVAYLKTFSKSEEA	0		0		0		0		0		0	0	0		0	0		0	0	0
Saposin 3	14	6	AVAYLKTFSKSEEAK	512.22		882.7		0		483.22		0		0	0	2648.1		0	0		0	0	1449.66
Saposin 3	14	7	VAYLKTFSKSEEAKA	1150.07		0		0		3066.86		0		0	0	0		0	0		0	0	9200.57
Saposin 3	14	8	AYLKTFSKSEEAKAI	602.508		0		0		1606.69		0		0	0	0		0	0		0	0	4820.06
Saposin 3	14	9	YLKTFSKSEEAKAIV	249.685		0		0		665.827		0		0	0	0		0	0		0	0	1997.48
Saposin 3	14	10	LKTFSKSEEAKAIVH	1983.41		3140.82		0		2148.26		0		0	0	9422.47		0	0		0	0	6444.79
Saposin 3	14	11	KTFSKSEEAKAIVHQ	1676.69		439.663		0		4031.51		0		0	0	1318.99		0	0		0	0	12094.5
Saposin 3	14	12	TFSKSEEAKAIVHQA	1032.82		0		0		2754.18		0		0	0	0		0	0		0	0	8262.54
Saposin 3	14	13	FSKSEEAKAIVHQAV	926.202		0		0		2469.87		0		0	0	0		0	0		0	0	7409.62
Saposin 3	14	14	SKSEEAKAIVHQAVD	3336.44		0		0		8897.17		0		0	0	0		0	0		0	0	26691.5
Saposin 3	14	15	KSEEAKAIVHQAVDK	0		0		0		0		0		0	0	0		0	0		0	0	0
Saposin 3	14	16	SEEAKAIVHQAVDKI	0		0		0		0		0		0	0	0		0	0		0	0	0
Saposin 3	14	17	EEAKAIVHQAVDKIC	0		0		0		0		0		0	0	0		0	0		0	0	0
Saposin 3	14	18	EAKAIVHQAVDKICS	0		0		0		0		0		0	0	0		0	0		0	0	0
Saposin 3	14	19	AKAIVHQAVDKICSL	0		0		0		0		0		0	0	0		0	0		0	0	0
Saposin 3	14	20	KAIVHQAVDKICSLT	0		0		0		0		0		0	0	0		0	0		0	0	0
Saposin 3	14	21	AIVHQAVDKICSLTG	0		0		0		0		0		0	0	0		0	0		0	0	0
Saposin 3	14	22	IVHQAVDKICSLTGS	0		0		0		0		0		0	0	0		0	0		0	0	0
Saposin 3	14	23	VHQAVDKICSLTGSF	784.125		610.267		1674.25		364.567		0		0	1830.8	0		0	3348.5		1093.7	0	0
Saposin 3	14	24	HQAVDKICSLTGSFE	5856.82		5152.08		10976.1		3148.69		1150.84		5415.63	6501.42	3539.18		5742.19	16210.1		6593.56	2559.6	292.91
Saposin 3	14	25	QAVDKICSLTGSFEV	1738.53		753.17		3444.59		1586.53		0		0	0	2259.51		1811.46	5077.71		2035.44	0	2724.14
Saposin 3	14	26	AVDKICSLTGSFEVQ	519.035		265.607		410.26		844.98		0		0	0	796.82		0	820.52		0	0	2534.94
Saposin 3	14	27	VDKICSLTGSFEVQC	688.21		291.587		1898.83		277.753		0		0	0	874.76		0	3797.66		833.26	0	0
Saposin 3	14	28	DKICSLTGSFEVQCS	153.296		0		569.765		28.9467		0		0	0	0		0	1139.53		0	0	86.84
Saposin 3	14	29	KICSLTGSFEVQCSF	7995.99		5451.38		17904.8		3934.74		1575.33		628.38	6747.69	8978.08		12359.8	23449.8		8327.28	3476.95	0
Saposin 3	14	30	ICSLTGSFEVQCSFL	10273.9		5862.73		21979.5		6881.23		1145.93		1112.93	8745.32	7729.94		16907.3	27051.7		8929.28	2208.73	9505.67
Saposin 3	14	31	CSLTGSFEVQCSFLG	7022.33		2350.2		17204.4		4906.45		121.01		0	2933.27	4117.33		12278	22130.7		4551.26	2044.88	8123.21
Saposin 3	14	32	SLTGSFEVQCSFLGG	1389.3		0		2959.41		1731.87		0		0	0	0		0	5918.83		331.61	54.33	4809.67
Saposin 3	14	33	LTGSFEVQCSFLGGM	560.135		0		1765.49		316.697		8.37		0	0	0		0	3530.99		0	0	950.09
Saposin 3	14	34	TGSFEVQCSFLGGMF	10223.8		7922.8		21409.4		5067.76		515.83		1819.77	13514.3	8434.33		18208.2	24610.5		10124.1	5079.13	0
Saposin 3	14	35	GSFEVQCSFLGGMFI	9549.76		6515.52		15954.4		8314.25		433.6		1141.17	11612.8	6792.63		12919.3	18989.5		8072.71	2469.91	14400.1
Saposin 3	14	36	SFEVQCSFLGGMFID	9249.78		4303.52		19404.8		7426.01		3421.88		4255.72	4291.42	4363.43		15366	23443.6		8959.68	3366.39	9951.95
Saposin 3	14	37	FEVQCSFLGGMFIDK	2495.22		3846.57		0		2807.33		0		0	0	11539.7		0	0		0	0	8422
Saposin 3	14	38	EVQCSFLGGMFIDKY	3070.1		5450.33		0		2736.6		1086.08		548.03	5845.53	9957.44		0	0		5283.92	2925.87	0
Saposin 3	14	39	VQCSFLGGMFIDKYI	4380.05		2459.79		6854.35		4650.79		92.67		0	4109.11	3270.26		2043.77	11664.9		4648.36	1689.31	7614.69
Saposin 3	14	40	QCSFLGGMFIDKYID	7022.78		3348.5		12663		6936.92		2026.93		3572.69	2973.27	3499.54		10209.6	15116.4		9083.14	5259.42	6468.2
Saposin 3	14	41	CSFLGGMFIDKYIDT	2846.38		599.333		3921.68		4376.57		327.58		1798	0	0		0	7843.36		5848.36	906.04	6375.3
Saposin 3	14	42	SFLGGMFIDKYIDTI	3981.47		2139.09		7716.73		3333.69		957.3		2084.48	3254.57	1078.23		3035.43	12398		6008.42	705.37	3287.27
Saposin 3	14	43	FLGGMFIDKYIDTIS	2635.24		1.83333		5752.12		3190.73		436.39		5.5	0	0		0	11504.2		3781.89	966.98	4823.32
Saposin 3	14	44	LGGMFIDKYIDTIST	236.784		0		0		631.423		0		0	0	0		0	0		0	0	1894.27
Saposin 3	14	45	GGMFIDKYIDTISTM	0		0		0		0		346.16		0	0	0		0	0		0	0	0
Saposin 3	14	46	GMFIDKYIDTISTMD	169.816		0		0		452.843		1910.48		0	0	0		0	0		884.61	473.92	0
Saposin 3	14	47	MFIDKYIDTISTMDP	3657.94		201.78		12785		1029.41		24190.7		0	605.34	0		0	25570		1446.27	1029.23	612.72
Saposin 3	14	48	FIDKYIDTISTMDPD	6442.68		2888		15019.2		4279.69		3650.85		4992.03	2276.09	1395.88		12790.6	17247.8		6191.34	6228.22	419.52
Saposin 3	14	49	IDKYIDTISTMDPDS	1848.19		978.32		982.745		3295.02		2224.38		2934.96	0	0		1965.49	0		2785.75	2835.85	4263.46
Saposin 3	14	50	DKYIDTISTMDPDSA	293.221		146.36		0		635.563		1381.05		439.08	0	0		0	0		693.78	1212.91	0
Saposin 3	14	51	KYIDTISTMDPDSAC	2420.32		67.17		9557.05		15.6667		1395.17		201.51	0	0		0	19114.1		47	0	0
Saposin 3	14	52	YIDTISTMDPDSACM	423.775		105.127		0		1024.94		1598.5		315.38	0	0		0	0		1550.32	1524.5	0
Saposin 3	14	53	IDTISTMDPDSACMT	0		0		0		0		562.64		0	0	0		0	0		0	0	0
Saposin 3	14	54	DTISTMDPDSACMTM	1668.97		4450.59		0		0		2037.9		0	0	13351.8		0	0		0	0	0
Saposin 3	14	55	TISTMDPDSACMTMH	0		0		0		0		1424.55		0	0	0		0	0		0	0	0
Saposin 3	14	56	ISTMDPDSACMTMHM	0		0		0		0		1978.07		0	0	0		0	0		0	0	0
Saposin 3	14	57	STMDPDSACMTMHMC	238.666		636.443		0		0		6459.48		0	0	1909.33		0	0		0	0	0
Saposin 3	14	58	TMDPDSACMTMHMCS	526.179		1065.72		0		337.427		7819.27		0	0	3197.15		0	0		1012.28	0	0
Saposin 3	14	59	MDPDSACMTMHMCSG	0		0		0		0		641.41		0	0	0		0	0		0	0	0
Saposin 3	14	60	DPDSACMTMHMCSGS	0		0		0		0		275.42		0	0	0		0	0		0	0	0
Saposin 3	14	61	PDSACMTMHMCSGSG	1749.17		0		0		4664.46		471.63		0	0	0		0	0		13993.4	0	0
Saposin 3	14	62	DSACMTMHMCSGSGS	0		0		0		0		0		0	0	0		0	0		0	0	0
Saposin 3	14	63	SACMTMHMCSGSGSG	0		0		0		0		19.24		0	0	0		0	0		0	0	0
Saposin 3	14	64	ACMTMHMCSGSGSGS	0		0		0		0		0		0	0	0		0	0		0	0	0
Saposin 3	14	65	CMTMHMCSGSGSGSG	0		0		0		0		604.2		0	0	0		0	0		0	0	0
Saposin 3	14	66	MTMHMCSGSGSGSGY	0		0		0		0		906.64		0	0	0		0	0		0	0	0
Saposin 3	14	67	TMHMCSGSGSGSGYS	0		0		0		0		1269.31		0	0	0		0	0		0	0	0
Saposin 3	16	2	MHMCSGSGSGSGYSV	0		0		0		0		0		0	0	0		0	0		0	0	0
Saposin 3	16	3	HMCSGSGSGSGYSVK	307.246		819.323		0		0		0		0	0	2457.97		0	0		0	0	0
Saposin 4	16	4	MCSGSGSGSGYSVKN	119.685		319.16		0		0		0		0	0	957.48		0	0		0	0	0
Saposin 4	16	5	CSGSGSGSGYSVKNV	67.6137		180.303		0		0		0		0	0	540.91		0	0		0	0	0
Saposin 4	16	6	SGSGSGSGYSVKNVD	363.911		970.43		0		0		0		0	0	2911.29		0	0		0	0	0
Saposin 4	16	7	GSGSGSGYSVKNVDM	0		0		0		0		0		0	0	0		0	0		0	0	0
Saposin 4	16	8	SGSGSGYSVKNVDMS	0		0		0		0		0		0	0	0		0	0		0	0	0
Saposin 4	16	9	GSGSGYSVKNVDMSN	0		0		0		0		0		0	0	0		0	0		0	0	0
Saposin 4	16	10	SGSGYSVKNVDMSNT	98.1762		261.803		0		0		0		0	0	785.41		0	0		0	0	0
Saposin 4	16	11	GSGYSVKNVDMSNTK	0		0		0		0		0		0	0	0		0	0		0	0	0
Saposin 4	16	12	SGYSVKNVDMSNTKE	1280.33		3414.22		0		0		0		0	0	10242.6		0	0		0	0	0
Saposin 4	16	13	GYSVKNVDMSNTKET	840.249		2240.66		0		0		0		0	0	6721.99		0	0		0	0	0
Saposin 4	16	14	YSVKNVDMSNTKETV	1141.37		3043.64		0		0		0		0	0	9130.92		0	0		0	0	0
Saposin 4	16	15	SVKNVDMSNTKETVD	1179.83		3146.21		0		0		0		0	0	9438.63		0	0		0	0	0
Saposin 4	16	16	VKNVDMSNTKETVDY	1451.02		3869.38		0		0		322.78		605.42	0	11002.7		0	0		0	0	0
Saposin 4	16	17	KNVDMSNTKETVDYQ	295.031		786.75		0		0		277.01		0	0	2360.25		0	0		0	0	0
Saposin 4	16	18	NVDMSNTKETVDYQL	1817.97		4847.91		0		0		542.91		0	0	14543.7		0	0		0	0	0
Saposin 4	16	19	VDMSNTKETVDYQLD	3693.1		4734.86		7576.27		62.5667		845.47		535.06	0	13669.5		2337.69	12814.8		187.7	0	0
Saposin 4	16	20	DMSNTKETVDYQLDN	2184.73		4012.28		2720.51		0		678.77		2117.65	220.75	9698.43		0	5441.02		0	0	0
Saposin 4	16	21	MSNTKETVDYQLDNN	1845.38		2592.55		3492.69		0		1108.98		0	0	7777.66		2715.37	4270.01		0	0	0
Saposin 4	16	22	SNTKETVDYQLDNNS	3135.18		4543.07		5726.1		0		689.59		0	0	13629.2		5222.49	6229.71		0	0	0
Saposin 4	16	23	NTKETVDYQLDNNST	1111.76		0		4447.03		0		819.88		0	0	0		0	8894.07		0	0	0
Saposin 4	16	24	TKETVDYQLDNNSTC	946.987		0		3787.95		0		0		0	0	0		0	7575.9		0	0	0
Saposin 4	16	25	KETVDYQLDNNSTCS	202.799		0		811.195		0		0		0	0	0		0	1622.39		0	0	0
Saposin 4	16	26	ETVDYQLDNNSTCSM	1010.58		634.203		2672.24		279.18		356.92		0	0	1902.61		0	5344.47		837.54	0	0
Saposin 4	16	27	TVDYQLDNNSTCSMC	1886.87		0		7021.63		350.57		114.57		0	0	0		0	14043.3		1051.71	0	0
Saposin 4	16	28	VDYQLDNNSTCSMCI	2168.5		0		7350.16		882.55		0		0	0	0		227.69	14472.6		2493.2	154.45	0
Saposin 4	16	29	DYQLDNNSTCSMCIQ	1969.71		0		6017.34		1240.99		249.49		0	0	0		584.39	11450.3		706.79	0	3016.19
Saposin 4	16	30	YQLDNNSTCSMCIQF	10498.3		5401.82		22150.6		7826.53		837.46		1247.05	9487.65	5470.76		15635.8	28665.5		10335.8	12403.1	740.73
Saposin 4	16	31	QLDNNSTCSMCIQFI	5878.73		1422.19		9753.74		7751.93		117.71		0	2254.33	2012.24		2751.59	16755.9		4585.27	5511.2	13159.3
Saposin 4	16	32	LDNNSTCSMCIQFIT	1101.18		0		0		2936.47		0		0	0	0		0	0		0	2658	6151.41
Saposin 4	16	33	DNNSTCSMCIQFITK	1107.49		2953.3		0		0		0		0	0	8859.91		0	0		0	0	0
Saposin 4	16	34	NNSTCSMCIQFITKW	0		0		0		0		0		0	0	0		0	0		0	0	0
Saposin 4	16	35	NSTCSMCIQFITKWQ	4.385		0		0		11.6933		0		0	0	0		0	0		0	0	35.08
Saposin 4	16	36	STCSMCIQFITKWQT	0		0		0		0		0		0	0	0		0	0		0	0	0
Saposin 4	16	37	TCSMCIQFITKWQTY	22.3463		0		0		59.59		0		0	0	0		0	0		178.77	0	0
Saposin 4	16	38	CSMCIQFITKWQTYL	501.961		0		0		1338.56		0		0	0	0		0	0		1215.65	0	2800.04
Saposin 4	16	39	SMCIQFITKWQTYLN	128.699		0		0		343.197		0		0	0	0		0	0		0	0	1029.59
Saposin 4	16	40	MCIQFITKWQTYLNS	0		0		0		0		0		0	0	0		0	0		0	0	0
Saposin 4	16	41	CIQFITKWQTYLNST	0		0		0		0		0		0	0	0		0	0		0	0	0
Saposin 4	16	42	IQFITKWQTYLNSTS	0		0		0		0		0		0	0	0		0	0		0	0	0
Saposin 4	16	43	QFITKWQTYLNSTSV	0		0		0		0		0		0	0	0		0	0		0	0	0
Saposin 4	16	44	FITKWQTYLNSTSVD	0		0		0		0		0		0	0	0		0	0		0	0	0
Saposin 4	16	45	ITKWQTYLNSTSVDE	351.334		936.89		0		0		1879		0	2810.67	0		0	0		0	0	0
Saposin 4	16	46	TKWQTYLNSTSVDEK	0		0		0		0		415.47		0	0	0		0	0		0	0	0
Saposin 4	16	47	KWQTYLNSTSVDEKI	7003.5		14215.4		0		4460.57		1987.74		10371.6	14050.3	18224.4		0	0		13055.8	325.9	0
Saposin 4	16	48	WQTYLNSTSVDEKIE	11230.8		21295.5		0		8653.32		4097.72		22305.6	10311.4	31269.7		0	0		21351.7	3724.32	883.97
Saposin 4	16	49	QTYLNSTSVDEKIEQ	3887.31		5030.76		0		5335.39		1402.64		5515.87	3842.38	5734.03		0	0		7725.12	1249.62	7031.43
Saposin 4	16	50	TYLNSTSVDEKIEQF	8264.69		11126		6620.93		6499.19		1535.26		10712.5	13930.1	8735.47		5727.71	7514.14		14628.3	4674.75	194.48
Saposin 4	16	51	YLNSTSVDEKIEQFI	9292.01		14318		3199.63		8327.64		1912.64		7114.88	14826.1	21012.9		2100.99	4298.28		14312.5	3029.51	7640.86
Saposin 4	16	52	LNSTSVDEKIEQFIR	4895.84		10764.1		74.385		2241.86		279.15		0	3528.89	28763.5		148.77	0		1388.22	112.33	5225.02
Saposin 4	16	53	NSTSVDEKIEQFIRS	672.1		1792.27		0		0		0		0	914.29	4462.51		0	0		0	0	0
Saposin 4	16	54	STSVDEKIEQFIRST	0		0		0		0		1595.35		0	0	0		0	0		0	0	0
Saposin 4	16	55	TSVDEKIEQFIRSTC	0		0		0		0		0		0	0	0		0	0		0	0	0
Saposin 4	16	56	SVDEKIEQFIRSTCS	0		0		0		0		0		0	0	0		0	0		0	0	0
Saposin 4	16	57	VDEKIEQFIRSTCSF	703.544		613.067		1380.2		342.913		0		0	0	1839.2		0	2760.41		432.14	596.6	0
Saposin 4	16	58	DEKIEQFIRSTCSFY	2225.73		3117.51		391.315		2556.9		0		0	2375.89	6976.64		0	782.63		2092.68	3531.47	2046.55
Saposin 4	16	59	EKIEQFIRSTCSFYF	6869.29		5945.05		12419.6		4093.31		0		0	5918.82	11916.3		10767.6	14071.7		3143.89	2063.54	7072.51
Saposin 4	16	60	KIEQFIRSTCSFYFF	4690.81		3881.2		5097.91		5229.02		363.87		0	3900.92	7742.68		3458.73	6737.09		2586.27	1361.43	11739.4
Saposin 4	16	61	IEQFIRSTCSFYFFF	6165.78		4515.04		11233.5		4438.07		2232.66		0	2819.29	10725.8		8769.53	13697.4		2292.3	17.15	11004.8
Saposin 4	16	62	EQFIRSTCSFYFFFR	6434.68		11763.2		4039.3		2703.12		0		0	1496.94	33792.5		2873.08	5205.51		0	617.18	7492.18
Saposin 4	16	63	QFIRSTCSFYFFFRY	758.969		1505.11		101.32		451.26		0		0	0	4515.33		202.64	0		0	239.67	1114.11
Saposin 4	16	64	FIRSTCSFYFFFRYR	3680.62		6804.01		1275.6		2160.58		3036.49		3874.67	0	16537.3		0	2551.19		0	3742.32	2739.41
Saposin 4	16	65	IRSTCSFYFFFRYRC	400.179		0		1379.56		147.44		2202.78		0	0	0		0	2759.11		0	442.32	0
Saposin 4	16	66	RSTCSFYFFFRYRCE	2620.4		490.643		8281.7		975.967		3668.67		1369.78	0	102.15		7232.76	9330.64		1285.31	1642.59	0
Saposin 4	16	67	STCSFYFFFRYRCEE	3870.41		829.857		10488		2499.23		4817.81		1878.3	0	611.27		7876.57	13099.5		4281.33	3216.36	0
Saposin 4	18	2	TCSFYFFFRYRCEEF	8592.43		5586.71		18003.3		5324.24		3188.33		3172.47	0	13587.7		14180.4	21826.2		8993.1	6059.92	919.71
Saposin 4	18	3	CSFYFFFRYRCEEFM	10235.4		6566.03		20145		7298.3		5726.76		2495.92	1985.68	15216.5		17366.5	22923.5		7841.35	5702.88	8350.66
Saposin 4	18	4	SFYFFFRYRCEEFME	12099.7		8386.45		24601.2		7478.63		5836.57		1994.96	0	23164.4		22005.4	27197		5741.07	7808.55	8886.28
Saposin 4	18	5	FYFFFRYRCEEFMER	21047.4		21996.4		27081.4		16075.8		9019.62		13248.1	13168.1	39573.1		26000.2	28162.6		20829.5	21226.8	6171.19
Saposin 4	18	6	YFFFRYRCEEFMERY	31314.6		31071.4		28109.1		33694.7		10135.7		24246.9	28376.3	40591		27489.2	28729.1		40637.1	39229.8	21217.2
Saposin 4	18	7	FFFRYRCEEFMERYV	28172.4		25901		26978.6		31239.6		11548.8		13260.2	25163.7	39279		26383	27574.2		30931.5	25513.9	37273.4
Saposin 4	18	8	FFRYRCEEFMERYVN	23125.8		17917.6		27859.6		25178		8996.18		7366.52	17652.9	28733.3		27044.7	28674.5		21796.8	19099.7	34637.6
Saposin 4	18	9	FRYRCEEFMERYVNK	6125.23		10000.7		360.135		6093.19		1491.9		0	0	30002		0	720.27		0	716.16	17563.4
Saposin 4	18	10	RYRCEEFMERYVNKT	2239.32		5971.52		0		0		368.31		0	0	17914.5		0	0		0	0	0
Saposin 4	18	11	YRCEEFMERYVNKTV	3553.84		4678.4		7145.81		34.6267		0		0	0	14035.2		0	14291.6		103.88	0	0
Saposin 4	18	12	RCEEFMERYVNKTVY	6629.66		7579.17		9889.58		3506.87		935.55		1264.85	4592.85	16879.8		4176.3	15602.9		7735.04	2785.57	0
Saposin 4	18	13	CEEFMERYVNKTVYI	5223.25		4133.92		7238.81		4968.87		275.36		0	1993.81	10407.9		0	14477.6		5503.12	1411.79	7991.69
Saposin 4	18	14	EEFMERYVNKTVYII	1764.49		2391		1719.53		1167.94		0		0	0	7173		0	3439.06		0	0	3503.82
Saposin 4	18	15	EFMERYVNKTVYIIQ	0		0		0		0		0		0	0	0		0	0		0	0	0
Saposin 4	18	16	FMERYVNKTVYIIQH	66.1162		176.31		0		0		0		0	0	528.93		0	0		0	0	0
Saposin 4	18	17	MERYVNKTVYIIQHN	0		0		0		0		0		0	0	0		0	0		0	0	0
Saposin 4	18	18	ERYVNKTVYIIQHNN	0		0		0		0		0		0	0	0		0	0		0	0	0
Saposin 4	18	19	RYVNKTVYIIQHNNA	0		0		0		0		0		0	0	0		0	0		0	0	0
Saposin 4	18	20	YVNKTVYIIQHNNAT	0		0		0		0		0		0	0	0		0	0		0	0	0
Saposin 4	18	21	VNKTVYIIQHNNATT	0		0		0		0		0		0	0	0		0	0		0	0	0
Saposin 4	18	22	NKTVYIIQHNNATTL	0		0		0		0		0		0	0	0		0	0		0	0	0
Saposin 4	18	23	KTVYIIQHNNATTLC	0		0		0		0		0		0	0	0		0	0		0	0	0
Saposin 4	18	24	TVYIIQHNNATTLCK	154.309		411.49		0		0		0		0	0	1234.47		0	0		0	0	0
Saposin 4	18	25	VYIIQHNNATTLCKF	0		0		0		0		0		0	0	0		0	0		0	0	0
Saposin 4	18	26	YIIQHNNATTLCKFS	0		0		0		0		0		0	0	0		0	0		0	0	0
Saposin 4	18	27	IIQHNNATTLCKFSI	0		0		0		0		0		0	0	0		0	0		0	0	0
Saposin 4	18	28	IQHNNATTLCKFSII	0		0		0		0		0		0	0	0		0	0		0	0	0
Saposin 4	18	29	QHNNATTLCKFSIIE	264.77		0		1059.08		0		0		0	0	0		0	2118.16		0	0	0
Saposin 4	18	30	HNNATTLCKFSIIEC	1040.41		0		3326.45		556.783		0		0	0	0		0	6652.91		1670.35	0	0
Saposin 4	18	31	NNATTLCKFSIIECM	294.143		0		517.5		439.38		0		0	0	0		0	1035		0	0	1318.14
Saposin 4	18	32	NATTLCKFSIIECML	915.805		16.4033		2952.55		457.38		0		0	49.21	0		1015.55	4889.54		1372.14	0	0
Saposin 4	18	33	ATTLCKFSIIECMLI	1263.1		604.53		2758.14		924.96		0		0	1813.59	0		0	5516.29		1372.27	0	1402.61
Saposin 4	18	34	TTLCKFSIIECMLII	339.831		0		1088.55		180.52		0		0	0	0		0	2177.09		0	0	541.56
Saposin 4	18	35	TLCKFSIIECMLIIL	0		0		0		0		0		0	0	0		0	0		0	0	0
Saposin 4	18	36	LCKFSIIECMLIILK	2016.93		5378.47		0		0		0		0	0	16135.4		0	0		0	0	0
Saposin 4	18	37	CKFSIIECMLIILKL	0		0		0		0		0		0	0	0		0	0		0	0	0
Saposin 4	18	38	KFSIIECMLIILKLT	0		0		0		0		0		0	0	0		0	0		0	0	0
Saposin 4	18	39	FSIIECMLIILKLTP	0		0		0		0		0		0	0	0		0	0		0	0	0
Saposin 4	18	40	SIIECMLIILKLTPL	0		0		0		0		0		0	0	0		0	0		0	0	0
Saposin 4	18	41	IIECMLIILKLTPLC	0		0		0		0		0		0	0	0		0	0		0	0	0
Saposin 4	18	42	IECMLIILKLTPLCG	0		0		0		0		0		0	0	0		0	0		0	0	0
Saposin 4	18	43	ECMLIILKLTPLCGS	0		0		0		0		0		0	0	0		0	0		0	0	0
Saposin 4	18	44	CMLIILKLTPLCGSG	0		0		0		0		0		0	0	0		0	0		0	0	0
Saposin 4	18	45	MLIILKLTPLCGSGS	0		0		0		0		0		0	0	0		0	0		0	0	0
Saposin 4	18	46	LIILKLTPLCGSGSG	0		0		0		0		0		0	0	0		0	0		0	0	0
Saposin 4	18	47	IILKLTPLCGSGSGS	0		0		0		0		0		0	0	0		0	0		0	0	0
Saposin 4	18	48	ILKLTPLCGSGSGSG	0		0		0		0		0		0	0	0		0	0		0	0	0
Saposin 4	18	49	LKLTPLCGSGSGSGE	3127.22		8339.26		0		0		0		0	0	25017.8		0	0		0	0	0
Saposin 4	18	50	KLTPLCGSGSGSGES	1463.86		3194.76		0		708.85		0		0	0	9584.29		0	0		664.42	1462.13	0
Saposin 4	18	51	LTPLCGSGSGSGESI	687.246		1152.84		0		679.817		0		0	76.41	3382.11		0	0		950.62	1088.83	0
Saposin 5	18	52	TPLCGSGSGSGESIE	2741.87		5128.92		5.01		2179.38		967.22		1392.04	2564.79	11429.9		0	10.02		910.51	4817.17	810.45
Saposin 5	18	53	PLCGSGSGSGESIES	3031.71		4655.35		0		3429.2		551.52		354.26	2719.95	10891.9		0	0		2549.96	4254.99	3482.65
Saposin 5	18	54	LCGSGSGSGESIESS	2477.23		4323.12		0		2282.83		310.94		421.27	3720.45	8827.65		0	0		1909.35	4240.11	699.03
Saposin 5	18	55	CGSGSGSGESIESSI	2443.6		4269.01		0		2247.26		244.31		826.23	2920.1	9060.7		0	0		1267.11	3521.16	1953.5
Saposin 5	18	56	GSGSGSGESIESSIN	1486.19		1306.7		0		2656.47		0		0	0	3920.09		0	0		5077.19	508.5	2383.73
Saposin 5	18	57	SGSGSGESIESSINE	5056.91		9020.67		0		4464.42		643.73		3497.64	8016.56	15547.8		0	0		3086.81	10306.5	0
Saposin 5	18	58	GSGSGESIESSINEF	11799.1		6590.82		23049.5		9506.96		3250.82		5078.82	5829.35	8864.29		22721.3	23377.7		9964.34	9219.97	9336.58
Saposin 5	18	59	SGSGESIESSINEFE	13129.9		6998.02		24890.7		11421.3		3381.26		6785.72	0	14208.4		22228.8	27552.5		7798.67	17002.9	9462.31
Saposin 5	18	60	GSGESIESSINEFEQ	14406.5		15830.7		13054.2		13883.8		3410.19		15516	7104.62	24871.5		11489.5	14618.9		11751.7	20320.6	9579.16
Saposin 5	18	61	SGESIESSINEFEQL	14993.9		19027.5		17155.3		9519.27		3326.01		15437.5	6958.43	34686.7		15548.6	18762		7605.39	15136.5	5815.94
Saposin 5	18	62	GESIESSINEFEQLH	16534		22843.5		13116.5		12502.9		5558.11		17970.3	14392.5	36167.8		11321.5	14911.6		11277.8	15846.7	10384.1
Saposin 5	18	63	ESIESSINEFEQLHC	11236.7		12831.4		11455.1		9496.45		2610.83		7930.9	2021.81	28541.5		8720.54	14189.7		6938.2	6552.72	14998.4
Saposin 5	18	64	SIESSINEFEQLHCQ	7541.02		7844.83		8709.35		6458.31		5074.4		7270.53	2025.41	14238.6		7644.39	9774.32		4674.77	6878.88	7821.27
Saposin 5	18	65	IESSINEFEQLHCQL	8511.69		9607.62		11989.3		5097.34		4994.14		13278.4	6435.38	9109.04		7083.44	16895.2		4896.44	6177.65	4217.92
Saposin 5	18	66	ESSINEFEQLHCQLI	4985.9		6021.16		7857.45		2036.27		3572.86		3447.42	7013.47	7602.6		4506.19	11208.7		995.76	3064.06	2049
Saposin 5	18	67	SSINEFEQLHCQLIC	3128.32		1342.57		9285.31		809.4		2232		1474.81	0	2552.9		7041.99	11528.6		505.88	1922.32	0
Saposin 5	20	2	SINEFEQLHCQLICE	1782.36		2893.4		2789.34		0		2578.38		14.65	0	8665.56		0	5578.68		0	0	0
Saposin 5	20	3	INEFEQLHCQLICET	653.782		1145.03		834.62		41.9767		3108.11		652.78	0	2782.31		0	1669.24		0	0	125.93
Saposin 5	20	4	NEFEQLHCQLICETC	2271.49		3292.68		3801.82		230.08		3118.41		0	0	9878.03		0	7603.63		0	0	690.24
Saposin 5	20	5	EFEQLHCQLICETCV	1337.31		3229.08		505.6		0		1659.5		0	0	9687.24		0	1011.2		0	0	0
Saposin 5	20	6	FEQLHCQLICETCVM	960.368		1150.02		1857.4		172.693		1403.71		0	0	3450.06		0	3714.8		0	0	518.08
Saposin 5	20	7	EQLHCQLICETCVMN	0		0		0		0		597.99		0	0	0		0	0		0	0	0
Saposin 5	20	8	QLHCQLICETCVMNV	0		0		0		0		106.59		0	0	0		0	0		0	0	0
Saposin 5	20	9	LHCQLICETCVMNVR	3618.49		7938.41		2566.33		0		0		149.03	0	23666.2		0	5132.66		0	0	0
Saposin 5	20	10	HCQLICETCVMNVRG	486.082		0		1892.42		34.6033		0		0	0	0		0	3784.85		103.81	0	0
Saposin 5	20	11	CQLICETCVMNVRGI	466.286		140.88		1653.83		0		0		0	0	422.64		0	3307.65		0	0	0
Saposin 5	20	12	QLICETCVMNVRGIR	5226.42		12410.3		2021.87		178.923		844.97		410.5	0	36820.3		0	4043.73		0	536.77	0
Saposin 5	20	13	LICETCVMNVRGIRW	5872.31		4802.1		14190.5		1397.07		2216.32		5110.77	2457.73	6837.8		10429.3	17951.7		2711.52	1479.7	0
Saposin 5	20	14	ICETCVMNVRGIRWL	6691.94		4225.91		14758.9		3779.98		1454.09		2194.05	3782.69	6700.98		6668.8	22849		5175.41	1113	5051.53
Saposin 5	20	15	CETCVMNVRGIRWLL	5849.93		3602.33		12641.7		3569.69		1003.84		1315.55	3775.57	5715.87		6711.71	18571.7		4683.37	1383.78	4641.92
Saposin 5	20	16	ETCVMNVRGIRWLLL	2584.91		457.417		7526.8		1417.82		99.53		0	224.5	1147.75		2279.51	12774.1		172.85	0	4080.61
Saposin 5	20	17	TCVMNVRGIRWLLLQ	1172.56		214.087		4369.1		0		119.65		0	642.26	0		0	8738.19		0	0	0
Saposin 5	20	18	CVMNVRGIRWLLLQS	0		0		0		0		0		0	0	0		0	0		0	0	0
Saposin 5	20	19	VMNVRGIRWLLLQSY	1652.57		3938.38		0		468.487		0		333.67	6849.4	4632.06		0	0		1373.89	31.57	0
Saposin 5	20	20	MNVRGIRWLLLQSYT	538.209		0		0		1435.22		0		0	0	0		0	0		0	0	4305.67
Saposin 5	20	21	NVRGIRWLLLQSYTR	5177.57		12434.5		1984.84		49.1167		502.71		1332.91	0	35970.6		0	3969.67		0	147.35	0
Saposin 5	20	22	VRGIRWLLLQSYTRK	4596.86		11175.4		0		1082.93		375.11		0	0	33526.1		0	0		0	0	3248.78
Saposin 5	20	23	RGIRWLLLQSYTRKT	4523.97		11548.2		0		515.75		84.82		0	0	34644.5		0	0		0	0	1547.25
Saposin 5	20	24	GIRWLLLQSYTRKTI	4195.13		9550.13		0		1636.88		0		0	0	28650.4		0	0		0	0	4910.64
Saposin 5	20	25	IRWLLLQSYTRKTIA	2469.78		3444.94		0		3141.14		0		0	0	10334.8		0	0		0	0	9423.41
Saposin 5	20	26	RWLLLQSYTRKTIAE	658.81		298.333		0		1458.49		0		0	0	895		0	0		0	0	4375.48
Saposin 5	20	27	WLLLQSYTRKTIAEL	0		0		0		0		0		0	0	0		0	0		0	0	0
Saposin 5	20	28	LLLQSYTRKTIAELL	0		0		0		0		0		0	0	0		0	0		0	0	0
Saposin 5	20	29	LLQSYTRKTIAELLS	188.729		0		0		503.277		0		0	0	0		0	0		0	0	1509.83
Saposin 5	20	30	LQSYTRKTIAELLSV	0		0		0		0		0		0	0	0		0	0		0	0	0
Saposin 5	20	31	QSYTRKTIAELLSVL	0		0		0		0		0		0	0	0		0	0		0	0	0
Saposin 5	20	32	SYTRKTIAELLSVLC	0		0		0		0		0		0	0	0		0	0		0	0	0
Saposin 5	20	33	YTRKTIAELLSVLCN	95.325		0		381.3		0		0		0	0	0		0	762.6		0	0	0
Saposin 5	20	34	TRKTIAELLSVLCNF	5358.49		2935.12		14852		1452.89		0		0	6078.88	2726.48		10045.5	19658.5		4358.68	0	0
Saposin 5	20	35	RKTIAELLSVLCNFF	7549.82		4539.28		16040.8		4899.7		0		0	7817.11	5800.73		10454.7	21626.9		6590.49	783.47	7325.13
Saposin 5	20	36	KTIAELLSVLCNFFP	5861.71		1863.39		13431.1		4813.76		0		427.4	2593.28	2569.48		8123.24	18739		2666.14	0	11775.1
Saposin 5	20	37	TIAELLSVLCNFFPY	12847.4		13005.8		17927.6		9302.12		0		4196.99	18226.3	16594.2		11745.9	24109.2		19017.2	5743.53	3145.64
Saposin 5	20	38	IAELLSVLCNFFPYK	3880.88		3446.37		0		6902.65		0		0	0	10339.1		0	0		0	0	20708
Saposin 5	20	39	AELLSVLCNFFPYKQ	0		0		0		0		0		0	0	0		0	0		0	0	0
Saposin 5	20	40	ELLSVLCNFFPYKQP	342.576		0		1370.31		0		0		0	0	0		2740.61	0		0	0	0
Saposin 5	20	41	LLSVLCNFFPYKQPR	4507.69		11652.2		0		368.323		0		0	0	34956.6		0	0		0	1104.97	0
Saposin 5	20	42	LSVLCNFFPYKQPRA	576.12		0		0		1536.32		0		0	0	0		0	0		0	0	4608.96
Saposin 5	20	43	SVLCNFFPYKQPRAQ	0		0		0		0		0		0	0	0		0	0		0	0	0
Saposin 5	20	44	VLCNFFPYKQPRAQC	0		0		0		0		0		0	0	0		0	0		0	0	0
Saposin 5	20	45	LCNFFPYKQPRAQCK	2200.88		5869		0		0		0		0	0	17607		0	0		0	0	0
Saposin 5	20	46	CNFFPYKQPRAQCKR	4039.21		9092.14		0		1679.09		0		0	0	27276.4		0	0		0	826.41	4210.86
Saposin 5	20	47	NFFPYKQPRAQCKRF	5316.27		5895.61		580.75		7893.96		343.69		0	0	17686.8		0	1161.5		0	2282.29	21399.6
Saposin 5	20	48	FFPYKQPRAQCKRFF	4738.74		5883.79		1539.38		5726.61		1064.57		2284.11	0	15367.3		339.99	2738.77		0	1145.43	16034.4
Saposin 5	20	49	FPYKQPRAQCKRFFK	6944.24		14727.6		0		3790.39		0		1219.65	0	42963.1		0	0		0	510.82	10860.4
Saposin 5	20	50	PYKQPRAQCKRFFKG	6720.7		8691.17		0		9230.7		0		0	0	26073.5		0	0		0	0	27692.1
Saposin 5	20	51	YKQPRAQCKRFFKGP	3634.01		7980.59		0		1710.09		0		0	0	23941.8		0	0		0	0	5130.28
Saposin 5	20	52	KQPRAQCKRFFKGPF	3707.04		8894.76		0		990.673		110.6		0	0	26684.3		0	0		0	0	2972.02
Saposin 5	20	53	QPRAQCKRFFKGPFE	8499.06		4938.88		19605.3		4655.1		32.61		1975.67	6158.89	6682.08		18477.9	20732.7		2910.16	4409.19	6645.94
Saposin 5	20	54	PRAQCKRFFKGPFEG	6004.83		1510.83		13807.4		5297.13		0		0	0	4532.48		10251.6	17363.2		447.97	817.38	14626
Saposin 5	20	55	RAQCKRFFKGPFEGL	3965.67		2504.48		5950.81		4103.42		0		0	2883.29	4630.15		2316.62	9585		1014.01	392.21	10904
Saposin 5	20	56	AQCKRFFKGPFEGLV	1022.03		1113.96		597.92		1212.83		0		0	1508.54	1833.34		0	1195.84		0	0	3638.49
Saposin 5	20	57	QCKRFFKGPFEGLVH	4261.24		5776.66		5729.26		1767.14		0		0	4518.18	12811.8		1590.99	9867.53		1696.69	3107.05	497.69
Saposin 5	20	58	CKRFFKGPFEGLVHD	14564.7		11402.7		24267		11258.6		1112		6137.72	12320	15750.2		21185.1	27348.9		10169.6	19527.7	4078.51
Saposin 5	20	59	KRFFKGPFEGLVHDF	28724.9		31004.8		25355.7		28691.2		2506.88		19460.8	32335	41218.7		21877.5	28833.8		30999.4	34638.5	20435.8
Saposin 5	20	60	RFFKGPFEGLVHDFV	24537.3		20514.1		23582.1		29197.3		4051.93		9096.39	28708	23738		20251.7	26912.5		23810.6	18716.8	45064.5
Saposin 5	20	61	FFKGPFEGLVHDFVV	16470.3		13105.2		17576.3		19098.1		1804.94		5533.58	14814.2	18967.9		13640.8	21511.7		15482.7	11704	30107.7
Saposin 5	20	62	FKGPFEGLVHDFVVN	9669.94		5929.48		14664.4		10080.7		501.57		3247.1	4944.66	9596.69		8209.53	21119.3		9596.84	5094.59	15550.8
Saposin 5	20	63	KGPFEGLVHDFVVNM	3005.46		2131.1		3006.55		3879.08		43.03		1900.71	0	4492.58		0	6013.11		3939.85	1022.08	6675.32
Saposin 5	20	64	GPFEGLVHDFVVNMS	1921.05		22.9967		5335.68		1542.67		1440.18		0	0	68.99		33.09	10638.3		1816.37	1064.86	1746.78
Saposin 5	20	65	PFEGLVHDFVVNMSV	1431.14		786.087		1652.97		1928.31		1904.57		1154.45	0	1203.81		0	3305.95		3342.16	2013.05	429.72
Saposin 5	20	66	FEGLVHDFVVNMSVY	8081.83		7864.67		11835.3		5796.64		3405.01		2964.75	12692.8	7936.46		3941.57	19729.1		9634.56	7755.37	0
Saposin 5	20	67	EGLVHDFVVNMSVYE	3913.53		3428.8		4157.02		4235.94		3707.25		8185.16	0	2101.25		1107.4	7206.63		3250.31	2058.84	7398.66
Saposin 5	22	2	GLVHDFVVNMSVYEP	4349.05		2992.27		12903.5		2.84		282.25		664.68	0	8312.14		10086.5	15720.6		0	0	8.52
Saposin 5	22	3	LVHDFVVNMSVYEPC	3647.45		1027.74		12645.8		268.25		4460.73		613.01	0	2470.2		9452.43	15839.2		804.75	0	0
Saposin 5	22	4	VHDFVVNMSVYEPCQ	3559.59		6564.73		2526.18		1243.4		2374.64		0	0	19694.2		253.82	4798.54		0	0	3730.19
Saposin 5	22	5	HDFVVNMSVYEPCQY	10610.2		16598.2		10814		4486.4		6543.08		5582.52	6208.24	38003.9		8368.66	13259.3		10121	2278.53	1059.64
Saposin 5	22	6	DFVVNMSVYEPCQYL	6726.19		9191.54		3660.11		6304.9		1978.95		1455.14	4431.54	21688		184.69	7135.52		3278.91	732.13	14903.7
Saposin 5	22	7	FVVNMSVYEPCQYLG	4103.97		6275.21		2555.93		2964.75		1103.82		0	1357.79	17467.8		0	5111.86		1129.42	0	7764.83
Saposin 5	22	8	VVNMSVYEPCQYLGL	2617.54		2485.73		3345.55		2264.01		0		0	0	7457.2		0	6691.1		0	0	6792.02
Saposin 5	22	9	VNMSVYEPCQYLGLC	1604.03		881.063		3838.02		837.657		217.75		0	0	2643.19		1104.61	6571.44		0	0	2512.97
Saposin 5	22	10	NMSVYEPCQYLGLCE	1371.8		236.82		4465.59		444.26		2336.62		0	0	710.46		675.22	8255.96		289.48	0	1043.3
Saposin 5	22	11	MSVYEPCQYLGLCET	1132.86		897.093		2548.44		424.917		902.24		0	0	2691.28		0	5096.88		1274.75	0	0
Saposin 5	22	12	SVYEPCQYLGLCETV	1683.93		1016.41		4263.98		631.42		0		0	0	3049.23		0	8527.97		1136.93	0	757.33
Saposin 5	22	13	VYEPCQYLGLCETVQ	2087.68		1847.94		3742.74		1224.05		204.11		0	409.57	5134.24		0	7485.48		1567	0	2105.15
Saposin 5	22	14	YEPCQYLGLCETVQE	3191.99		1272.48		7908.72		1967.03		2026.75		1399.5	0	2417.93		2032.97	13784.5		4243.95	741.17	915.96
Saposin 5	22	15	EPCQYLGLCETVQEE	3802.72		1004.88		11612.7		1393.92		1711.15		1629.26	0	1385.39		4511.62	18713.7		1692.08	1820.11	669.57
Saposin 5	22	16	PCQYLGLCETVQEEL	5703.84		1444.26		17321.3		2218.47		2276.36		2225.8	0	2106.99		11751.8	22890.8		4541.29	2114.12	0
Saposin 5	22	17	CQYLGLCETVQEELM	7255.01		3402.24		18750.7		3443.97		2939.42		4367.7	0	5839.01		14115.7	23385.8		6924.47	1751.47	1655.98
Saposin 5	22	18	QYLGLCETVQEELMK	409.724		0		0		1092.6		7762.79		0	0	0		0	0		0	0	3277.79
Saposin 5	22	19	YLGLCETVQEELMKS	0		0		0		0		96.59		0	0	0		0	0		0	0	0
Saposin 5	22	20	LGLCETVQEELMKSP	452.137		1205.7		0		0		0		3617.1	0	0		0	0		0	0	0
Saposin 5	22	21	GLCETVQEELMKSPD	827.395		992.357		1557.18		175.91		603.61		2977.07	0	0		192.41	2921.95		220.78	306.95	0
Saposin 5	22	22	LCETVQEELMKSPDD	1779.72		522.467		5425.37		606.55		1105.01		1567.4	0	0		134.51	10716.2		1466.68	352.97	0
Saposin 5	22	23	CETVQEELMKSPDDS	683.465		304.03		1522.09		503.82		1833.26		912.09	0	0		0	3044.17		188.87	0	1322.59
Saposin 5	22	24	ETVQEELMKSPDDSF	2951.65		2402.75		7059.3		762.13		1786.9		4282.32	2598.44	327.49		4103.82	10014.8		1973.56	312.83	0
Saposin 5	22	25	TVQEELMKSPDDSFY	5359.94		3749.3		9407.25		4272.38		2586.84		4360.69	5774.53	1112.69		4965.87	13848.6		6886.08	5931.07	0
Saposin 5	22	26	VQEELMKSPDDSFYT	1972.89		1385.71		1536.23		2851.19		768.65		1712.36	2026.37	418.39		0	3072.46		2621.34	1956.52	3975.7
Saposin 5	22	27	QEELMKSPDDSFYTN	840.917		988.02		40.875		1227.18		2683.16		1546.28	1417.78	0		0	81.75		1324.12	0	2357.41
Saposin 5	22	28	EELMKSPDDSFYTNL	257.331		686.217		0		0		169.01		0	2058.65	0		0	0		0	0	0
Saposin 5	22	29	ELMKSPDDSFYTNLL	213.903		478.167		138.36		0		0		0	1434.5	0		0	276.72		0	0	0
Saposin 5	22	30	LMKSPDDSFYTNLLM	28.1875		0		112.75		0		0		0	0	0		0	225.5		0	0	0
Saposin 5	22	31	MKSPDDSFYTNLLMK	0		0		0		0		91.96		0	0	0		0	0		0	0	0
Saposin 5	22	32	KSPDDSFYTNLLMKT	0		0		0		0		0		0	0	0		0	0		0	0	0
Saposin 5	22	33	SPDDSFYTNLLMKTL	0		0		0		0		0		0	0	0		0	0		0	0	0
Saposin 5	22	34	PDDSFYTNLLMKTLS	1660.15		0		0		4427.06		0		0	0	0		0	0		13078.7	202.49	0
Saposin 5	22	35	DDSFYTNLLMKTLSI	210.981		0		0		562.617		0		0	0	0		0	0		0	1364.05	323.8
Saposin 5	22	36	DSFYTNLLMKTLSIV	683.883		0		0		1823.69		0		0	0	0		0	0		0	0	5471.06
Saposin 5	22	37	SFYTNLLMKTLSIVK	3326.89		8871.7		0		0		0		0	0	26615.1		0	0		0	0	0
Saposin 5	22	38	FYTNLLMKTLSIVKE	2469.31		4647.35		0		1937.47		0		0	0	13942		0	0		0	0	5812.41
Saposin 5	22	39	YTNLLMKTLSIVKED	1046.45		2790.54		0		0		0		456.92	0	7914.7		0	0		0	0	0
Saposin 5	22	40	TNLLMKTLSIVKEDI	161.88		431.68		0		0		0		889.72	0	405.32		0	0		0	0	0
Saposin 5	22	41	NLLMKTLSIVKEDIE	810.84		2162.24		0		0		0		1372.89	0	5113.83		0	0		0	0	0
Saposin 5	22	42	LLMKTLSIVKEDIES	289.952		357.88		0		415.327		0		1073.64	0	0		0	0		0	0	1245.98
Saposin 5	22	43	LMKTLSIVKEDIESI	1876.71		2711.2		0		2293.36		0		2145.17	0	5988.44		0	0		0	0	6880.08
Saposin 5	22	44	MKTLSIVKEDIESII	1342.18		3027.52		0		551.643		0		975.76	0	8106.79		0	0		0	0	1654.93
Saposin 5	22	45	KTLSIVKEDIESIIT	0		0		0		0		0		0	0	0		0	0		0	0	0
Saposin 5	22	46	TLSIVKEDIESIITP	327.988		874.633		0		0		0		0	0	2623.9		0	0		0	0	0
Saposin 5	22	47	LSIVKEDIESIITPE	823.235		2195.29		0		0		338.04		875.36	0	5710.52		0	0		0	0	0
Saposin 5	22	48	SIVKEDIESIITPES	3519.49		8142.28		0		1243.04		3192.81		69.6	0	24357.2		0	0		3729.11	0	0
Saposin 5	22	49	IVKEDIESIITPESI	326.469		870.583		0		0		0		2611.75	0	0		0	0		0	0	0
Saposin 5	22	50	VKEDIESIITPESIE	562.226		725.62		0		773.65		0		2176.86	0	0		0	0		1598.4	722.55	0
Saposin 5	22	51	KEDIESIITPESIEQ	1165.45		2541.06		0		566.797		562.16		941.71	0	6681.47		0	0		1700.39	0	0
Saposin 5	22	52	EDIESIITPESIEQA	2976.2		7761.06		0		175.48		0		0	0	23283.2		0	0		0	526.44	0
Saposin 5	22	53	DIESIITPESIEQAA	1449.8		3849.4		0		16.7433		0		0	0	11548.2		0	0		50.23	0	0
Saposin 5	22	54	IESIITPESIEQAAT	1506.91		4018.44		0		0		0		0	0	12055.3		0	0		0	0	0
Saposin 5	22	55	ESIITPESIEQAATK	609.393		1625.05		0		0		0		0	0	4875.14		0	0		0	0	0
Saposin 5	22	56	SIITPESIEQAATKL	59.9975		159.993		0		0		0		0	0	479.98		0	0		0	0	0
Saposin 5	22	57	IITPESIEQAATKLC	0		0		0		0		0		0	0	0		0	0		0	0	0
Saposin 5	22	58	ITPESIEQAATKLCS	0		0		0		0		0		0	0	0		0	0		0	0	0
Saposin 5	22	59	TPESIEQAATKLCSS	0		0		0		0		0		0	0	0		0	0		0	0	0
Saposin 5	22	60	PESIEQAATKLCSSD	489.186		0		0		1304.5		0		0	0	0		0	0		3913.49	0	0
Saposin 5	22	61	ESIEQAATKLCSSDN	0		0		0		0		0		0	0	0		0	0		0	0	0
Saposin 5	22	62	SIEQAATKLCSSDNT	0		0		0		0		0		0	0	0		0	0		0	0	0
Saposin 5	22	63	IEQAATKLCSSDNTC	0		0		0		0		0		0	0	0		0	0		0	0	0
Saposin 5	22	64	EQAATKLCSSDNTCI	0		0		0		0		0		0	0	0		0	0		0	0	0
Saposin 5	22	65	QAATKLCSSDNTCIR	2551.47		6803.92		0		0		0		0	0	20411.8		0	0		0	0	0
Saposin 5	22	66	AATKLCSSDNTCIRT	0		0		0		0		0		0	0	0		0	0		0	0	0
Saposin 5	22	67	ATKLCSSDNTCIRTF	0		0		0		0		0		0	0	0		0	0		0	0	0
Saposin 5	24	2	TKLCSSDNTCIRTFE	1128.84		3010.23		0		0		0		814.6	0	8216.09		0	0		0	0	0
Saposin 5	24	3	KLCSSDNTCIRTFEK	145.929		232.86		0		156.283		0		0	0	698.58		0	0		0	0	468.85
Saposin 5	24	4	LCSSDNTCIRTFEKS	520.258		1387.35		0		0		0		0	0	4162.06		0	0		0	0	0
Saposin 5	24	5	CSSDNTCIRTFEKSA	0		0		0		0		0		0	0	0		0	0		0	0	0
Saposin 5	24	6	SSDNTCIRTFEKSAI	29.3625		0		0		78.3		0		0	0	0		0	0		234.9	0	0
Saposin 5	24	7	SDNTCIRTFEKSAID	0		0		0		0		0		0	0	0		0	0		0	0	0
Saposin 5	24	8	DNTCIRTFEKSAIDF	5029.48		4541.92		8092.72		3474.87		88.34		2704.26	1901.01	9020.49		1128.41	15057		1766.22	1230.1	7428.3
Saposin 5	24	9	NTCIRTFEKSAIDFI	7934.2		6497.77		11942.5		6698.42		0		0	4660.1	14833.2		4913.75	18971.3		3659.95	1647.17	14788.1
Saposin 5	24	10	TCIRTFEKSAIDFIR	9173.02		12443		8222.38		6536.76		0		204.12	0	37125		38.52	16406.2		2036.5	0	17573.8
Saposin 5	24	11	CIRTFEKSAIDFIRV	5678.22		8154.58		5784.52		3131		0		1525.16	3262.39	19676.2		0	11569		3629.19	1308.69	4455.12
Saposin 5	24	12	IRTFEKSAIDFIRVI	1815.89		2265.55		321.08		2362.78		0		0	0	6796.64		0	642.16		0	0	7088.33
Saposin 5	24	13	RTFEKSAIDFIRVIT	410.671		933.633		0		161.49		0		2800.9	0	0		0	0		0	0	484.47
Saposin 5	24	14	TFEKSAIDFIRVITK	2175.15		5800.39		0		0		0		0	0	17401.2		0	0		0	0	0
Saposin 5	24	15	FEKSAIDFIRVITKN	1879.06		3275.53		0		1735.31		0		0	0	9826.58		0	0		0	0	5205.93
Saposin 5	24	16	EKSAIDFIRVITKNS	519.829		0		0		1386.21		0		0	0	0		0	0		0	0	4158.63
Saposin 5	24	17	KSAIDFIRVITKNSE	220.218		587.247		0		0		0		0	0	1761.74		0	0		0	0	0
Saposin 5	24	18	SAIDFIRVITKNSEG	0		0		0		0		0		0	0	0		0	0		0	0	0
Saposin 5	24	19	AIDFIRVITKNSEGE	2486.6		6361.19		0		269.743		0		0	0	19083.6		0	0		0	809.23	0
Saposin 5	24	20	IDFIRVITKNSEGEW	8496.74		6338.81		18927		3701.16		3316.24		5689.64	5627.27	7699.51		15573.8	22280.2		7711.99	3391.49	0
Saposin 5	24	21	DFIRVITKNSEGEWF	14879.2		11851.8		26231.2		10338.5		2372.17		9071.35	11827.5	14656.7		22697	29765.3		17934.3	5596.03	7485.11
Saposin 5	24	22	FIRVITKNSEGEWFS	11596.1		7028.06		21532.3		9539.92		1959.97		3593.2	8812.33	8678.65		17736.4	25328.3		11428.2	3558.23	13633.3
Saposin 5	24	23	IRVITKNSEGEWFSD	15400.2		9336.45		28336.9		12839.6		5224.82		8078.67	4969.1	14961.6		26039.2	30634.5		21657	7999.75	8861.97
Saposin 5	24	24	RVITKNSEGEWFSDD	18895.7		10686.1		29679.3		19916.3		8869.05		9662.7	4870.05	17525.6		28127.6	31231		23901.2	11233	24614.7
Saposin 5	24	25	VITKNSEGEWFSDDF	17544.9		11566.6		30226.7		15068.8		10493.6		11045.2	7392.75	16261.7		28971.1	31482.3		24989.1	8614.28	11603
Saposin 5	24	26	ITKNSEGEWFSDDFG	13836.6		6477.73		27056.3		12382.3		7900.34		5260.52	7010.96	7161.72		23887.2	30225.4		16928.4	6032.1	14186.2
Saposin 5	24	27	TKNSEGEWFSDDFGS	13350.9		9317.78		26150.2		8851.18		7813.51		5762.51	6127.79	16063		22888.7	29411.8		13735.9	4616.5	8201.15
Saposin 5	24	28	KNSEGEWFSDDFGSG	13110.4		7478.79		23817.9		11603.8		6189.84		5407.23	5870.56	11158.6		21183.5	26452.4		15171.9	6303.26	13336.1
Saposin 5	24	29	NSEGEWFSDDFGSGS	15584.1		11053.9		25067.6		13791.9		11037.1		6785.67	10446	15929.9		20896.4	29238.8		24731.9	8474.51	8169.41
Saposin 5	24	30	SEGEWFSDDFGSGSG	16360.6		10334.2		23590.3		17567.1		7081.51		6116.71	7329.72	17556.3		18745.4	28435.2		30033.5	9445.73	13222
Saposin 5	24	31	EGEWFSDDFGSGSGS	17659.7		15972.4		22414.6		16176.9		10533.3		8987.57	11148.9	27780.9		16164.4	28664.9		23776.8	12119.3	12634.6
Saposin 5	24	32	GEWFSDDFGSGSGSG	10153.6		3943.7		18884.3		10543.1		5870.04		2418.08	3258.16	6154.87		11266.3	26502.3		11903.3	3477.76	16248.2
Saposin 5	24	33	EWFSDDFGSGSGSGS	11107.1		8651.81		18259.2		8794.32		4011.37		2127.89	7832.12	15995.4		11395.1	25123.2		19003.2	5119.7	2260.11
Saposin 5	24	34	WFSDDFGSGSGSGST	5999.75		2542.86		11273.4		5940.84		1806.17		490.9	37.15	7100.54		6030.71	16516.2		8660.43	1545.27	7616.83
Saposin 5	24	35	FSDDFGSGSGSGSTE	3274.01		1493.2		4285.45		4380.53		1551.5		2206.8	0	2272.79		0	8570.9		5099.83	1396.55	6645.21
Saposin 5	24	36	SDDFGSGSGSGSTES	182.977		0		0		487.94		0		0	0	0		0	0		121.56	0	1342.26
Saposin 6	24	37	DDFGSGSGSGSTESN	892.484		56.02		0		2323.94		0		0	0	168.06		0	0		587.72	4353.9	2030.19
Saposin 6	24	38	DFGSGSGSGSTESNK	441.225		0		0		1176.6		0		0	0	0		0	0		0	0	3529.8
Saposin 6	24	39	FGSGSGSGSTESNKI	0		0		0		0		0		0	0	0		0	0		0	0	0
Saposin 6	24	40	GSGSGSGSTESNKIN	0		0		0		0		0		0	0	0		0	0		0	0	0
Saposin 6	24	41	SGSGSGSTESNKINL	0		0		0		0		0		0	0	0		0	0		0	0	0
Saposin 6	24	42	GSGSGSTESNKINLL	0		0		0		0		0		0	0	0		0	0		0	0	0
Saposin 6	24	43	SGSGSTESNKINLLT	0		0		0		0		0		0	0	0		0	0		0	0	0
Saposin 6	24	44	GSGSTESNKINLLTK	0		0		0		0		0		0	0	0		0	0		0	0	0
Saposin 6	24	45	SGSTESNKINLLTKE	0		0		0		0		0		0	0	0		0	0		0	0	0
Saposin 6	24	46	GSTESNKINLLTKEN	0		0		0		0		0		0	0	0		0	0		0	0	0
Saposin 6	24	47	STESNKINLLTKENK	0		0		0		0		0		0	0	0		0	0		0	0	0
Saposin 6	24	48	TESNKINLLTKENKD	4381.24		11683.3		0		0		0		9697.85	25352.1	0		0	0		0	0	0
Saposin 6	24	49	ESNKINLLTKENKDD	972.474		2582.2		0		11.0667		0		1024.45	6722.14	0		0	0		0	33.2	0
Saposin 6	24	50	SNKINLLTKENKDDN	2306.32		6150.2		0		0		0		2288.97	16161.6	0		0	0		0	0	0
Saposin 6	24	51	NKINLLTKENKDDNS	1236.9		3298.39		0		0		0		1095.24	8799.93	0		0	0		0	0	0
Saposin 6	24	52	KINLLTKENKDDNST	894.553		2385.47		0		0		0		854.61	6301.81	0		0	0		0	0	0
Saposin 6	24	53	INLLTKENKDDNSTI	1429.85		3812.92		0		0		0		2337.49	9101.28	0		0	0		0	0	0
Saposin 6	24	54	NLLTKENKDDNSTIA	1158.06		3088.15		0		0		0		1957.86	7306.6	0		0	0		0	0	0
Saposin 6	24	55	LLTKENKDDNSTIAE	627.786		1674.1		0		0		0		560.54	4461.75	0		0	0		0	0	0
Saposin 6	24	56	LTKENKDDNSTIAEC	568.93		888.397		0		628.75		0		0	2665.19	0		0	0		0	0	1886.25
Saposin 6	24	57	TKENKDDNSTIAECD	51.8137		4.21667		0		133.953		0		12.65	0	0		0	0		0	401.86	0
Saposin 6	24	58	KENKDDNSTIAECDT	547.004		1458.68		0		0		0		2421.95	0	1954.08		0	0		0	0	0
Saposin 6	24	59	ENKDDNSTIAECDTC	0		0		0		0		149.56		0	0	0		0	0		0	0	0
Saposin 6	24	60	NKDDNSTIAECDTCL	0		0		0		0		61.59		0	0	0		0	0		0	0	0
Saposin 6	24	61	KDDNSTIAECDTCLA	0		0		0		0		0		0	0	0		0	0		0	0	0
Saposin 6	24	62	DDNSTIAECDTCLAG	162.494		0		0		433.317		0		0	0	0		0	0		0	1299.95	0
Saposin 6	24	63	DNSTIAECDTCLAGM	0		0		0		0		0		0	0	0		0	0		0	0	0
Saposin 6	24	64	NSTIAECDTCLAGMN	0		0		0		0		0		0	0	0		0	0		0	0	0
Saposin 6	24	65	STIAECDTCLAGMNL	0		0		0		0		0		0	0	0		0	0		0	0	0
Saposin 6	24	66	TIAECDTCLAGMNLV	0		0		0		0		0		0	0	0		0	0		0	0	0
Saposin 6	24	67	IAECDTCLAGMNLVH	499.255		0		1997.02		0		0		0	0	0		0	3994.04		0	0	0
Saposin 6	26	2	AECDTCLAGMNLVHY	3311.69		3948.33		5219.25		1403.35		0		892.5	720.79	10231.7		1961.88	8476.62		3421.1	788.95	0
Saposin 6	26	3	ECDTCLAGMNLVHYI	2840.57		2387.61		4976.76		1869.41		228.38		0	0	7162.83		0	9953.52		2357.64	0	3250.59
Saposin 6	26	4	CDTCLAGMNLVHYIL	4771.25		7613.26		6360.63		869.643		0		0	0	22839.8		0	12721.3		1202.6	25.53	1380.8
Saposin 6	26	5	DTCLAGMNLVHYILS	790.649		1206.77		0		901.627		0		0	0	3620.31		0	0		0	0	2704.88
Saposin 6	26	6	TCLAGMNLVHYILSE	713.591		1902.91		0		0		0		0	0	5708.73		0	0		0	0	0
Saposin 6	26	7	CLAGMNLVHYILSED	651.964		125.383		2419.78		0		731.18		0	0	376.15		0	4839.56		0	0	0
Saposin 6	26	8	LAGMNLVHYILSEDY	8915.99		5063.02		22052.9		4011.01		2669.36		7498.37	475.41	7215.28		16385.3	27720.5		9638.57	2394.47	0
Saposin 6	26	9	AGMNLVHYILSEDYW	9771.78		4392.3		23829.5		5779.47		6215.78		3182.89	1067.23	8926.79		21353.9	26305		7998.13	1707.31	7632.96
Saposin 6	26	10	GMNLVHYILSEDYWV	10205.9		6161.02		25013.2		4379.37		3544.07		3817.33	4747.11	9918.61		20918.4	29108		6674.21	1711.06	4752.84
Saposin 6	26	11	MNLVHYILSEDYWVK	5078.01		10984.6		1770.93		1376.17		636.88		10556.9	2233.16	20163.7		0	3541.87		0	45.22	4083.3
Saposin 6	26	12	NLVHYILSEDYWVKI	5039.35		7916.38		6959.36		882.297		172.07		3524.65	2550.61	17673.9		0	13918.7		2646.89	0	0
Saposin 6	26	13	LVHYILSEDYWVKIY	6729.23		8565.02		9143.45		3283.98		0		3017.82	6218.86	16458.4		1163.58	17123.3		8274.65	354.83	1222.45
Saposin 6	26	14	VHYILSEDYWVKIYM	4807.15		3759.8		7910.82		3785.4		319.29		178.67	3225.05	7875.67		0	15821.6		3690.38	805.37	6860.45
Saposin 6	26	15	HYILSEDYWVKIYMI	5788.01		5040.22		9675.22		3944.33		368.92		447.31	4671.09	10002.3		1506.66	17843.8		6931.4	1857.56	3044.04
Saposin 6	26	16	YILSEDYWVKIYMIA	1060.3		322.517		2502.36		836.727		0		0	0	967.55		0	5004.71		1158.33	0	1351.85
Saposin 6	26	17	ILSEDYWVKIYMIAA	0		0		0		0		0		0	0	0		0	0		0	0	0
Saposin 6	26	18	LSEDYWVKIYMIAAE	270.601		500.493		0		221.11		83.4		1211.16	0	290.32		0	0		663.33	0	0
Saposin 6	26	19	SEDYWVKIYMIAAEQ	359.915		959.773		0		0		0		0	0	2879.32		0	0		0	0	0
Saposin 6	26	20	EDYWVKIYMIAAEQI	1394.59		3621.25		146.485		0		0		1899.64	570.29	8393.83		0	292.97		0	0	0
Saposin 6	26	21	DYWVKIYMIAAEQIC	343.889		0		1375.56		0		0		0	0	0		0	2751.11		0	0	0
Saposin 6	26	22	YWVKIYMIAAEQICQ	8.0375		21.4333		0		0		0		0	0	64.3		0	0		0	0	0
Saposin 6	26	23	WVKIYMIAAEQICQS	0		0		0		0		0		0	0	0		0	0		0	0	0
Saposin 6	26	24	VKIYMIAAEQICQSI	0		0		0		0		0		0	0	0		0	0		0	0	0
Saposin 6	26	25	KIYMIAAEQICQSIA	0		0		0		0		0		0	0	0		0	0		0	0	0
Saposin 6	26	26	IYMIAAEQICQSIAS	0		0		0		0		0		0	0	0		0	0		0	0	0
Saposin 6	26	27	YMIAAEQICQSIASE	0		0		0		0		0		0	0	0		0	0		0	0	0
Saposin 6	26	28	MIAAEQICQSIASES	219.2		385.907		0		198.627		0		0	0	1157.72		0	0		0	595.88	0
Saposin 6	26	29	IAAEQICQSIASESL	1766.69		2147.25		1008.14		1891.83		0		1864.03	1420.55	3157.18		0	2016.28		2965.27	2710.21	0
Saposin 6	26	30	AAEQICQSIASESLK	581.854		0		0		1551.61		0		0	0	0		0	0		0	0	4654.83
Saposin 6	26	31	AEQICQSIASESLKN	0		0		0		0		0		0	0	0		0	0		0	0	0
Saposin 6	26	32	EQICQSIASESLKNT	0		0		0		0		0		0	0	0		0	0		0	0	0
Saposin 6	26	33	QICQSIASESLKNTC	0		0		0		0		0		0	0	0		0	0		0	0	0
Saposin 6	26	34	ICQSIASESLKNTCQ	0		0		0		0		0		0	0	0		0	0		0	0	0
Saposin 6	26	35	CQSIASESLKNTCQA	0		0		0		0		0		0	0	0		0	0		0	0	0
Saposin 6	26	36	QSIASESLKNTCQAY	0		0		0		0		0		0	0	0		0	0		0	0	0
Saposin 6	26	37	SIASESLKNTCQAYV	0		0		0		0		0		0	0	0		0	0		0	0	0
Saposin 6	26	38	IASESLKNTCQAYVN	0		0		0		0		0		0	0	0		0	0		0	0	0
Saposin 6	26	39	ASESLKNTCQAYVNN	0		0		0		0		0		0	0	0		0	0		0	0	0
Saposin 6	26	40	SESLKNTCQAYVNNY	358.336		955.563		0		0		0		0	2866.69	0		0	0		0	0	0
Saposin 6	26	41	ESLKNTCQAYVNNYL	809.185		322.277		2649.03		69.5333		0		0	966.83	0		0	5298.05		0	0	208.6
Saposin 6	26	42	SLKNTCQAYVNNYLN	194.779		0		779.115		0		0		0	0	0		0	1558.23		0	0	0
Saposin 6	26	43	LKNTCQAYVNNYLNK	4103.53		10942.7		0		0		0		0	0	32828.2		0	0		0	0	0
Saposin 6	26	44	KNTCQAYVNNYLNKT	0		0		0		0		0		0	0	0		0	0		0	0	0
Saposin 6	26	45	NTCQAYVNNYLNKTL	0		0		0		0		0		0	0	0		0	0		0	0	0
Saposin 6	26	46	TCQAYVNNYLNKTLD	0		0		0		0		0		0	0	0		0	0		0	0	0
Saposin 6	26	47	CQAYVNNYLNKTLDV	0		0		0		0		0		0	0	0		0	0		0	0	0
Saposin 6	26	48	QAYVNNYLNKTLDVL	0		0		0		0		0		0	0	0		0	0		0	0	0
Saposin 6	26	49	AYVNNYLNKTLDVLA	0		0		0		0		0		0	0	0		0	0		0	0	0
Saposin 6	26	50	YVNNYLNKTLDVLAK	1114.93		2973.15		0		0		0		0	0	8919.46		0	0		0	0	0
Saposin 6	26	51	VNNYLNKTLDVLAKA	0		0		0		0		0		0	0	0		0	0		0	0	0
Saposin 6	26	52	NNYLNKTLDVLAKAV	0		0		0		0		0		0	0	0		0	0		0	0	0
Saposin 6	26	53	NYLNKTLDVLAKAVN	0		0		0		0		0		0	0	0		0	0		0	0	0
Saposin 6	26	54	YLNKTLDVLAKAVNP	0		0		0		0		0		0	0	0		0	0		0	0	0
Saposin 6	26	55	LNKTLDVLAKAVNPD	0		0		0		0		0		0	0	0		0	0		0	0	0
Saposin 6	26	56	NKTLDVLAKAVNPDY	3895.31		8206.4		1231.11		1360.35		0		11935.9	11609.9	1073.42		0	2462.21		1304.55	2776.51	0
Saposin 6	26	57	KTLDVLAKAVNPDYI	1952.91		1791.88		576.18		3031.75		0		1246.53	1536.24	2592.87		0	1152.36		1456.66	1704.86	5933.73
Saposin 6	26	58	TLDVLAKAVNPDYIC	1263.6		0		1803.3		2167.4		0		0	0	0		0	3606.59		0	0	6502.2
Saposin 6	26	59	LDVLAKAVNPDYICK	167.771		447.39		0		0		0		0	0	1342.17		0	0		0	0	0
Saposin 6	26	60	DVLAKAVNPDYICKA	0		0		0		0		0		0	0	0		0	0		0	0	0
Saposin 6	26	61	VLAKAVNPDYICKAL	0		0		0		0		0		0	0	0		0	0		0	0	0
Saposin 6	26	62	LAKAVNPDYICKALQ	0		0		0		0		0		0	0	0		0	0		0	0	0
Saposin 6	26	63	AKAVNPDYICKALQA	0		0		0		0		0		0	0	0		0	0		0	0	0
Saposin 6	26	64	KAVNPDYICKALQAC	0		0		0		0		0		0	0	0		0	0		0	0	0
Saposin 6	26	65	AVNPDYICKALQACA	0		0		0		0		0		0	0	0		0	0		0	0	0
Saposin 6	26	66	VNPDYICKALQACAN	0		0		0		0		0		0	0	0		0	0		0	0	0
Saposin 6	26	67	NPDYICKALQACAND	0		0		0		0		0		0	0	0		0	0		0	0	0
Saposin 6	28	2	PDYICKALQACANDT	0		0		0		0		0		0	0	0		0	0		0	0	0
Saposin 6	28	3	DYICKALQACANDTR	194.641		519.043		0		0		0		0	0	1557.13		0	0		0	0	0
Saposin 6	28	4	YICKALQACANDTRS	0		0		0		0		0		0	0	0		0	0		0	0	0
Saposin 6	28	5	ICKALQACANDTRSS	0		0		0		0		0		0	0	0		0	0		0	0	0
Saposin 6	28	6	CKALQACANDTRSSS	0		0		0		0		0		0	0	0		0	0		0	0	0
Saposin 6	28	7	KALQACANDTRSSST	0		0		0		0		0		0	0	0		0	0		0	0	0
Saposin 6	28	8	ALQACANDTRSSSTR	3260.02		8693.39		0		0		0		0	0	26080.2		0	0		0	0	0
Saposin 6	28	9	LQACANDTRSSSTRN	0		0		0		0		0		0	0	0		0	0		0	0	0
Saposin 6	28	10	QACANDTRSSSTRNS	0		0		0		0		0		0	0	0		0	0		0	0	0
Saposin 6	28	11	ACANDTRSSSTRNSG	0		0		0		0		0		0	0	0		0	0		0	0	0
Saposin 6	28	12	CANDTRSSSTRNSGD	0		0		0		0		0		0	0	0		0	0		0	0	0
Saposin 6	28	13	ANDTRSSSTRNSGDS	0		0		0		0		0		0	0	0		0	0		0	0	0
Saposin 6	28	14	NDTRSSSTRNSGDSI	46.1125		122.967		0		0		0		0	0	368.9		0	0		0	0	0
Saposin 6	28	15	DTRSSSTRNSGDSIL	211.805		371.443		0		193.37		0		0	0	1114.33		0	0		0	0	580.11
Saposin 6	28	16	TRSSSTRNSGDSILC	412.609		0		1388.39		174.693		0		0	0	0		0	2776.79		0	0	524.08
Saposin 6	28	17	RSSSTRNSGDSILCE	661.67		0		2245.68		267.333		0		0	0	0		0	4491.36		430.7	0	371.3
Saposin 6	28	18	SSSTRNSGDSILCEG	322.498		0		485.425		536.377		121.78		0	0	0		0	970.85		0	0	1609.13
Saposin 6	28	19	SSTRNSGDSILCEGC	1265.92		0		5063.69		0		655.68		0	0	0		651.64	9475.75		0	0	0
Saposin 6	28	20	STRNSGDSILCEGCK	0		0		0		0		0		0	0	0		0	0		0	0	0
Saposin 6	28	21	TRNSGDSILCEGCKS	0		0		0		0		0		0	0	0		0	0		0	0	0
Saposin 6	28	22	RNSGDSILCEGCKSV	0		0		0		0		0		0	0	0		0	0		0	0	0
Saposin 6	28	23	NSGDSILCEGCKSVY	304.16		755.72		0		55.3733		0		0	2267.16	0		0	0		166.12	0	0
Saposin 6	28	24	SGDSILCEGCKSVYN	363.014		0		1452.06		0		0		0	0	0		0	2904.11		0	0	0
Saposin 6	28	25	GDSILCEGCKSVYNR	3138.92		6814.25		2334.3		0		0		0	0	20442.7		0	4668.61		0	0	0
Saposin 6	28	26	DSILCEGCKSVYNRI	775.006		0		3073.18		17.8933		0		0	0	0		0	6146.37		53.68	0	0
Saposin 6	28	27	SILCEGCKSVYNRIQ	396.506		0		1586.03		0		0		0	0	0		0	3172.05		0	0	0
Saposin 6	28	28	ILCEGCKSVYNRIQS	0		0		0		0		0		0	0	0		0	0		0	0	0
Saposin 6	28	29	LCEGCKSVYNRIQSI	135.374		0		541.495		0		0		0	0	0		0	1082.99		0	0	0
Saposin 6	28	30	CEGCKSVYNRIQSIF	3480.59		2165.29		8450.47		1482.63		0		0	2076.42	4419.44		1808.34	15092.6		3681.89	766.01	0
Saposin 6	28	31	EGCKSVYNRIQSIFT	449.79		0		0		1199.44		0		0	0	0		0	0		0	0	3598.32
Saposin 6	28	32	GCKSVYNRIQSIFTD	0		0		0		0		0		0	0	0		0	0		0	0	0
Saposin 6	28	33	CKSVYNRIQSIFTDH	2525.31		875.283		7244.52		1029.19		0		634.48	0	1991.37		1519.34	12969.7		827.93	0	2259.64
Saposin 6	28	34	KSVYNRIQSIFTDHT	399.634		0		0		1065.69		0		0	0	0		0	0		0	0	3197.07
Saposin 6	28	35	SVYNRIQSIFTDHTV	0		0		0		0		0		0	0	0		0	0		0	0	0
Saposin 6	28	36	VYNRIQSIFTDHTVI	690.585		1100.36		1111.81		0		0		0	1532.95	1768.12		0	2223.61		0	0	0
Saposin 6	28	37	YNRIQSIFTDHTVIK	3158.53		7832.09		0		590.653		0		0	0	23496.3		0	0		0	0	1771.96
Saposin 6	28	38	NRIQSIFTDHTVIKE	445.465		1187.91		0		0		0		0	0	3563.72		0	0		0	0	0
Saposin 6	28	39	RIQSIFTDHTVIKEM	0		0		0		0		0		0	0	0		0	0		0	0	0
Saposin 6	28	40	IQSIFTDHTVIKEMK	0		0		0		0		0		0	0	0		0	0		0	0	0
Saposin 6	28	41	QSIFTDHTVIKEMKS	0		0		0		0		0		0	0	0		0	0		0	0	0
Saposin 6	28	42	SIFTDHTVIKEMKSS	0		0		0		0		0		0	0	0		0	0		0	0	0
Saposin 6	28	43	IFTDHTVIKEMKSSV	296.474		0		0		790.597		0		0	0	0		0	0		0	0	2371.79
Saposin 6	28	44	FTDHTVIKEMKSSVK	2403.65		5588.41		0		821.317		0		0	0	16765.2		0	0		0	0	2463.95
Saposin 6	28	45	TDHTVIKEMKSSVKV	2718.58		2229.16		0		5020.38		0		0	0	6687.47		0	0		0	2655.21	12405.9
Saposin 6	28	46	DHTVIKEMKSSVKVI	1879.64		11.6833		0		5000.7		0		0	0	35.05		0	0		0	2738.76	12263.3
Saposin 6	28	47	HTVIKEMKSSVKVIC	803.014		150.077		0		1991.29		0		450.23	0	0		0	0		0	0	5973.88
Saposin 6	28	48	TVIKEMKSSVKVICL	0		0		0		0		0		0	0	0		0	0		0	0	0
Saposin 6	28	49	VIKEMKSSVKVICLL	0		0		0		0		0		0	0	0		0	0		0	0	0
Saposin 6	28	50	IKEMKSSVKVICLLY	0		0		0		0		0		0	0	0		0	0		0	0	0
Saposin 6	28	51	KEMKSSVKVICLLYA	716.739		0		0		1911.3		0		0	0	0		0	0		0	0	5733.91
Saposin 6	28	52	EMKSSVKVICLLYAA	0		0		0		0		0		0	0	0		0	0		0	0	0
Saposin 6	28	53	MKSSVKVICLLYAAD	0		0		0		0		0		0	0	0		0	0		0	0	0
Saposin 6	28	54	KSSVKVICLLYAADE	329.091		0		1316.37		0		0		0	0	0		0	2632.73		0	0	0
Saposin 6	28	55	SSVKVICLLYAADES	90.1538		240.41		0		0		0		0	0	721.23		0	0		0	0	0
Saposin 6	28	56	SVKVICLLYAADESQ	0		0		0		0		0		0	0	0		0	0		0	0	0
Saposin 6	28	57	VKVICLLYAADESQC	677.812		0		2683.62		18.42		0		0	0	0		0	5367.24		0	55.26	0
Saposin 6	28	58	KVICLLYAADESQCD	1747.93		313.69		5280.89		826.87		630.29		379.18	0	561.89		1181.12	9380.65		0	2480.61	0
Saposin 6	28	59	VICLLYAADESQCDK	234.781		626.083		0		0		0		0	0	1878.25		0	0		0	0	0
Saposin 6	28	60	ICLLYAADESQCDKV	584.854		1534.59		0		25.0233		0		256.81	0	4346.95		0	0		0	75.07	0
Saposin 6	28	61	CLLYAADESQCDKVL	496.276		1323.4		0		0		0		1939.76	0	2030.45		0	0		0	0	0
Saposin 6	28	62	LLYAADESQCDKVLQ	15.6788		41.81		0		0		0		125.43	0	0		0	0		0	0	0
Saposin 6	28	63	LYAADESQCDKVLQK	179.403		478.407		0		0		0		0	0	1435.22		0	0		0	0	0
Saposin 6	28	64	YAADESQCDKVLQKY	0		0		0		0		0		0	0	0		0	0		0	0	0
Saposin 6	28	65	AADESQCDKVLQKYM	0		0		0		0		0		0	0	0		0	0		0	0	0
Saposin 6	28	66	ADESQCDKVLQKYMD	0		0		0		0		36.15		0	0	0		0	0		0	0	0
Saposin 6	28	67	DESQCDKVLQKYMDQ	0		0		0		0		0		0	0	0		0	0		0	0	0
Saposin 6	30	2	ESQCDKVLQKYMDQA	175.88		0		0		469.013		0		0	0	0		0	0		0	0	1407.04
Saposin 6	30	3	SQCDKVLQKYMDQAI	0		0		0		0		0		0	0	0		0	0		0	0	0
Saposin 6	30	4	QCDKVLQKYMDQAIT	0		0		0		0		0		0	0	0		0	0		0	0	0
Saposin 6	30	5	CDKVLQKYMDQAITY	1019.71		2719.21		0		0		0		0	0	8157.64		0	0		0	0	0
Saposin 6	30	6	DKVLQKYMDQAITYF	1104.08		2944.2		0		0		0		0	0	8832.61		0	0		0	0	0
Saposin 6	30	7	KVLQKYMDQAITYFE	2601.18		3555.46		3867.34		802.793		0		1985.16	0	8681.22		0	7734.67		2408.38	0	0
Saposin 6	30	8	VLQKYMDQAITYFEH	10167.7		10748.9		18163.8		4255.76		615.11		4633.92	7881.07	19731.7		15075.4	21252.2		9899	1677.93	1190.34
Saposin 6	30	9	LQKYMDQAITYFEHH	13504.6		14809.4		18563.3		8827.17		322.11		9140.09	12830.6	22457.5		13662	23464.7		12506.8	2784.93	11189.8
Saposin 6	30	10	QKYMDQAITYFEHHR	14193.1		19485.9		18581		5974.94		486.19		3421.69	5099.07	49936.9		13550	23612		5660.95	1087.86	11176
Saposin 6	30	11	KYMDQAITYFEHHRA	5703.06		4701.42		12384.8		2250.18		0		994.98	1218.59	11890.7		8309.16	16460.5		1637.55	537.27	4575.73
Saposin 6	30	12	YMDQAITYFEHHRAD	10395.8		7178.77		23883.5		4620.98		3609.91		6151.95	4991.11	10393.2		20068.4	27698.7		10248	2908.47	706.5
Saposin 6	30	13	MDQAITYFEHHRADQ	5738.34		3413.86		10988.2		4562.93		2651.56		1890.5	1319.99	7031.1		7798.43	14177.9		3718.53	790.5	9179.75
Saposin 6	30	14	DQAITYFEHHRADQT	1627.54		414.037		5381.17		338.623		405.82		0	0	1242.11		2560.21	8202.12		1015.87	0	0
Saposin 6	30	15	QAITYFEHHRADQTC	4137.27		978.963		14181.3		599.583		1706.8		0	747.86	2189.03		9233.11	19129.4		1545.37	253.38	0
Saposin 6	30	16	AITYFEHHRADQTCY	14023.5		14886		22678.1		7391.37		3606.07		7282.46	20673.2	16702.3		18904.2	26452		16431.2	4770.92	971.96
Saposin 6	30	17	ITYFEHHRADQTCYA	10934		7585.4		19615.6		8494.96		2214.07		3846.94	10120.8	8788.44		16454.7	22776.6		9946.68	1755.47	13782.7
Saposin 6	30	18	TYFEHHRADQTCYAL	14892.6		13881.6		26930.3		7878.41		1899.57		7318.37	19309.5	15016.9		24440.9	29419.7		14633.6	2930.02	6071.56
Saposin 6	30	19	YFEHHRADQTCYALC	12839.1		7432.15		28219		7992.81		3804.16		4152.63	10327.3	7816.54		26577.4	29860.6		9052.95	2780.09	12145.4
Saposin 6	30	20	FEHHRADQTCYALCT	3805.92		0		10574.3		3099.55		1143.24		0	0	0		5693.03	15455.6		1473.89	0	7824.76
Saposin 6	30	21	EHHRADQTCYALCTF	6537.09		4168.91		16474.6		2280.25		639.55		2109.51	5371.51	5025.72		11093.5	21855.7		6453.89	326.58	60.29
Saposin 6	30	22	HHRADQTCYALCTFL	8218.28		4645.58		19891		4009.19		105.53		2361.81	7731.95	3842.99		15007	24775		6474.57	776.25	4776.76
Saposin 6	30	23	HRADQTCYALCTFLK	2912.32		6981.65		0		784.533		0		0	0	20945		0	0		0	0	2353.6
Saposin 6	30	24	RADQTCYALCTFLKL	0		0		0		0		0		0	0	0		0	0		0	0	0
Saposin 6	30	25	ADQTCYALCTFLKLF	0		0		0		0		0		0	0	0		0	0		0	0	0
Saposin 6	30	26	DQTCYALCTFLKLFK	4061.48		10830.6		0		0		0		0	0	32491.9		0	0		0	0	0
Saposin 6	30	27	QTCYALCTFLKLFKL	1347.24		3592.65		0		0		0		0	0	10778		0	0		0	0	0
Saposin 6	30	28	TCYALCTFLKLFKLI	0		0		0		0		0		0	0	0		0	0		0	0	0
Saposin 6	30	29	CYALCTFLKLFKLIF	46.37		0		0		123.653		0		0	0	0		0	0		0	0	370.96
Saposin 6	30	30	YALCTFLKLFKLIFY	0		0		0		0		0		0	0	0		0	0		0	0	0
Saposin 6	30	31	ALCTFLKLFKLIFYG	0		0		0		0		0		0	0	0		0	0		0	0	0
Saposin 6	30	32	LCTFLKLFKLIFYGS	0		0		0		0		0		0	0	0		0	0		0	0	0
Saposin 6	30	33	CTFLKLFKLIFYGSG	0		0		0		0		0		0	0	0		0	0		0	0	0
Saposin 6	30	34	TFLKLFKLIFYGSGS	0		0		0		0		0		0	0	0		0	0		0	0	0
Saposin 6	30	35	FLKLFKLIFYGSGSG	0		0		0		0		0		0	0	0		0	0		0	0	0
Saposin 6	30	36	LKLFKLIFYGSGSGS	0		0		0		0		0		0	0	0		0	0		0	0	0
Saposin 6	30	37	KLFKLIFYGSGSGSG	0		0		0		0		0		0	0	0		0	0		0	0	0
Saposin 6	30	38	LFKLIFYGSGSGSGD	0		0		0		0		0		0	0	0		0	0		0	0	0
Saposin 6	30	39	FKLIFYGSGSGSGDI	22.0738		58.8633		0		0		0		176.59	0	0		0	0		0	0	0
Saposin 6	30	40	KLIFYGSGSGSGDIE	161.282		415.03		0		15.0567		178.74		1245.09	0	0		0	0		45.17	0	0
MEG-4.2	30	41	LIFYGSGSGSGDIEP	3337.49		1508.37		8624.77		1641.75		1455.12		3255.76	1269.35	0		7996.71	9252.83		1792.22	3133.04	0
MEG-4.2	30	42	IFYGSGSGSGDIEPR	8337.22		5519.1		15331.4		6492.57		787.03		6290.55	6235.73	4031.01		16716.7	13946.1		4978.07	3140.06	11359.6
MEG-4.2	30	43	FYGSGSGSGDIEPRI	9587.45		6330.87		21218.7		5089.84		1073.45		5690.64	9042.24	4259.73		23809	18628.4		5261.93	4095.26	5912.33
MEG-4.2	30	44	YGSGSGSGDIEPRIQ	4694.83		3130.75		8444.24		3759.3		940.96		2150.68	6690.86	550.7		10345.9	6542.56		1820.17	972.55	8485.17
MEG-4.2	30	45	GSGSGSGDIEPRIQK	375.504		0		0		1001.34		0		0	0	0		0	0		0	0	3004.03
MEG-4.2	30	46	SGSGSGDIEPRIQKE	0		0		0		0		0		0	0	0		0	0		0	0	0
MEG-4.2	30	47	GSGSGDIEPRIQKEY	2732.29		3005.85		3303.62		2077.83		277.64		1835.06	5110.58	2071.9		5053.11	1554.14		4218.32	2015.18	0
MEG-4.2	30	48	SGSGDIEPRIQKEYY	10393.1		7850		20580.8		6144.34		1150.55		5280.22	11939.5	6330.32		22976.8	18184.9		9452.41	5436.29	3544.32
MEG-4.2	30	49	GSGDIEPRIQKEYYY	9814.29		11017.2		9432.21		8866.14		1559.05		6148.15	14102.7	12800.6		10274.5	8589.93		11058.8	6508.5	9031.16
MEG-4.2	30	50	SGDIEPRIQKEYYYN	9063.73		4573.01		16988.3		8271.39		1019.1		2396.22	6460.94	4861.88		15824.5	18152.1		5297.76	1893.65	17622.8
MEG-4.2	30	51	GDIEPRIQKEYYYNL	7054.08		5034.93		11559.4		6069.68		180.11		2828.52	8165.13	4111.13		11486	11632.8		6059.84	4116.53	8032.66
MEG-4.2	30	52	DIEPRIQKEYYYNLH	7859.69		10011.3		8149.59		5514.8		758.03		8510.47	12366.1	9157.26		7343.29	8955.9		3247.02	2347.29	10950.1
MEG-4.2	30	53	IEPRIQKEYYYNLHE	20096.7		20603.8		24930.2		16367.3		3073.46		13804.1	20574.5	27432.9		23813.8	26046.7		14181.8	23940.9	10979.2
MEG-4.2	30	54	EPRIQKEYYYNLHEN	16595.5		12149.9		25912.9		14829.7		3354.34		5280.93	12731.7	18437		25261.3	26564.4		7431.28	13734.7	23323
MEG-4.2	30	55	PRIQKEYYYNLHENN	14041		10965.9		23446.3		10845.9		806.25		4884.83	9741.3	18271.7		22379	24513.7		5933.33	12908.6	13695.9
MEG-4.2	30	56	RIQKEYYYNLHENNS	7285.24		5103.89		13265.2		5479.94		624.4		1402.99	3517.85	10390.8		10602.1	15928.3		1185.24	7230.28	8024.29
MEG-4.2	30	57	IQKEYYYNLHENNSQ	5143.76		5744		6894.82		3376.16		1106.64		1700.09	4603.98	10927.9		6682.68	7106.96		1274.24	5058.46	3795.78
MEG-4.2	30	58	QKEYYYNLHENNSQA	1543.65		1374.85		15.44		2731.26		50.66		0	1347.89	2776.66		0	30.88		0	3810.77	4383.02
MEG-4.2	30	59	KEYYYNLHENNSQAN	1452.55		368.907		3594.93		1107.94		0		0	0	1106.72		2019.46	5170.39		0	3323.82	0
MEG-4.2	30	60	EYYYNLHENNSQANH	10940.1		12596.1		17036		5220.29		2612.9		4986.91	15647.5	17153.8		15681.6	18390.4		6624.82	9036.05	0
MEG-4.2	30	61	YYYNLHENNSQANHN	6717.59		3820.63		13038.4		5400.7		1167.19		742.71	5548.49	5170.69		11478.8	14597.9		2794.94	2052.4	11354.8
MEG-4.2	30	62	YYNLHENNSQANHNK	2707.57		5728.99		0		1491.2		0		0	0	17187		0	0		0	0	4473.59
MEG-4.2	30	63	YNLHENNSQANHNKF	1490.03		3960.91		0		12.5067		671.75		610.96	1379.67	9892.11		0	0		0	37.52	0
MEG-4.2	30	64	NLHENNSQANHNKFH	1183.64		2502.16		243.485		491.88		1625.8		1490.56	0	6015.92		0	486.97		0	30.05	1445.59
MEG-4.2	30	65	LHENNSQANHNKFHE	4148.28		7143.74		3947.28		1286.82		630.66		10644.2	5136.04	5650.97		5603.37	2291.2		1847.41	1746.53	266.51
MEG-4.2	30	66	HENNSQANHNKFHEM	1288.26		1386.08		0		2049.27		1395.42		2471.5	0	1686.75		0	0		634.88	0	5512.92
MEG-4.2	30	67	ENNSQANHNKFHEMP	0		0		0		0		535.79		0	0	0		0	0		0	0	0
MEG-4.2	32	2	NNSQANHNKFHEMPE	1108.39		2140.18		0		815.527		0		408.47	0	6012.07		0	0		1279.86	1166.72	0
MEG-4.2	32	3	NSQANHNKFHEMPEY	11927.2		12753		13797.5		9854.56		6542.19		12522.1	9585.66	16151.3		14537.7	13057.3		16338.1	5287.76	7937.8
MEG-4.2	32	4	SQANHNKFHEMPEYD	13710.9		5560.31		19586.4		17944.5		9520.95		11405.6	3846.08	1429.24		14590.1	24582.6		23422.1	8461.94	21949.3
MEG-4.2	32	5	QANHNKFHEMPEYDD	19767.2		15938.6		25273.6		19925		11257.9		12264.6	4767.96	30783.3		22324.1	28223.1		24590.5	12534.3	22650.1
MEG-4.2	32	6	ANHNKFHEMPEYDDQ	19348.2		18435.2		23085.3		17769.9		11811.9		13650.5	8149.84	33505.2		21469.2	24701.5		26632.3	9232.57	17444.8
MEG-4.2	32	7	NHNKFHEMPEYDDQL	22648.9		24080.9		27975		17666.2		11816.5		14732	16601.3	40909.4		25413	30537		21140.6	12124.1	19733.9
MEG-4.2	32	8	HNKFHEMPEYDDQLP	21767.9		21999.7		24806.9		19510		14110.9		11371.1	15090.8	39537.3		26057.5	23556.2		15103.7	12982.7	30443.7
MEG-4.2	32	9	NKFHEMPEYDDQLPD	21922.9		19180.5		28071.1		20566.5		9392.14		14347.6	11742.8	31451		26979.8	29162.3		21451.5	14045.3	26202.8
MEG-4.2	32	10	KFHEMPEYDDQLPDF	25827.2		26716.1		30067.2		22111.6		12185.3		28991.6	18937.9	32218.7		28666.2	31468.2		31806.3	17006	17522.7
MEG-4.2	32	11	FHEMPEYDDQLPDFP	29229.7		31043.2		30591.7		26508.4		22620.4		28901.4	24468	39760.2		29632.6	31550.7		33028.8	20389.2	26107
MEG-4.2	32	12	HEMPEYDDQLPDFPH	30037.9		34817.9		29742.7		25454.6		15803.5		30438	31477.3	42538.4		28364.9	31120.6		32452.8	19772.2	24138.7
MEG-4.2	32	13	EMPEYDDQLPDFPHK	11013		12319.3		9269.34		10869.2		3470.71		4433.54	6427	26097.4		1110.19	17428.5		4765.46	607.8	27234.5
MEG-4.2	32	14	MPEYDDQLPDFPHKQ	10871.3		11855.8		19824.4		3918.01		6809.85		6648.9	9809.22	19109.4		13062	26586.8		8180.13	3573.9	0
MEG-4.2	32	15	PEYDDQLPDFPHKQL	24058.8		29558.6		27318.3		16385.9		10129.8		23430.5	32258.8	32986.6		24519.4	30117.3		33223.1	8477.17	7457.42
MEG-4.2	32	16	EYDDQLPDFPHKQLE	19518.5		24400.9		24097.3		11583.7		6722.83		16422.7	23008.6	33771.6		19151.5	29043		11310	6501.03	16940
MEG-4.2	32	17	YDDQLPDFPHKQLEE	11736		7637.86		25748		6492.69		6026.47		8254.82	1809.16	12849.6		22458.9	29037.1		6441.53	5246.25	7790.29
MEG-4.2	32	18	DDQLPDFPHKQLEEE	8737.77		1852.89		23816		5570.51		3903.29		3736.39	0	1822.27		18606.2	29025.8		2123.4	6319.39	8268.73
MEG-4.2	32	19	DQLPDFPHKQLEEEQ	8550.02		2378.25		24476.5		4104.16		3816.14		5148.24	519.16	1467.34		20240.8	28712.1		4153.37	3906.13	4252.97
MEG-4.2	32	20	QLPDFPHKQLEEEQN	10069.1		3855.68		27442.3		4700.38		4408.57		6511.69	2965.15	2090.21		25366.1	29518.5		6050.78	5503.12	2547.23
MEG-4.2	32	21	LPDFPHKQLEEEQNP	10890.8		5694.32		26658.2		5575.54		3456		8895.47	4533.83	3653.66		24520.2	28796.2		5271.36	4886.81	6568.45
MEG-4.2	32	22	PDFPHKQLEEEQNPF	21679.3		20129.4		29276.6		18164.5		10010.4		19948	24400	16040		28324.1	30229		33801.7	14096.7	6595.09
MEG-4.2	32	23	DFPHKQLEEEQNPFH	18866		16091.1		29363		14642.9		7733.43		14157.8	22971.8	11143.7		27652.9	31073		17148.8	10281.2	16498.6
MEG-4.2	32	24	FPHKQLEEEQNPFHK	5901.56		6242		8420.48		3881.84		1471.97		1851.58	0	16874.4		5046.8	11794.1		554.02	0	11091.5
MEG-4.2	32	25	PHKQLEEEQNPFHKL	3174.96		4125.59		4862.9		1099.03		1105.69		3006.82	2445.5	6924.45		3009.73	6716.07		2442.26	854.83	0
MEG-4.2	32	26	HKQLEEEQNPFHKLS	58.66		0		0		156.427		0		0	0	0		0	0		74.1	0	395.18
MEG-4.2	32	27	KQLEEEQNPFHKLSE	1264.46		568.96		3272.51		621.26		1897.1		1479.92	0	226.96		271.46	6273.55		1746.06	117.72	0
MEG-4.2	32	28	QLEEEQNPFHKLSEV	1640.55		451.803		4342.76		1027.84		788.18		1288.67	66.74	0		0	8685.51		2415.25	668.26	0
MEG-4.2	32	29	LEEEQNPFHKLSEVL	1643.68		590.15		3734.91		1303.06		10.66		541.6	1228.85	0		0	7469.82		1912.15	255.82	1741.22
MEG-4.2	32	30	EEEQNPFHKLSEVLN	74.46		0		0		198.56		0		0	0	0		0	0		0	0	595.68
MEG-4.2	32	31	EEQNPFHKLSEVLNS	0		0		0		0		0		0	0	0		0	0		0	0	0
MEG-4.2	32	32	EQNPFHKLSEVLNSG	0		0		0		0		0		0	0	0		0	0		0	0	0
MEG-4.2	32	33	QNPFHKLSEVLNSGS	0		0		0		0		0		0	0	0		0	0		0	0	0
MEG-4.2	32	34	NPFHKLSEVLNSGSV	0		0		0		0		0		0	0	0		0	0		0	0	0
MEG-4.2	32	35	PFHKLSEVLNSGSVV	0		0		0		0		0		0	0	0		0	0		0	0	0
MEG-4.2	32	36	FHKLSEVLNSGSVVP	116.74		0		0		311.307		0		0	0	0		0	0		0	0	933.92
MEG-4.2	32	37	HKLSEVLNSGSVVPL	0		0		0		0		0		0	0	0		0	0		0	0	0
MEG-4.2	32	38	KLSEVLNSGSVVPLW	519.295		1182.53		201.625		67.8367		0		601.14	2715.14	231.32		403.25	0		203.51	0	0
MEG-4.2	32	39	LSEVLNSGSVVPLWL	2343.36		3591.12		1898.7		1392.03		0		1177.44	6306.3	3289.62		3797.4	0		3780.52	395.57	0
MEG-4.2	32	40	SEVLNSGSVVPLWLV	666.232		0		0		1776.62		0		0	0	0		0	0		0	0	5329.86
MEG-4.2	32	41	EVLNSGSVVPLWLVN	0		0		0		0		0		0	0	0		0	0		0	0	0
MEG-4.2	32	42	VLNSGSVVPLWLVNP	0		0		0		0		0		0	0	0		0	0		0	0	0
MEG-4.2	32	43	LNSGSVVPLWLVNPI	0		0		0		0		0		0	0	0		0	0		0	0	0
MEG-4.2	32	44	NSGSVVPLWLVNPIY	3273.14		5635.29		2369.9		1513.15		0		511.52	8602.65	7791.7		0	4739.8		2857.06	1248.58	433.82
MEG-4.2	32	45	SGSVVPLWLVNPIYY	5205.18		7630.1		2183.06		4795.01		0		1599.95	10437.9	10852.5		0	4366.12		4004.98	1948.32	8431.74
MEG-4.2	32	46	GSVVPLWLVNPIYYV	1701.72		249.22		0		4288.69		0		0	747.66	0		0	0		0	0	12866.1
MEG-4.2	32	47	SVVPLWLVNPIYYVL	694.023		0		0		1850.73		0		0	0	0		0	0		0	0	5552.18
MEG-4.2	32	48	VVPLWLVNPIYYVLE	1347.5		123.463		5204.81		0		0		370.39	0	0		0	10409.6		0	0	0
MEG-4.2	32	49	VPLWLVNPIYYVLEL	2160.68		0		8642.74		0		0		0	0	0		1599.06	15686.4		0	0	0
MEG-4.2	32	50	PLWLVNPIYYVLELF	6791.02		4088.93		19546.9		989.16		431.74		2852.87	5268.1	4145.82		15088.1	24005.8		2638.26	329.22	0
MEG-4.2	32	51	LWLVNPIYYVLELFP	8160.57		5745.39		20681.3		2228.57		0		3458.36	9591.05	4186.75		17506.8	23855.8		2970.85	580.56	3134.29
MEG-4.2	32	52	WLVNPIYYVLELFPR	14685.9		21084		18903		5476.45		319.9		6934.96	19173.5	37143.4		18145.2	19660.8		7934.3	5426.72	3068.34
MEG-4.2	32	53	LVNPIYYVLELFPRA	4513.14		2681.17		8604.73		3617.37		0		1136.32	4262.54	2644.66		6079.38	11130.1		704.64	101.36	10046.1
MEG-4.2	32	54	VNPIYYVLELFPRAI	3454.13		1810.4		8684.24		1611.13		0		581.89	4591.03	258.28		6114.84	11253.6		1767.15	0	3066.24
MEG-4.2	32	55	NPIYYVLELFPRAIS	2038.62		0		7449.15		470.213		0		0	0	0		470.67	14427.6		0	0	1410.64
MEG-4.2	32	56	PIYYVLELFPRAISY	7568.89		11664.7		9007.68		2513.85		0		1659.81	18332.5	15001.9		3306.96	14708.4		4190.27	3351.28	0
MEG-4.2	32	57	IYYVLELFPRAISYY	12942.6		14101.1		16746.6		9248.07		165.52		2620.34	18301.5	21381.5		12763.2	20729.9		6837.6	5146.54	15760.1
MEG-4.2	32	58	YYVLELFPRAISYYF	14665.3		11309		23908.8		11859.2		0		2916.38	13369.4	17641.4		20313.2	27504.3		7273.9	3264.47	25039.3
MEG-4.2	32	59	YVLELFPRAISYYFN	16115.3		13621.4		25465.2		12376		0		4205.1	19532.4	17126.7		24779.3	26151.1		11767.8	3336.81	22023.6
MEG-4.2	32	60	VLELFPRAISYYFNG	4753.93		2125.42		4069.41		7838.78		0		0	3204.18	3172.07		2164.35	5974.48		215.51	0	23300.8
MEG-4.2	32	61	LELFPRAISYYFNGS	472.327		0		299.615		1059.8		0		0	0	0		0	599.23		0	0	3179.39
MEG-4.2	32	62	ELFPRAISYYFNGSG	0		0		0		0		0		0	0	0		0	0		0	0	0
MEG-4.2	32	63	LFPRAISYYFNGSGS	0		0		0		0		0		0	0	0		0	0		0	0	0
MEG-4.2	32	64	FPRAISYYFNGSGSG	34.78		0		0		92.7467		0		0	0	0		0	0		278.24	0	0
MEG-4.2	32	65	PRAISYYFNGSGSGS	258.475		0		0		689.267		0		0	0	0		0	0		2067.8	0	0
MEG-4.2	32	66	RAISYYFNGSGSGSG	0		0		0		0		0		0	0	0		0	0		0	0	0
MEG-4.2	32	67	AISYYFNGSGSGSGQ	0		0		0		0		0		0	0	0		0	0		0	0	0
MEG-4.2	34	2	ISYYFNGSGSGSGQR	3908.87		9928.77		0		494.873		0		0	0	29786.3		0	0		0	0	1484.62
MEG-4.2	34	3	SYYFNGSGSGSGQRD	1232.44		589.897		4044.91		0		440.04		1299.94	0	469.75		4602.64	3487.19		0	0	0
MEG-4.2	34	4	YYFNGSGSGSGQRDP	704.501		0		2448.51		246.327		1198.61		0	0	0		0	4897.03		67.69	0	671.29
MEG-15	34	5	YFNGSGSGSGQRDPP	1339.35		2081.1		2235.74		0		2024.62		78.65	0	6164.66		1222.91	3248.57		0	0	0
MEG-15	34	6	FNGSGSGSGQRDPPR	7810.81		15916.2		6655.91		475.32		1210.9		1088.51	2967.77	43692.4		7985.98	5325.85		0	1425.96	0
MEG-15	34	7	NGSGSGSGQRDPPRT	2530.77		6597.21		0		151.503		0		0	0	19791.6		0	0		0	454.51	0
MEG-15	34	8	GSGSGSGQRDPPRTN	1570.92		4189.12		0		0		0		0	0	12567.4		0	0		0	0	0
MEG-15	34	9	SGSGSGQRDPPRTNN	378.433		1009.15		0		0		0		0	0	3027.46		0	0		0	0	0
MEG-15	34	10	GSGSGQRDPPRTNNT	0		0		0		0		0		0	0	0		0	0		0	0	0
MEG-15	34	11	SGSGQRDPPRTNNTI	359.397		958.393		0		0		0		0	0	2875.18		0	0		0	0	0
MEG-15	34	12	GSGQRDPPRTNNTIT	1.67875		4.47667		0		0		0		0	0	13.43		0	0		0	0	0
MEG-15	34	13	SGQRDPPRTNNTITH	80.6112		214.963		0		0		0		0	0	644.89		0	0		0	0	0
MEG-15	34	14	GQRDPPRTNNTITHT	0		0		0		0		0		0	0	0		0	0		0	0	0
MEG-15	34	15	QRDPPRTNNTITHTT	0		0		0		0		0		0	0	0		0	0		0	0	0
MEG-15	34	16	RDPPRTNNTITHTTN	0		0		0		0		0		0	0	0		0	0		0	0	0
MEG-15	34	17	DPPRTNNTITHTTNH	0		0		0		0		0		0	0	0		0	0		0	0	0
MEG-15	34	18	PPRTNNTITHTTNHY	1265.53		1644.65		2137.82		304.873		422.92		0	4352.76	581.2		0	4275.64		835.31	79.31	0
MEG-15	34	19	PRTNNTITHTTNHYV	0		0		0		0		0		0	0	0		0	0		0	0	0
MEG-15	34	20	RTNNTITHTTNHYVG	0		0		0		0		0		0	0	0		0	0		0	0	0
MEG-15	34	21	TNNTITHTTNHYVGK	1246.32		3323.51		0		0		0		0	0	9970.54		0	0		0	0	0
MEG-15	34	22	NNTITHTTNHYVGKL	0		0		0		0		0		0	0	0		0	0		0	0	0
MEG-15	34	23	NTITHTTNHYVGKLS	0		0		0		0		0		0	0	0		0	0		0	0	0
MEG-15	34	24	TITHTTNHYVGKLSH	38.1538		101.743		0		0		0		0	0	305.23		0	0		0	0	0
MEG-15	34	25	ITHTTNHYVGKLSHH	1427.38		2062.11		2616.34		0		1393.18		0	0	6186.34		0	5232.69		0	0	0
MEG-15	34	26	THTTNHYVGKLSHHN	149.79		0		599.16		0		602.5		0	0	0		0	1198.32		0	0	0
MEG-15	34	27	HTTNHYVGKLSHHNT	0		0		0		0		186.77		0	0	0		0	0		0	0	0
MEG-15	34	28	TTNHYVGKLSHHNTV	0		0		0		0		0		0	0	0		0	0		0	0	0
MEG-15	34	29	TNHYVGKLSHHNTVP	0		0		0		0		0		0	0	0		0	0		0	0	0
MEG-15	34	30	NHYVGKLSHHNTVPA	0		0		0		0		0		0	0	0		0	0		0	0	0
MEG-15	34	31	HYVGKLSHHNTVPAK	979.889		2613.04		0		0		0		0	0	7839.11		0	0		0	0	0
MEG-15	34	32	YVGKLSHHNTVPAKT	1967.54		0		0		5246.77		0		0	0	0		0	0		0	0	15740.3
MEG-15	34	33	VGKLSHHNTVPAKTT	514.362		0		0		1371.63		0		0	0	0		0	0		0	0	4114.9
MEG-15	34	34	GKLSHHNTVPAKTTR	5217.18		10567.4		0		3345.12		0		0	0	31702.1		0	0		0	1489.02	8546.34
MEG-15	34	35	KLSHHNTVPAKTTRK	10770		16033.9		1933.54		11397.1		0		608.44	0	47493.3		0	3867.07		0	14052.7	20138.8
MEG-15	34	36	LSHHNTVPAKTTRKS	7303.56		1685.69		0		17790.5		0		0	0	5057.07		0	0		0	9249.01	44122.4
MEG-15	34	37	SHHNTVPAKTTRKSQ	4455.46		0		0		11881.2		0		0	0	0		0	0		0	0	35643.7
MEG-15	34	38	HHNTVPAKTTRKSQH	2948.72		1322.38		0		6540.86		116.12		0	0	3967.15		0	0		0	565.53	19057
MEG-15	34	39	HNTVPAKTTRKSQHT	2274.9		0		0		6066.41		0		0	0	0		0	0		0	0	18199.2
MEG-15	34	40	NTVPAKTTRKSQHTT	2056.99		0		0		5485.3		0		0	0	0		0	0		0	0	16455.9
MEG-15	34	41	TVPAKTTRKSQHTTA	573.4		0		0		1529.07		0		0	0	0		0	0		0	0	4587.2
MEG-15	34	42	VPAKTTRKSQHTTAT	73.3612		0		0		195.63		0		0	0	0		0	0		0	0	586.89
MEG-15	34	43	PAKTTRKSQHTTATA	566.979		0		0		1511.94		0		0	0	0		0	0		0	0	4535.83
MEG-15	34	44	AKTTRKSQHTTATAR	2540.95		6775.88		0		0		0		0	0	20327.6		0	0		0	0	0
MEG-15	34	45	KTTRKSQHTTATARH	1853.42		4942.46		0		0		0		0	0	14827.4		0	0		0	0	0
MEG-15	34	46	TTRKSQHTTATARHH	1302.59		2093.42		2070.22		0		1732.37		0	0	6280.25		0	4140.43		0	0	0
MEG-15	34	47	TRKSQHTTATARHHN	154.481		75.7133		0		336.237		158.06		0	0	227.14		0	0		0	0	1008.71
MEG-15	34	48	RKSQHTTATARHHNT	0		0		0		0		315.66		0	0	0		0	0		0	0	0
MEG-15	34	49	KSQHTTATARHHNTL	0		0		0		0		0		0	0	0		0	0		0	0	0
MEG-15	34	50	SQHTTATARHHNTLK	3338.02		8901.39		0		0		0		0	0	26704.2		0	0		0	0	0
MEG-15	34	51	QHTTATARHHNTLKT	323.425		862.467		0		0		0		0	0	2587.4		0	0		0	0	0
MEG-15	34	52	HTTATARHHNTLKTT	2702.72		7207.26		0		0		0		0	0	21621.8		0	0		0	0	0
MEG-15	34	53	TTATARHHNTLKTTL	0		0		0		0		0		0	0	0		0	0		0	0	0
MEG-15	34	54	TATARHHNTLKTTLS	0		0		0		0		0		0	0	0		0	0		0	0	0
MEG-15	34	55	ATARHHNTLKTTLSH	1.28125		3.41667		0		0		0		0	0	10.25		0	0		0	0	0
MEG-15	34	56	TARHHNTLKTTLSHH	1933.45		4388.03		1151.77		0		734.13		779.77	0	12384.3		0	2303.54		0	0	0
MEG-15	34	57	ARHHNTLKTTLSHHN	1054.15		1996.06		1222.52		0		2550.86		0	0	5988.17		0	2445.03		0	0	0
MEG-15	34	58	RHHNTLKTTLSHHNT	313.32		835.52		0		0		1726.5		0	0	2506.56		0	0		0	0	0
MEG-15	34	59	HHNTLKTTLSHHNTV	0		0		0		0		0		0	0	0		0	0		0	0	0
MEG-15	34	60	HNTLKTTLSHHNTVP	0		0		0		0		0		0	0	0		0	0		0	0	0
MEG-15	34	61	NTLKTTLSHHNTVPA	0		0		0		0		0		0	0	0		0	0		0	0	0
MEG-15	34	62	TLKTTLSHHNTVPAK	772.783		2060.75		0		0		0		0	0	6182.26		0	0		0	0	0
MEG-15	34	63	LKTTLSHHNTVPAKT	992.48		0		0		2646.61		0		0	0	0		0	0		0	0	7939.84
MEG-15	34	64	KTTLSHHNTVPAKTT	622.617		0		0		1660.31		0		0	0	0		0	0		0	0	4980.94
MEG-15	34	65	TTLSHHNTVPAKTTR	2892.64		6177.04		0		1536.68		0		0	0	18531.1		0	0		0	0	4610.03
MEG-15	34	66	TLSHHNTVPAKTTRK	7299.15		11278.5		0		8185.85		0		0	0	33835.6		0	0		0	21183.8	3373.74
MEG-15	34	67	LSHHNTVPAKTTRKS	7115.21		2336.09		0		16637.8		0		0	0	7008.27		0	0		0	9946.54	39966.9
MEG-15	36	2	SHHNTVPAKTTRKSQ	941.722		2184.4		0		326.857		0		0	0	6553.21		0	0		0	980.57	0
MEG-15	36	3	HHNTVPAKTTRKSQH	4075.86		845.847		0		10023.1		1172.56		0	0	2537.54		0	0		0	2208.78	27860.6
MEG-15	36	4	HNTVPAKTTRKSQHP	4112.44		0		0		10966.5		0		0	0	0		0	0		0	0	32899.6
MEG-15	36	5	NTVPAKTTRKSQHPN	3136.64		1008.56		0		7355.82		0		0	0	3025.68		0	0		0	0	22067.5
MEG-15	36	6	TVPAKTTRKSQHPNT	503.908		0		0		1343.75		0		0	0	0		0	0		0	0	4031.26
MEG-15	36	7	VPAKTTRKSQHPNTT	248.49		0		0		662.64		0		0	0	0		0	0		0	0	1987.92
MEG-15	36	8	PAKTTRKSQHPNTTP	263.75		0		0		703.333		0		0	0	0		0	0		0	0	2110
MEG-15	36	9	AKTTRKSQHPNTTPS	0		0		0		0		0		0	0	0		0	0		0	0	0
MEG-15	36	10	KTTRKSQHPNTTPSH	0		0		0		0		0		0	0	0		0	0		0	0	0
MEG-15	36	11	TTRKSQHPNTTPSHT	0		0		0		0		0		0	0	0		0	0		0	0	0
MEG-15	36	12	TRKSQHPNTTPSHTD	0		0		0		0		0		0	0	0		0	0		0	0	0
MEG-15	36	13	RKSQHPNTTPSHTDK	0		0		0		0		0		0	0	0		0	0		0	0	0
MEG-15	36	14	KSQHPNTTPSHTDKT	0		0		0		0		0		0	0	0		0	0		0	0	0
MEG-15	36	15	SQHPNTTPSHTDKTV	0		0		0		0		0		0	0	0		0	0		0	0	0
MEG-15	36	16	QHPNTTPSHTDKTVQ	0		0		0		0		0		0	0	0		0	0		0	0	0
MEG-15	36	17	HPNTTPSHTDKTVQK	649.95		1733.2		0		0		0		0	0	5199.6		0	0		0	0	0
MEG-15	36	18	PNTTPSHTDKTVQKK	2526.73		6696.3		0		41.6567		0		0	0	20088.9		0	0		0	124.97	0
MEG-15	36	19	NTTPSHTDKTVQKKC	4135.76		0		0		11028.7		0		0	0	0		0	0		0	0	33086.1
MEG-15	36	20	TTPSHTDKTVQKKCL	0		0		0		0		0		0	0	0		0	0		0	0	0
MEG-15	36	21	TPSHTDKTVQKKCLN	0		0		0		0		0		0	0	0		0	0		0	0	0
MEG-15	36	22	PSHTDKTVQKKCLNK	3220.85		8588.92		0		0		0		0	0	25766.8		0	0		0	0	0
MEG-15	36	23	SHTDKTVQKKCLNKM	1412.18		3380.31		0		385.51		0		0	0	10140.9		0	0		0	0	1156.53
MEG-15	36	24	HTDKTVQKKCLNKMT	159.702		425.873		0		0		0		0	0	1277.62		0	0		0	0	0
MEG-15	36	25	TDKTVQKKCLNKMTP	0		0		0		0		0		0	0	0		0	0		0	0	0
MEG-15	36	26	DKTVQKKCLNKMTPQ	0		0		0		0		0		0	0	0		0	0		0	0	0
MEG-15	36	27	KTVQKKCLNKMTPQD	0		0		0		0		0		0	0	0		0	0		0	0	0
MEG-15	36	28	TVQKKCLNKMTPQDL	0		0		0		0		0		0	0	0		0	0		0	0	0
MEG-15	36	29	VQKKCLNKMTPQDLI	0		0		0		0		0		0	0	0		0	0		0	0	0
MEG-15	36	30	QKKCLNKMTPQDLIS	0		0		0		0		0		0	0	0		0	0		0	0	0
MEG-15	36	31	KKCLNKMTPQDLISL	0		0		0		0		0		0	0	0		0	0		0	0	0
MEG-15	36	32	KCLNKMTPQDLISLL	0		0		0		0		0		0	0	0		0	0		0	0	0
MEG-15	36	33	CLNKMTPQDLISLLF	2234.27		2886.46		3974.75		421.75		0		1443.75	3776.44	3439.2		2933.74	5015.76		1265.25	0	0
MEG-15	36	34	LNKMTPQDLISLLFS	339.124		0		0		904.33		0		0	0	0		0	0		0	0	2712.99
MEG-15	36	35	NKMTPQDLISLLFSL	0		0		0		0		0		0	0	0		0	0		0	0	0
MEG-15	36	36	KMTPQDLISLLFSLI	167.14		73.9667		0		371.74		0		0	221.9	0		0	0		0	0	1115.22
MEG-15	36	37	MTPQDLISLLFSLIP	493.879		943.617		510.705		32.9233		0		116.42	2714.43	0		1021.41	0		0	98.77	0
MEG-15	36	38	TPQDLISLLFSLIPQ	704.9		1383.15		0		496.58		0		453	3696.46	0		0	0		588.29	102.79	798.66
MEG-15	36	39	PQDLISLLFSLIPQI	2154.62		4001.42		0		1744.23		0		1661.37	7642.77	2700.11		0	0		3419.49	781.58	1031.62
MEG-15	36	40	QDLISLLFSLIPQIK	716.541		1554.43		0		356.343		0		0	0	4663.3		0	0		0	0	1069.03
MEG-15	36	41	DLISLLFSLIPQIKT	0		0		0		0		0		0	0	0		0	0		0	0	0
MEG-15	36	42	LISLLFSLIPQIKTI	0		0		0		0		0		0	0	0		0	0		0	0	0
MEG-15	36	43	ISLLFSLIPQIKTIE	0		0		0		0		0		0	0	0		0	0		0	0	0
MEG-15	36	44	SLLFSLIPQIKTIEF	1173.26		1504.12		1681.29		503.707		0		0	2761.43	1750.94		0	3362.58		1066.27	444.85	0
MEG-15	36	45	LLFSLIPQIKTIEFS	613.666		0		0		1636.44		0		0	0	0		0	0		0	0	4909.33
MEG-15	36	46	LFSLIPQIKTIEFSQ	304.595		214.037		0		598.217		0		642.11	0	0		0	0		0	0	1794.65
MEG-15	36	47	FSLIPQIKTIEFSQN	798.266		1065.37		415.515		786.333		0		3196.1	0	0		0	831.03		0	0	2359
MEG-15	36	48	SLIPQIKTIEFSQNE	6702.84		6204.53		10057.5		4964.73		0		14193.7	2346.38	2073.52		8078.8	12036.1		11087.2	3806.99	0
MEG-15	36	49	LIPQIKTIEFSQNEN	19010.8		19451.9		28636		12152.9		320.46		29127.4	15634.5	13594		28263.5	29008.5		24066.1	11947.9	444.74
MEG-15	36	50	IPQIKTIEFSQNENL	22036.1		18185.3		27641.7		22149.8		1055.55		27803.9	13097	13655.1		25785	29498.3		35372.6	11602.5	19474.2
MEG-15	36	51	PQIKTIEFSQNENLL	15273.8		8430.32		26820		14419.9		0		9112.88	10679.7	5498.34		26752.9	26887		11323.5	5152.43	26784
MEG-15	36	52	QIKTIEFSQNENLLK	2477.86		1626.67		3196.32		2850.09		0		0	0	4880.01		2540.32	3852.31		0	0	8550.27
MEG-15	36	53	IKTIEFSQNENLLKL	2910.24		1254.79		8187.9		1047.26		0		3230.77	533.61	0		7648.56	8727.23		2553.78	588	0
MEG-15	36	54	KTIEFSQNENLLKLA	696.308		0		1434.27		900.64		0		0	0	0		0	2868.54		0	0	2701.92
MEG-15	36	55	TIEFSQNENLLKLAT	0		0		0		0		0		0	0	0		0	0		0	0	0
MEG-15	36	56	IEFSQNENLLKLATI	183.319		0		733.275		0		0		0	0	0		0	1466.55		0	0	0
MEG-15	36	57	EFSQNENLLKLATIL	618.737		0		2474.95		0		0		0	0	0		1130.69	3819.21		0	0	0
MEG-15	36	58	FSQNENLLKLATILE	2150.56		1244.85		5721.55		675.61		0		3734.56	0	0		3424.66	8018.44		1067.89	958.94	0
MEG-15	36	59	SQNENLLKLATILEK	0		0		0		0		0		0	0	0		0	0		0	0	0
MEG-15	36	60	QNENLLKLATILEKI	0		0		0		0		0		0	0	0		0	0		0	0	0
MEG-15	36	61	NENLLKLATILEKIF	166.665		444.44		0		0		0		0	0	1333.32		0	0		0	0	0
MEG-15	36	62	ENLLKLATILEKIFE	1383.86		3010.09		0		680.213		0		5974.63	0	3055.63		0	0		1019.59	151.81	869.24
MEG-15	36	63	NLLKLATILEKIFEQ	1466.82		764.463		0		3147.07		0		6.73	0	2286.66		0	0		0	0	9441.21
MEG-15	36	64	LLKLATILEKIFEQQ	1782.43		4349.65		0		403.493		0		8623.29	0	4425.66		0	0		0	0	1210.48
MEG-15	36	65	LKLATILEKIFEQQS	1791.78		3832.77		0		945.313		0		8575.96	0	2922.35		0	0		0	0	2835.94
MEG-15	36	66	KLATILEKIFEQQSR	3386.24		8802.16		0		227.797		0		3198.65	0	23207.8		0	0		0	552.33	131.06
MEG-15	36	67	LATILEKIFEQQSRV	1064.32		2838.18		0		0		0		8514.54	0	0		0	0		0	0	0
MEG-15	38	2	ATILEKIFEQQSRVE	1270.61		2343.44		0		1044.86		0		5642.73	0	1387.59		0	0		0	0	3134.58
MEG-15	38	3	TILEKIFEQQSRVEH	3728.2		5874.96		3206.19		1929.44		107.41		5594.79	4890.7	7139.39		1962.4	4449.98		0	574.57	5213.74
MEG-15	38	4	ILEKIFEQQSRVEHS	1238.16		908.623		0		2393.13		0		2620.21	0	105.66		0	0		0	0	7179.39
MEG-15	38	5	LEKIFEQQSRVEHSS	654.678		723.88		0		1021.93		0		226.49	0	1945.15		0	0		0	0	3065.78
MEG-15	38	6	EKIFEQQSRVEHSSP	907.024		2418.73		0		0		138.2		191.33	0	7064.86		0	0		0	0	0
MEG-15	38	7	KIFEQQSRVEHSSPT	0		0		0		0		0		0	0	0		0	0		0	0	0
MEG-15	38	8	IFEQQSRVEHSSPTK	0		0		0		0		0		0	0	0		0	0		0	0	0
MEG-15	38	9	FEQQSRVEHSSPTKT	2355.45		0		0		6281.2		0		0	0	0		0	0		0	0	18843.6
MEG-15	38	10	EQQSRVEHSSPTKTP	1939.6		0		0		5172.26		0		0	0	0		0	0		0	0	15516.8
MEG-15	38	11	QQSRVEHSSPTKTPA	1343.02		0		0		3581.39		0		0	0	0		0	0		0	0	10744.2
MEG-15	38	12	QSRVEHSSPTKTPAN	1822.41		0		0		4859.76		0		0	0	0		0	0		0	0	14579.3
MEG-15	38	13	SRVEHSSPTKTPANK	2461.56		2830.86		0		3733.32		0		0	0	8492.57		0	0		0	327.14	10872.8
MEG-15	38	14	RVEHSSPTKTPANKI	3696.63		1227.56		0		8630.13		0		0	0	3682.68		0	0		0	0	25890.4
MEG-15	38	15	VEHSSPTKTPANKIF	1805.7		0		0		4815.21		0		0	0	0		0	0		0	0	14445.6
MEG-15	38	16	EHSSPTKTPANKIFH	885.528		0		0		2361.41		0		0	0	0		0	0		0	0	7084.22
MEG-15	38	17	HSSPTKTPANKIFHG	767.549		0		0		2046.8		0		0	0	0		0	0		0	0	6140.39
MEG-15	38	18	SSPTKTPANKIFHGS	218.425		0		0		582.467		0		0	0	0		0	0		0	0	1747.4
MEG-15	38	19	SPTKTPANKIFHGSG	0		0		0		0		0		0	0	0		0	0		0	0	0
MEG-15	38	20	PTKTPANKIFHGSGS	0		0		0		0		0		0	0	0		0	0		0	0	0
MEG-15	38	21	TKTPANKIFHGSGSG	0		0		0		0		0		0	0	0		0	0		0	0	0
MEG-15	38	22	KTPANKIFHGSGSGS	0		0		0		0		0		0	0	0		0	0		0	0	0
MEG-15	38	23	TPANKIFHGSGSGSG	0		0		0		0		0		0	0	0		0	0		0	0	0
MEG-15	38	24	PANKIFHGSGSGSGG	0		0		0		0		0		0	0	0		0	0		0	0	0
MEG-15	38	25	ANKIFHGSGSGSGGT	0		0		0		0		0		0	0	0		0	0		0	0	0
MEG-15	38	26	NKIFHGSGSGSGGTV	0		0		0		0		0		0	0	0		0	0		0	0	0
MEG-15	38	27	KIFHGSGSGSGGTVS	0		0		0		0		0		0	0	0		0	0		0	0	0
MEG-8.2	38	28	IFHGSGSGSGGTVSK	621.472		1657.26		0		0		0		0	0	4971.78		0	0		0	0	0
MEG-8.2	38	29	FHGSGSGSGGTVSKP	0		0		0		0		0		0	0	0		0	0		0	0	0
MEG-8.2	38	30	HGSGSGSGGTVSKPT	0		0		0		0		0		0	0	0		0	0		0	0	0
MEG-8.2	38	31	GSGSGSGGTVSKPTA	0		0		0		0		0		0	0	0		0	0		0	0	0
MEG-8.2	38	32	SGSGSGGTVSKPTAT	0		0		0		0		0		0	0	0		0	0		0	0	0
MEG-8.2	38	33	GSGSGGTVSKPTATV	0		0		0		0		0		0	0	0		0	0		0	0	0
MEG-8.2	38	34	SGSGGTVSKPTATVK	1231.32		3283.51		0		0		0		0	0	9850.53		0	0		0	0	0
MEG-8.2	38	35	GSGGTVSKPTATVKP	690.246		1840.66		0		0		0		0	0	5521.97		0	0		0	0	0
MEG-8.2	38	36	SGGTVSKPTATVKPQ	609.18		1624.48		0		0		0		0	0	4873.44		0	0		0	0	0
MEG-8.2	38	37	GGTVSKPTATVKPQP	497.179		1325.81		0		0		0		0	0	3977.43		0	0		0	0	0
MEG-8.2	38	38	GTVSKPTATVKPQPV	977.717		2607.25		0		0		0		0	0	7821.74		0	0		0	0	0
MEG-8.2	38	39	TVSKPTATVKPQPVN	499.23		1331.28		0		0		0		0	0	3993.84		0	0		0	0	0
MEG-8.2	38	40	VSKPTATVKPQPVNK	5270.99		11085.1		0		2970.88		0		6822.87	0	26432.5		0	0		0	8912.64	0
MEG-8.2	38	41	SKPTATVKPQPVNKM	4368.07		4075.87		136.7		7481.18		0		4080.43	0	8147.19		273.4	0		0	4512.91	17930.6
MEG-8.2	38	42	KPTATVKPQPVNKMN	567.447		648.817		0		864.377		0		0	0	1946.45		0	0		0	2593.13	0
MEG-8.2	38	43	PTATVKPQPVNKMNT	1573.32		0		0		4195.53		0		0	0	0		0	0		0	3396.89	9189.71
MEG-8.2	38	44	TATVKPQPVNKMNTT	372.844		0		0		994.25		0		0	0	0		0	0		0	2982.75	0
MEG-8.2	38	45	ATVKPQPVNKMNTTP	297.645		0		0		793.72		0		0	0	0		0	0		0	2381.16	0
MEG-8.2	38	46	TVKPQPVNKMNTTPV	274.012		0		0		730.7		0		0	0	0		0	0		0	2192.1	0
MEG-8.2	38	47	VKPQPVNKMNTTPVH	481.572		0		0		1284.19		0		0	0	0		0	0		0	3852.58	0
MEG-8.2	38	48	KPQPVNKMNTTPVHQ	221.59		0		0		590.907		0		0	0	0		0	0		0	1772.72	0
MEG-8.2	38	49	PQPVNKMNTTPVHQE	341.938		0		0		911.833		0		0	0	0		0	0		0	2735.5	0
MEG-8.2	38	50	QPVNKMNTTPVHQEE	214.055		0		0		570.813		1388.01		0	0	0		0	0		0	1712.44	0
MEG-8.2	38	51	PVNKMNTTPVHQEEP	252.584		0		0		673.557		1170.77		0	0	0		0	0		0	2020.67	0
MEG-8.2	38	52	VNKMNTTPVHQEEPS	58.8038		0		0		156.81		0		0	0	0		0	0		0	470.43	0
MEG-8.2	38	53	NKMNTTPVHQEEPSF	4486.68		1143.67		13250.1		1987.39		602.87		1586.09	1496.32	348.6		11560.5	14939.8		2951.22	3010.96	0
MEG-8.2	38	54	KMNTTPVHQEEPSFW	10528.9		6288.37		23384.6		6199.01		5379.15		4632.38	8046.51	6186.21		21451.4	25317.8		8155.2	5128.22	5313.6
MEG-8.2	38	55	MNTTPVHQEEPSFWR	14524.1		13065.7		25061.9		8957.23		4319.9		5644.75	14131	19421.4		22979.9	27143.9		8747.54	6019.79	12104.4
MEG-8.2	38	56	NTTPVHQEEPSFWRR	15402.7		17314.1		24186.5		7635.3		2907.42		6998.85	10445.9	34497.6		25056.1	23316.9		6387.15	6682.28	9836.46
MEG-8.2	38	57	TTPVHQEEPSFWRRM	10140.7		5596.1		21540.2		7085.58		2397.54		4441.58	5695.31	6651.41		21064.4	22016		6184.86	3950.63	11121.2
MEG-8.2	38	58	TPVHQEEPSFWRRMW	17897.6		16867.9		28528.5		11840.2		6220.03		11685.6	17543.7	21374.3		27224.2	29832.7		18306.2	9685.89	7528.4
MEG-8.2	38	59	PVHQEEPSFWRRMWN	17123.2		11855.6		24658.6		17367.2		7732.16		7183.61	13306.3	15076.8		23383.9	25933.3		16615	11141.5	24345
MEG-8.2	38	60	VHQEEPSFWRRMWNS	5417.25		2352.83		5485.3		8436.3		4317.28		1110.37	965.72	4982.41		4417.99	6552.6		909.11	724.08	23675.7
MEG-8.2	38	61	HQEEPSFWRRMWNSF	15440		15886.2		24241.6		9125.96		7244.52		7660.05	16111.1	23887.5		22629.6	25853.6		13972	7200.17	6205.72
MEG-8.2	38	62	QEEPSFWRRMWNSFT	4776.73		109.633		6683.8		8172.46		1412.49		0	0	328.9		4883.23	8484.36		214.12	0	24303.3
MEG-8.2	38	63	EEPSFWRRMWNSFTS	274.501		0		0		732.003		403.87		0	0	0		0	0		0	0	2196.01
MEG-8.2	38	64	EPSFWRRMWNSFTSM	351.582		0		1406.33		0		669.32		0	0	0		0	2812.66		0	0	0
MEG-8.2	38	65	PSFWRRMWNSFTSMF	8059.67		3661.85		24025.4		1813.7		3400.56		2823.98	0	8161.56		23239.5	24811.2		3442.47	1998.62	0
MEG-8.2	38	66	SFWRRMWNSFTSMFG	3920.82		0		10089.4		3729.27		1008.79		0	0	0		8963.13	11215.6		0	2069.24	9118.56
MEG-8.2	38	67	FWRRMWNSFTSMFGS	0		0		0		0		1122.27		0	0	0		0	0		0	0	0
MEG-8.2	40	2	WRRMWNSFTSMFGSS	161.046		429.457		0		0		564.64		0	0	1288.37		0	0		0	0	0
MEG-8.2	40	3	RRMWNSFTSMFGSSD	694.216		1851.24		0		0		390.03		0	0	5553.73		0	0		0	0	0
MEG-8.2	40	4	RMWNSFTSMFGSSDS	16.285		0		0		43.4267		132.4		0	0	0		0	0		0	0	130.28
MEG-8.2	40	5	MWNSFTSMFGSSDSS	52.8638		140.97		0		0		1882.64		0	0	422.91		0	0		0	0	0
MEG-8.2	40	6	WNSFTSMFGSSDSSS	1582.1		3884.02		0		334.9		468.4		0	0	11652.1		0	0		0	0	1004.7
MEG-8.2	40	7	NSFTSMFGSSDSSSG	1473.95		2793.46		0		1137.07		0		0	0	8380.39		0	0		0	0	3411.21
MEG-8.2	40	8	SFTSMFGSSDSSSGT	532.639		893.917		0		526.453		0		0	0	2681.75		0	0		0	0	1579.36
MEG-8.2	40	9	FTSMFGSSDSSSGTN	24.4438		65.1833		0		0		0		0	0	195.55		0	0		0	0	0
MEG-8.2	40	10	TSMFGSSDSSSGTNN	0		0		0		0		0		0	0	0		0	0		0	0	0
MEG-8.2	40	11	SMFGSSDSSSGTNNK	1383.14		3688.37		0		0		0		0	0	11065.1		0	0		0	0	0
MEG-8.2	40	12	MFGSSDSSSGTNNKD	4785.85		9200.73		5342.29		0		601.99		408.59	291.23	26902.4		0	10684.6		0	0	0
MEG-8.2	40	13	FGSSDSSSGTNNKDT	2521.93		2584.22		6211.4		0		0		0	0	7752.65		0	12422.8		0	0	0
MEG-8.2	40	14	GSSDSSSGTNNKDTK	59.4138		0		237.655		0		0		0	0	0		0	475.31		0	0	0
MEG-8.2	40	15	SSDSSSGTNNKDTKS	1354.11		0		5416.44		0		0		0	0	0		0	10832.9		0	0	0
MEG-8.2	40	16	SDSSSGTNNKDTKSP	0		0		0		0		0		0	0	0		0	0		0	0	0
MEG-8.2	40	17	DSSSGTNNKDTKSPN	0		0		0		0		0		0	0	0		0	0		0	0	0
MEG-8.2	40	18	SSSGTNNKDTKSPNP	0		0		0		0		0		0	0	0		0	0		0	0	0
MEG-8.2	40	19	SSGTNNKDTKSPNPN	0		0		0		0		0		0	0	0		0	0		0	0	0
MEG-8.2	40	20	SGTNNKDTKSPNPNT	0		0		0		0		0		0	0	0		0	0		0	0	0
MEG-8.2	40	21	GTNNKDTKSPNPNTT	0		0		0		0		0		0	0	0		0	0		0	0	0
MEG-8.2	40	22	TNNKDTKSPNPNTTE	0		0		0		0		0		0	0	0		0	0		0	0	0
MEG-8.2	40	23	NNKDTKSPNPNTTEA	0		0		0		0		0		0	0	0		0	0		0	0	0
MEG-8.2	40	24	NKDTKSPNPNTTEAK	0		0		0		0		0		0	0	0		0	0		0	0	0
MEG-8.2	40	25	KDTKSPNPNTTEAKS	0		0		0		0		0		0	0	0		0	0		0	0	0
MEG-8.2	40	26	DTKSPNPNTTEAKSL	0		0		0		0		0		0	0	0		0	0		0	0	0
MEG-8.2	40	27	TKSPNPNTTEAKSLS	0		0		0		0		0		0	0	0		0	0		0	0	0
MEG-8.2	40	28	KSPNPNTTEAKSLSL	0		0		0		0		0		0	0	0		0	0		0	0	0
MEG-8.2	40	29	SPNPNTTEAKSLSLK	82.065		218.84		0		0		0		0	0	656.52		0	0		0	0	0
MEG-8.2	40	30	PNPNTTEAKSLSLKE	0		0		0		0		0		0	0	0		0	0		0	0	0
MEG-8.2	40	31	NPNTTEAKSLSLKER	1551.09		4136.23		0		0		0		0	0	12408.7		0	0		0	0	0
MEG-8.2	40	32	PNTTEAKSLSLKERI	6479.55		4906.04		0		12372.8		0		4235.01	1917.11	8565.99		0	0		5295.52	31822.8	0
MEG-8.2	40	33	NTTEAKSLSLKERIM	9443.76		2816.83		0		22366.5		0		3983.68	4466.81	0		0	0		4322.8	26555.3	36221.5
MEG-8.2	40	34	TTEAKSLSLKERIMN	4603.22		0		0		12275.2		0		0	0	0		0	0		0	8076.95	28748.8
MEG-8.2	40	35	TEAKSLSLKERIMNK	5465.56		4174.66		0		10400.2		0		277.63	0	12246.4		0	0		28.14	8652.7	22519.7
MEG-8.2	40	36	EAKSLSLKERIMNKF	6379.72		3287.38		0		13725.2		0		0	0	9862.13		0	0		0	8823.8	32351.8
MEG-8.2	40	37	AKSLSLKERIMNKFN	2962.9		1214.79		0		6686.28		0		0	0	3644.38		0	0		0	393.88	19665
MEG-8.2	40	38	KSLSLKERIMNKFNS	1336.02		1542.71		0		2020		0		0	0	4628.14		0	0		0	0	6060.01
MEG-8.2	40	39	SLSLKERIMNKFNSI	365.864		0		0		975.637		0		0	0	0		0	0		0	105.37	2821.54
MEG-8.2	40	40	LSLKERIMNKFNSIF	258.033		688.087		0		0		0		290.52	0	1773.74		0	0		0	0	0
MEG-8.2	40	41	SLKERIMNKFNSIFG	91.7262		0		0		244.603		0		0	0	0		0	0		0	0	733.81
MEG-8.2	40	42	LKERIMNKFNSIFGE	2020.33		4933.37		0		454.187		0		1058.48	0	13741.6		0	0		1255.78	106.78	0
MEG-8.2	40	43	KERIMNKFNSIFGEE	2889.54		875.883		6479.76		2509.73		1046.62		1345.76	0	1281.89		5796.96	7162.56		1167.31	2840.69	3521.19
MEG-8.2	40	44	ERIMNKFNSIFGEEE	8372.17		2490.44		22341.9		4940.72		3310.84		4356.39	0	3114.93		19000.5	25683.3		4072.16	6960.63	3789.37
MEG-8.2	40	45	RIMNKFNSIFGEEEY	17917.7		11784		28565		16953.1		9289.32		11896.7	6354.26	17101		28077.2	29052.8		27290.2	16577.6	6991.56
MEG-8.2	40	46	IMNKFNSIFGEEEYN	16827.9		10684.2		28586.9		15132.3		5972.52		10215.8	6177.53	15659.2		27440	29733.7		16773.1	11539.5	17084.2
MEG-8.2	40	47	MNKFNSIFGEEEYNP	17905.2		14425.6		30112.9		13246.3		7020.68		11381.2	10181.4	21714.2		29207.6	31018.2		19686.3	8011.54	12041
MEG-8.2	40	48	NKFNSIFGEEEYNPP	17469		14114.6		29641.1		12708.7		9239.78		10058.7	17048.5	15236.7		28576.8	30705.3		14485	7545.51	16095.5
MEG-8.2	40	49	KFNSIFGEEEYNPPK	7059.58		8894.69		5418.55		6318.5		3419.43		3796.24	14904.8	7983.04		6034.17	4802.92		92.37	4280.32	14582.8
MEG-8.2	40	50	FNSIFGEEEYNPPKD	20095.1		31137.1		22021.3		7768.84		9956.79		35270.7	40509.1	17631.5		23282.7	20760		8609.12	8805.06	5892.34
MEG-8.2	40	51	NSIFGEEEYNPPKDS	15106.9		24445.3		13305.5		6969.32		3901.21		29243.1	35977.7	8115.25		14246.9	12364.2		2350.23	4238.37	14319.4
MEG-8.2	40	52	SIFGEEEYNPPKDSD	13228.6		16475.9		17884.4		6877.5		2571.68		15774.6	23871.4	9781.65		17133.3	18635.5		5748.04	5822.47	9061.98
MEG-8.2	40	53	IFGEEEYNPPKDSDF	24444.3		31507.8		26694.9		15880.4		5989.57		32908.1	40434.2	21181.2		25624.1	27765.7		15823.1	13271.8	18546.2
MEG-8.2	40	54	FGEEEYNPPKDSDFT	22043.2		26533		24285.8		16058.3		5890.49		27702.1	33490.2	18406.8		22079	26492.6		15012.2	12688.1	20474.4
MEG-8.2	40	55	GEEEYNPPKDSDFTE	13040.7		13729.8		15112.5		10970.5		3054.72		13837	21675.9	5676.57		12803.8	17421.2		7370.68	7616.53	17924.3
MEG-8.2	40	56	EEEYNPPKDSDFTER	18892.4		26388.2		21398.7		9725.6		3067.5		15786.3	33640.8	29737.6		21951.4	20846.1		9559.79	12863.1	6753.85
MEG-8.2	40	57	EEYNPPKDSDFTERL	19445.2		29872.2		17937.3		10023.5		1446.31		24433.8	40821.3	24361.6		18107.3	17767.2		7192.65	6952.74	15925.1
MEG-8.2	40	58	EYNPPKDSDFTERLW	21939		28495.8		25535.1		12984.8		3986.54		27181.8	36195.1	22110.5		23556.9	27513.3		15390.2	9063.02	14501.2
MEG-8.2	40	59	YNPPKDSDFTERLWM	22412.4		27326.6		26333.7		14883.9		3434.31		29400.8	32786	19792.9		26792.3	25875.2		11588.3	6084.7	26978.8
MEG-8.2	40	60	NPPKDSDFTERLWML	14876		17464.5		16048.6		11505.7		3319.18		14849	27399.8	10144.7		15939.5	16157.8		5216.77	4319.29	24981
MEG-8.2	40	61	PPKDSDFTERLWMLF	17982.7		24611.5		21516.1		8998.24		3984.2		19546.2	34080.3	20208		20096.4	22935.8		8237.36	5574.33	13183
MEG-8.2	40	62	PKDSDFTERLWMLFK	6581.58		9583.25		0		7967.63		0		7510.1	8145.38	13094.3		0	0		0	1281.8	22621.1
MEG-8.2	40	63	KDSDFTERLWMLFKH	4141.47		10371		0		672.91		199.93		4704.39	12523.2	13885.4		0	0		0	2018.73	0
MEG-8.2	40	64	DSDFTERLWMLFKHC	2190.52		500.92		7020.8		659.933		335.23		278.23	0	1224.53		8358.59	5683.01		0	0	1979.8
MEG-8.2	40	65	SDFTERLWMLFKHCF	6217.61		1995.87		19462.2		1609.64		575.1		2685.51	0	3302.11		18274.8	20649.6		4261.39	268.98	298.55
MEG-8.2	40	66	DFTERLWMLFKHCFL	3769.96		471.977		8753.65		3745.48		0		1010.59	0	405.34		5043.82	12463.5		2276.92	0	8959.51
MEG-8.2	40	67	FTERLWMLFKHCFLN	6.8725		0		27.49		0		0		0	0	0		54.98	0		0	0	0
MEG-8.2	42	2	TERLWMLFKHCFLNF	5923.3		11889.6		4488.53		913.543		0		0	12484.5	23184.2		0	8977.06		38.44	350.8	2351.39
MEG-8.2	42	3	ERLWMLFKHCFLNFK	6341		15381.3		0		1527.98		0		0	0	46144		0	0		0	0	4583.93
MEG-8.2	42	4	RLWMLFKHCFLNFKN	3308.64		8823.05		0		0		1215.75		0	0	26469.1		0	0		0	0	0
MEG-8.2	42	5	LWMLFKHCFLNFKNL	653.442		1742.51		0		0		0		0	0	5227.54		0	0		0	0	0
MEG-8.2	42	6	WMLFKHCFLNFKNLA	1185.4		3161.06		0		0		0		0	0	9483.17		0	0		0	0	0
MEG-8.2	42	7	MLFKHCFLNFKNLAK	5807.7		15487.2		0		0		0		0	0	46461.6		0	0		0	0	0
MEG-8.2	42	8	LFKHCFLNFKNLAKI	5237.4		13966.4		0		0		0		0	0	41899.2		0	0		0	0	0
MEG-8.2	42	9	FKHCFLNFKNLAKIF	5094.55		13585.5		0		0		0		0	0	40756.4		0	0		0	0	0
MEG-8.2	42	10	KHCFLNFKNLAKIFS	4560.35		12160.9		0		0		0		0	0	36482.8		0	0		0	0	0
MEG-8.2	42	11	HCFLNFKNLAKIFST	1240.56		3308.16		0		0		0		0	0	9924.48		0	0		0	0	0
MEG-8.2	42	12	CFLNFKNLAKIFSTG	0		0		0		0		0		0	0	0		0	0		0	0	0
MEG-8.2	42	13	FLNFKNLAKIFSTGS	0		0		0		0		0		0	0	0		0	0		0	0	0
MEG-8.2	42	14	LNFKNLAKIFSTGSG	0		0		0		0		0		0	0	0		0	0		0	0	0
MEG-8.2	42	15	NFKNLAKIFSTGSGS	0		0		0		0		0		0	0	0		0	0		0	0	0
MEG-8.2	42	16	FKNLAKIFSTGSGSG	0		0		0		0		0		0	0	0		0	0		0	0	0
MEG-8.2	42	17	KNLAKIFSTGSGSGS	0		0		0		0		0		0	0	0		0	0		0	0	0
MEG-8.2	42	18	NLAKIFSTGSGSGSG	0		0		0		0		0		0	0	0		0	0		0	0	0
MEG-8.2	42	19	LAKIFSTGSGSGSGS	0		0		0		0		0		0	0	0		0	0		0	0	0
MEG-8.2	42	20	AKIFSTGSGSGSGSP	0		0		0		0		0		0	0	0		0	0		0	0	0
MEG-8.2	42	21	KIFSTGSGSGSGSPL	0		0		0		0		0		0	0	0		0	0		0	0	0
MEG-8.2	42	22	IFSTGSGSGSGSPLD	5777.91		225.47		22554.4		146.03		11.54		676.41	0	0		25830.3	19278.5		43.85	394.24	0
MEG-4.1N	42	23	FSTGSGSGSGSPLDD	7564.85		594.707		27032.3		1556.71		855.42		1784.12	0	0		28059.8	26004.8		1308.48	2125.66	1235.99
MEG-4.1N	42	24	STGSGSGSGSPLDDR	7387.38		2455.48		23983.3		1255.31		1110.4		2963.71	524.12	3878.61		26231.2	21735.5		710.38	854.61	2200.95
MEG-4.1N	42	25	TGSGSGSGSPLDDRF	13699.7		12165		28856.6		5129.79		2921.08		13856.9	10506	12132.1		28403.5	29309.8		9881.73	2743.07	2764.57
MEG-4.1N	42	26	GSGSGSGSPLDDRFN	12195.4		7513.95		26360.4		7433.47		2361.65		8196.43	9850.07	4495.36		28331.4	24389.5		8616.88	2416.6	11266.9
MEG-4.1N	42	27	SGSGSGSPLDDRFND	11942.4		7903.79		27088.9		5883.34		5022.39		9139.34	8103.23	6468.81		27705.4	26472.4		8808.12	3509.52	5332.37
MEG-4.1N	42	28	GSGSGSPLDDRFNDV	12741.2		8479.66		27654.9		7060.27		3609.05		9261.88	13073.2	3103.93		27212.2	28097.6		7557.2	3504.57	10119
MEG-4.1N	42	29	SGSGSPLDDRFNDVN	8224.44		3920.8		21062.8		3969.15		3809.01		4572.47	5620.87	1569.06		22249.8	19875.8		3617.67	1688.79	6601
MEG-4.1N	42	30	GSGSPLDDRFNDVNT	3342.54		949.6		8452.98		2328.51		1274.44		2068.22	0	780.58		8077.86	8828.1		3066.46	0	3919.08
MEG-4.1N	42	31	SGSPLDDRFNDVNTI	3862.19		2767.54		8705.71		1727.84		1502.67		2816.65	2260.88	3225.08		10355.3	7056.16		2310.24	743.98	2129.29
MEG-4.1N	42	32	GSPLDDRFNDVNTIN	3834.44		2142		9023.1		2067.78		2516.84		3464.13	2268.54	693.32		10247.7	7798.48		2211.55	106.58	3885.21
MEG-4.1N	42	33	SPLDDRFNDVNTINK	637.997		1318.12		0		383.21		0		0	0	3954.35		0	0		0	0	1149.63
MEG-4.1N	42	34	PLDDRFNDVNTINKK	1029.58		2745.55		0		0		0		0	0	8236.65		0	0		0	0	0
MEG-4.1N	42	35	LDDRFNDVNTINKKQ	0		0		0		0		0		0	0	0		0	0		0	0	0
MEG-4.1N	42	36	DDRFNDVNTINKKQF	1099.61		0		0		2932.29		0		0	0	0		0	0		0	8796.88	0
MEG-4.1N	42	37	DRFNDVNTINKKQFT	350.546		0		0		934.79		0		0	0	0		0	0		0	2804.37	0
MEG-4.1N	42	38	RFNDVNTINKKQFTE	903.165		0		0		2408.44		0		0	0	0		0	0		0	7225.32	0
MEG-4.1N	42	39	FNDVNTINKKQFTEE	614.075		0		0		1637.53		539.75		0	0	0		0	0		0	4912.6	0
MEG-4.1N	42	40	NDVNTINKKQFTEEE	2044.57		296.953		4442.46		2193.58		998.44		890.86	0	0		1360.24	7524.68		0	6580.75	0
MEG-4.1N	42	41	DVNTINKKQFTEEEF	9345.48		3018.37		23798.1		6037.5		1767.05		5282.45	0	3772.65		24533.1	23063.1		5306.32	11650.4	1155.79
MEG-4.1N	42	42	VNTINKKQFTEEEFS	10423.5		2674.74		23032.9		9765.95		949.15		4463.31	0	3560.9		22132.9	23932.8		5465.01	20333.4	3499.4
MEG-4.1N	42	43	NTINKKQFTEEEFSR	11846.6		9079.41		22570		7464.85		1964		4868.53	3852.48	18517.2		22996.1	22143.8		4883.57	11222.9	6288.1
MEG-4.1N	42	44	TINKKQFTEEEFSRL	10268		6061.73		21398.4		7054.06		1413.31		3111.23	7383.71	7690.24		20985	21811.7		3152.11	8062.99	9947.09
MEG-4.1N	42	45	INKKQFTEEEFSRLI	8634.22		5005.15		18961.3		5378.59		899.12		3097.8	8252.06	3665.58		16090.9	21831.7		4759.19	3555.75	7820.83
MEG-4.1N	42	46	NKKQFTEEEFSRLIN	6678.49		2881.56		17295.8		3397.23		2823.37		1571.92	5692.25	1380.51		18569.8	16021.8		1742.11	3161.89	5287.69
MEG-4.1N	42	47	KKQFTEEEFSRLINS	2818.55		497.487		7754.68		1848.86		467.76		0	1492.46	0		4547.81	10961.5		0	3226.28	2320.31
MEG-4.1N	42	48	KQFTEEEFSRLINSM	3668.75		1123.18		12132.9		571.57		1817.13		1227.28	2142.27	0		10214.8	14051		1093	0	621.71
MEG-4.1N	42	49	QFTEEEFSRLINSML	7920.93		4779.38		17761.8		4501.93		2799.09		3625.13	6916.26	3796.76		14350.8	21172.8		6581.15	6536.78	387.87
MEG-4.1N	42	50	FTEEEFSRLINSMLK	3088.49		5417.97		0		2818		0		0	0	16253.9		0	0		0	202.55	8251.46
MEG-4.1N	42	51	TEEEFSRLINSMLKK	1167.68		3113.82		0		0		0		0	0	9341.45		0	0		0	0	0
MEG-4.1N	42	52	EEEFSRLINSMLKKY	1137.23		3032.62		0		0		0		0	0	9097.86		0	0		0	0	0
MEG-4.1N	42	53	EEFSRLINSMLKKYE	617.312		1646.17		0		0		0		609.33	0	4329.17		0	0		0	0	0
MEG-4.1N	42	54	EFSRLINSMLKKYED	996.362		2383.5		0		273.463		694.26		1350.56	0	5799.95		0	0		0	314.32	506.07
MEG-4.1N	42	55	FSRLINSMLKKYEDK	1466.63		1531.32		0		2379.69		0		0	0	4593.95		0	0		0	0	7139.08
MEG-4.1N	42	56	SRLINSMLKKYEDKN	543.936		450.143		0		1000.35		0		0	0	1350.43		0	0		0	0	3001.06
MEG-4.1N	42	57	RLINSMLKKYEDKNV	29.9688		79.9167		0		0		0		0	0	239.75		0	0		0	0	0
MEG-4.1N	42	58	LINSMLKKYEDKNVD	0		0		0		0		0		0	0	0		0	0		0	0	0
MEG-4.1N	42	59	INSMLKKYEDKNVDI	0		0		0		0		0		0	0	0		0	0		0	0	0
MEG-4.1N	42	60	NSMLKKYEDKNVDIR	1108.45		2955.87		0		0		0		0	0	8867.61		0	0		0	0	0
MEG-4.1N	42	61	SMLKKYEDKNVDIRI	974.21		163.99		0		2433.9		0		0	0	491.97		0	0		0	0	7301.71
MEG-4.1N	42	62	MLKKYEDKNVDIRII	2219.56		0		0		5918.84		0		0	0	0		0	0		0	0	17756.5
MEG-4.1N	42	63	LKKYEDKNVDIRIIG	1517.28		0		0		4046.07		0		0	0	0		0	0		0	0	12138.2
MEG-4.1N	42	64	KKYEDKNVDIRIIGN	851.442		0		0		2270.51		0		0	0	0		0	0		0	0	6811.54
MEG-4.1N	42	65	KYEDKNVDIRIIGNK	1555.68		3654.64		0		493.85		0		0	0	10963.9		0	0		0	0	1481.55
MEG-4.1N	42	66	YEDKNVDIRIIGNKK	2084.53		5558.74		0		0		0		0	0	16676.2		0	0		0	0	0
MEG-4.1N	42	67	EDKNVDIRIIGNKKD	1032.9		2047.86		0		706.54		0		6143.59	0	0		0	0		0	0	2119.62
MEG-4.1N	44	2	DKNVDIRIIGNKKDK	2372.63		6327.01		0		0		0		0	0	18981		0	0		0	0	0
MEG-4.1N	44	3	KNVDIRIIGNKKDKQ	4610.02		8651.99		0		3641.39		0		0	0	25956		0	0		0	0	10924.2
MEG-4.1N	44	4	NVDIRIIGNKKDKQP	1090.42		1045.47		0		1862.32		0		0	0	3136.42		0	0		0	0	5586.96
MEG-4.1N	44	5	VDIRIIGNKKDKQPT	632.674		0		0		1687.13		0		0	0	0		0	0		0	0	5061.39
MEG-4.1N	44	6	DIRIIGNKKDKQPTQ	766.281		497.37		0		1546.05		0		0	0	1492.11		0	0		0	0	4638.14
MEG-4.1N	44	7	IRIIGNKKDKQPTQK	4768.61		10476.1		0		2240.15		0		269.35	0	31159.1		0	0		0	2903.36	3817.1
MEG-4.1N	44	8	RIIGNKKDKQPTQKG	6981		7566.23		0		11049.8		0		0	0	22698.7		0	0		0	0	33149.3
MEG-4.1N	44	9	IIGNKKDKQPTQKGS	3494.2		1887.98		0		7429.89		0		0	0	5663.94		0	0		0	0	22289.7
MEG-4.1N	44	10	IGNKKDKQPTQKGSG	2034.02		0		0		5424.06		0		0	0	0		0	0		0	0	16272.2
MEG-4.1N	44	11	GNKKDKQPTQKGSGS	621.744		0		0		1657.98		0		0	0	0		0	0		0	0	4973.95
MEG-4.1N	44	12	NKKDKQPTQKGSGSG	655.349		0		0		1747.6		0		0	0	0		0	0		0	0	5242.79
MEG-4.1N	44	13	KKDKQPTQKGSGSGS	0		0		0		0		0		0	0	0		0	0		0	0	0
MEG-4.1N	44	14	KDKQPTQKGSGSGSG	122.338		0		0		326.233		0		0	0	0		0	0		0	0	978.7
MEG-4.1N	44	15	DKQPTQKGSGSGSGK	33.5512		31.0433		0		58.4267		0		0	0	93.13		0	0		0	0	175.28
MEG-4.1N	44	16	KQPTQKGSGSGSGKP	784.49		0		0		2091.97		0		0	0	0		0	0		0	0	6275.92
MEG-4.1N	44	17	QPTQKGSGSGSGKPK	496.333		1231.68		0		91.87		0		0	0	3695.05		0	0		0	0	275.61
MEG-4.1N	44	18	PTQKGSGSGSGKPKS	3880.87		0		0		10349		0		0	0	0		0	0		0	0	31047
MEG-4.1C	44	19	TQKGSGSGSGKPKSI	1480.33		0		0		3947.56		0		0	0	0		0	0		0	0	11842.7
MEG-4.1C	44	20	QKGSGSGSGKPKSIA	656.747		0		0		1751.33		0		0	0	0		0	0		0	0	5253.98
MEG-4.1C	44	21	KGSGSGSGKPKSIAD	78.8238		0		0		210.197		0		0	0	0		0	0		0	0	630.59
MEG-4.1C	44	22	GSGSGSGKPKSIADI	0		0		0		0		0		0	0	0		0	0		0	0	0
MEG-4.1C	44	23	SGSGSGKPKSIADIF	22.5075		60.02		0		0		0		180.06	0	0		0	0		0	0	0
MEG-4.1C	44	24	GSGSGKPKSIADIFL	0		0		0		0		0		0	0	0		0	0		0	0	0
MEG-4.1C	44	25	SGSGKPKSIADIFLI	0		0		0		0		0		0	0	0		0	0		0	0	0
MEG-4.1C	44	26	GSGKPKSIADIFLIN	0		0		0		0		0		0	0	0		0	0		0	0	0
MEG-4.1C	44	27	SGKPKSIADIFLINK	2736.96		7298.56		0		0		0		0	0	21895.7		0	0		0	0	0
MEG-4.1C	44	28	GKPKSIADIFLINKP	0		0		0		0		0		0	0	0		0	0		0	0	0
MEG-4.1C	44	29	KPKSIADIFLINKPK	2789.29		7134.22		0		303.88		0		0	0	21402.7		0	0		0	911.64	0
MEG-4.1C	44	30	PKSIADIFLINKPKV	3785.71		1600.93		0		8494.29		0		0	0	4802.78		0	0		0	0	25482.9
MEG-4.1C	44	31	KSIADIFLINKPKVP	791.768		309.097		0		1802.28		0		0	0	927.29		0	0		0	0	5406.85
MEG-4.1C	44	32	SIADIFLINKPKVPL	1042.06		0		0		2778.83		0		0	0	0		0	0		0	949.83	7386.65
MEG-4.1C	44	33	IADIFLINKPKVPLW	951.435		316.66		0		2220.5		0		0	0	949.98		0	0		0	0	6661.5
MEG-4.1C	44	34	ADIFLINKPKVPLWI	325.229		0		0		867.277		0		0	0	0		0	0		0	0	2601.83
MEG-4.1C	44	35	DIFLINKPKVPLWIV	447.485		0		0		1193.29		0		0	0	0		0	0		0	0	3579.88
MEG-4.1C	44	36	IFLINKPKVPLWIVN	0		0		0		0		0		0	0	0		0	0		0	0	0
MEG-4.1C	44	37	FLINKPKVPLWIVNP	0		0		0		0		0		0	0	0		0	0		0	0	0
MEG-4.1C	44	38	LINKPKVPLWIVNPL	0		0		0		0		0		0	0	0		0	0		0	0	0
MEG-4.1C	44	39	INKPKVPLWIVNPLY	811.9		2165.07		0		0		0		176.05	4291.47	2027.68		0	0		0	0	0
MEG-4.1C	44	40	NKPKVPLWIVNPLYY	2461.93		5164.87		657.01		962.263		0		1952.39	10620.4	2921.78		1314.02	0		1046.61	5.2	1834.98
MEG-4.1C	44	41	KPKVPLWIVNPLYYM	1248.09		578.273		1520.71		1736.16		0		0	1734.82	0		1965.68	1075.74		0	0	5208.49
MEG-4.1C	44	42	PKVPLWIVNPLYYMV	646.716		721.783		1208.75		196.96		0		0	2165.35	0		2417.5	0		590.88	0	0
MEG-4.1C	44	43	KVPLWIVNPLYYMVE	1778.6		1195.89		3442.14		1252.28		834.36		2572.63	1015.05	0		3424.79	3459.5		3077	136.68	543.16
MEG-4.1C	44	44	VPLWIVNPLYYMVEK	96.4363		0		0		257.163		0		0	0	0		0	0		0	0	771.49
MEG-4.1C	44	45	PLWIVNPLYYMVEKF	5176.62		4234.67		12545.4		1206.02		951.94		1804.42	5379.66	5519.93		12595	12495.9		2893.19	724.86	0
MEG-4.1C	44	46	LWIVNPLYYMVEKFV	1226.26		876.917		0		2393.12		0		0	2630.75	0		0	0		1137.46	0	6041.91
MEG-4.1C	44	47	WIVNPLYYMVEKFVQ	787.076		804.95		1334.96		403.943		283.5		0	2414.85	0		0	2669.93		620.55	0	591.28
MEG-4.1C	44	48	IVNPLYYMVEKFVQI	30.185		0		120.74		0		0		0	0	0		0	241.48		0	0	0
MEG-4.1C	44	49	VNPLYYMVEKFVQIM	470.375		96.51		1736.73		0		0		289.53	0	0		0	3473.47		0	0	0
MEG-4.1C	44	50	NPLYYMVEKFVQIMG	0		0		0		0		0		0	0	0		0	0		0	0	0
MEG-4.1C	44	51	PLYYMVEKFVQIMGY	6228.07		7420.09		9292.65		2992.99		0		2195.37	15253.4	4811.53		5360.12	13225.2		6575.32	2403.64	0
MEG-4.1C	44	52	LYYMVEKFVQIMGYL	5021.95		4121.98		6351.77		5035.38		0		499.13	8793.9	3072.91		0	12703.5		4938.9	341.88	9825.35
MEG-4.1C	44	53	YYMVEKFVQIMGYLL	5728.74		4324.81		11671.9		3170.57		0		900.37	8169.35	3904.7		6581.3	16762.5		3990.81	534.36	4986.55
MEG-4.1C	44	54	YMVEKFVQIMGYLLE	4413.76		2679.5		7960.3		3783.66		1038.76		5238.71	2799.78	0		3326.5	12594.1		4285.19	707.97	6357.82
MEG-4.1C	44	55	MVEKFVQIMGYLLED	1937.76		0		6807.82		628.81		1738.3		0	0	0		2872.42	10743.2		0	0	1886.43
MEG-4.1C	44	56	VEKFVQIMGYLLEDD	4387.01		301.32		16555.6		360.31		1694.8		903.96	0	0		11686.6	21424.6		0	1080.93	0
MEG-4.1C	44	57	EKFVQIMGYLLEDDD	7111.26		2172.43		23728.5		971.89		2243.3		6517.3	0	0		20645.1	26812		243.45	2672.22	0
MEG-4.1C	44	58	KFVQIMGYLLEDDDT	7281.86		2071.8		24382.1		1091.77		2282.83		6045.02	170.39	0		21523.3	27240.9		819.43	2455.88	0
MEG-4.1C	44	59	FVQIMGYLLEDDDTL	6472.9		2278.08		20302.9		1447.72		2342.47		4487.24	1163.2	1183.81		18879.8	21726		1964.14	2379.02	0
MEG-4.1C	44	60	VQIMGYLLEDDDTLE	6108.64		1517.05		21166.5		661.683		2705.92		4551.16	0	0		15854.6	26478.3		0	1985.05	0
MEG-4.1C	44	61	QIMGYLLEDDDTLEL	6113.97		1168.98		21965.6		491.247		2665.09		3358.45	0	148.5		16827.2	27103.9		236.74	1237	0
MEG-4.1C	44	62	IMGYLLEDDDTLELN	6786.57		2206.35		21813.1		1349.11		2894.6		4288.3	472.08	1858.66		17931.8	25694.4		796.06	3251.26	0
MEG-4.1C	44	63	MGYLLEDDDTLELNL	5833.07		1605.73		19521.9		934.537		1499.98		4817.2	0	0		14300.8	24743		811.78	1991.83	0
MEG-4.1C	44	64	GYLLEDDDTLELNLP	5447.12		1393.71		18590.9		737.99		1793.67		3754.22	0	426.92		14767.9	22414		427.27	1786.7	0
MEG-4.1C	44	65	YLLEDDDTLELNLPK	515.567		71.85		1954.49		0		0		215.55	0	0		0	3908.99		0	0	0
MEG-4.1C	44	66	LLEDDDTLELNLPKY	1088.16		1241.07		2129.51		241.03		1469.67		2607.55	1115.66	0		0	4259.01		0	723.09	0
MEG-4.1C	44	67	LEDDDTLELNLPKYY	1005.49		845.947		1001.14		1167.93		989.89		2537.84	0	0		0	2002.29		341.19	447.24	2715.35
MEG-4.1C	46	2	EDDDTLELNLPKYYY	1372.4		3503.87		51.97		121.203		0		50.22	0	10461.4		0	103.94		0	122.81	240.8
MEG-4.1C	46	3	DDDTLELNLPKYYYD	4424.93		1569.46		14837.5		338.677		521.99		87.51	0	4620.88		15065.7	14609.3		0	643.97	372.06
MEG-4.1C	46	4	DDTLELNLPKYYYDK	1450.94		2368.71		0		1500.47		0		0	0	7106.12		0	0		0	1899.32	2602.08
MEG-4.1C	46	5	DTLELNLPKYYYDKS	661.134		290.183		0		1472.84		0		0	0	870.55		0	0		0	0	4418.52
MEG-4.1C	46	6	TLELNLPKYYYDKSI	1824.81		4866.15		0		0		0		0	0	14598.5		0	0		0	0	0
MEG-4.1C	46	7	LELNLPKYYYDKSIG	1217.74		3247.3		0		0		0		0	0	9741.91		0	0		0	0	0
MEG-4.1C	46	8	ELNLPKYYYDKSIGS	550.031		1466.75		0		0		0		0	0	4400.25		0	0		0	0	0
MEG-4.1C	46	9	LNLPKYYYDKSIGSG	164.695		439.187		0		0		0		0	0	1317.56		0	0		0	0	0
MEG-4.1C	46	10	NLPKYYYDKSIGSGS	11.5038		30.6767		0		0		0		0	0	92.03		0	0		0	0	0
MEG-4.1C	46	11	LPKYYYDKSIGSGSG	0		0		0		0		0		0	0	0		0	0		0	0	0
MEG-4.1C	46	12	PKYYYDKSIGSGSGS	345.154		920.41		0		0		0		0	0	2761.23		0	0		0	0	0
MEG-4.1C	46	13	KYYYDKSIGSGSGSG	0		0		0		0		0		0	0	0		0	0		0	0	0
MEG-4.1C	46	14	YYYDKSIGSGSGSGK	1439.28		3838.07		0		0		0		0	0	11514.2		0	0		0	0	0
MEG-4.1C	46	15	YYDKSIGSGSGSGKF	984.072		2624.19		0		0		0		0	0	7872.58		0	0		0	0	0
MEG-4.1C	46	16	YDKSIGSGSGSGKFE	545.067		1453.51		0		0		0		0	0	4360.54		0	0		0	0	0
MEG-4.1C	46	17	DKSIGSGSGSGKFEH	0		0		0		0		0		0	0	0		0	0		0	0	0
MEG-8.1	46	18	KSIGSGSGSGKFEHT	0		0		0		0		0		0	0	0		0	0		0	0	0
MEG-8.1	46	19	SIGSGSGSGKFEHTT	0		0		0		0		0		0	0	0		0	0		0	0	0
MEG-8.1	46	20	IGSGSGSGKFEHTTS	0		0		0		0		0		0	0	0		0	0		0	0	0
MEG-8.1	46	21	GSGSGSGKFEHTTSG	0		0		0		0		0		0	0	0		0	0		0	0	0
MEG-8.1	46	22	SGSGSGKFEHTTSGI	0		0		0		0		0		0	0	0		0	0		0	0	0
MEG-8.1	46	23	GSGSGKFEHTTSGIR	3992.06		10645.5		0		0		0		264.32	0	31672.2		0	0		0	0	0
MEG-8.1	46	24	SGSGKFEHTTSGIRN	0		0		0		0		0		0	0	0		0	0		0	0	0
MEG-8.1	46	25	GSGKFEHTTSGIRNP	0		0		0		0		0		0	0	0		0	0		0	0	0
MEG-8.1	46	26	SGKFEHTTSGIRNPS	0		0		0		0		0		0	0	0		0	0		0	0	0
MEG-8.1	46	27	GKFEHTTSGIRNPSK	1955.85		5215.61		0		0		215.15		0	0	15646.8		0	0		0	0	0
MEG-8.1	46	28	KFEHTTSGIRNPSKL	4469.14		1599.58		1221.22		9503.97		344.02		0	0	4798.74		0	2442.45		0	0	28511.9
MEG-8.1	46	29	FEHTTSGIRNPSKLS	3443.06		0		0		9181.49		0		0	0	0		0	0		0	0	27544.5
MEG-8.1	46	30	EHTTSGIRNPSKLSD	2733.56		0		0		7289.49		0		0	0	0		0	0		0	0	21868.5
MEG-8.1	46	31	HTTSGIRNPSKLSDS	1738		0		0		4634.68		0		0	0	0		0	0		0	0	13904
MEG-8.1	46	32	TTSGIRNPSKLSDSN	1949.95		0		0		5199.87		0		0	0	0		0	0		0	0	15599.6
MEG-8.1	46	33	TSGIRNPSKLSDSNA	1412.69		0		0		3767.16		0		0	0	0		0	0		0	0	11301.5
MEG-8.1	46	34	SGIRNPSKLSDSNAS	805.111		0		0		2146.96		0		0	0	0		0	0		0	0	6440.89
MEG-8.1	46	35	GIRNPSKLSDSNASK	1286.34		756.05		0		2674.19		0		0	0	2268.15		0	0		0	0	8022.57
MEG-8.1	46	36	IRNPSKLSDSNASKT	2482.07		0		0		6618.85		0		0	0	0		0	0		0	0	19856.5
MEG-8.1	46	37	RNPSKLSDSNASKTL	3351.2		2117.61		0		6818.94		0		0	0	6352.83		0	0		0	0	20456.8
MEG-8.1	46	38	NPSKLSDSNASKTLS	2691.61		0		0		7177.61		0		0	0	0		0	0		0	0	21532.8
MEG-8.1	46	39	PSKLSDSNASKTLSL	2118.41		0		0		5649.1		0		0	0	0		0	0		0	0	16947.3
MEG-8.1	46	40	SKLSDSNASKTLSLK	809.78		2081.47		0		77.94		0		0	0	6244.42		0	0		0	0	233.82
MEG-8.1	46	41	KLSDSNASKTLSLKN	1077.82		629.733		0		2244.46		0		0	0	1889.2		0	0		0	0	6733.38
MEG-8.1	46	42	LSDSNASKTLSLKNL	0		0		0		0		0		0	0	0		0	0		0	0	0
MEG-8.1	46	43	SDSNASKTLSLKNLT	0		0		0		0		0		0	0	0		0	0		0	0	0
MEG-8.1	46	44	DSNASKTLSLKNLTD	0		0		0		0		0		0	0	0		0	0		0	0	0
MEG-8.1	46	45	SNASKTLSLKNLTDH	0		0		0		0		0		0	0	0		0	0		0	0	0
MEG-8.1	46	46	NASKTLSLKNLTDHY	1064.68		2755.45		0		83.7033		0		228.45	4089.15	3948.75		0	0		251.11	0	0
MEG-8.1	46	47	ASKTLSLKNLTDHYI	538.337		1097.11		0		338.46		0		0	590.66	2700.66		0	0		0	0	1015.38
MEG-8.1	46	48	SKTLSLKNLTDHYIH	1153.11		2414.41		0		660.543		0		505.48	256.77	6480.97		0	0		0	0	1981.63
MEG-8.1	46	49	KTLSLKNLTDHYIHT	411.145		775.227		0		321.16		0		0	0	2325.68		0	0		0	0	963.48
MEG-8.1	46	50	TLSLKNLTDHYIHTP	0		0		0		0		0		0	0	0		0	0		0	0	0
MEG-8.1	46	51	LSLKNLTDHYIHTPQ	0		0		0		0		0		0	0	0		0	0		0	0	0
MEG-8.1	46	52	SLKNLTDHYIHTPQK	1562.66		4167.11		0		0		0		0	0	12501.3		0	0		0	0	0
MEG-8.1	46	53	LKNLTDHYIHTPQKS	1543.76		1045.86		0		3070.83		0		0	0	3137.57		0	0		0	0	9212.5
MEG-8.1	46	54	KNLTDHYIHTPQKSN	1303.24		647.9		0		2827.4		0		0	0	1943.7		0	0		0	0	8482.19
MEG-8.1	46	55	NLTDHYIHTPQKSNN	369.569		0		0		985.517		0		0	0	0		0	0		0	0	2956.55
MEG-8.1	46	56	LTDHYIHTPQKSNNG	457.423		0		0		1219.79		0		0	0	0		0	0		0	0	3659.38
MEG-8.1	46	57	TDHYIHTPQKSNNGT	43.7025		0		0		116.54		0		0	0	0		0	0		0	0	349.62
MEG-8.1	46	58	DHYIHTPQKSNNGTS	0		0		0		0		0		0	0	0		0	0		0	0	0
MEG-8.1	46	59	HYIHTPQKSNNGTSC	0		0		0		0		0		0	0	0		0	0		0	0	0
MEG-8.1	46	60	YIHTPQKSNNGTSCN	0		0		0		0		0		0	0	0		0	0		0	0	0
MEG-8.1	46	61	IHTPQKSNNGTSCNG	0		0		0		0		0		0	0	0		0	0		0	0	0
MEG-8.1	46	62	HTPQKSNNGTSCNGK	567.515		1513.37		0		0		0		0	0	4540.12		0	0		0	0	0
MEG-8.1	46	63	TPQKSNNGTSCNGKD	2098.26		5595.36		0		0		0		10048.4	6737.71	0		0	0		0	0	0
MEG-8.1	46	64	PQKSNNGTSCNGKDT	887.679		2367.14		0		0		0		2934.4	4167.03	0		0	0		0	0	0
MEG-8.1	46	65	QKSNNGTSCNGKDTC	733.608		1956.29		0		0		0		3775.04	2093.82	0		0	0		0	0	0
MEG-8.1	46	66	KSNNGTSCNGKDTCK	355.899		949.063		0		0		0		227.63	0	2619.56		0	0		0	0	0
MEG-8.1	46	67	SNNGTSCNGKDTCKL	0		0		0		0		0		0	0	0		0	0		0	0	0
MEG-8.1	48	2	NNGTSCNGKDTCKLP	33.32		88.8533		0		0		0		0	0	266.56		0	0		0	0	0
MEG-8.1	48	3	NGTSCNGKDTCKLPN	0		0		0		0		0		0	0	0		0	0		0	0	0
MEG-8.1	48	4	GTSCNGKDTCKLPNP	0		0		0		0		0		0	0	0		0	0		0	0	0
MEG-8.1	48	5	TSCNGKDTCKLPNPS	0		0		0		0		0		0	0	0		0	0		0	0	0
MEG-8.1	48	6	SCNGKDTCKLPNPSQ	0		0		0		0		0		0	0	0		0	0		0	0	0
MEG-8.1	48	7	CNGKDTCKLPNPSQK	1847.56		4926.81		0		0		0		0	0	14780.4		0	0		0	0	0
MEG-8.1	48	8	NGKDTCKLPNPSQKG	1000.07		2347.2		0		319.647		0		0	0	7041.61		0	0		0	0	958.94
MEG-8.1	48	9	GKDTCKLPNPSQKGF	1237.72		3300.58		0		0		0		0	0	9901.74		0	0		0	0	0
MEG-8.1	48	10	KDTCKLPNPSQKGFT	1425.72		3801.92		0		0		0		0	0	11405.8		0	0		0	0	0
MEG-8.1	48	11	DTCKLPNPSQKGFTN	0		0		0		0		0		0	0	0		0	0		0	0	0
MEG-8.1	48	12	TCKLPNPSQKGFTNT	0		0		0		0		0		0	0	0		0	0		0	0	0
MEG-8.1	48	13	CKLPNPSQKGFTNTT	0		0		0		0		0		0	0	0		0	0		0	0	0
MEG-8.1	48	14	KLPNPSQKGFTNTTS	0		0		0		0		0		0	0	0		0	0		0	0	0
MEG-8.1	48	15	LPNPSQKGFTNTTSL	0		0		0		0		0		0	0	0		0	0		0	0	0
MEG-8.1	48	16	PNPSQKGFTNTTSLP	137.379		0		0		366.343		0		0	0	0		0	0		1099.03	0	0
MEG-8.1	48	17	NPSQKGFTNTTSLPH	0		0		0		0		0		0	0	0		0	0		0	0	0
MEG-8.1	48	18	PSQKGFTNTTSLPHT	0		0		0		0		0		0	0	0		0	0		0	0	0
MEG-8.1	48	19	SQKGFTNTTSLPHTQ	0		0		0		0		0		0	0	0		0	0		0	0	0
MEG-8.1	48	20	QKGFTNTTSLPHTQS	0		0		0		0		0		0	0	0		0	0		0	0	0
MEG-8.1	48	21	KGFTNTTSLPHTQSH	0		0		0		0		0		0	0	0		0	0		0	0	0
MEG-8.1	48	22	GFTNTTSLPHTQSHN	0		0		0		0		0		0	0	0		0	0		0	0	0
MEG-8.1	48	23	FTNTTSLPHTQSHNS	0		0		0		0		0		0	0	0		0	0		0	0	0
MEG-8.1	48	24	TNTTSLPHTQSHNST	0		0		0		0		0		0	0	0		0	0		0	0	0
MEG-8.1	48	25	NTTSLPHTQSHNSTV	0		0		0		0		0		0	0	0		0	0		0	0	0
MEG-8.1	48	26	TTSLPHTQSHNSTVA	0		0		0		0		0		0	0	0		0	0		0	0	0
MEG-8.1	48	27	TSLPHTQSHNSTVAP	0		0		0		0		0		0	0	0		0	0		0	0	0
MEG-8.1	48	28	SLPHTQSHNSTVAPS	0		0		0		0		0		0	0	0		0	0		0	0	0
MEG-8.1	48	29	LPHTQSHNSTVAPSV	0		0		0		0		0		0	0	0		0	0		0	0	0
MEG-8.1	48	30	PHTQSHNSTVAPSVP	0		0		0		0		0		0	0	0		0	0		0	0	0
MEG-8.1	48	31	HTQSHNSTVAPSVPK	427.877		1141.01		0		0		0		0	0	3423.02		0	0		0	0	0
MEG-8.1	48	32	TQSHNSTVAPSVPKP	0		0		0		0		0		0	0	0		0	0		0	0	0
MEG-8.1	48	33	QSHNSTVAPSVPKPT	0		0		0		0		0		0	0	0		0	0		0	0	0
MEG-8.1	48	34	SHNSTVAPSVPKPTR	1616.27		4310.05		0		0		0		0	0	12930.1		0	0		0	0	0
MEG-8.1	48	35	HNSTVAPSVPKPTRQ	202.072		0		0		538.86		0		0	0	0		0	0		0	0	1616.58
MEG-8.1	48	36	NSTVAPSVPKPTRQE	0		0		0		0		0		0	0	0		0	0		0	0	0
MEG-8.1	48	37	STVAPSVPKPTRQEI	0		0		0		0		0		0	0	0		0	0		0	0	0
MEG-8.1	48	38	TVAPSVPKPTRQEIP	0		0		0		0		0		0	0	0		0	0		0	0	0
MEG-8.1	48	39	VAPSVPKPTRQEIPR	2970.63		6660.37		1762.47		86.3333		0		0	0	19981.1		3524.94	0		0	259	0
MEG-8.1	48	40	APSVPKPTRQEIPRS	267.58		0		1030.66		26.4367		0		0	0	0		2061.33	0		0	0	79.31
MEG-8.1	48	41	PSVPKPTRQEIPRSG	64.3762		0		0		171.67		0		0	0	0		0	0		0	0	515.01
MEG-8.1	48	42	SVPKPTRQEIPRSGT	0		0		0		0		0		0	0	0		0	0		0	0	0
MEG-8.1	48	43	VPKPTRQEIPRSGTI	0		0		0		0		0		0	0	0		0	0		0	0	0
MEG-8.1	48	44	PKPTRQEIPRSGTIV	0		0		0		0		0		0	0	0		0	0		0	0	0
MEG-8.1	48	45	KPTRQEIPRSGTIVN	0		0		0		0		0		0	0	0		0	0		0	0	0
MEG-8.1	48	46	PTRQEIPRSGTIVNG	0		0		0		0		0		0	0	0		0	0		0	0	0
MEG-8.1	48	47	TRQEIPRSGTIVNGT	0		0		0		0		0		0	0	0		0	0		0	0	0
MEG-8.1	48	48	RQEIPRSGTIVNGTK	98.2212		261.923		0		0		0		0	0	785.77		0	0		0	0	0
MEG-8.1	48	49	QEIPRSGTIVNGTKP	0		0		0		0		0		0	0	0		0	0		0	0	0
MEG-8.1	48	50	EIPRSGTIVNGTKPT	0		0		0		0		0		0	0	0		0	0		0	0	0
MEG-8.1	48	51	IPRSGTIVNGTKPTP	0		0		0		0		0		0	0	0		0	0		0	0	0
MEG-8.1	48	52	PRSGTIVNGTKPTPG	0		0		0		0		0		0	0	0		0	0		0	0	0
MEG-8.1	48	53	RSGTIVNGTKPTPGK	0		0		0		0		0		0	0	0		0	0		0	0	0
MEG-8.1	48	54	SGTIVNGTKPTPGKP	823.702		0		0		2196.54		0		0	0	0		0	0		0	0	6589.62
MEG-8.1	48	55	GTIVNGTKPTPGKPV	0		0		0		0		0		0	0	0		0	0		0	0	0
MEG-8.1	48	56	TIVNGTKPTPGKPVV	0		0		0		0		0		0	0	0		0	0		0	0	0
MEG-8.1	48	57	IVNGTKPTPGKPVVN	0		0		0		0		0		0	0	0		0	0		0	0	0
MEG-8.1	48	58	VNGTKPTPGKPVVNG	0		0		0		0		0		0	0	0		0	0		0	0	0
MEG-8.1	48	59	NGTKPTPGKPVVNGT	0		0		0		0		0		0	0	0		0	0		0	0	0
MEG-8.1	48	60	GTKPTPGKPVVNGTK	0		0		0		0		0		0	0	0		0	0		0	0	0
MEG-8.1	48	61	TKPTPGKPVVNGTKP	158.989		0		0		423.97		0		0	0	0		0	0		0	0	1271.91
MEG-8.1	48	62	KPTPGKPVVNGTKPT	0		0		0		0		0		0	0	0		0	0		0	0	0
MEG-8.1	48	63	PTPGKPVVNGTKPTP	397.226		0		0		1059.27		0		0	0	0		0	0		0	0	3177.81
MEG-8.1	48	64	TPGKPVVNGTKPTPG	0		0		0		0		0		0	0	0		0	0		0	0	0
MEG-8.1	48	65	PGKPVVNGTKPTPGK	0		0		0		0		0		0	0	0		0	0		0	0	0
MEG-8.1	48	66	GKPVVNGTKPTPGKP	780.269		0		0		2080.72		0		0	0	0		0	0		0	0	6242.15
MEG-8.1	48	67	KPVVNGTKPTPGKPE	0		0		0		0		0		0	0	0		0	0		0	0	0
MEG-8.1	50	2	PVVNGTKPTPGKPES	43.3575		0		0		115.62		0		0	0	0		0	0		0	0	346.86
MEG-8.1	50	3	VVNGTKPTPGKPESF	0		0		0		0		0		0	0	0		0	0		0	0	0
MEG-8.1	50	4	VNGTKPTPGKPESFL	0		0		0		0		0		0	0	0		0	0		0	0	0
MEG-8.1	50	5	NGTKPTPGKPESFLK	0		0		0		0		0		0	0	0		0	0		0	0	0
MEG-8.1	50	6	GTKPTPGKPESFLKR	4110.64		9711.04		0		1250.66		0		0	0	29133.1		0	0		0	0	3751.99
MEG-8.1	50	7	TKPTPGKPESFLKRV	4257.07		8723.15		0		2629.03		0		0	0	26169.5		0	0		0	0	7887.08
MEG-8.1	50	8	KPTPGKPESFLKRVG	3402.16		5446.34		0		3626.09		0		0	0	16339		0	0		0	0	10878.3
MEG-8.1	50	9	PTPGKPESFLKRVGD	1299.6		0		0		3465.61		0		0	0	0		0	0		0	0	10396.8
MEG-8.1	50	10	TPGKPESFLKRVGDG	0		0		0		0		0		0	0	0		0	0		0	0	0
MEG-8.1	50	11	PGKPESFLKRVGDGF	4440.06		7884.9		2796.48		2090.94		194.17		579.77	13308	9766.92		0	5592.96		5279.83	992.98	0
MEG-8.1	50	12	GKPESFLKRVGDGFF	9615.37		12395.7		14807.6		3373.58		0		2834.29	14120.5	20232.3		11865.1	17750.1		4094.26	876.33	5150.15
MEG-8.1	50	13	KPESFLKRVGDGFFD	10916.7		8156.39		23197.2		5490.12		2250.31		4192.41	11033.3	9243.49		19318	27076.3		4924.57	2639	8906.79
MEG-8.1	50	14	PESFLKRVGDGFFDL	12288.7		10151.7		24571.3		6237.3		3091.41		8451.38	13197.6	8806.12		20173.1	28969.6		9479.7	2756.81	6475.4
MEG-8.1	50	15	ESFLKRVGDGFFDLF	11423.4		8437.57		24853.5		5455.8		2611.39		5602.23	12590.2	7120.25		20244.9	29462		5448.06	2158.94	8760.41
MEG-8.1	50	16	SFLKRVGDGFFDLFS	9878.13		5950.88		24250.2		4224		1046.7		2738.68	11384.6	3729.36		21060.2	27440.2		3963.52	1004.95	7703.54
MEG-8.1	50	17	FLKRVGDGFFDLFSE	8593.04		1754.92		26038.1		3801.12		1863.64		3095.74	2169.01	0		24109.7	27966.5		2740.98	3271.99	5390.39
MEG-8.1	50	18	LKRVGDGFFDLFSEQ	8980.9		7395.87		20350.8		2985.96		1980.29		4506.43	12157.7	5523.46		18699	22002.7		3334.08	4193.79	1430.02
MEG-8.1	50	19	KRVGDGFFDLFSEQE	9839.3		2851.7		25637.9		6294.5		2220.66		3944.4	1667.32	2943.39		25469.7	25806.1		2544.29	9421.96	6917.26
MEG-8.1	50	20	RVGDGFFDLFSEQEF	14917.5		11591		28831.3		8967.98		5535.98		10206.4	11242.2	13324.4		28969.7	28693		7883.19	8509.21	10511.5
MEG-8.1	50	21	VGDGFFDLFSEQEFH	21973.9		23955.5		29967.6		14663.1		6379.62		16399.9	29645.8	25820.9		28964	30971.3		18213.7	13409.3	12366.3
MEG-8.1	50	22	GDGFFDLFSEQEFHP	25013.8		27376		30118.7		19248.2		7418.25		18124.4	33086.3	30917.5		29300.2	30937.2		21526.2	14995.6	21222.8
MEG-8.1	50	23	DGFFDLFSEQEFHPI	25698.7		29011.6		30431.7		19230.4		7291.21		17381.2	33658.3	35995.3		29652.1	31211.3		21571.4	13216.5	22903.3
MEG-8.1	50	24	GFFDLFSEQEFHPIN	24127.5		27209.6		30421.3		16849.7		9441.51		16059.1	32922.9	32646.7		29629.4	31213.3		18246.3	9814.94	22487.7
MEG-8.1	50	25	FFDLFSEQEFHPINH	29387.2		37237.6		30195.7		20997.9		29692.2		28939	44132.7	38641.1		29581.7	30809.6		29199.9	14282.5	19511.2
MEG-8.1	50	26	FDLFSEQEFHPINHK	7421.38		6539.84		3702.78		10782		1918.21		1324.11	8048.79	10246.6		2640.8	4764.75		232.52	916.33	31197.2
MEG-8.1	50	27	DLFSEQEFHPINHKS	718.457		1109.08		266.915		628.867		760.64		0	463.11	2864.12		0	533.83		0	0	1886.6
MEG-8.1	50	28	LFSEQEFHPINHKSY	6004.2		10069		6370.44		1695.21		983.94		4191.71	15269.3	10746.1		6089.27	6651.62		3506.8	1578.84	0
MEG-8.1	50	29	FSEQEFHPINHKSYL	8517.48		10160.3		11467.9		4907.72		2037.88		3516.37	16898.4	10066.1		12716.3	10219.5		7652.22	3124.34	3946.6
MEG-8.1	50	30	SEQEFHPINHKSYLF	5670.37		7680.96		6297.78		3241.51		442.24		2491.64	9047.64	11503.6		3482.43	9113.14		4419.2	342.52	4962.82
MEG-8.1	50	31	EQEFHPINHKSYLFN	3855.39		4332.99		5160.05		2508.02		1057.4		495.52	9085.72	3417.73		2807.44	7512.66		2222.76	3338.13	1963.18
MEG-8.1	50	32	QEFHPINHKSYLFNF	10422.7		14516.1		15422.8		2995.99		2287.65		3296.6	32524.2	7727.35		16362.7	14483		5072.32	2398.29	1517.36
MEG-8.1	50	33	EFHPINHKSYLFNFW	11812.9		12460.2		21690.4		4580.71		2930.21		4215.87	26759	6405.69		21870.9	21509.9		4513.69	1539.19	7689.25
MEG-8.1	50	34	FHPINHKSYLFNFWY	9760.73		12398.9		14506.4		3958.77		1163.83		3333.62	27471.8	6391.44		13659.3	15353.4		4829.61	2022.63	5024.08
MEG-8.1	50	35	HPINHKSYLFNFWYL	6102.71		7267.86		8956.89		3034.78		1012.29		1517.42	15887.4	4398.75		5918.74	11995		2955.29	1034.76	5114.29
MEG-8.1	50	36	PINHKSYLFNFWYLF	5833.26		7353.51		9270.49		2021.52		0		1014.56	15506.6	5539.33		7761.07	10779.9		1810.29	308.84	3945.44
MEG-8.1	50	37	INHKSYLFNFWYLFR	5443.56		11871.5		1937.61		1352.93		580.28		1981.85	4124.2	29508.4		2539.98	1335.23		0	0	4058.78
MEG-8.1	50	38	NHKSYLFNFWYLFRT	17.7013		0		0		47.2033		0		0	0	0		0	0		0	0	141.61
MEG-8.1	50	39	HKSYLFNFWYLFRTS	0		0		0		0		0		0	0	0		0	0		0	0	0
MEG-8.1	50	40	KSYLFNFWYLFRTSF	571.332		350.957		1652.76		70.7567		0		0	0	1052.87		1616.57	1688.95		212.27	0	0
MEG-8.1	50	41	SYLFNFWYLFRTSFL	2955.24		877.193		9341.81		775.567		0		0	2432.66	198.92		7844.23	10839.4		1877.26	0	449.44
MEG-8.1	50	42	YLFNFWYLFRTSFLN	3564.41		786.573		11734.4		895.567		0		445.4	1914.32	0		11848	11620.9		832.62	0	1854.08
MEG-8.1	50	43	LFNFWYLFRTSFLNL	3606.69		2238.36		8935.92		1422.21		0		395.04	6320.04	0		8016.76	9855.07		1378.51	0	2888.12
MEG-8.1	50	44	FNFWYLFRTSFLNLK	2288.77		5000.76		0		1102.63		0		0	0	15002.3		0	0		0	0	3307.88
MEG-8.1	50	45	NFWYLFRTSFLNLKN	343.308		915.487		0		0		0		0	0	2746.46		0	0		0	0	0
MEG-8.1	50	46	FWYLFRTSFLNLKNM	0		0		0		0		0		0	0	0		0	0		0	0	0
MEG-8.1	50	47	WYLFRTSFLNLKNMK	3692.21		9845.9		0		0		0		0	0	29537.7		0	0		0	0	0
MEG-8.1	50	48	YLFRTSFLNLKNMKN	1964.81		3352.78		0		1886.7		0		0	0	10058.3		0	0		0	0	5660.11
MEG-8.1	50	49	LFRTSFLNLKNMKNL	1102.4		2939.74		0		0		0		0	0	8819.22		0	0		0	0	0
MEG-8.1	50	50	FRTSFLNLKNMKNLL	1404.33		3744.88		0		0		0		0	0	11234.6		0	0		0	0	0
MEG-8.1	50	51	RTSFLNLKNMKNLLL	795.445		2121.19		0		0		0		0	0	6363.56		0	0		0	0	0
MEG-8.1	50	52	TSFLNLKNMKNLLLG	0		0		0		0		0		0	0	0		0	0		0	0	0
MEG-8.1	50	53	SFLNLKNMKNLLLGS	0		0		0		0		0		0	0	0		0	0		0	0	0
MEG-8.1	50	54	FLNLKNMKNLLLGSG	0		0		0		0		0		0	0	0		0	0		0	0	0
MEG-8.1	50	55	LNLKNMKNLLLGSGS	0		0		0		0		0		0	0	0		0	0		0	0	0
MEG-8.1	50	56	NLKNMKNLLLGSGSG	0		0		0		0		0		0	0	0		0	0		0	0	0
MEG-8.1	50	57	LKNMKNLLLGSGSGS	0		0		0		0		0		0	0	0		0	0		0	0	0
MEG-8.1	50	58	KNMKNLLLGSGSGSG	0		0		0		0		0		0	0	0		0	0		0	0	0
MEG-8.1	50	59	NMKNLLLGSGSGSGS	0		0		0		0		0		0	0	0		0	0		0	0	0
MEG-8.1	50	60	MKNLLLGSGSGSGSG	0		0		0		0		0		0	0	0		0	0		0	0	0
MEG-8.1	50	61	KNLLLGSGSGSGSGE	2288.94		6103.83		0		0		0		0	0	18311.5		0	0		0	0	0
MEG-8.1	50	62	NLLLGSGSGSGSGEN	901.831		2404.88		0		0		327.81		0	0	7214.65		0	0		0	0	0
MEG-8.1	50	63	LLLGSGSGSGSGENY	7197.74		13190.9		3195.31		3872.84		714.25		6013.81	19264.3	14294.7		0	6390.62		5538.84	6079.67	0
MEG-12	50	64	LLGSGSGSGSGENYE	20010.7		31980.3		11640.9		13621.1		2002.04		27024.8	32808	36108.1		7368.89	15912.9		4763.16	24805.9	11294.3
MEG-12	50	65	LGSGSGSGSGENYEQ	33239.4		46586.6		20729.4		28232.2		1750.61		48324.5	44491.1	46944.3		16782.3	24676.6		34392.8	42383	7920.74
MEG-12	50	66	GSGSGSGSGENYEQQ	32788.8		44688.9		19941.4		29453.6		1989.89		44105.9	45271.6	44689.2		14044.7	25838.1		38198.6	42912.9	7249.27
MEG-12	50	67	SGSGSGSGENYEQQL	30520.6		38423		21681.4		28511		315.7		41394.8	33492.1	40382.2		17359.3	26003.5		41503.5	37393	6636.54
MEG-12	52	2	GSGSGSGENYEQQLQ	25881.6		36624.6		17710.1		20586.3		256.26		30912.1	31397.6	47563.9		14259.5	21160.7		35946.4	25812.4	0
MEG-12	52	3	SGSGSGENYEQQLQQ	29816.6		36420.2		22300.1		28223.8		229.58		29334.2	36014.6	43911.9		20209	24391.2		37797.1	25213.5	21660.9
MEG-12	52	4	GSGSGENYEQQLQQP	25160.8		30920.2		22153		21406.5		678.56		26926	25120.8	40713.9		19125.5	25180.4		33710.1	15957.2	14552.2
MEG-12	52	5	SGSGENYEQQLQQPK	21172.2		28038.2		11583.9		20698.4		0		19279	32499.1	32336.5		8801.82	14365.9		24874.6	19229.3	17991.2
MEG-12	52	6	GSGENYEQQLQQPKA	20045		23359.2		11526.6		22409.8		0		13731.5	22113.3	34232.9		7658.77	15394.4		23173.2	17579.5	26476.7
MEG-12	52	7	SGENYEQQLQQPKAY	21343.1		30112.2		13250.7		17968.8		0		16558.4	32133.2	41645.1		12134.5	14366.9		17178.8	17799.7	18927.7
MEG-12	52	8	GENYEQQLQQPKAYG	12800.6		19694.2		3662.13		11999.3		0		1860.9	20278.5	36943.2		0	7324.26		10527.5	9334.81	16135.5
MEG-12	52	9	ENYEQQLQQPKAYGI	15509.3		26988.1		2862.51		12461.8		0		8454.04	29150.2	43360		0	5725.01		13170.4	15381.8	8833.21
MEG-12	52	10	NYEQQLQQPKAYGIW	14420.3		25202.8		2638.74		11492.2		301.41		10233.8	25009.5	40365.1		0	5277.48		11754.4	6605	16117.2
MEG-12	52	11	YEQQLQQPKAYGIWS	9202.34		17628.9		206.665		6772.91		22.84		2081.94	17745.1	33059.6		0	413.33		7639.67	5203.71	7475.35
MEG-12	52	12	EQQLQQPKAYGIWSL	3114.18		7631.2		0		673.277		0		0	12957.4	9936.18		0	0		0	0	2019.83
MEG-12	52	13	QQLQQPKAYGIWSLF	1432.52		3267.08		829.47		0		0		0	5489.84	4311.41		0	1658.94		0	0	0
MEG-12	52	14	QLQQPKAYGIWSLFS	200.877		272.477		0		263.197		0		0	817.43	0		0	0		0	0	789.59
MEG-12	52	15	LQQPKAYGIWSLFSY	1782.85		4661.61		0		92.6567		0		0	8974.05	5010.77		0	0		277.97	0	0
MEG-12	52	16	QQPKAYGIWSLFSYF	2658.95		1900.4		5852.72		1288.33		0		0	5701.19	0		1237.68	10467.8		1040.84	0	2824.16
MEG-12	52	17	QPKAYGIWSLFSYFY	2807.65		4934.26		2698.47		753.82		0		374.48	13397.8	1030.49		0	5396.95		1433.72	76.32	751.42
MEG-12	52	18	PKAYGIWSLFSYFYK	4087.45		10019.1		0		880.82		0		0	0	30057.2		0	0		0	0	2642.46
MEG-12	52	19	KAYGIWSLFSYFYKT	739.456		1971.88		0		0		0		0	0	5915.65		0	0		0	0	0
MEG-12	52	20	AYGIWSLFSYFYKTF	0		0		0		0		0		0	0	0		0	0		0	0	0
MEG-12	52	21	YGIWSLFSYFYKTFK	4623.26		12328.7		0		0		0		0	0	36986.1		0	0		0	0	0
MEG-12	52	22	GIWSLFSYFYKTFKV	1710.5		4561.33		0		0		0		0	0	13684		0	0		0	0	0
MEG-12	52	23	IWSLFSYFYKTFKVF	1250.08		3333.56		0		0		0		0	0	10000.7		0	0		0	0	0
MEG-12	52	24	WSLFSYFYKTFKVFC	0		0		0		0		0		0	0	0		0	0		0	0	0
MEG-12	52	25	SLFSYFYKTFKVFCS	0		0		0		0		0		0	0	0		0	0		0	0	0
MEG-12	52	26	LFSYFYKTFKVFCSV	0		0		0		0		0		0	0	0		0	0		0	0	0
MEG-12	52	27	FSYFYKTFKVFCSVS	0		0		0		0		0		0	0	0		0	0		0	0	0
MEG-12	52	28	SYFYKTFKVFCSVSN	0		0		0		0		0		0	0	0		0	0		0	0	0
MEG-12	52	29	YFYKTFKVFCSVSNM	0		0		0		0		0		0	0	0		0	0		0	0	0
MEG-12	52	30	FYKTFKVFCSVSNMV	0		0		0		0		0		0	0	0		0	0		0	0	0
MEG-12	52	31	YKTFKVFCSVSNMVN	0		0		0		0		0		0	0	0		0	0		0	0	0
MEG-12	52	32	KTFKVFCSVSNMVNW	356.382		950.353		0		0		0		0	2851.06	0		0	0		0	0	0
MEG-12	52	33	TFKVFCSVSNMVNWI	574.014		900.393		703.415		161.367		514.12		0	2701.18	0		0	1406.83		484.1	0	0
MEG-12	52	34	FKVFCSVSNMVNWIF	3551.17		6249.2		3710.79		746.73		0		492.92	16798.5	1456.17		2671.44	4750.14		1962.79	0	277.4
MEG-12	52	35	KVFCSVSNMVNWIFG	198.09		0		0		528.24		0		0	0	0		0	0		0	0	1584.72
MEG-12	52	36	VFCSVSNMVNWIFGG	0		0		0		0		0		0	0	0		0	0		0	0	0
MEG-12	52	37	FCSVSNMVNWIFGGS	0		0		0		0		0		0	0	0		0	0		0	0	0
MEG-12	52	38	CSVSNMVNWIFGGSG	0		0		0		0		0		0	0	0		0	0		0	0	0
MEG-12	52	39	SVSNMVNWIFGGSGS	0		0		0		0		0		0	0	0		0	0		0	0	0
MEG-12	52	40	VSNMVNWIFGGSGSG	0		0		0		0		0		0	0	0		0	0		0	0	0
MEG-12	52	41	SNMVNWIFGGSGSGS	0		0		0		0		0		0	0	0		0	0		0	0	0
MEG-12	52	42	NMVNWIFGGSGSGSG	0		0		0		0		151.99		0	0	0		0	0		0	0	0
MEG-12	52	43	MVNWIFGGSGSGSGF	2355.56		531.72		7579.58		696.713		489.96		0	1595.16	0		4785.46	10373.7		1423.03	667.11	0
MEG-12	52	44	VNWIFGGSGSGSGFV	1868.96		922.207		3670.3		1614.81		0		0	2766.62	0		912.03	6428.58		1149.64	0	3694.78
MEG-12	52	45	NWIFGGSGSGSGFVV	465.837		0		0		1242.23		552.21		0	0	0		0	0		0	0	3726.7
MEG-12	52	46	WIFGGSGSGSGFVVH	909.561		577.83		2529.8		161.13		171.49		0	1733.49	0		0	5059.61		483.39	0	0
MEG-9	52	47	IFGGSGSGSGFVVHE	3712.27		4321.29		4106.22		2840.63		861.65		3228.39	9735.48	0		0	8212.43		4291.78	1888.5	2341.6
MEG-9	52	48	FGGSGSGSGFVVHES	2452.5		649.163		1455.66		4920.39		180.6		450.07	1497.42	0		0	2911.33		3936	316.03	10509.1
MEG-9	52	49	GGSGSGSGFVVHESS	340.216		0		0		907.243		0		0	0	0		0	0		0	0	2721.73
MEG-9	52	50	GSGSGSGFVVHESST	53.6912		0		0		143.177		0		0	0	0		0	0		0	0	429.53
MEG-9	52	51	SGSGSGFVVHESSTE	719.021		1467.39		0		449.997		291.96		3302.74	0	1099.44		0	0		235.26	0	1114.73
MEG-9	52	52	GSGSGFVVHESSTEG	259.469		0		0		691.917		380.65		0	0	0		0	0		0	0	2075.75
MEG-9	52	53	SGSGFVVHESSTEGQ	0		0		0		0		842.54		0	0	0		0	0		0	0	0
MEG-9	52	54	GSGFVVHESSTEGQN	163.257		39.1767		0		396.177		270.46		117.53	0	0		0	0		147.94	0	1040.59
MEG-9	52	55	SGFVVHESSTEGQNH	830.261		1388.43		0		825.597		1668.48		3700.51	464.79	0		0	0		2333.49	143.3	0
MEG-9	52	56	GFVVHESSTEGQNHE	3480.25		3417.58		3684.07		3407.03		2731.27		6748.62	2028.38	1475.74		277.91	7090.22		4236.88	2157.09	3827.12
MEG-9	52	57	FVVHESSTEGQNHEE	8020.74		6296.78		10524.3		8075.67		4097.41		8706.64	3353.2	6830.5		4877.27	16171.3		8380.16	5947.52	9899.32
MEG-9	52	58	VVHESSTEGQNHEES	5900.38		5940.77		4204.59		6990.52		3087.81		8875.26	1651.52	7295.54		714.52	7694.65		3971.83	3141.11	13858.6
MEG-9	52	59	VHESSTEGQNHEESQ	4123.22		4769.97		4423.14		3276.52		9188.41		6278.82	3595.96	4435.13		132.92	8713.35		2416.03	2176.14	5237.4
MEG-9	52	60	HESSTEGQNHEESQF	14627.7		16894.2		18272.1		9931.51		11212.5		21373.6	16090.2	13218.7		12885.9	23658.3		14446.2	10038	5310.29
MEG-9	52	61	ESSTEGQNHEESQFF	15953.6		13470.8		21846.8		14507.6		5503.87		13192.3	15199.2	12021		18316	25377.6		10526.5	7830.81	25165.4
MEG-9	52	62	SSTEGQNHEESQFFL	11587.9		7691.67		21917.4		8597.94		3683.06		8718.59	10472.3	3884.07		19761.3	24073.5		6038.24	1821.57	17934
MEG-9	52	63	STEGQNHEESQFFLA	4111.02		1794.91		7439		4208.47		2188.31		3278.75	2105.98	0		4560.55	10317.5		157.48	0	12467.9
MEG-9	52	64	TEGQNHEESQFFLAP	1886.91		1623.19		4073.75		692.723		2120.64		2860.96	2008.62	0		2416.52	5730.98		227.97	0	1850.2
MEG-9	52	65	EGQNHEESQFFLAPL	1882.49		866.863		5084.89		763.183		975.83		1448.85	0	1151.74		1217.11	8952.66		2289.55	0	0
MEG-9	52	66	GQNHEESQFFLAPLA	140.732		0		0		375.287		0		0	0	0		0	0		0	0	1125.86
MEG-9	52	67	QNHEESQFFLAPLAA	0		0		0		0		0		0	0	0		0	0		0	0	0
MEG-9	54	2	NHEESQFFLAPLAAA	615.201		0		0		1640.54		0		0	0	0		0	0		0	0	4921.61
MEG-9	54	3	HEESQFFLAPLAAAA	0		0		0		0		0		0	0	0		0	0		0	0	0
MEG-9	54	4	EESQFFLAPLAAAAG	0		0		0		0		0		0	0	0		0	0		0	0	0
MEG-9	54	5	ESQFFLAPLAAAAGA	0		0		0		0		0		0	0	0		0	0		0	0	0
MEG-9	54	6	SQFFLAPLAAAAGAH	573.732		0		2294.93		0		0		0	0	0		0	4589.86		0	0	0
MEG-9	54	7	QFFLAPLAAAAGAHF	4546.24		5897.02		8599.83		493.06		0		0	5068.47	12622.6		1922.82	15276.8		540.03	939.15	0
MEG-9	54	8	FFLAPLAAAAGAHFL	2896.58		3507.95		2258.29		2710.73		0		0	2466.35	8057.5		1644.96	2871.62		912.24	1330.11	5889.85
MEG-9	54	9	FLAPLAAAAGAHFLQ	2317.56		4745.33		0		1434.84		0		0	5089.36	9146.62		0	0		0	0	4304.51
MEG-9	54	10	LAPLAAAAGAHFLQF	6806.4		8633.88		7660.48		4409.53		0		0	7850.75	18050.9		2424.98	12896		3147.16	7618.51	2462.92
MEG-9	54	11	APLAAAAGAHFLQFL	3132.45		2696.3		3412.09		3382.18		0		0	753.87	7335.03		0	6824.19		1211.04	256.02	8679.47
MEG-9	54	12	PLAAAAGAHFLQFLN	1215.37		482.54		3737.24		266.953		0		0	0	1447.62		130.47	7344		0	0	800.86
MEG-9	54	13	LAAAAGAHFLQFLNG	75.2387		0		300.955		0		0		0	0	0		0	601.91		0	0	0
MEG-9	54	14	AAAAGAHFLQFLNGC	488.077		0		1952.31		0		0		0	0	0		0	3904.62		0	0	0
MEG-9	54	15	AAAGAHFLQFLNGCF	7403.99		5716.33		19013.2		1352.16		30.05		328.06	10380.6	6440.28		14723.9	23302.5		3290.83	765.66	0
MEG-9	54	16	AAGAHFLQFLNGCFL	7693.09		6214.99		15895.1		3703.21		0		563.98	8880.81	9200.19		9595.61	22194.5		3768.63	0	7340.99
MEG-9	54	17	AGAHFLQFLNGCFLN	5631.62		4757.86		11801.5		2392.12		0		0	8985.39	5288.19		5659.17	17943.9		753.74	0	6422.61
MEG-9	54	18	GAHFLQFLNGCFLNM	2442.97		2010.65		4475.18		1520.48		298.44		0	6031.96	0		1011.45	7938.9		548.77	0	4012.66
MEG-9	54	19	AHFLQFLNGCFLNMD	2397.73		1005.99		6149.51		1288.28		1117.49		658.71	2359.27	0		5202	7097.01		1800.79	111.84	1952.2
MEG-9	54	20	HFLQFLNGCFLNMDN	4739.48		3252.96		7871.22		4138.17		1293.43		910.72	8848.16	0		7019.33	8723.11		3155.04	692.46	8567
MEG-9	54	21	FLQFLNGCFLNMDNL	5797.87		4176.46		12953.9		2648.6		2678.57		2768.52	9760.86	0		11636.1	14271.7		3409.23	1471	3065.56
MEG-9	54	22	LQFLNGCFLNMDNLK	439.801		0		0		1172.8		0		0	0	0		0	0		0	0	3518.41
MEG-9	54	23	QFLNGCFLNMDNLKK	1398.02		3728.05		0		0		0		0	0	11184.1		0	0		0	0	0
MEG-9	54	24	FLNGCFLNMDNLKKL	1608.68		4289.83		0		0		0		0	0	12869.5		0	0		0	0	0
MEG-9	54	25	LNGCFLNMDNLKKLV	960.196		2560.52		0		0		0		0	0	7681.57		0	0		0	0	0
MEG-9	54	26	NGCFLNMDNLKKLVF	567.641		1513.71		0		0		0		0	0	4541.13		0	0		0	0	0
MEG-9	54	27	GCFLNMDNLKKLVFP	358.035		954.76		0		0		0		0	0	2864.28		0	0		0	0	0
MEG-9	54	28	CFLNMDNLKKLVFPG	90.2362		240.63		0		0		0		0	0	721.89		0	0		0	0	0
MEG-9	54	29	FLNMDNLKKLVFPGG	0		0		0		0		0		0	0	0		0	0		0	0	0
MEG-9	54	30	LNMDNLKKLVFPGGS	0		0		0		0		0		0	0	0		0	0		0	0	0
MEG-9	54	31	NMDNLKKLVFPGGSG	0		0		0		0		0		0	0	0		0	0		0	0	0
MEG-9	54	32	MDNLKKLVFPGGSGS	0		0		0		0		0		0	0	0		0	0		0	0	0
MEG-9	54	33	DNLKKLVFPGGSGSG	0		0		0		0		0		0	0	0		0	0		0	0	0
MEG-9	54	34	NLKKLVFPGGSGSGS	0		0		0		0		0		0	0	0		0	0		0	0	0
MEG-9	54	35	LKKLVFPGGSGSGSG	0		0		0		0		0		0	0	0		0	0		0	0	0
MEG-9	54	36	KKLVFPGGSGSGSGP	0		0		0		0		0		0	0	0		0	0		0	0	0
MEG-9	54	37	KLVFPGGSGSGSGPI	0		0		0		0		0		0	0	0		0	0		0	0	0
MEG-9	54	38	LVFPGGSGSGSGPIQ	0		0		0		0		0		0	0	0		0	0		0	0	0
MEG-9	54	39	VFPGGSGSGSGPIQI	386.978		1031.94		0		0		0		2446.67	649.15	0		0	0		0	0	0
Apoferritin 2	54	40	FPGGSGSGSGPIQIH	829.009		1324.27		1042.58		191.363		67.41		1414.53	2558.29	0		1187.29	897.87		574.09	0	0
Apoferritin 2	54	41	PGGSGSGSGPIQIHG	883.013		0		0		2354.7		0		0	0	0		0	0		7064.1	0	0
Apoferritin 2	54	42	GGSGSGSGPIQIHGE	1590.93		4242.48		0		0		587.1		1125.95	0	11601.5		0	0		0	0	0
Apoferritin 2	54	43	GSGSGSGPIQIHGEV	321.853		858.273		0		0		0		0	0	2574.82		0	0		0	0	0
Apoferritin 2	54	44	SGSGSGPIQIHGEVE	867.286		423.75		2228.22		403.537		561.62		1271.25	0	0		0	4456.43		0	1210.61	0
Apoferritin 2	54	45	GSGSGPIQIHGEVED	1804.7		571.877		4042.06		1545.95		1564.65		827.88	0	887.75		0	8084.12		867.27	3054.74	715.85
Apoferritin 2	54	46	SGSGPIQIHGEVEDP	3060.97		1503.57		8335.48		1102.04		1498.2		2857.08	1653.62	0		5356.7	11314.3		1163.9	2142.22	0
Apoferritin 2	54	47	GSGPIQIHGEVEDPI	2746.02		1674.66		6225.05		1498.02		2213.93		2859.19	2164.8	0		4698.8	7751.29		1787.33	1881.39	825.33
Apoferritin 2	54	48	SGPIQIHGEVEDPIA	1710.49		498.377		3496.22		1732.12		1523.68		1495.13	0	0		0	6992.43		0	0	5196.37
Apoferritin 2	54	49	GPIQIHGEVEDPIAL	991.6		742.357		1185.9		1111.31		1199.01		2227.07	0	0		0	2371.81		1389.15	210.73	1734.04
Apoferritin 2	54	50	PIQIHGEVEDPIALD	3804.66		1422.08		8250.09		3223.63		3468.38		3316.8	0	949.43		5849	10651.2		1967.82	1352.13	6350.95
Apoferritin 2	54	51	IQIHGEVEDPIALDN	3126.14		1836.67		7209.3		1693.51		2193.17		4539.19	970.83	0		5783.79	8634.81		2090.67	848.05	2141.82
Apoferritin 2	54	52	QIHGEVEDPIALDNQ	2805.01		1571.28		6387.78		1650.23		1928.19		3400.23	1313.6	0		7202.25	5573.31		1740.97	364.82	2844.89
Apoferritin 2	54	53	IHGEVEDPIALDNQV	513.317		649.52		0		719.327		693.04		1948.56	0	0		0	0		725.91	0	1432.07
Apoferritin 2	54	54	HGEVEDPIALDNQVE	760.839		1406.04		0		622.867		1416.78		4218.11	0	0		0	0		497.46	637.33	733.81
Apoferritin 2	54	55	GEVEDPIALDNQVEE	257.851		482.39		0		205.213		1084.44		1447.17	0	0		0	0		0	73.84	541.8
Apoferritin 2	54	56	EVEDPIALDNQVEEG	0		0		0		0		993.39		0	0	0		0	0		0	0	0
Apoferritin 2	54	57	VEDPIALDNQVEEGL	7.35375		19.61		0		0		911.29		58.83	0	0		0	0		0	0	0
Apoferritin 2	54	58	EDPIALDNQVEEGLN	19.73		52.6133		0		0		704.22		157.84	0	0		0	0		0	0	0
Apoferritin 2	54	59	DPIALDNQVEEGLND	1164.49		466.37		3143.97		542.953		1140.35		1399.11	0	0		0	6287.93		958.9	669.96	0
Apoferritin 2	54	60	PIALDNQVEEGLNDQ	733.353		281.297		1936.36		383.407		1798		843.89	0	0		2157.23	1715.48		298.8	851.42	0
Apoferritin 2	54	61	IALDNQVEEGLNDQI	1812.6		912.633		5541.81		226.417		1205.92		2737.9	0	0		5931.28	5152.34		309.08	370.17	0
Apoferritin 2	54	62	ALDNQVEEGLNDQIL	770.871		83.03		2958.94		0		459.87		249.09	0	0		5729.41	188.47		0	0	0
Apoferritin 2	54	63	LDNQVEEGLNDQILN	1.71875		4.58333		0		0		630.25		13.75	0	0		0	0		0	0	0
Apoferritin 2	54	64	DNQVEEGLNDQILNE	1807.59		843.363		3928.36		1357.97		1364.35		2530.09	0	0		6619.19	1237.54		2234.89	1839.01	0
Apoferritin 2	54	65	NQVEEGLNDQILNEY	6270.59		2484.58		16086.4		3512.73		4587.65		6951.01	0	502.74		16568.5	15604.3		6202.44	4335.74	0
Apoferritin 2	54	66	QVEEGLNDQILNEYE	7358.83		2885.98		20349.4		3171.29		4530.26		7871.03	0	786.9		18721.8	21977		3703.64	2627.71	3182.52
Apoferritin 2	54	67	VEEGLNDQILNEYEA	7338.64		10375.2		8841.61		3300.04		1781.06		17230.2	1931.3	11964.2		5384.72	12298.5		8081.13	1818.99	0
Apoferritin 2	56	2	EEGLNDQILNEYEAF	9687.56		13023.9		14938.1		2850.82		4091.78		8329.01	6134.13	24608.6		4546.6	25329.7		6249.99	2302.46	0
Apoferritin 2	56	3	EGLNDQILNEYEAFY	13539		12447.6		28662.9		4547.75		3743.54		9193.54	6181.65	21967.7		27338.4	29987.4		7896.16	2892.01	2855.08
Apoferritin 2	56	4	GLNDQILNEYEAFYI	10554.6		5667.43		28181		3690.79		2357.44		3242.93	1275.18	12484.2		25704.2	30657.8		4700.53	1075.99	5295.85
Apoferritin 2	56	5	LNDQILNEYEAFYIY	6944.66		296.677		25267.4		1377.52		3016.15		890.03	0	0		20653.1	29881.6		1544.25	0	2588.3
Apoferritin 2	56	6	NDQILNEYEAFYIYD	6252.82		0		24739.7		181.043		3235.67		0	0	0		21005.5	28474		0	0	543.13
Apoferritin 2	56	7	DQILNEYEAFYIYDH	12642.1		11905		27425.8		3523.38		4974.09		5481.08	10903.7	19330.2		27422.2	27429.5		7856.31	2713.82	0
Apoferritin 2	56	8	QILNEYEAFYIYDHM	18636.4		19821.5		29733.5		10053.3		6651.73		9378.93	16916.2	33169.4		28461.3	31005.7		13836.3	5138.48	11185
Apoferritin 2	56	9	ILNEYEAFYIYDHMV	19051		19004.9		28483.2		12809.1		5874.73		7254.31	17869.3	31891		26909.2	30057.2		12821.5	3963.11	21642.8
Apoferritin 2	56	10	LNEYEAFYIYDHMVS	13797.6		12126.7		19136.5		11909.1		6697.69		4975.48	9424.66	21980.1		13145.7	25127.2		8157.98	4142.96	23426.4
Apoferritin 2	56	11	NEYEAFYIYDHMVSY	18246.3		19870.9		26083.6		11397		7493.69		13176.8	25127.1	21308.7		22299.6	29867.5		15180.6	5946.83	13063.4
Apoferritin 2	56	12	EYEAFYIYDHMVSYL	14590.5		13705.6		23809.3		9329.54		4611.67		8835.44	14749.6	17531.8		21437.5	26181.2		9846.65	3227.88	14914.1
Apoferritin 2	56	13	YEAFYIYDHMVSYLS	9281.78		8233.18		16552.7		5483.09		4918.93		3565.16	10462.2	10672.2		11335.7	21769.8		6100.86	2375.32	7973.08
Apoferritin 2	56	14	EAFYIYDHMVSYLSR	11395.3		15985.4		14631		4647.93		3745.85		3547.14	11852.6	32556.5		8866.43	20395.7		5275.73	1982.82	6685.25
Apoferritin 2	56	15	AFYIYDHMVSYLSRP	8079.44		7222.38		15732.6		3834.38		3034.64		2396.52	11231.1	8039.5		10164	21301.2		3266.1	1916.63	6320.42
Apoferritin 2	56	16	FYIYDHMVSYLSRPE	13277.8		14329.7		19177.5		8292.89		3064.6		12516	17176.7	13296.4		15403.3	22951.7		9548.79	4076.07	11253.8
Apoferritin 2	56	17	YIYDHMVSYLSRPEV	10494.2		8967.02		15164.1		8908.14		4495.11		8045.72	10209.5	8645.87		12262.6	18065.5		6541.8	1541.28	18641.3
Apoferritin 2	56	18	IYDHMVSYLSRPEVG	4805.82		4165.7		4591.11		5589.08		4350.61		4068.06	5176.09	3252.96		1268.18	7914.04		3082.22	395.82	13289.2
Apoferritin 2	56	19	YDHMVSYLSRPEVGL	4160.14		3639.76		4975.4		4137.01		2056.33		2712.92	8206.35	0		4078.05	5872.74		3605.93	1257.76	7547.35
Apoferritin 2	56	20	DHMVSYLSRPEVGLS	1480.59		0		0		3948.24		92.21		0	0	0		0	0		0	0	11844.7
Apoferritin 2	56	21	HMVSYLSRPEVGLSG	16.695		0		0		44.52		433.39		0	0	0		0	0		0	0	133.56
Apoferritin 2	56	22	MVSYLSRPEVGLSGF	4159.17		6083.49		4521.2		1993.5		891.92		4523.8	13319.6	407.07		3057.36	5985.05		4136.16	1844.34	0
Apoferritin 2	56	23	VSYLSRPEVGLSGFA	1794.53		1687.57		1753.67		1928.74		7.75		383.54	4004.83	674.33		1198.46	2308.88		957.15	0	4829.06
Apoferritin 2	56	24	SYLSRPEVGLSGFAK	816.23		1780.24		0		396.377		0		0	0	5340.71		0	0		0	0	1189.13
Apoferritin 2	56	25	YLSRPEVGLSGFAKF	561.401		1497.07		0		0		0		0	533.41	3957.8		0	0		0	0	0
Apoferritin 2	56	26	LSRPEVGLSGFAKFF	931.905		2485.08		0		0		0		0	3195.27	4259.97		0	0		0	0	0
Apoferritin 2	56	27	SRPEVGLSGFAKFFR	3417.77		9114.04		0		0		0		1117.11	1327.28	24897.7		0	0		0	0	0
Apoferritin 2	56	28	RPEVGLSGFAKFFRE	6402.14		7669.3		11677.7		1617.92		814.18		7811.55	13858	1338.36		13684.8	9670.7		2610.54	2243.21	0
Apoferritin 2	56	29	PEVGLSGFAKFFRES	2127.04		1433.17		2366.49		2661.27		351.43		0	4299.52	0		4732.98	0		4445.34	415.53	3122.93
Apoferritin 2	56	30	EVGLSGFAKFFRESA	0		0		0		0		0		0	0	0		0	0		0	0	0
Apoferritin 2	56	31	VGLSGFAKFFRESAN	0		0		0		0		0		0	0	0		0	0		0	0	0
Apoferritin 2	56	32	GLSGFAKFFRESANE	2758.83		4672.22		859.71		2111.52		595.63		9649.7	1848.08	2518.88		1719.42	0		1979.23	4355.33	0
Apoferritin 2	56	33	LSGFAKFFRESANEE	3258.3		1009.51		8793.98		1816.65		957.22		2256.22	0	772.3		15401	2187		967.42	2129.6	2352.92
Apoferritin 2	56	34	SGFAKFFRESANEEL	3600.08		782.47		10933.1		1529.04		1180.92		2347.41	0	0		10612	11254.2		2511.5	1511.69	563.92
Apoferritin 2	56	35	GFAKFFRESANEELE	5231.03		2418.48		12933.2		2908.78		2328.7		6480.69	0	774.74		11422	14444.4		3359.91	3289.55	2076.88
Apoferritin 2	56	36	FAKFFRESANEELEH	11474		8433.66		23475.2		6513.46		3570.79		11476.2	5890.54	7934.27		23085.9	23864.5		10361.6	6690.72	2488.04
Apoferritin 2	56	37	AKFFRESANEELEHA	7006.85		3555.51		14363		5554.1		1838.18		5484.11	1165.91	4016.52		12601.6	16124.3		5046.04	2053.64	9562.63
Apoferritin 2	56	38	KFFRESANEELEHAR	9908.53		11688.2		13528.8		5715.28		3027.71		8553.66	10765	15746.1		12911	14146.7		5678.84	4614.53	6852.47
Apoferritin 2	56	39	FFRESANEELEHARK	3847.34		4487.8		2062.9		4396.49		2487.14		3680.82	1590.66	8191.93		0	4125.8		2395.43	3420.82	7373.23
Apoferritin 2	56	40	FRESANEELEHARKF	11295.3		17276.2		11189.4		5385.11		4354.49		10745.1	11462.4	29621.2		8912.98	13465.8		6825.63	2955.2	6374.49
Apoferritin 2	56	41	RESANEELEHARKFS	3194.73		5003.41		0		3515.85		2009.72		1243.58	0	13766.7		0	0		1388.63	0	9158.93
Apoferritin 2	56	42	ESANEELEHARKFSE	3738.13		3626.4		7195.51		1544.95		2200.33		4012.91	0	6866.28		2890.21	11500.8		2980.33	1265.48	389.04
Apoferritin 2	56	43	SANEELEHARKFSEF	11718.9		10160.7		22286.3		6231.99		3152.34		10288.1	9515.08	10679		17662.2	26910.5		9972.48	4933.59	3789.91
Apoferritin 2	56	44	ANEELEHARKFSEFV	9314.95		5521.73		16777.4		8133.21		2623.73		3326.51	4362.75	8875.94		11098.4	22456.4		5916.98	2400.23	16082.4
Apoferritin 2	56	45	NEELEHARKFSEFVN	5178.9		2728.08		9216.72		4937.84		3705.49		3103.25	4291.38	789.6		4653.09	13780.3		4454.46	558.82	9800.25
Apoferritin 2	56	46	EELEHARKFSEFVNK	1512.11		3058.89		0		973.41		109.99		0	0	9176.68		0	0		0	0	2920.23
Apoferritin 2	56	47	ELEHARKFSEFVNKR	3258.49		8689.31		0		0		64.37		493.45	168.27	25406.2		0	0		0	0	0
Apoferritin 2	56	48	LEHARKFSEFVNKRN	775.87		1533.83		0		535.153		390.94		0	0	4601.5		0	0		0	0	1605.46
Apoferritin 2	56	49	EHARKFSEFVNKRNS	0		0		0		0		0		0	0	0		0	0		0	0	0
Apoferritin 2	56	50	HARKFSEFVNKRNSK	4347.9		11361.3		0		233.147		510.92		0	0	34083.8		0	0		0	699.44	0
Apoferritin 2	56	51	ARKFSEFVNKRNSKV	3388.32		2955.49		0		6080.02		0		0	0	8866.46		0	0		0	562.9	17677.2
Apoferritin 2	56	52	RKFSEFVNKRNSKVV	3527.46		4924.66		0		4481.91		0		0	0	14774		0	0		0	0	13445.7
Apoferritin 2	56	53	KFSEFVNKRNSKVVL	1745.11		0		0		4653.62		0		0	0	0		0	0		0	0	13960.9
Apoferritin 2	56	54	FSEFVNKRNSKVVLK	4136.09		11029.6		0		0		0		0	0	33088.7		0	0		0	0	0
Apoferritin 2	56	55	SEFVNKRNSKVVLKN	4461.98		5098.01		0		6800.61		0		0	0	15294		0	0		0	0	20401.8
Apoferritin 2	56	56	EFVNKRNSKVVLKNI	840.895		1630.32		0		612.067		0		0	0	4890.96		0	0		0	0	1836.2
Apoferritin 2	56	57	FVNKRNSKVVLKNIL	1099.15		2931.07		0		0		0		0	0	8793.21		0	0		0	0	0
Apoferritin 2	56	58	VNKRNSKVVLKNILL	630.65		1681.73		0		0		0		0	0	5045.2		0	0		0	0	0
Apoferritin 2	56	59	NKRNSKVVLKNILLA	0		0		0		0		0		0	0	0		0	0		0	0	0
Apoferritin 2	56	60	KRNSKVVLKNILLAS	0		0		0		0		0		0	0	0		0	0		0	0	0
Apoferritin 2	56	61	RNSKVVLKNILLASS	0		0		0		0		0		0	0	0		0	0		0	0	0
Apoferritin 2	56	62	NSKVVLKNILLASSG	0		0		0		0		0		0	0	0		0	0		0	0	0
Apoferritin 2	56	63	SKVVLKNILLASSGV	0		0		0		0		0		0	0	0		0	0		0	0	0
Apoferritin 2	56	64	KVVLKNILLASSGVP	0		0		0		0		0		0	0	0		0	0		0	0	0
Apoferritin 2	56	65	VVLKNILLASSGVPM	0		0		0		0		0		0	0	0		0	0		0	0	0
Apoferritin 2	56	66	VLKNILLASSGVPMD	631.319		0		2525.28		0		0		0	0	0		5050.55	0		0	0	0
Apoferritin 2	56	67	LKNILLASSGVPMDF	3148.55		1055.93		9784.32		817.313		13.94		2471.56	696.22	0		10010.6	9558.02		1391.47	1060.47	0
Apoferritin 2	58	2	KNILLASSGVPMDFK	767.224		1470.14		0		575.787		0		0	0	4410.43		0	0		0	0	1727.36
Apoferritin 2	58	3	NILLASSGVPMDFKN	262.277		0		1049.11		0		0		0	0	0		0	2098.22		0	0	0
Apoferritin 2	58	4	ILLASSGVPMDFKNI	0		0		0		0		0		0	0	0		0	0		0	0	0
Apoferritin 2	58	5	LLASSGVPMDFKNIH	50.7325		0		202.93		0		0		0	0	0		0	405.86		0	0	0
Apoferritin 2	58	6	LASSGVPMDFKNIHE	183.371		0		528.265		136.813		0		0	0	0		0	1056.53		0	0	410.44
Apoferritin 2	58	7	ASSGVPMDFKNIHEV	398.754		0		0		1063.34		0		0	0	0		0	0		0	0	3190.03
Apoferritin 2	58	8	SSGVPMDFKNIHEVI	0		0		0		0		0		0	0	0		0	0		0	0	0
Apoferritin 2	58	9	SGVPMDFKNIHEVID	0		0		0		0		0		0	0	0		0	0		0	0	0
Apoferritin 2	58	10	GVPMDFKNIHEVIDT	0		0		0		0		0		0	0	0		0	0		0	0	0
Apoferritin 2	58	11	VPMDFKNIHEVIDTA	0		0		0		0		0		0	0	0		0	0		0	0	0
Apoferritin 2	58	12	PMDFKNIHEVIDTAI	49.5162		132.043		0		0		0		0	0	396.13		0	0		0	0	0
Apoferritin 2	58	13	MDFKNIHEVIDTAIG	0		0		0		0		0		0	0	0		0	0		0	0	0
Apoferritin 2	58	14	DFKNIHEVIDTAIGK	0		0		0		0		0		0	0	0		0	0		0	0	0
Apoferritin 2	58	15	FKNIHEVIDTAIGKE	0		0		0		0		0		0	0	0		0	0		0	0	0
Apoferritin 2	58	16	KNIHEVIDTAIGKEL	0		0		0		0		0		0	0	0		0	0		0	0	0
Apoferritin 2	58	17	NIHEVIDTAIGKELE	0		0		0		0		0		0	0	0		0	0		0	0	0
Apoferritin 2	58	18	IHEVIDTAIGKELEV	177.256		472.683		0		0		0		0	0	1418.05		0	0		0	0	0
Apoferritin 2	58	19	HEVIDTAIGKELEVT	0		0		0		0		0		0	0	0		0	0		0	0	0
Apoferritin 2	58	20	EVIDTAIGKELEVTA	0		0		0		0		0		0	0	0		0	0		0	0	0
Apoferritin 2	58	21	VIDTAIGKELEVTAH	0		0		0		0		0		0	0	0		0	0		0	0	0
Apoferritin 2	58	22	IDTAIGKELEVTAHI	0		0		0		0		0		0	0	0		0	0		0	0	0
Apoferritin 2	58	23	DTAIGKELEVTAHIN	0		0		0		0		0		0	0	0		0	0		0	0	0
Apoferritin 2	58	24	TAIGKELEVTAHINA	0		0		0		0		0		0	0	0		0	0		0	0	0
Apoferritin 2	58	25	AIGKELEVTAHINAL	0		0		0		0		0		0	0	0		0	0		0	0	0
Apoferritin 2	58	26	IGKELEVTAHINALH	0		0		0		0		0		0	0	0		0	0		0	0	0
Apoferritin 2	58	27	GKELEVTAHINALHK	470.581		1254.88		0		0		0		0	0	3764.65		0	0		0	0	0
Apoferritin 2	58	28	KELEVTAHINALHKL	105.888		282.367		0		0		0		0	0	847.1		0	0		0	0	0
Apoferritin 2	58	29	ELEVTAHINALHKLA	0		0		0		0		0		0	0	0		0	0		0	0	0
Apoferritin 2	58	30	LEVTAHINALHKLAS	0		0		0		0		0		0	0	0		0	0		0	0	0
Apoferritin 2	58	31	EVTAHINALHKLASK	1092.62		2913.66		0		0		0		0	0	8740.98		0	0		0	0	0
Apoferritin 2	58	32	VTAHINALHKLASKM	334.808		892.82		0		0		0		0	0	2678.46		0	0		0	0	0
Apoferritin 2	58	33	TAHINALHKLASKMN	0		0		0		0		0		0	0	0		0	0		0	0	0
Apoferritin 2	58	34	AHINALHKLASKMND	0		0		0		0		0		0	0	0		0	0		0	0	0
Apoferritin 2	58	35	HINALHKLASKMNDA	0		0		0		0		0		0	0	0		0	0		0	0	0
Apoferritin 2	58	36	INALHKLASKMNDAT	151.268		0		0		403.38		0		0	0	0		0	0		1210.14	0	0
Apoferritin 2	58	37	NALHKLASKMNDATT	0		0		0		0		0		0	0	0		0	0		0	0	0
Apoferritin 2	58	38	ALHKLASKMNDATTQ	0		0		0		0		0		0	0	0		0	0		0	0	0
Apoferritin 2	58	39	LHKLASKMNDATTQD	49.9363		133.163		0		0		0		0	0	399.49		0	0		0	0	0
Apoferritin 2	58	40	HKLASKMNDATTQDF	6142.55		10809		7598.27		505.56		0		5986.89	0	26440.3		7739.87	7456.67		1516.68	0	0
Apoferritin 2	58	41	KLASKMNDATTQDFL	2148.03		4214.89		2269.76		0		0		1057.4	0	11587.3		2662.25	1877.28		0	0	0
Apoferritin 2	58	42	LASKMNDATTQDFLD	2820.86		772.443		9716.4		272.263		545.9		2317.33	0	0		6470.2	12962.6		0	816.79	0
Apoferritin 2	58	43	ASKMNDATTQDFLDD	5012.51		754.537		16992		1284.18		1490.18		2263.61	0	0		11084.1	22899.8		780.47	2505.97	566.11
Apoferritin 2	58	44	SKMNDATTQDFLDDF	8475.46		3716.69		24744.9		2387.95		3258.37		8142.28	3007.78	0		20964.1	28525.7		2696.9	3761.83	705.12
Apoferritin 2	58	45	KMNDATTQDFLDDFL	6533.2		2076.84		19616.5		2267.32		3234.91		3962.33	2268.19	0		10690.1	28543		2062.71	2229.68	2509.56
Apoferritin 2	58	46	MNDATTQDFLDDFLQ	6956.72		5493.55		17533.5		1368.71		4071.74		6720.65	9759.99	0		9606.4	25460.6		1638.55	2467.59	0
Apoferritin 2	58	47	NDATTQDFLDDFLQE	7752.39		1825.01		25042.2		2153.21		4079.83		4316.32	0	1158.72		20882	29202.5		1672.1	3129.2	1658.32
Apoferritin 2	58	48	DATTQDFLDDFLQEQ	7965.78		3121.05		24244.5		1958.07		3776.2		6284.34	2697.39	381.41		21665.4	26823.5		2694.95	2729.01	450.25
Apoferritin 2	58	49	ATTQDFLDDFLQEQV	8320.57		2981.66		24253.7		3037.4		2797.62		8046.31	0	898.68		21865.8	26641.6		3258.65	3252.33	2601.22
Apoferritin 2	58	50	TTQDFLDDFLQEQVN	9226.56		3801.09		25549.3		3770.24		2980.81		10635.4	312.83	455.02		24296.8	26801.7		5305.73	3027.86	2977.14
Apoferritin 2	58	51	TQDFLDDFLQEQVNS	8217.19		3261.65		21517.8		4305.69		5460.99		5661.77	2649.73	1473.45		18600.7	24434.8		6023.19	3722.35	3171.52
Apoferritin 2	58	52	QDFLDDFLQEQVNSV	7863.1		3482.84		18870		4905.41		6031.39		4444.18	1979.93	4024.41		16963	20777.1		5035.91	5554.94	4125.38
Apoferritin 2	58	53	DFLDDFLQEQVNSVS	4951.41		826.913		12674		3927.49		3449.19		2203.64	0	277.1		8083.11	17264.9		3022.52	2557.61	6202.34
Apoferritin 2	58	54	FLDDFLQEQVNSVSK	395.845		0		189.57		929.207		2291.06		0	0	0		0	379.14		0	0	2787.62
Apoferritin 2	58	55	LDDFLQEQVNSVSKL	0		0		0		0		0		0	0	0		0	0		0	0	0
Apoferritin 2	58	56	DDFLQEQVNSVSKLR	1501.59		2736.84		0		1267.4		0		0	0	8210.53		0	0		0	3802.21	0
Apoferritin 2	58	57	DFLQEQVNSVSKLRE	317.294		147.55		0		698.567		0		442.65	0	0		0	0		0	0	2095.7
Apoferritin 2	58	58	FLQEQVNSVSKLREM	83.6225		0		0		222.993		0		0	0	0		0	0		0	668.98	0
Apoferritin 2	58	59	LQEQVNSVSKLREMR	3170.58		8328.62		0		126.26		0		541.62	0	24444.2		0	0		0	378.78	0
Apoferritin 2	58	60	QEQVNSVSKLREMRA	0		0		0		0		0		0	0	0		0	0		0	0	0
Apoferritin 2	58	61	EQVNSVSKLREMRAR	2893.24		7373.85		0		341.467		0		737.14	0	21384.4		0	0		0	990.45	33.95
Apoferritin 2	58	62	QVNSVSKLREMRARL	698.638		821.297		0		1041.74		0		2463.89	0	0		0	0		0	2625.42	499.79
Apoferritin 2	58	63	VNSVSKLREMRARLH	868.836		1721.39		0		595.51		353.81		3295.21	0	1868.95		0	0		0	120.45	1666.08
Apoferritin 2	58	64	NSVSKLREMRARLHL	485.845		268.727		0		1026.86		0		806.18	0	0		0	0		0	21.41	3059.17
Apoferritin 2	58	65	SVSKLREMRARLHLD	872.06		2220.6		0		104.897		0		4812.02	0	1849.77		0	0		314.69	0	0
Apoferritin 2	58	66	VSKLREMRARLHLDN	784.319		473.947		2426.36		0		0		314.9	0	1106.94		4852.71	0		0	0	0
Apoferritin 2	58	67	SKLREMRARLHLDNS	0		0		0		0		0		0	0	0		0	0		0	0	0
Apoferritin 2	60	2	KLREMRARLHLDNSA	0		0		0		0		0		0	0	0		0	0		0	0	0
Apoferritin 2	60	3	LREMRARLHLDNSAV	1608.56		3040.95		246.19		1084.42		0		594.33	754.61	7773.91		0	492.38		2926.01	327.24	0
Apoferritin 2	60	4	REMRARLHLDNSAVY	5841.84		9447.02		5929.18		2178.45		1427.78		4306.03	10998.5	13036.5		4623.53	7234.84		1156.59	2831.86	2546.89
Apoferritin 2	60	5	EMRARLHLDNSAVYL	3670.83		4326.79		3504.53		3125.73		0		1055.3	5941.51	5983.56		1363.51	5645.55		0	1091.53	8285.65
Apoferritin 2	60	6	MRARLHLDNSAVYLM	2055.73		1434.81		2964.61		2070.72		21.72		207.22	4097.22	0		0	5929.22		0	1406.33	4805.82
Apoferritin 2	60	7	RARLHLDNSAVYLMD	4981.29		5661.32		7186.29		2831.26		5289		7252.51	4599.58	5131.88		6772.79	7599.79		1432.65	2396.97	4664.15
Apoferritin 2	60	8	ARLHLDNSAVYLMDK	2001.91		423.057		0		4915.38		316.19		0	0	1269.17		0	0		0	0	14746.1
Apoferritin 2	60	9	RLHLDNSAVYLMDKE	245.215		192.91		352.055		226.293		1463.02		578.73	0	0		0	704.11		0	342.92	335.96
Apoferritin 2	60	10	LHLDNSAVYLMDKEF	10497		9380.18		22533.7		3589.29		2542.92		5955.28	10206.7	11978.6		18848.8	26218.7		4304.21	4163.34	2300.33
Apoferritin 2	60	11	HLDNSAVYLMDKEFR	18793.8		25128.3		23125.4		9571.46		2232.48		10649.3	23337.2	41398.3		22932.8	23318.1		6183.02	7178.55	15352.8
Apoferritin 2	60	12	LDNSAVYLMDKEFRG	2848.34		1857.35		1203.28		4936.05		115.5		1716.23	1464.56	2391.25		1001.06	1405.5		0	34.13	14774
Apoferritin 2	60	13	DNSAVYLMDKEFRGS	324.529		0		0		865.41		112.19		0	0	0		0	0		0	0	2596.23
Apoferritin 2	60	14	NSAVYLMDKEFRGSG	0		0		0		0		299.12		0	0	0		0	0		0	0	0
Apoferritin 2	60	15	SAVYLMDKEFRGSGS	0		0		0		0		0		0	0	0		0	0		0	0	0
Apoferritin 2	60	16	AVYLMDKEFRGSGSG	0		0		0		0		0		0	0	0		0	0		0	0	0
Apoferritin 2	60	17	VYLMDKEFRGSGSGS	0		0		0		0		0		0	0	0		0	0		0	0	0
Apoferritin 2	60	18	YLMDKEFRGSGSGSG	0		0		0		0		224.94		0	0	0		0	0		0	0	0
Apoferritin 2	60	19	LMDKEFRGSGSGSGK	0		0		0		0		0		0	0	0		0	0		0	0	0
Apoferritin 2	60	20	MDKEFRGSGSGSGKP	0		0		0		0		0		0	0	0		0	0		0	0	0
Apoferritin 2	60	21	DKEFRGSGSGSGKPH	0		0		0		0		0		0	0	0		0	0		0	0	0
Apoferritin 2	60	22	KEFRGSGSGSGKPHL	639.591		1705.58		0		0		0		0	0	5116.73		0	0		0	0	0
Calumenin	60	23	EFRGSGSGSGKPHLE	0		0		0		0		0		0	0	0		0	0		0	0	0
Calumenin	60	24	FRGSGSGSGKPHLET	0		0		0		0		0		0	0	0		0	0		0	0	0
Calumenin	60	25	RGSGSGSGKPHLETV	84.19		224.507		0		0		0		0	0	673.52		0	0		0	0	0
Calumenin	60	26	GSGSGSGKPHLETVS	0		0		0		0		0		0	0	0		0	0		0	0	0
Calumenin	60	27	SGSGSGKPHLETVSR	1939.77		5172.71		0		0		0		0	0	15518.1		0	0		0	0	0
Calumenin	60	28	GSGSGKPHLETVSRR	3513.19		9368.51		0		0		398.85		35.77	0	28069.8		0	0		0	0	0
Calumenin	60	29	SGSGKPHLETVSRRD	767.561		318.16		2578.58		9.61667		420.09		954.48	0	0		5157.16	0		0	28.85	0
Calumenin	60	30	GSGKPHLETVSRRDT	0		0		0		0		0		0	0	0		0	0		0	0	0
Calumenin	60	31	SGKPHLETVSRRDTE	45.8438		122.25		0		0		636.79		0	0	366.75		0	0		0	0	0
Calumenin	60	32	GKPHLETVSRRDTEH	1389.53		1605.85		3008.36		93.9833		1733.47		3481.86	0	1335.69		2828.04	3188.69		0	281.95	0
Calumenin	60	33	KPHLETVSRRDTEHF	10140.4		9403.81		22184.9		2847.38		3718.27		9172.63	6388.2	12650.6		22722.3	21647.4		4033.1	4074.57	434.46
Calumenin	60	34	PHLETVSRRDTEHFA	12789.8		10992.4		23859.7		7207.31		1712.44		11332.7	11570	10074.5		22738.3	24981.1		9049.33	3656.32	8916.27
Calumenin	60	35	HLETVSRRDTEHFAD	10929.9		7460.76		21762		7177.61		3827.55		13072.9	5042.7	4266.63		20068.8	23455.2		10436	4422.18	6674.69
Calumenin	60	36	LETVSRRDTEHFADD	7970.66		2115.81		23811.3		3265.09		3907.78		5494.84	0	852.6		20467.9	27154.7		3349.36	2875.83	3570.08
Calumenin	60	37	ETVSRRDTEHFADDP	9852.23		3946.41		28235		3502.9		5535.96		7502.74	1139.62	3196.86		27304.5	29165.4		4097.97	2558.14	3852.59
Calumenin	60	38	TVSRRDTEHFADDPN	11241.8		6177.96		27886		5209.51		3738.8		9006.15	3740.47	5787.27		26017.7	29754.2		7663.87	4331.31	3633.35
Calumenin	60	39	VSRRDTEHFADDPNR	19123		24486.6		28018.8		7828.95		5560.79		21257.4	14935.9	37266.5		27632.5	28405.2		7525.79	6134.9	9826.16
Calumenin	60	40	SRRDTEHFADDPNRH	20688.2		25341.5		29065.8		10449.9		8321.08		21140.3	16313.3	38570.8		28434.3	29697.3		12260.3	6907.42	12181.9
Calumenin	60	41	RRDTEHFADDPNRHD	25041.2		31707.9		28954.7		15765.6		11468.3		34902.1	21576.1	38645.5		27780.7	30128.7		20200.3	13503.7	13592.8
Calumenin	60	42	RDTEHFADDPNRHDI	21778.1		22138.3		28739.9		16776.6		9413.91		39122.6	18153.2	9139.17		28213.9	29265.8		13019.1	9536.97	27773.7
Calumenin	60	43	DTEHFADDPNRHDIE	13446.1		7392.6		25393.6		11534.6		7853.99		14771.5	3656.6	3749.71		23538.5	27248.7		5653.96	6223.37	22726.5
Calumenin	60	44	TEHFADDPNRHDIEF	18907.2		19289.5		28907.7		11857.9		13532.7		28356.5	18961.9	10550.3		28358.6	29456.7		14952.2	12520.6	8100.75
Calumenin	60	45	EHFADDPNRHDIEFD	16901.5		8802.8		29854		16365.3		11945.3		15498.2	4728.68	6181.48		28564.7	31143.3		11880.9	11900.4	25314.7
Calumenin	60	46	HFADDPNRHDIEFDH	27456.9		33509.6		30309.3		19502.5		19289.8		43436.2	36183.3	20909.2		29121.9	31496.6		25511.4	21701.6	11294.6
Calumenin	60	47	FADDPNRHDIEFDHN	25855.1		25399.7		30437		23255.9		14745.6		33726.1	27374.1	15098.9		29621.6	31252.4		21303.7	15031.7	33432.2
Calumenin	60	48	ADDPNRHDIEFDHNA	14026.9		5976.7		27037.5		13403.4		6522.17		10553.2	7376.85	0		25052.7	29022.3		5511.49	5821.55	28877.3
Calumenin	60	49	DDPNRHDIEFDHNAF	17419.8		13105.5		29576.6		13629.6		7490.17		20162.7	14052.8	5101.08		28138.6	31014.6		15752.9	12182.1	12953.7
Calumenin	60	50	DPNRHDIEFDHNAFL	21192		19019.1		29742.5		17664.6		7455.89		24704.1	24716.6	7636.73		28510.6	30974.5		20771.7	8612.96	23609.2
Calumenin	60	51	PNRHDIEFDHNAFLG	17239.5		13835.2		28212.2		13328.7		5748.55		19081.2	19030.8	3393.47		26352.4	30072.1		13128.4	5950.86	20907
Calumenin	60	52	NRHDIEFDHNAFLGE	15063		12953.9		24435.3		10923.9		6990.32		17518.5	8052.61	13290.6		20818.4	28052.2		10080.3	6047.66	16643.8
Calumenin	60	53	RHDIEFDHNAFLGEE	11519		4781.16		25404.8		8999.52		8318.68		10948.8	0	3394.67		22473.5	28336.1		8557.39	6753.07	11688.1
Calumenin	60	54	HDIEFDHNAFLGEET	9158.41		5152.74		18898.3		6670.79		8494.88		13187.8	110.96	2159.42		14347.3	23449.4		6972.25	4674.5	8365.62
Calumenin	60	55	DIEFDHNAFLGEETA	4856.61		1714.45		11486.9		3578.6		3255.3		2714.9	0	2428.44		7180.79	15792.9		876.84	1835.31	8023.66
Calumenin	60	56	IEFDHNAFLGEETAK	906.253		0		2500.9		749.407		4262.53		0	0	0		0	5001.8		0	0	2248.22
Calumenin	60	57	EFDHNAFLGEETAKE	2069.79		1196.56		6211.93		181.603		9310.95		1587.84	0	2001.83		5752.79	6671.08		0	544.81	0
Calumenin	60	58	FDHNAFLGEETAKEF	8659.86		4414.64		24053.9		2642.4		8137.93		5396.87	3955.49	3891.57		22091.1	26016.6		4402.98	3086.05	438.16
Calumenin	60	59	DHNAFLGEETAKEFS	3112.75		210.4		9348.64		1857.83		2025.2		0	0	631.2		7533.5	11163.8		666.34	1068.38	3838.77
Calumenin	60	60	HNAFLGEETAKEFSQ	535.84		422.55		1456.25		35.5233		424.62		1267.65	0	0		0	2912.5		0	0	106.57
Calumenin	60	61	NAFLGEETAKEFSQL	201.915		166.26		558.27		0		0		498.78	0	0		0	1116.54		0	0	0
Calumenin	60	62	AFLGEETAKEFSQLT	137.216		0		548.865		0		0		0	0	0		0	1097.73		0	0	0
Calumenin	60	63	FLGEETAKEFSQLTP	83.3113		222.163		0		0		0		0	0	666.49		0	0		0	0	0
Calumenin	60	64	LGEETAKEFSQLTPN	0		0		0		0		0		0	0	0		0	0		0	0	0
Calumenin	60	65	GEETAKEFSQLTPNE	104.058		277.487		0		0		0		832.46	0	0		0	0		0	0	0
Calumenin	60	66	EETAKEFSQLTPNES	9920.67		13750.4		14051.3		3337.24		0		19689.4	11036	10525.6		17321.2	10781.4		4944.49	5067.22	0
Calumenin	60	67	ETAKEFSQLTPNESE	23499.8		31051.6		22307		16743.3		0		51535.4	22104	19515.3		24304.8	20309.2		26107.8	16499.3	7622.81
Calumenin	62	2	TAKEFSQLTPNESEE	9197.15		8338.9		16143.6		5424.4		0		10546	220.73	14250		16945.4	15341.9		5469.11	7016.76	3787.34
Calumenin	62	3	AKEFSQLTPNESEEQ	10115.4		13567.9		13101.9		4671.86		564.29		6833.13	0	33870.7		14175.1	12028.7		2664.32	4208.86	7142.41
Calumenin	62	4	KEFSQLTPNESEEQL	11476.4		13533.7		17514		5394.11		637.93		9039.9	1107.65	30453.5		21910.5	13117.6		3379.46	4474.36	8328.52
Calumenin	62	5	EFSQLTPNESEEQLK	6625.45		11218.2		3817.66		3904.56		429.49		2863.72	0	30790.9		5549.94	2085.39		0	2632.81	9080.86
Calumenin	62	6	FSQLTPNESEEQLKI	5941.1		6370.48		7595.66		4408.68		0		1880.07	1409.78	15821.6		12630.5	2560.78		1464.57	5190.29	6571.17
Calumenin	62	7	SQLTPNESEEQLKII	5896.71		9456.41		3795.34		3737.94		0		1246.16	1018.26	26104.8		7590.68	0		0	3518.79	7695.02
Calumenin	62	8	QLTPNESEEQLKIII	5727.88		7304.7		7546.15		2938.87		0		855.43	142.16	20916.5		9122.09	5970.2		0	3321.19	5495.43
Calumenin	62	9	LTPNESEEQLKIIIR	5427.88		11059		2224.93		1932.11		0		1977.15	0	31199.7		4449.86	0		0	1031.72	4764.6
Calumenin	62	10	TPNESEEQLKIIIRK	5579.26		13159.1		0		1718.9		0		2618.53	0	36858.9		0	0		0	997.64	4159.07
Calumenin	62	11	PNESEEQLKIIIRKI	5552.73		9142.76		2562.89		3955.93		0		3239.99	0	24188.3		4948.29	177.49		0	1281.71	10586.1
Calumenin	62	12	NESEEQLKIIIRKID	10761.1		14402.6		13221.8		5479.24		0		11536.1	7558.74	24112.9		18511.8	7931.74		4347.48	6631.48	5458.77
Calumenin	62	13	ESEEQLKIIIRKIDK	3537.95		5927.97		0		3506.56		0		0	0	17783.9		0	0		0	0	10519.7
Calumenin	62	14	SEEQLKIIIRKIDKN	1933.83		5156.89		0		0		0		0	0	15470.7		0	0		0	0	0
Calumenin	62	15	EEQLKIIIRKIDKNN	334.685		892.493		0		0		0		0	0	2677.48		0	0		0	0	0
Calumenin	62	16	EQLKIIIRKIDKNND	0		0		0		0		0		0	0	0		0	0		0	0	0
Calumenin	62	17	QLKIIIRKIDKNNDE	0		0		0		0		0		0	0	0		0	0		0	0	0
Calumenin	62	18	LKIIIRKIDKNNDER	1136.99		3031.98		0		0		0		259.64	0	8836.3		0	0		0	0	0
Calumenin	62	19	KIIIRKIDKNNDERI	1346.91		3409.32		0		182.453		0		5027.27	0	5200.69		0	0		0	0	547.36
Calumenin	62	20	IIIRKIDKNNDERIT	364.391		879.987		0		91.7233		0		216.17	0	2423.79		0	0		0	0	275.17
[truncated: 246 more rows]

## Sheet: 2.Long Alimentary Tract
Spot Family	Row	Column	Peptide	All 8		Infect		IFNgRKO		Vaccn		Control		Infect 3	Infect 2	Infect 1		IFNgRKO 3	IFNRgKO 2		Vaccn 3	Vaccn 2	Vaccn 1
Ferritin H chain	2	2	GSGSGSGMNKTVSKH	416.255		349.517		0		760.497		0		0	0	1048.55		0	0		0	0	2281.49
Ferritin H chain	2	3	SGSGSGMNKTVSKHI	780.444		2061.49		0		19.6967		0		0	0	6184.46		0	0		0	0	59.09
Ferritin H chain	2	4	GSGSGMNKTVSKHIF	0		0		0		0		0		0	0	0		0	0		0	0	0
Ferritin H chain	2	5	SGSGMNKTVSKHIFT	0		0		0		0		0		0	0	0		0	0		0	0	0
Ferritin H chain	2	6	GSGMNKTVSKHIFTE	0		0		0		0		0		0	0	0		0	0		0	0	0
Ferritin H chain	2	7	SGMNKTVSKHIFTES	2596.67		6924.45		0		0		0		0	0	20773.4		0	0		0	0	0
Ferritin H chain	2	8	GMNKTVSKHIFTESR	0		0		0		0		0		0	0	0		0	0		0	0	0
Ferritin H chain	2	9	MNKTVSKHIFTESRA	4810.5		12828		0		0		0		0	0	38484		0	0		0	0	0
Ferritin H chain	2	10	NKTVSKHIFTESRAR	866.09		1991.46		0		318.113		0		0	0	5974.38		0	0		0	0	954.34
Ferritin H chain	2	11	KTVSKHIFTESRARQ	0		0		0		0		0		0	0	0		0	0		0	0	0
Ferritin H chain	2	12	TVSKHIFTESRARQN	1658.34		4422.23		0		0		0		0	0	13266.7		0	0		0	0	0
Ferritin H chain	2	13	VSKHIFTESRARQNF	2266.67		61.8167		1469.65		5002.87		391.7		0	0	185.45		0	2939.3		5024.46	1929.84	8054.31
Ferritin H chain	2	14	SKHIFTESRARQNFA	4602.04		12107.3		0		164.817		0		0	0	36321.8		0	0		0	0	494.45
Ferritin H chain	2	15	KHIFTESRARQNFAK	1486.66		1953.4		0		2011.02		0		0	0	5860.19		0	0		0	0	6033.06
Ferritin H chain	2	16	HIFTESRARQNFAKE	134.964		0		0		359.903		0		0	0	0		0	0		0	0	1079.71
Ferritin H chain	2	17	IFTESRARQNFAKEC	365.185		748.143		0		225.683		515.07		0	0	2244.43		0	0		0	0	677.05
Ferritin H chain	2	18	FTESRARQNFAKECE	1207.75		237.553		576.615		2598.7		1308.94		712.66	0	0		0	1153.23		427.91	0	7368.19
Ferritin H chain	2	19	TESRARQNFAKECED	1450.19		56.9333		2589.86		2083.66		629.27		170.8	0	0		1221.42	3958.29		395.21	593.8	5261.97
Ferritin H chain	2	20	ESRARQNFAKECEDA	430.612		733.027		0		415.273		2.19		0	0	2199.08		0	0		0	0	1245.82
Ferritin H chain	2	21	SRARQNFAKECEDAI	1003.77		0		0		2676.71		820.14		0	0	0		0	0		641.89	0	7388.25
Ferritin H chain	2	22	RARQNFAKECEDAIN	1003.75		0		0		2676.68		746.1		0	0	0		0	0		0	0	8030.04
Ferritin H chain	2	23	ARQNFAKECEDAINK	164.056		0		0		437.483		0		0	0	0		0	0		0	0	1312.45
Ferritin H chain	2	24	RQNFAKECEDAINKQ	0		0		0		0		0		0	0	0		0	0		0	0	0
Ferritin H chain	2	25	QNFAKECEDAINKQI	0		0		0		0		0		0	0	0		0	0		0	0	0
Ferritin H chain	2	26	NFAKECEDAINKQIN	0		0		0		0		0		0	0	0		0	0		0	0	0
Ferritin H chain	2	27	FAKECEDAINKQINM	0		0		0		0		0		0	0	0		0	0		0	0	0
Ferritin H chain	2	28	AKECEDAINKQINME	0		0		0		0		274.64		0	0	0		0	0		0	0	0
Ferritin H chain	2	29	KECEDAINKQINMEL	0		0		0		0		100.6		0	0	0		0	0		0	0	0
Ferritin H chain	2	30	ECEDAINKQINMELQ	66.2913		176.777		0		0		1587		530.33	0	0		0	0		0	0	0
Ferritin H chain	2	31	CEDAINKQINMELQA	0		0		0		0		0		0	0	0		0	0		0	0	0
Ferritin H chain	2	32	EDAINKQINMELQAA	0		0		0		0		0		0	0	0		0	0		0	0	0
Ferritin H chain	2	33	DAINKQINMELQAAY	20.3337		0		0		54.2233		0		0	0	0		0	0		0	0	162.67
Ferritin H chain	2	34	AINKQINMELQAAYD	1672.31		4018.37		0		441.127		1191.12		833.84	0	11221.3		0	0		841.31	36.94	445.13
Ferritin H chain	2	35	INKQINMELQAAYDY	9037.87		9043.14		5580.62		11337.4		4733.8		11711.3	5965.79	9452.28		9232.41	1928.83		8070.21	3965.38	21976.7
Ferritin H chain	2	36	NKQINMELQAAYDYM	4024.71		2936.12		3987.01		5138.42		4414.63		6075.05	0	2733.32		7631.46	342.55		6014.89	1488.15	7912.23
Ferritin H chain	2	37	KQINMELQAAYDYMA	3078.09		5522.45		2007.29		1347.6		2777.51		1289.53	0	15277.8		4014.57	0		2107.39	0	1935.41
Ferritin H chain	2	38	QINMELQAAYDYMAF	9181.72		9323.5		10148.2		8395.59		7148.26		8929.43	0	19041.1		15547	4749.51		11273.2	2819.28	11094.2
Ferritin H chain	2	39	INMELQAAYDYMAFF	9183.11		3823.07		17577.5		8946.88		3338.35		8799.58	0	2669.64		24028.7	11126.3		9470.89	3075.98	14293.8
Ferritin H chain	2	40	NMELQAAYDYMAFFT	2692.37		3305.79		2791.62		2012.79		1263.69		1083.62	0	8833.74		5583.25	0		0	0	6038.36
Ferritin H chain	2	41	MELQAAYDYMAFFTY	3450.43		3900.84		2925.41		3350.03		1802.24		2337.48	1326.77	8038.27		5850.83	0		3870.43	246.31	5933.34
Ferritin H chain	2	42	ELQAAYDYMAFFTYF	5427.88		3448.89		11654.6		3255.72		2115.11		2345.41	7030.13	971.13		16243.3	7065.93		4770.97	0	4996.2
Ferritin H chain	2	43	LQAAYDYMAFFTYFD	6891.29		8437.74		13869		693.043		2845.5		869.05	0	24444.2		18058	9679.94		2079.13	0	0
Ferritin H chain	2	44	QAAYDYMAFFTYFDR	10315.4		9970.72		14914.7		7593.92		4191.92		7496.04	14723	7693.08		22893.7	6935.71		7949.28	1615.83	13216.7
Ferritin H chain	2	45	AAYDYMAFFTYFDRD	12251.6		9338.23		19039.1		10639.9		7107.49		15997.2	7387.43	4630.06		26474.1	11604		15372	4284.75	12262.9
Ferritin H chain	2	46	AYDYMAFFTYFDRDD	9720.6		5492.09		19306.5		7558.48		7261.13		6732.79	3615.51	6127.96		24202.5	14410.5		9302.54	5092.1	8280.81
Ferritin H chain	2	47	YDYMAFFTYFDRDDV	9814.97		7844.14		17935.9		6371.82		6999.99		8779.35	9419.5	5333.56		23280.1	12591.8		6966.44	3562.47	8586.55
Ferritin H chain	2	48	DYMAFFTYFDRDDVS	5373.57		7676.65		4528.26		3634.02		3168.29		6175.41	8652.84	8201.69		5983.32	3073.21		4586.34	2125.87	4189.86
Ferritin H chain	2	49	YMAFFTYFDRDDVSF	10735.9		9717.65		17489.2		7252		4353.37		9913.24	9387.9	9851.81		21300.3	13678		6867.27	5737.72	9151.02
Ferritin H chain	2	50	MAFFTYFDRDDVSFP	10431.2		10751.9		11545.4		9367.66		4148.29		9382.55	11716.4	11156.8		14222.7	8868.1		9916.83	7461.93	10724.2
Ferritin H chain	2	51	AFFTYFDRDDVSFPK	1968.67		4299.58		0		950.217		1060.76		543.25	5378.88	6976.6		0	0		0	1689.63	1161.02
Ferritin H chain	2	52	FFTYFDRDDVSFPKA	867.224		1521.46		0		791.133		549.76		1498.47	3065.92	0		0	0		0	2373.4	0
Ferritin H chain	2	53	FTYFDRDDVSFPKAA	84.1412		0		0		224.377		0		0	0	0		0	0		0	673.13	0
Ferritin H chain	2	54	TYFDRDDVSFPKAAE	1350		3026.19		0		573.807		737.27		0	0	9078.57		0	0		0	1721.42	0
Ferritin H chain	2	55	YFDRDDVSFPKAAEF	8718.96		9155.46		8916.22		8150.94		2181.38		5720.6	5642.04	16103.8		7568.69	10263.7		4989.81	7506.93	11956.1
Ferritin H chain	2	56	FDRDDVSFPKAAEFF	13305.6		17587.1		12817.1		9349.83		3579.03		10207.8	10289.2	32264.2		15699.2	9935.09		5426.64	8633.44	13989.4
Ferritin H chain	2	57	DRDDVSFPKAAEFFR	5491.89		10682.2		870.615		3382.45		1236.79		1482.18	5642.31	24922		0	1741.23		0	4407.7	5739.64
Ferritin H chain	2	58	RDDVSFPKAAEFFRK	12.5087		0		0		33.3567		0		0	0	0		0	0		0	100.07	0
Ferritin H chain	2	59	DDVSFPKAAEFFRKA	114.085		0		0		304.227		0		0	0	0		0	0		0	912.68	0
Ferritin H chain	2	60	DVSFPKAAEFFRKAS	0		0		0		0		0		0	0	0		0	0		0	0	0
Ferritin H chain	2	61	VSFPKAAEFFRKASH	0		0		0		0		0		0	0	0		0	0		0	0	0
Ferritin H chain	2	62	SFPKAAEFFRKASHE	0		0		0		0		0		0	0	0		0	0		0	0	0
Ferritin H chain	2	63	FPKAAEFFRKASHEE	954.627		1404.48		0		1141.19		0		0	0	4213.44		0	0		1994.43	1271.04	158.11
Ferritin H chain	2	64	PKAAEFFRKASHEER	2898.3		3480		996.19		3584.67		422.84		0	3483.99	6956.01		1992.38	0		4942.3	3467.13	2344.57
Ferritin H chain	2	65	KAAEFFRKASHEERE	8082.87		6149.29		6950.68		10771.2		1539.66		4827.63	5396.56	8223.69		11053.4	2847.95		8601.61	9667.19	14044.9
Ferritin H chain	2	66	AAEFFRKASHEEREH	8910.47		6517.33		9201.03		11109.9		4406.71		6688.75	10500.7	2362.53		13460.2	4941.86		8687.03	8697.38	15945.3
Ferritin H chain	2	67	AEFFRKASHEEREHA	3185.66		3268.04		2001.71		3892.59		1751.98		1574.73	6739.93	1489.46		4003.43	0		2337.09	3013.67	6327
Ferritin H chain	4	2	EFFRKASHEEREHAE	16914.1		13615.5		20548.9		17789.4		2964.26		6558.31	19481.6	14806.5		25554.3	15543.5		8886.4	12593.9	31888
Ferritin H chain	4	3	FFRKASHEEREHAEN	13642.2		11233.3		19184.6		12356.2		3064.04		4621.96	16362	12716		24114.1	14255.1		5271.78	11684.5	20112.4
Ferritin H chain	4	4	FRKASHEEREHAENL	12975.4		10087.4		17301.2		12979.7		1945.93		7061.37	20131.8	3069.03		23692.8	10909.6		5065.49	8750.74	25122.8
Ferritin H chain	4	5	RKASHEEREHAENLA	4109.51		2341.22		8047.33		3252.58		114.65		2179.51	4827.1	17.05		11855.4	4239.29		1253.11	1892.37	6612.26
Ferritin H chain	4	6	KASHEEREHAENLAK	706.081		1882.88		0		0		0		0	0	5648.65		0	0		0	0	0
Ferritin H chain	4	7	ASHEEREHAENLAKY	4603.5		2511.11		5905.37		5827.97		596.54		1594.03	4461.33	1477.96		7188.23	4622.51		4099.32	1641.03	11743.6
Ferritin H chain	4	8	SHEEREHAENLAKYQ	2117.33		16.6733		3706.2		3158.74		2477.37		50.02	0	0		1742.08	5670.33		2081.54	1382.74	6011.94
Ferritin H chain	4	9	HEEREHAENLAKYQN	3934.1		4679.92		4021.79		3129.83		2013.62		0	0	14039.8		460.8	7582.77		3563.66	1218.63	4607.2
Ferritin H chain	4	10	EEREHAENLAKYQNK	4344.52		11585.4		0		0		0		0	0	34756.1		0	0		0	0	0
Ferritin H chain	4	11	EREHAENLAKYQNKR	3377.31		6569.11		0		2437.06		0		0	0	19707.3		0	0		0	1081.16	6230.01
Ferritin H chain	4	12	REHAENLAKYQNKRG	157.966		22.5633		0		398.68		1796.74		0	0	67.69		0	0		0	0	1196.04
Ferritin H chain	4	13	EHAENLAKYQNKRGG	4502.91		12007.8		0		0		0		0	0	36023.2		0	0		0	0	0
Ferritin H chain	4	14	HAENLAKYQNKRGGR	1146.17		1761.18		0		1295.27		971.92		0	0	5283.55		0	0		0	0	3885.8
Ferritin H chain	4	15	AENLAKYQNKRGGRV	0		0		0		0		0		0	0	0		0	0		0	0	0
Ferritin H chain	4	16	ENLAKYQNKRGGRVQ	662.081		1765.55		0		0		0		0	0	5296.65		0	0		0	0	0
Ferritin H chain	4	17	NLAKYQNKRGGRVQY	167.026		0		0		445.403		0		0	0	0		0	0		0	0	1336.21
Ferritin H chain	4	18	LAKYQNKRGGRVQYS	87.6513		233.737		0		0		0		0	0	701.21		0	0		0	0	0
Ferritin H chain	4	19	AKYQNKRGGRVQYSD	1667.7		2974.32		0		1472.88		0		4471.97	2536.7	1914.28		0	0		0	0	4418.64
Ferritin H chain	4	20	KYQNKRGGRVQYSDI	2290.74		4798.01		0		1310.62		115.21		230.46	0	14163.6		0	0		0	0	3931.86
Ferritin H chain	4	21	YQNKRGGRVQYSDIK	706.649		1884.4		0		0		0		0	0	5653.19		0	0		0	0	0
Ferritin H chain	4	22	QNKRGGRVQYSDIKC	507.386		1353.03		0		0		285.92		0	0	4059.09		0	0		0	0	0
Ferritin H chain	4	23	NKRGGRVQYSDIKCP	139.471		371.923		0		0		9868.64		0	0	1115.77		0	0		0	0	0
Ferritin H chain	4	24	KRGGRVQYSDIKCPT	980.596		2614.92		0		0		0		0	0	7844.77		0	0		0	0	0
Ferritin H chain	4	25	RGGRVQYSDIKCPTK	4323.78		0		0		11530.1		0		0	0	0		0	0		0	0	34590.2
Ferritin H chain	4	26	GGRVQYSDIKCPTKV	2357.77		0		0		6287.38		0		0	0	0		0	0		0	0	18862.1
Ferritin H chain	4	27	GRVQYSDIKCPTKVE	1037.6		703.82		0		2063.12		0		0	0	2111.46		0	0		0	0	6189.35
Ferritin H chain	4	28	RVQYSDIKCPTKVEF	1091.78		0		0		2911.42		0		0	0	0		0	0		0	0	8734.27
Ferritin H chain	4	29	VQYSDIKCPTKVEFS	1758.01		2286.12		0		2401.9		0		0	0	6858.35		0	0		0	0	7205.7
Ferritin H chain	4	30	QYSDIKCPTKVEFSD	3639.59		4590.05		3054.59		3079.12		679.81		368.05	0	13402.1		0	6109.17		545.48	0	8691.88
Ferritin H chain	4	31	YSDIKCPTKVEFSDL	5121.43		8896.54		3661.45		2319.64		651.95		1267.74	0	25421.9		938.75	6384.16		128.91	131.57	6698.44
Ferritin H chain	4	32	SDIKCPTKVEFSDLV	1488.85		0		0		3970.25		512.7		0	0	0		0	0		0	0	11910.8
Ferritin H chain	4	33	DIKCPTKVEFSDLVD	779.304		254.28		917.345		1212.3		118.7		762.84	0	0		0	1834.69		0	0	3636.9
Ferritin H chain	4	34	IKCPTKVEFSDLVDA	503.027		0		0		1341.41		0		0	0	0		0	0		0	0	4024.22
Ferritin H chain	4	35	KCPTKVEFSDLVDAM	371.89		94.48		0		897.227		0		283.44	0	0		0	0		0	313.55	2378.13
Ferritin H chain	4	36	CPTKVEFSDLVDAMN	303.808		641.76		0		168.393		91.45		1925.28	0	0		0	0		0	47.59	457.59
Ferritin H chain	4	37	PTKVEFSDLVDAMNT	19.8675		52.98		0		0		0		158.94	0	0		0	0		0	0	0
Ferritin H chain	4	38	TKVEFSDLVDAMNTA	0		0		0		0		0		0	0	0		0	0		0	0	0
Ferritin H chain	4	39	KVEFSDLVDAMNTAL	0		0		0		0		0		0	0	0		0	0		0	0	0
Ferritin H chain	4	40	VEFSDLVDAMNTALS	0		0		0		0		0		0	0	0		0	0		0	0	0
Ferritin H chain	4	41	EFSDLVDAMNTALSM	0		0		0		0		84.25		0	0	0		0	0		0	0	0
Ferritin H chain	4	42	FSDLVDAMNTALSME	86.48		230.613		0		0		273.49		691.84	0	0		0	0		0	0	0
Ferritin H chain	4	43	SDLVDAMNTALSMEK	0		0		0		0		0		0	0	0		0	0		0	0	0
Ferritin H chain	4	44	DLVDAMNTALSMEKA	0		0		0		0		0		0	0	0		0	0		0	0	0
Ferritin H chain	4	45	LVDAMNTALSMEKAV	234.898		0		0		626.393		224.62		0	0	0		0	0		0	0	1879.18
Ferritin H chain	4	46	VDAMNTALSMEKAVN	0		0		0		0		0		0	0	0		0	0		0	0	0
Ferritin H chain	4	47	DAMNTALSMEKAVND	0		0		0		0		0		0	0	0		0	0		0	0	0
Ferritin H chain	4	48	AMNTALSMEKAVNDS	0		0		0		0		0		0	0	0		0	0		0	0	0
Ferritin H chain	4	49	MNTALSMEKAVNDSL	0		0		0		0		0		0	0	0		0	0		0	0	0
Ferritin H chain	4	50	NTALSMEKAVNDSLL	0		0		0		0		0		0	0	0		0	0		0	0	0
Ferritin H chain	4	51	TALSMEKAVNDSLLK	0		0		0		0		0		0	0	0		0	0		0	0	0
Ferritin H chain	4	52	ALSMEKAVNDSLLKL	0		0		0		0		0		0	0	0		0	0		0	0	0
Ferritin H chain	4	53	LSMEKAVNDSLLKLH	0		0		0		0		0		0	0	0		0	0		0	0	0
Ferritin H chain	4	54	SMEKAVNDSLLKLHE	0		0		0		0		0		0	0	0		0	0		0	0	0
Ferritin H chain	4	55	MEKAVNDSLLKLHEI	0		0		0		0		1007.38		0	0	0		0	0		0	0	0
Ferritin H chain	4	56	EKAVNDSLLKLHEIA	0		0		0		0		0		0	0	0		0	0		0	0	0
Ferritin H chain	4	57	KAVNDSLLKLHEIAA	76.9313		205.15		0		0		0		0	0	615.45		0	0		0	0	0
Ferritin H chain	4	58	AVNDSLLKLHEIAAK	0		0		0		0		0		0	0	0		0	0		0	0	0
Ferritin H chain	4	59	VNDSLLKLHEIAAKN	0		0		0		0		0		0	0	0		0	0		0	0	0
Ferritin H chain	4	60	NDSLLKLHEIAAKNN	0		0		0		0		0		0	0	0		0	0		0	0	0
Ferritin H chain	4	61	DSLLKLHEIAAKNND	0		0		0		0		0		0	0	0		0	0		0	0	0
Ferritin H chain	4	62	SLLKLHEIAAKNNDP	0		0		0		0		0		0	0	0		0	0		0	0	0
Ferritin H chain	4	63	LLKLHEIAAKNNDPA	0		0		0		0		0		0	0	0		0	0		0	0	0
Ferritin H chain	4	64	LKLHEIAAKNNDPAL	310.134		827.023		0		0		0		0	2481.07	0		0	0		0	0	0
Ferritin H chain	4	65	KLHEIAAKNNDPALT	1538.34		4102.25		0		0		0		0	12306.8	0		0	0		0	0	0
Ferritin H chain	4	66	LHEIAAKNNDPALTD	667.53		1780.08		0		0		0		0	4513.56	826.68		0	0		0	0	0
Ferritin H chain	4	67	HEIAAKNNDPALTDF	4215.13		5421.48		3505.54		3481.85		0		2550.32	13714.1	0		3905.52	3105.56		2946.46	3208.12	4290.96
Ferritin H chain	6	2	EIAAKNNDPALTDFI	6732.68		12451.4		4814.51		2292.7		77.11		1363.7	32704.3	3286.34		8388.95	1240.07		1110.61	1525.48	4242.02
Ferritin H chain	6	3	IAAKNNDPALTDFIE	5992.47		6254.65		10100		2991.93		936.46		2186.87	15003	1574.1		12412	7788.11		1846.64	2722.21	4406.93
Ferritin H chain	6	4	AAKNNDPALTDFIES	4081.46		3367.6		6457.66		3211.19		0		868.37	9175.46	58.98		9740.22	3175.11		2410.3	4270.3	2952.98
Ferritin H chain	6	5	AKNNDPALTDFIESQ	3869.33		3984.42		5371.47		2752.8		1341.03		0	5281.35	6671.92		6792.43	3950.51		1178.46	3068.77	4011.17
Ferritin H chain	6	6	KNNDPALTDFIESQY	10738.5		9946.02		11042.6		11328.1		4945.34		4259.56	19484	6094.54		11719	10366.2		9543.84	8868.2	15572.4
Ferritin H chain	6	7	NNDPALTDFIESQYL	8552.89		8968.08		8534.65		8149.86		3568.99		2951.19	7271.63	16681.4		6724.47	10344.8		7725.89	4865.13	11858.6
Ferritin H chain	6	8	NDPALTDFIESQYLH	12457.4		12001.7		14022.7		11869.6		4860.58		5273.67	18467.5	12264		12153.5	15891.9		10744.2	4664.03	20200.5
Ferritin H chain	6	9	DPALTDFIESQYLHE	11638.3		13615.5		12272.2		9238.41		4882.51		5838.19	9456.77	25551.7		10094.3	14450		8361.26	4758.27	14595.7
Ferritin H chain	6	10	PALTDFIESQYLHEQ	14121.6		16060.5		12563.7		13221.2		6614.21		11856.9	20924.4	15400.2		13068.2	12059.2		9547.98	7935.85	22179.8
Ferritin H chain	6	11	ALTDFIESQYLHEQE	12770.9		10718.8		17598.8		11604.5		4169.43		8965.26	9327.14	13864.1		17167.2	18030.3		8667.39	9765.6	16380.4
Ferritin H chain	6	12	LTDFIESQYLHEQED	11940.8		8115.96		21455		9422.98		3789.63		7669.92	6342.55	10335.4		23293.2	19616.7		6054.64	9848.56	12365.7
Ferritin H chain	6	13	TDFIESQYLHEQEDA	8431.8		7128.32		14708.3		5550.93		2478.05		5058.76	2560.92	13765.3		15080.5	14336.1		3147.4	5813.59	7691.81
Ferritin H chain	6	14	DFIESQYLHEQEDAI	11222.4		10998.6		15018.7		8915.27		2018.09		9256.85	8536.64	15202.2		14917	15120.3		7755.47	4894.63	14095.7
Ferritin H chain	6	15	FIESQYLHEQEDAIK	4608.76		6073.93		2056.72		4844.94		686.79		4177.28	3406.29	10638.2		0	4113.44		526.31	3283.74	10724.8
Ferritin H chain	6	16	IESQYLHEQEDAIKQ	4619.08		9004.42		557.58		2941.41		329.8		2519.09	7582.24	16911.9		0	1115.16		1018.85	1639.35	6166.04
Ferritin H chain	6	17	ESQYLHEQEDAIKQF	11661.7		15340		11090.2		8364.32		844.36		7815.28	30230.3	7974.56		14002.6	8177.83		5852.79	10450.8	8789.37
Ferritin H chain	6	18	SQYLHEQEDAIKQFA	4127.21		7309.41		2150.55		2262.78		0		2420.38	13440.1	6067.75		3963.59	337.5		1245.54	2623.71	2919.1
Ferritin H chain	6	19	QYLHEQEDAIKQFAD	9030.59		13709.2		9948.74		3739.91		1256.73		5997.94	13217.7	21911.9		12324.9	7572.54		2771.83	4866.79	3581.1
Ferritin H chain	6	20	YLHEQEDAIKQFADY	20365.4		22556.7		20106.1		18346.9		5630.46		22013.5	33375.2	12281.5		21009.1	19203.1		17258.3	11909.1	25873.4
Ferritin H chain	6	21	LHEQEDAIKQFADYV	9011.82		11648.1		8358.8		6810.89		3708.62		6474.03	16712.5	11757.8		10011.1	6706.46		4248.06	3509.97	12674.6
Ferritin H chain	6	22	HEQEDAIKQFADYVT	1153.32		2433.88		0		641.653		476.07		1355.29	3827.11	2119.23		0	0		657.88	164.6	1102.48
Ferritin H chain	6	23	EQEDAIKQFADYVTE	1536.25		1939.23		0		2157.45		43.75		1646.11	0	4171.57		0	0		554.74	5917.61	0
Ferritin H chain	6	24	QEDAIKQFADYVTET	830.784		951.617		0		1263.81		0		1516.68	0	1338.17		0	0		1640.84	1314.9	835.68
Ferritin H chain	6	25	EDAIKQFADYVTETN	2000.8		5335.46		0		0		0		0	0	16006.4		0	0		0	0	0
Ferritin H chain	6	26	DAIKQFADYVTETNR	1003.21		346.347		3150.75		228.38		0		598.58	53.7	386.76		6301.5	0		604.25	80.89	0
Ferritin H chain	6	27	AIKQFADYVTETNRV	775.605		0		3102.42		0		0		0	0	0		6204.84	0		0	0	0
Ferritin H chain	6	28	IKQFADYVTETNRVG	0		0		0		0		0		0	0	0		0	0		0	0	0
Ferritin H chain	6	29	KQFADYVTETNRVGS	0		0		0		0		0		0	0	0		0	0		0	0	0
Ferritin H chain	6	30	QFADYVTETNRVGSG	249.504		615.697		0		49.6467		63.47		0	0	1847.09		0	0		0	0	148.94
Ferritin H chain	6	31	FADYVTETNRVGSGL	325.062		0		344.415		637.223		0		0	0	0		688.83	0		143.76	0	1767.91
Ferritin H chain	6	32	ADYVTETNRVGSGLG	52.3475		0		0		139.593		0		0	0	0		0	0		0	0	418.78
Ferritin H chain	6	33	DYVTETNRVGSGLGQ	1040.88		2775.68		0		0		0		0	0	8327.05		0	0		0	0	0
Ferritin H chain	6	34	YVTETNRVGSGLGQY	3524.13		4164.16		0		5233.51		983.48		2110.42	6549.38	3832.68		0	0		5402.47	1505.27	8792.8
Ferritin H chain	6	35	VTETNRVGSGLGQYL	1989.39		3862.68		0		1442.37		0		173.18	420.85	10994		0	0		2814.91	0	1512.19
Ferritin H chain	6	36	TETNRVGSGLGQYLF	5536.89		6711.84		3724.5		5570.2		0		2536.81	10770.1	6828.62		5052.23	2396.77		7156.72	713.78	8840.11
Ferritin H chain	6	37	ETNRVGSGLGQYLFD	8061.79		7650.03		13395.6		4917.67		1924.01		5833.27	6486.8	10630		14023.5	12767.7		4465.15	1530.26	8757.61
Ferritin H chain	6	38	TNRVGSGLGQYLFDK	436.41		1163.76		0		0		0		0	0	3491.28		0	0		0	0	0
Ferritin H chain	6	39	NRVGSGLGQYLFDKM	199.171		75.03		0		456.093		649.2		157.39	67.7	0		0	0		0	0	1368.28
Ferritin H chain	6	40	RVGSGLGQYLFDKMT	8.66375		23.1033		0		0		0		0	0	69.31		0	0		0	0	0
Ferritin H chain	6	41	VGSGLGQYLFDKMTL	2068.7		5516.53		0		0		0		0	0	16549.6		0	0		0	0	0
Ferritin H chain	6	42	GSGLGQYLFDKMTLK	0		0		0		0		0		0	0	0		0	0		0	0	0
Ferritin H chain	6	43	SGLGQYLFDKMTLKE	0		0		0		0		0		0	0	0		0	0		0	0	0
Ferritin H chain	6	44	GLGQYLFDKMTLKEG	0		0		0		0		0		0	0	0		0	0		0	0	0
Ferritin H chain	6	45	LGQYLFDKMTLKEGS	0		0		0		0		0		0	0	0		0	0		0	0	0
Ferritin H chain	6	46	GQYLFDKMTLKEGSG	0		0		0		0		0		0	0	0		0	0		0	0	0
Ferritin H chain	6	47	QYLFDKMTLKEGSGS	0		0		0		0		0		0	0	0		0	0		0	0	0
Ferritin H chain	6	48	YLFDKMTLKEGSGSG	0		0		0		0		0		0	0	0		0	0		0	0	0
Ferritin H chain	6	49	LFDKMTLKEGSGSGS	0		0		0		0		2992.3		0	0	0		0	0		0	0	0
Ferritin H chain	6	50	FDKMTLKEGSGSGSG	2135.99		5695.96		0		0		0		0	0	17087.9		0	0		0	0	0
Ferritin H chain	6	51	DKMTLKEGSGSGSGE	105.284		280.757		0		0		0		0	0	842.27		0	0		0	0	0
Ferritin H chain	6	52	KMTLKEGSGSGSGEP	576.875		1538.33		0		0		0		0	0	4615		0	0		0	0	0
Ferritin H chain	6	53	MTLKEGSGSGSGEPF	4379.95		10533.9		1163.16		370.55		700.27		202.51	4012.37	27386.7		1633.61	692.72		0	1111.65	0
NPC-2	6	54	TLKEGSGSGSGEPFR	733.759		1954.73		0		1.96		846.15		0	284.9	5579.29		0	0		0	5.88	0
NPC-2	6	55	LKEGSGSGSGEPFRD	4834.18		2863.1		7241.32		5200.5		2850.18		3431.2	5158.1	0		8967.42	5515.23		5700.87	3452.84	6447.79
NPC-2	6	56	KEGSGSGSGEPFRDC	1225.1		0		3000.11		1266.87		2416.25		0	0	0		3779.01	2221.22		2228.08	563.61	1008.91
NPC-2	6	57	EGSGSGSGEPFRDCG	59.6788		0		0		159.143		2425.34		0	0	0		0	0		477.43	0	0
NPC-2	6	58	GSGSGSGEPFRDCGS	144.498		0		0		385.327		820.34		0	0	0		0	0		1155.98	0	0
NPC-2	6	59	SGSGSGEPFRDCGSK	0		0		0		0		0		0	0	0		0	0		0	0	0
NPC-2	6	60	GSGSGEPFRDCGSKF	125.2		0		0		333.867		675.95		0	0	0		0	0		747.26	254.34	0
NPC-2	6	61	SGSGEPFRDCGSKFG	1116.26		2976.69		0		0		206.02		0	0	8930.08		0	0		0	0	0
NPC-2	6	62	GSGEPFRDCGSKFGK	370.836		271.413		0		717.483		0		0	0	814.24		0	0		0	0	2152.45
NPC-2	6	63	SGEPFRDCGSKFGKL	220.566		588.177		0		0		0		0	0	1764.53		0	0		0	0	0
NPC-2	6	64	GEPFRDCGSKFGKLY	110.92		190.213		0		105.573		0		0	570.64	0		0	0		0	284.77	31.95
NPC-2	6	65	EPFRDCGSKFGKLYS	205.105		546.947		0		0		0		0	0	1640.84		0	0		0	0	0
NPC-2	6	66	PFRDCGSKFGKLYSL	62.5288		0		0		166.743		0		0	0	0		0	0		0	0	500.23
NPC-2	6	67	FRDCGSKFGKLYSLT	0		0		0		0		0		0	0	0		0	0		0	0	0
NPC-2	8	2	RDCGSKFGKLYSLTV	522.638		0		0		1393.7		0		0	0	0		0	0		0	0	4181.1
NPC-2	8	3	DCGSKFGKLYSLTVT	0		0		0		0		0		0	0	0		0	0		0	0	0
NPC-2	8	4	CGSKFGKLYSLTVTP	0		0		0		0		0		0	0	0		0	0		0	0	0
NPC-2	8	5	GSKFGKLYSLTVTPC	0		0		0		0		0		0	0	0		0	0		0	0	0
NPC-2	8	6	SKFGKLYSLTVTPCD	564.393		1058.87		0		446.177		0		0	0	3176.61		0	0		0	0	1338.53
NPC-2	8	7	KFGKLYSLTVTPCDR	134.667		0		0		359.113		0		0	0	0		0	0		0	0	1077.34
NPC-2	8	8	FGKLYSLTVTPCDRT	0		0		0		0		0		0	0	0		0	0		0	0	0
NPC-2	8	9	GKLYSLTVTPCDRTP	0		0		0		0		0		0	0	0		0	0		0	0	0
NPC-2	8	10	KLYSLTVTPCDRTPC	0		0		0		0		906.44		0	0	0		0	0		0	0	0
NPC-2	8	11	LYSLTVTPCDRTPCA	0		0		0		0		393.84		0	0	0		0	0		0	0	0
NPC-2	8	12	YSLTVTPCDRTPCAL	335.69		895.173		0		0		0		0	0	2685.52		0	0		0	0	0
NPC-2	8	13	SLTVTPCDRTPCALY	2278.36		4620.3		0		1455.32		101.7		570.17	9443.33	3847.4		0	0		1068.59	289.24	3008.13
NPC-2	8	14	LTVTPCDRTPCALYK	23.3825		62.3533		0		0		0		0	0	187.06		0	0		0	0	0
NPC-2	8	15	TVTPCDRTPCALYKG	0		0		0		0		0		0	0	0		0	0		0	0	0
NPC-2	8	16	VTPCDRTPCALYKGQ	0		0		0		0		0		0	0	0		0	0		0	0	0
NPC-2	8	17	TPCDRTPCALYKGQN	0		0		0		0		0		0	0	0		0	0		0	0	0
NPC-2	8	18	PCDRTPCALYKGQNA	0		0		0		0		0		0	0	0		0	0		0	0	0
NPC-2	8	19	CDRTPCALYKGQNAT	0		0		0		0		0		0	0	0		0	0		0	0	0
NPC-2	8	20	DRTPCALYKGQNATI	0		0		0		0		0		0	0	0		0	0		0	0	0
NPC-2	8	21	RTPCALYKGQNATIT	0		0		0		0		0		0	0	0		0	0		0	0	0
NPC-2	8	22	TPCALYKGQNATITI	0		0		0		0		0		0	0	0		0	0		0	0	0
NPC-2	8	23	PCALYKGQNATITIE	0		0		0		0		0		0	0	0		0	0		0	0	0
NPC-2	8	24	CALYKGQNATITIEF	1148.68		425.903		1742.82		1475.36		0		1277.71	0	0		1946.03	1539.6		3336.11	702.44	387.53
NPC-2	8	25	ALYKGQNATITIEFT	0		0		0		0		0		0	0	0		0	0		0	0	0
NPC-2	8	26	LYKGQNATITIEFTT	0		0		0		0		0		0	0	0		0	0		0	0	0
NPC-2	8	27	YKGQNATITIEFTTQ	0		0		0		0		0		0	0	0		0	0		0	0	0
NPC-2	8	28	KGQNATITIEFTTQE	27.0663		0		0		72.1767		0		0	0	0		0	0		216.53	0	0
NPC-2	8	29	GQNATITIEFTTQET	0		0		0		0		0		0	0	0		0	0		0	0	0
NPC-2	8	30	QNATITIEFTTQETV	0		0		0		0		50.36		0	0	0		0	0		0	0	0
NPC-2	8	31	NATITIEFTTQETVK	0		0		0		0		0		0	0	0		0	0		0	0	0
NPC-2	8	32	ATITIEFTTQETVKD	4498.99		11997.3		0		0		0		15906.8	20085.1	0		0	0		0	0	0
NPC-2	8	33	TITIEFTTQETVKDG	1287.1		3432.27		0		0		0		2920.99	7375.81	0		0	0		0	0	0
NPC-2	8	34	ITIEFTTQETVKDGH	2651.75		6912.48		0		158.86		0		5621.47	15116	0		0	0		272.55	79.43	124.6
NPC-2	8	35	TIEFTTQETVKDGHI	3066.88		7482.34		0		696.003		0		6470.99	15976	0		0	0		785.85	0	1302.16
NPC-2	8	36	IEFTTQETVKDGHIS	2241.91		5043.63		0		934.783		0		3236.05	11894.8	0		0	0		1285.74	0	1518.61
NPC-2	8	37	EFTTQETVKDGHISV	712.636		1900.36		0		0		0		379.45	5321.64	0		0	0		0	0	0
NPC-2	8	38	FTTQETVKDGHISVH	1936.41		5106.77		0		56.9967		0		1880.07	13440.2	0		0	0		0	0	170.99
NPC-2	8	39	TTQETVKDGHISVHG	381.751		1018		0		0		0		0	3054.01	0		0	0		0	0	0
NPC-2	8	40	TQETVKDGHISVHGV	390.829		1042.21		0		0		0		470.84	2655.79	0		0	0		0	0	0
NPC-2	8	41	QETVKDGHISVHGVI	409.382		1091.69		0		0		0		0	3275.06	0		0	0		0	0	0
NPC-2	8	42	ETVKDGHISVHGVIA	0		0		0		0		0		0	0	0		0	0		0	0	0
NPC-2	8	43	TVKDGHISVHGVIAH	708.764		1890.04		0		0		0		126.71	5543.4	0		0	0		0	0	0
NPC-2	8	44	VKDGHISVHGVIAHV	1098.56		2929.49		0		0		0		3057.74	3690.49	2040.24		0	0		0	0	0
NPC-2	8	45	KDGHISVHGVIAHVP	1102.79		2812.86		0		127.923		0		217.56	8221.02	0		0	0		0	383.77	0
NPC-2	8	46	DGHISVHGVIAHVPI	0		0		0		0		0		0	0	0		0	0		0	0	0
NPC-2	8	47	GHISVHGVIAHVPIP	1883.14		4632.54		583.74		0		0		0	0	13897.6		1167.48	0		0	0	0
NPC-2	8	48	HISVHGVIAHVPIPF	6283.42		6877.5		5113.48		6469.3		2032.5		2683.09	17949.4	0		6059.74	4167.22		6103.73	5452.83	7851.33
NPC-2	8	49	ISVHGVIAHVPIPFA	0		0		0		0		0		0	0	0		0	0		0	0	0
NPC-2	8	50	SVHGVIAHVPIPFAL	527.701		1407.2		0		0		0		0	0	4221.61		0	0		0	0	0
NPC-2	8	51	VHGVIAHVPIPFALD	2576.23		4778.48		1078.35		1372.57		817.03		4383.88	6871.79	3079.77		445.41	1711.28		2379.86	548.03	1189.83
NPC-2	8	52	HGVIAHVPIPFALDN	1713.43		2079.92		1683.81		1366.68		1380.07		1509.3	4730.45	0		370.97	2996.65		3805.25	294.78	0
NPC-2	8	53	GVIAHVPIPFALDNS	0		0		0		0		253.64		0	0	0		0	0		0	0	0
NPC-2	8	54	VIAHVPIPFALDNSN	302.873		807.66		0		0		0		247.35	0	2175.63		0	0		0	0	0
NPC-2	8	55	IAHVPIPFALDNSNL	373.442		378.31		876.82		32.99		0		465.62	669.31	0		0	1753.64		0	98.97	0
NPC-2	8	56	AHVPIPFALDNSNLC	402.945		63.2333		1506.87		6.71		489.96		0	0	189.7		0	3013.73		20.13	0	0
NPC-2	8	57	HVPIPFALDNSNLCE	1927.59		2367.43		2994.23		776.647		1507.61		2456.22	0	4646.06		0	5988.46		1919.13	410.81	0
NPC-2	8	58	VPIPFALDNSNLCEF	7837.22		4492.38		18096.9		4342.3		2508.25		7333.27	3008.6	3135.26		17182.7	19011		6970.31	2994.19	3062.4
NPC-2	8	59	PIPFALDNSNLCEFV	3444.46		1253.97		7928.06		2645.87		1485.16		1701.19	2060.73	0		7162.41	8693.7		2677.46	1621.59	3638.57
NPC-2	8	60	IPFALDNSNLCEFVS	492.245		494.083		234.88		661.983		341.52		0	0	1482.25		0	469.76		517.52	564.11	904.32
NPC-2	8	61	PFALDNSNLCEFVSP	1881.03		0		5141.84		1588.2		626.96		0	0	0		3133.51	7150.17		939.31	914.05	2911.24
NPC-2	8	62	FALDNSNLCEFVSPT	0		0		0		0		0		0	0	0		0	0		0	0	0
NPC-2	8	63	ALDNSNLCEFVSPTC	0		0		0		0		0		0	0	0		0	0		0	0	0
NPC-2	8	64	LDNSNLCEFVSPTCP	978.901		0		3915.61		0		0		0	0	0		838.84	6992.37		0	0	0
NPC-2	8	65	DNSNLCEFVSPTCPL	955.683		0		3736.5		57.4867		0		0	0	0		4054.98	3418.02		172.46	0	0
NPC-2	8	66	NSNLCEFVSPTCPLI	1194.41		55.8067		3949.5		496.29		0		0	167.42	0		3419.69	4479.31		1418.6	0	70.27
NPC-2	8	67	SNLCEFVSPTCPLIP	1362.88		0		5451.51		0		0		0	0	0		7272.9	3630.11		0	0	0
NPC-2	10	2	NLCEFVSPTCPLIPS	556.69		0		0		1484.51		0		0	0	0		0	0		0	113.86	4339.66
NPC-2	10	3	LCEFVSPTCPLIPSI	453.167		0		0		1208.45		0		0	0	0		0	0		10.91	0	3614.43
NPC-2	10	4	CEFVSPTCPLIPSIG	291.637		0		0		777.7		0		0	0	0		0	0		0	0	2333.1
NPC-2	10	5	EFVSPTCPLIPSIGK	24.9775		66.6067		0		0		0		0	0	199.82		0	0		0	0	0
NPC-2	10	6	FVSPTCPLIPSIGKY	0		0		0		0		0		0	0	0		0	0		0	0	0
NPC-2	10	7	VSPTCPLIPSIGKYT	0		0		0		0		0		0	0	0		0	0		0	0	0
NPC-2	10	8	SPTCPLIPSIGKYTH	0		0		0		0		0		0	0	0		0	0		0	0	0
NPC-2	10	9	PTCPLIPSIGKYTHT	0		0		0		0		0		0	0	0		0	0		0	0	0
NPC-2	10	10	TCPLIPSIGKYTHTY	0		0		0		0		0		0	0	0		0	0		0	0	0
NPC-2	10	11	CPLIPSIGKYTHTYS	0		0		0		0		0		0	0	0		0	0		0	0	0
NPC-2	10	12	PLIPSIGKYTHTYSL	259.433		691.82		0		0		0		0	0	2075.46		0	0		0	0	0
NPC-2	10	13	LIPSIGKYTHTYSLY	1635.03		1999.81		0		2360.28		0		0	5999.42	0		0	0		1432.66	638.74	5009.43
NPC-2	10	14	IPSIGKYTHTYSLYV	3358.47		8955.91		0		0		0		0	0	26867.7		0	0		0	0	0
NPC-2	10	15	PSIGKYTHTYSLYVK	427.141		1139.04		0		0		0		0	0	3417.13		0	0		0	0	0
NPC-2	10	16	SIGKYTHTYSLYVKA	0		0		0		0		0		0	0	0		0	0		0	0	0
NPC-2	10	17	IGKYTHTYSLYVKAM	219.389		585.037		0		0		0		0	0	1755.11		0	0		0	0	0
NPC-2	10	18	GKYTHTYSLYVKAMY	78.1025		208.273		0		0		0		0	0	624.82		0	0		0	0	0
NPC-2	10	19	KYTHTYSLYVKAMYP	0		0		0		0		0		0	0	0		0	0		0	0	0
NPC-2	10	20	YTHTYSLYVKAMYPS	0		0		0		0		0		0	0	0		0	0		0	0	0
NPC-2	10	21	THTYSLYVKAMYPSI	0		0		0		0		0		0	0	0		0	0		0	0	0
NPC-2	10	22	HTYSLYVKAMYPSIS	0		0		0		0		0		0	0	0		0	0		0	0	0
NPC-2	10	23	TYSLYVKAMYPSISL	0		0		0		0		0		0	0	0		0	0		0	0	0
NPC-2	10	24	YSLYVKAMYPSISLT	0		0		0		0		0		0	0	0		0	0		0	0	0
NPC-2	10	25	SLYVKAMYPSISLTI	3475.3		9267.45		0		0		0		0	0	27802.4		0	0		0	0	0
NPC-2	10	26	LYVKAMYPSISLTIR	355.246		947.323		0		0		0		0	0	2841.97		0	0		0	0	0
NPC-2	10	27	YVKAMYPSISLTIRW	1684.36		2545.31		965.26		1302.82		115.96		0	2880.2	4755.72		1930.52	0		426.91	1219.42	2262.14
NPC-2	10	28	VKAMYPSISLTIRWE	9139.4		9511.93		12249.5		6693.49		2805.34		6364.78	8667.91	13503.1		16595.7	7903.26		6097.15	4449.61	9533.71
NPC-2	10	29	KAMYPSISLTIRWEL	10005.1		11075.1		9995.22		8941.81		1459.25		5840.56	14263.1	13121.6		10748.5	9241.9		7468.74	3728.59	15628.1
NPC-2	10	30	AMYPSISLTIRWELQ	8961.61		10525.1		8554.28		7669.64		4826.16		4974.76	14018.4	12582.3		10090.2	7018.34		6509.93	4109.83	12389.2
NPC-2	10	31	MYPSISLTIRWELQD	15142.2		15092.9		16059.2		14580		7922.62		12171.5	23869.8	9237.39		18655.2	13463.2		11408	9232.93	23099.2
NPC-2	10	32	YPSISLTIRWELQDS	7571.71		5193.73		8701.81		9196.3		7914.33		5882.35	5403.72	4295.12		11768.9	5634.76		7174.59	5380.34	15034
NPC-2	10	33	PSISLTIRWELQDSS	3836.07		2584.02		2777.21		5794.03		1064.48		3356.29	0	4395.77		5554.42	0		5904.03	3219.53	8258.53
NPC-2	10	34	SISLTIRWELQDSSN	6402.23		7220.81		6645.62		5421.4		2852.37		7329.75	2123.79	12208.9		9006.19	4285.05		5207.67	2568.33	8488.19
NPC-2	10	35	ISLTIRWELQDSSNE	10572.3		7827.08		10585.5		13308.7		3250.95		12317.2	6110.75	5053.29		15060	6110.96		11255.3	10354.5	18316.2
NPC-2	10	36	SLTIRWELQDSSNED	7801.81		4596.17		12966.2		7564.52		3492.93		4501.51	0	9287.01		15564.1	10368.4		6174.19	7670.79	8848.59
NPC-2	10	37	LTIRWELQDSSNEDI	9808.2		7327.31		15984		8171.9		3790.2		9215.26	2622.7	10144		18175.9	13792.1		8244.86	5100.36	11170.5
NPC-2	10	38	TIRWELQDSSNEDIV	6514.16		4929.64		7665.17		7331.33		2216.35		8472.74	4443.43	1872.76		10711.8	4618.54		5610.58	4542.9	11840.5
NPC-2	10	39	IRWELQDSSNEDIVC	2920.9		2153.2		3699.88		3169.28		2209.95		1510.14	0	4949.47		4401.95	2997.8		2973.87	1166.95	5367.03
NPC-2	10	40	RWELQDSSNEDIVCV	2750.05		2367.95		270.28		4785.33		736.12		4161.82	0	2942.03		0	540.56		3325.25	1977.19	9053.54
NPC-2	10	41	WELQDSSNEDIVCVE	2825.39		1027.72		3647.56		4074.94		2421.17		3083.17	0	0		3098.68	4196.43		4918.54	2525.66	4780.63
NPC-2	10	42	ELQDSSNEDIVCVEF	1221.2		373.26		3260.78		709.42		800.79		386.79	0	732.99		2857.22	3664.34		1323.48	804.78	0
NPC-2	10	43	LQDSSNEDIVCVEFP	2861.59		1224.95		6070.69		2358.84		2763.99		2226.47	530.29	918.08		6961.95	5179.43		3609.08	1517.65	1949.79
NPC-2	10	44	QDSSNEDIVCVEFPV	1355.46		767.493		407.37		2575.49		619.74		519.62	0	1782.86		312.84	501.9		2913.95	1459.41	3353.12
NPC-2	10	45	DSSNEDIVCVEFPVQ	867.169		872.207		0		1440.24		3230.65		0	0	2616.62		0	0		2451.93	904.51	964.29
NPC-2	10	46	SSNEDIVCVEFPVQL	898.678		1163.84		0		1232.63		0		15.63	2182.34	1293.55		0	0		1981.24	236.42	1480.24
NPC-2	10	47	SNEDIVCVEFPVQLI	636.899		1117.54		0		580.857		0		0	2468.95	883.67		0	0		1349.35	0	393.22
NPC-2	10	48	NEDIVCVEFPVQLIG	165.267		176.3		0		264.413		0		0	528.9	0		0	0		793.24	0	0
NPC-2	10	49	EDIVCVEFPVQLIGS	0		0		0		0		0		0	0	0		0	0		0	0	0
NPC-2	10	50	DIVCVEFPVQLIGSG	0		0		0		0		0		0	0	0		0	0		0	0	0
NPC-2	10	51	IVCVEFPVQLIGSGS	0		0		0		0		0		0	0	0		0	0		0	0	0
NPC-2	10	52	VCVEFPVQLIGSGSG	0		0		0		0		0		0	0	0		0	0		0	0	0
NPC-2	10	53	CVEFPVQLIGSGSGS	0		0		0		0		0		0	0	0		0	0		0	0	0
NPC-2	10	54	VEFPVQLIGSGSGSG	0		0		0		0		0		0	0	0		0	0		0	0	0
Blank	10	55	0	0		0		0		0		0		0	0	0		0	0		0	0	0
Blank	10	56	0	0		0		0		0		0		0	0	0		0	0		0	0	0
Blank	10	57	0	0		0		0		0		0		0	0	0		0	0		0	0	0
Blank	10	58	0	0		0		0		0		0		0	0	0		0	0		0	0	0
Blank	10	59	0	0		0		0		0		0		0	0	0		0	0		0	0	0
Blank	10	60	0	0		0		0		0		0		0	0	0		0	0		0	0	0
Blank	10	61	0	0		0		0		0		0		0	0	0		0	0		0	0	0
Blank	10	62	0	0		0		0		0		0		0	0	0		0	0		0	0	0
Blank	10	63	0	0		0		0		0		0		0	0	0		0	0		0	0	0
Blank	10	64	0	0		0		0		0		0		0	0	0		0	0		0	0	0
Blank	10	65	0	0		0		0		0		0		0	0	0		0	0		0	0	0
Blank	10	66	0	67.675		0		270.7		0		0		0	0	0		0	541.4		0	0	0
Blank	10	67	0	243.204		0		972.815		0		0		0	0	0		0	1945.63		0	0	0
Asp endopeptidase	12	2	GSGSGSGQLDTNYEV	6732.26		9264.21		5506.49		5017.5		411.82		10091.4	0	17701.2		6986.59	4026.38		536.91	13861.5	654.11
Asp endopeptidase	12	3	GSGSGQLDTNYEVSD	9290.88		17970.1		1363.15		5896.76		773.75		26416.2	941.61	26552.7		1140.49	1585.82		0	17690.3	0
Asp endopeptidase	12	4	GSGQLDTNYEVSDET	15132.3		26157.2		8478.67		8543.25		0		36133.5	5230.87	37107.3		4891.39	12066		2811.88	22184.6	633.24
Asp endopeptidase	12	5	GQLDTNYEVSDETVS	10913.8		22812.9		1254.43		5454.28		0		33941.9	5035.42	29461.4		2508.86	0		588.72	15774.1	0
Asp endopeptidase	12	6	LDTNYEVSDETVSDN	8056.79		13195.7		4796.07		5091.74		0		22495.3	4189.78	12901.9		6952.35	2639.78		0	15275.2	0
Asp endopeptidase	12	7	TNYEVSDETVSDNNK	2882.1		4831.77		0		2853.82		0		13700.4	0	794.87		0	0		0	8561.45	0
Asp endopeptidase	12	8	YEVSDETVSDNNKWA	417.934		299.32		0		815.17		0		897.96	0	0		0	0		0	2445.51	0
Asp endopeptidase	12	9	VSDETVSDNNKWAVL	0		0		0		0		0		0	0	0		0	0		0	0	0
Asp endopeptidase	12	10	DETVSDNNKWAVLVA	0		0		0		0		0		0	0	0		0	0		0	0	0
Asp endopeptidase	12	11	TVSDNNKWAVLVAGS	0		0		0		0		0		0	0	0		0	0		0	0	0
Asp endopeptidase	12	12	SDNNKWAVLVAGSNG	833.611		2222.96		0		0		0		0	0	6668.89		0	0		0	0	0
Asp endopeptidase	12	13	NNKWAVLVAGSNGYF	4135.37		6550.9		4699.53		1343.74		0		0	13657.2	5995.54		8398.11	1000.94		0	24.42	4006.8
Asp endopeptidase	12	14	KWAVLVAGSNGYFNY	5423.04		8725.61		5187.72		2277.36		0		397.15	25779.7	0		9062.49	1312.94		2354.78	952.56	3524.74
Asp endopeptidase	12	15	AVLVAGSNGYFNYRH	2813.3		2631.77		7305.56		0		0		0	7895.3	0		9680.31	4930.81		0	0	0
Asp endopeptidase	12	16	LVAGSNGYFNYRHQA	429.108		0		1716.43		0		0		0	0	0		3432.86	0		0	0	0
Asp endopeptidase	12	17	AGSNGYFNYRHQADV	1452.99		1716.26		2663.19		382.917		50.81		0	3114.62	2034.15		5326.38	0		0	0	1148.75
Asp endopeptidase	12	18	SNGYFNYRHQADVCH	6323.73		9149.95		9583.47		1324.37		1764.93		3950.64	15078.1	8421.12		14191.9	4975.02		1839.36	0	2133.74
Asp endopeptidase	12	19	GYFNYRHQADVCHAY	9896.81		14002.4		10084.1		5666.36		2106.29		2012.07	29801.5	10193.5		16388.5	3779.72		6707.47	2142.95	8148.66
Asp endopeptidase	12	20	FNYRHQADVCHAYHV	12947.7		24358.8		8864.8		4258.52		1962.2		6076.55	25260.4	41739.5		14201.5	3528.08		5320.2	1756.82	5698.54
Asp endopeptidase	12	21	YRHQADVCHAYHVLR	10392.1		13771.4		12196.4		5809.82		1109.46		5043.06	16854.5	19416.8		15836.8	8556.05		2787.8	3892.4	10749.2
Asp endopeptidase	12	22	HQADVCHAYHVLRSK	629.309		910.837		0		767.32		0		0	0	2732.51		0	0		0	0	2301.96
Asp endopeptidase	12	23	ADVCHAYHVLRSKGI	3716.93		9911.81		0		0		0		0	0	29735.4		0	0		0	0	0
Asp endopeptidase	12	24	VCHAYHVLRSKGIKP	3281.35		1612.82		0		7137.46		0		0	0	4838.45		0	0		0	0	21412.4
Asp endopeptidase	12	25	HAYHVLRSKGIKPEH	306.435		523.02		0		294.14		0		0	0	1569.06		0	0		0	0	882.42
Asp endopeptidase	12	26	YHVLRSKGIKPEHII	0		0		0		0		0		0	0	0		0	0		0	0	0
Asp endopeptidase	12	27	VLRSKGIKPEHIITM	0		0		0		0		0		0	0	0		0	0		0	0	0
Asp endopeptidase	12	28	RSKGIKPEHIITMMY	1728.57		609.033		0		4000.48		0		0	0	1827.1		0	0		0	0	12001.4
Asp endopeptidase	12	29	KGIKPEHIITMMYDD	5835.64		3696.87		8659.32		6091.95		16507.3		6867.94	1085.66	3137.01		14316.6	3002.01		7252.73	6100.58	4922.53
Asp endopeptidase	12	30	IKPEHIITMMYDDIA	4883.9		7466.61		5286.84		2032.57		21604.3		5400.22	6378.22	10621.4		10249.5	324.21		1959.07	1075.45	3063.18
Asp endopeptidase	12	31	PEHIITMMYDDIAYN	12163.7		11281.7		14442.8		11526.4		6082.23		10541.8	17978.5	5324.93		22565.7	6319.86		16679.2	6135.47	11764.4
Asp endopeptidase	12	32	HIITMMYDDIAYNLM	5624.14		5534.32		7907.15		4191.94		3262.68		7760.06	8238.45	604.45		14026.5	1787.76		6013.35	1221.74	5340.74
Asp endopeptidase	12	33	ITMMYDDIAYNLMNP	3903.88		4917.62		7419.65		546.287		3270.8		3157.87	0	11595		14839.3	0		1638.86	0	0
Asp endopeptidase	12	34	MMYDDIAYNLMNPFP	12307.8		9201.32		20994.9		9622.74		8421.97		6437.99	12629	8536.95		31885.2	10104.7		13795.1	6204.1	8869.03
Asp endopeptidase	12	35	YDDIAYNLMNPFPGK	2222.93		3966.61		0		1961.21		0		0	0	11899.8		0	0		0	0	5883.62
Asp endopeptidase	12	36	DIAYNLMNPFPGKLF	2497.83		3610.52		1587.85		1991.79		0		1106.39	6915.26	2809.91		3175.7	0		2422.41	724.23	2828.72
Asp endopeptidase	12	37	AYNLMNPFPGKLFND	3820.66		3068.06		6225.36		2970.12		0		1752.64	303.13	7148.41		11690.4	760.35		2341.86	807.71	5760.79
Asp endopeptidase	12	38	NLMNPFPGKLFNDYN	6564.27		8634.3		5209.1		5397.69		6642.34		3910.14	8465.72	13527		10418.2	0		5151.19	1088.38	9953.5
Asp endopeptidase	12	39	MNPFPGKLFNDYNHK	3290.49		8774.65		0		0		0		0	0	26324		0	0		0	0	0
Asp endopeptidase	12	40	PFPGKLFNDYNHKDW	18214.3		27308.5		15743		10767.8		4393.25		21147	35301.1	25477.2		22932	8553.92		10261.4	4687.9	17354
Asp endopeptidase	12	41	PGKLFNDYNHKDWYK	1875.25		5000.67		0		0		259.72		4615.7	3731.56	6654.76		0	0		0	0	0
Asp endopeptidase	12	42	KLFNDYNHKDWYKGV	792.075		2112.2		0		0		0		562.15	2940.16	2834.29		0	0		0	0	0
Asp endopeptidase	12	43	FNDYNHKDWYKGVVI	1712.28		4566.07		0		0		0		1025.07	7541.6	5131.55		0	0		0	0	0
Asp endopeptidase	12	44	DYNHKDWYKGVVIDY	5368.54		7517.44		2060.01		5425.34		2272.55		6159.35	14636.9	1756.08		4120.01	0		6852.13	2098.11	7325.79
Asp endopeptidase	12	45	NHKDWYKGVVIDYRG	4600.62		12268.3		0		0		1695.36		604.04	1836.49	34364.4		0	0		0	0	0
Asp endopeptidase	12	46	KDWYKGVVIDYRGKK	689.054		1199.95		0		637.527		0		0	0	3599.85		0	0		0	0	1912.58
Asp endopeptidase	12	47	WYKGVVIDYRGKKVN	3257.36		8686.29		0		0		0		0	0	26058.9		0	0		0	0	0
Asp endopeptidase	12	48	KGVVIDYRGKKVNSK	3878.76		5671.71		0		4671.65		0		0	0	17015.1		0	0		0	0	14014.9
Asp endopeptidase	12	49	VVIDYRGKKVNSKTF	5528.51		13534.9		0		1207.84		0		0	0	40604.6		0	0		0	0	3623.53
Asp endopeptidase	12	50	IDYRGKKVNSKTFLK	7034.21		10866.1		0		7891.77		0		0	0	32598.4		0	0		0	0	23675.3
Asp endopeptidase	12	51	YRGKKVNSKTFLKVL	5482.71		8502.51		0		6118.04		0		0	0	25507.5		0	0		0	0	18354.1
Asp endopeptidase	12	52	GKKVNSKTFLKVLKG	2863.43		7635.82		0		0		0		0	0	22907.5		0	0		0	0	0
Asp endopeptidase	12	53	KVNSKTFLKVLKGDK	446.635		1191.03		0		0		0		0	0	3573.08		0	0		0	0	0
Asp endopeptidase	12	54	NSKTFLKVLKGDKSA	280.546		748.123		0		0		0		0	0	2244.37		0	0		0	0	0
Asp endopeptidase	12	55	KTFLKVLKGDKSAGG	1662.03		4432.08		0		0		0		0	0	13296.2		0	0		0	0	0
Asp endopeptidase	12	56	FLKVLKGDKSAGGKV	4336.53		11564.1		0		0		0		0	0	34692.3		0	0		0	0	0
Asp endopeptidase	12	57	KVLKGDKSAGGKVLK	1466.62		3371.92		0		539.063		0		0	0	10115.8		0	0		0	0	1617.19
Asp endopeptidase	12	58	LKGDKSAGGKVLKSG	1172.41		3126.43		0		0		0		0	0	9379.28		0	0		0	0	0
Asp endopeptidase	12	59	GDKSAGGKVLKSGKN	0		0		0		0		0		0	0	0		0	0		0	0	0
Asp endopeptidase	12	60	KSAGGKVLKSGKNDD	220.045		586.787		0		0		0		0	0	1760.36		0	0		0	0	0
Asp endopeptidase	12	61	AGGKVLKSGKNDDVF	53.615		142.973		0		0		613.46		428.92	0	0		0	0		0	0	0
Asp endopeptidase	12	62	GKVLKSGKNDDVFIY	0		0		0		0		0		0	0	0		0	0		0	0	0
Asp endopeptidase	12	63	VLKSGKNDDVFIYFT	0.12375		0.33		0		0		0		0	0	0.99		0	0		0	0	0
Asp endopeptidase	12	64	KSGKNDDVFIYFTDH	710.051		1558.64		0		334.833		1314.66		0	4675.91	0		0	0		1004.5	0	0
Asp endopeptidase	12	65	GKNDDVFIYFTDHGA	134.159		357.757		0		0		569.4		0	1073.27	0		0	0		0	0	0
Asp endopeptidase	12	66	NDDVFIYFTDHGAPG	2796.43		5763.96		2539.79		0		3521.85		0	17117.8	174.1		4352.35	727.23		0	0	0
Asp endopeptidase	12	67	DVFIYFTDHGAPGLI	3731.83		5550.42		5538.38		708.863		1096.01		0	16651.3	0		6650.25	4426.51		566.21	0	1560.38
Asp endopeptidase	14	2	FIYFTDHGAPGLIAF	6592.73		7074.05		9702.25		4038.41		475.39		0	17012.2	4209.9		11146.6	8257.89		2557.54	678.14	8879.54
Asp endopeptidase	14	3	YFTDHGAPGLIAFPD	6657.09		5179.34		12312		4364.92		3581.07		6799.11	7564.89	1174.02		13808.5	10815.4		4321.28	1957.65	6815.84
Asp endopeptidase	14	4	TDHGAPGLIAFPDDE	9536.49		3050.8		28246.2		3549.06		5102.3		4838.06	0	4314.33		31055	25437.3		3333.89	4631.5	2681.78
Asp endopeptidase	14	5	HGAPGLIAFPDDELY	8077.11		3906.76		18233.4		5476.58		10822.5		7709.93	4010.35	0		21275.1	15191.8		5222.14	5831.74	5375.86
Asp endopeptidase	14	6	APGLIAFPDDELYAK	1643.14		3027.78		2030.89		0		0		473.82	1139.15	7470.38		4061.78	0		0	0	0
Asp endopeptidase	14	7	GLIAFPDDELYAKEF	11008.1		6793.91		22657.8		7455.79		1450.68		5330.41	8872.29	6179.04		27840	17475.7		5437.56	6256.49	10673.3
Asp endopeptidase	14	8	IAFPDDELYAKEFMS	11912.6		10539.8		19502.1		8225.6		580.04		5388.09	8725.73	17505.6		21206.3	17798		4919.59	5390.46	14366.7
Asp endopeptidase	14	9	FPDDELYAKEFMSTL	12877		11428.1		18933.5		10288.2		1353.3		7635.32	19410.2	7238.79		21761.8	16105.2		4602.42	7031.19	19231.1
Asp endopeptidase	14	10	DDELYAKEFMSTLKY	2631.12		3292.96		0		3723.36		0		101.9	0	9776.97		0	0		0	4935.12	6234.97
Asp endopeptidase	14	11	ELYAKEFMSTLKYLH	1811.66		4831.11		0		0		0		0	532.18	13961.1		0	0		0	0	0
Asp endopeptidase	14	12	YAKEFMSTLKYLHSH	5461.26		14563.3		0		0		0		0	0	43690		0	0		0	0	0
Asp endopeptidase	14	13	KEFMSTLKYLHSHKR	3494.69		9319.18		0		0		0		0	0	27957.5		0	0		0	0	0
Asp endopeptidase	14	14	FMSTLKYLHSHKRYS	4632.99		12354.6		0		0		114.13		0	0	37063.9		0	0		0	0	0
Asp endopeptidase	14	15	STLKYLHSHKRYSKL	7042.35		12720.5		0		6059.15		0		0	0	38161.4		0	0		0	0	18177.5
Asp endopeptidase	14	16	LKYLHSHKRYSKLVI	913.465		0		0		2435.91		0		0	0	0		0	0		0	0	7307.72
Asp endopeptidase	14	17	YLHSHKRYSKLVIYI	0		0		0		0		0		0	0	0		0	0		0	0	0
Asp endopeptidase	14	18	HSHKRYSKLVIYIEA	0		0		0		0		0		0	0	0		0	0		0	0	0
Asp endopeptidase	14	19	HKRYSKLVIYIEACE	142.911		305.623		0		75.4733		904.98		0	0	916.87		0	0		0	226.42	0
Asp endopeptidase	14	20	RYSKLVIYIEACESG	329.27		878.053		0		0		0		0	0	2634.16		0	0		0	0	0
Asp endopeptidase	14	21	SKLVIYIEACESGSM	738.72		1969.92		0		0		0		0	0	5909.76		0	0		0	0	0
Asp endopeptidase	14	22	LVIYIEACESGSMFQ	5778.02		7724.29		8001.55		2349.41		831.44		2047.63	6453.03	14672.2		13318	2685.05		2595.59	2424.62	2028.03
Asp endopeptidase	14	23	IYIEACESGSMFQRI	8926.49		8343.26		15591.2		5066.56		230.16		7861.5	11643.1	5525.16		14585.5	16597		4911.14	4017.39	6271.14
Asp endopeptidase	14	24	IEACESGSMFQRILP	757.965		72.29		2711.32		141.4		1067.68		216.87	0	0		5422.65	0		0	424.2	0
Asp endopeptidase	14	25	ACESGSMFQRILPSN	3.93		0		15.72		0		0		0	0	0		31.44	0		0	0	0
Asp endopeptidase	14	26	ESGSMFQRILPSNLS	386.289		1030.1		0		0		0		0	0	3090.31		0	0		0	0	0
Asp endopeptidase	14	27	GSMFQRILPSNLSIY	1264.21		1143.72		0		2227.5		0		0	3431.16	0		0	0		609.75	745.3	5327.46
Asp endopeptidase	14	28	MFQRILPSNLSIYAT	0		0		0		0		0		0	0	0		0	0		0	0	0
Asp endopeptidase	14	29	QRILPSNLSIYATTA	0		0		0		0		0		0	0	0		0	0		0	0	0
Asp endopeptidase	14	30	ILPSNLSIYATTAAS	0		0		0		0		0		0	0	0		0	0		0	0	0
Asp endopeptidase	14	31	PSNLSIYATTAASPT	0		0		0		0		0		0	0	0		0	0		0	0	0
Asp endopeptidase	14	32	NLSIYATTAASPTES	0		0		0		0		0		0	0	0		0	0		0	0	0
Asp endopeptidase	14	33	SIYATTAASPTESSY	265.373		0		0		707.66		103.2		0	0	0		0	0		0	668.21	1454.77
Asp endopeptidase	14	34	YATTAASPTESSYGT	0		0		0		0		0		0	0	0		0	0		0	0	0
Asp endopeptidase	14	35	TTAASPTESSYGTFC	474.08		0		1896.32		0		0		0	0	0		3792.64	0		0	0	0
Asp endopeptidase	14	36	AASPTESSYGTFCDD	4278.28		1080.44		14139		902.31		1878.44		926.09	0	2315.23		18874.1	9403.92		430.15	1933.03	343.75
Asp endopeptidase	14	37	SPTESSYGTFCDDPT	3391.32		1152.37		9266.27		1713.64		3007.8		3457.1	0	0		14594.3	3938.28		1063.85	514.2	3562.88
Asp endopeptidase	14	38	TESSYGTFCDDPTIT	841.951		131.603		3170.4		0		445.5		394.81	0	0		6340.8	0		0	0	0
Asp endopeptidase	14	39	SSYGTFCDDPTITTC	245.33		0		981.32		0		0		0	0	0		1962.64	0		0	0	0
Asp endopeptidase	14	40	YGTFCDDPTITTCLA	136.985		0		547.94		0		0		0	0	0		1095.88	0		0	0	0
Asp endopeptidase	14	41	TFCDDPTITTCLADL	1120.82		734.06		3382.19		0		495.96		1241.87	0	960.31		5501.74	1262.65		0	0	0
Asp endopeptidase	14	42	CDDPTITTCLADLYS	2128.16		784.05		5230.62		1403.95		1538.98		2244.4	107.75	0		8106.46	2354.79		1460.34	327.28	2424.24
Asp endopeptidase	14	43	DPTITTCLADLYSYD	2025.29		1606.67		5572.53		79.09		2472.3		147.89	0	4672.12		10289.5	855.52		0	237.27	0
Asp endopeptidase	14	44	TITTCLADLYSYDWI	5425.93		512.853		16972.6		2641.2		6370.55		1538.56	0	0		24387.4	9557.84		2597.84	891.86	4433.89
Asp endopeptidase	14	45	TTCLADLYSYDWIVD	2986.84		947.88		10362.2		108.88		4411.47		408.92	0	2434.72		14436.6	6287.83		326.64	0	0
Asp endopeptidase	14	46	CLADLYSYDWIVDSQ	5193.86		3897.16		8865.98		4042.49		3653.51		4066.75	1741.69	5883.04		13119.7	4612.22		4558.26	2554.68	5014.53
Asp endopeptidase	14	47	ADLYSYDWIVDSQTH	9492.73		10692.1		8797.26		8757.02		1746.91		7136.68	10818.2	14121.4		13539.8	4054.71		10028.1	3332.7	12910.2
Asp endopeptidase	14	48	LYSYDWIVDSQTHHL	10004		8909.37		11121.2		10353.8		1400.24		7128.27	16723.5	2876.34		16463.2	5779.19		9613.51	4498.6	16949.2
Asp endopeptidase	14	49	SYDWIVDSQTHHLTQ	2300.43		3126.47		2213.89		1532.08		1390.34		1938.53	7440.87	0		4427.78	0		845.87	679.6	3070.76
Asp endopeptidase	14	50	DWIVDSQTHHLTQRT	17.47		0		0		46.5867		0		0	0	0		0	0		0	139.76	0
Asp endopeptidase	14	51	IVDSQTHHLTQRTLD	789.074		1209.55		0		894.647		0		3628.65	0	0		0	0		1774.26	475.9	433.78
Asp endopeptidase	14	52	DSQTHHLTQRTLDQQ	1246.1		3322.94		0		0		920.68		1447.99	0	8520.84		0	0		0	0	0
Asp endopeptidase	14	53	QTHHLTQRTLDQQYK	295.971		789.257		0		0		0		0	0	2367.77		0	0		0	0	0
Asp endopeptidase	14	54	HHLTQRTLDQQYKEV	2746.3		6452.78		0		870.7		210.62		1641.93	0	17716.4		0	0		0	0	2612.1
Asp endopeptidase	14	55	LTQRTLDQQYKEVKR	119.946		319.857		0		0		0		959.57	0	0		0	0		0	0	0
Asp endopeptidase	14	56	QRTLDQQYKEVKRET	147.215		392.573		0		0		0		1177.72	0	0		0	0		0	0	0
Asp endopeptidase	14	57	TLDQQYKEVKRETNL	0		0		0		0		0		0	0	0		0	0		0	0	0
Asp endopeptidase	14	58	DQQYKEVKRETNLSH	0		0		0		0		0		0	0	0		0	0		0	0	0
Asp endopeptidase	14	59	QYKEVKRETNLSHVQ	389.681		1039.15		0		0		0		0	0	3117.45		0	0		0	0	0
Asp endopeptidase	14	60	KEVKRETNLSHVQRY	0		0		0		0		0		0	0	0		0	0		0	0	0
Asp endopeptidase	14	61	VKRETNLSHVQRYGD	3079.92		7756.42		0		456.713		1252.17		0	0	23269.3		0	0		0	0	1370.14
Asp endopeptidase	14	62	RETNLSHVQRYGDTR	109.339		291.57		0		0		1884.35		874.71	0	0		0	0		0	0	0
Asp endopeptidase	14	63	TNLSHVQRYGDTRMG	0		0		0		0		354.22		0	0	0		0	0		0	0	0
Asp endopeptidase	14	64	LSHVQRYGDTRMGKL	0		0		0		0		0		0	0	0		0	0		0	0	0
Asp endopeptidase	14	65	HVQRYGDTRMGKLHV	0		0		0		0		0		0	0	0		0	0		0	0	0
Asp endopeptidase	14	66	QRYGDTRMGKLHVSE	1.9875		5.3		0		0		0		0	0	15.9		0	0		0	0	0
Asp endopeptidase	14	67	YGDTRMGKLHVSEFQ	395.714		0		1582.86		0		1396.75		0	0	0		2612.62	553.09		0	0	0
Asp endopeptidase	16	2	DTRMGKLHVSEFQGS	72.5563		193.483		0		0		0		0	0	580.45		0	0		0	0	0
Asp endopeptidase	16	3	RMGKLHVSEFQGSRD	622.176		1319.41		0		339.727		1055.57		0	0	3958.23		0	0		0	904.98	114.2
Asp endopeptidase	16	4	GKLHVSEFQGSRDKS	4.20375		11.21		0		0		0		0	0	33.63		0	0		0	0	0
Asp endopeptidase	16	5	LHVSEFQGSRDKSST	0		0		0		0		0		0	0	0		0	0		0	0	0
Asp endopeptidase	16	6	VSEFQGSRDKSSTEN	5328.12		14208.3		0		0		0		0	0	42625		0	0		0	0	0
Asp endopeptidase	16	7	EFQGSRDKSSTENDE	7445.85		12155		8660.01		1927.25		957.08		293.33	0	36171.7		10643	6677.06		0	2925.62	2856.12
Asp endopeptidase	16	8	QGSRDKSSTENDEPP	722.615		248.657		1790.99		484.32		2367.49		0	0	745.97		3581.99	0		0	910.4	542.56
Asp endopeptidase	16	9	SRDKSSTENDEPPMK	2122.58		230.023		0		5430.18		0		0	0	690.07		0	0		0	0	16290.5
Asp endopeptidase	16	10	DKSSTENDEPPMKPR	1990.61		1002.02		0		4306.27		0		0	0	3006.07		0	0		0	0	12918.8
Asp endopeptidase	16	11	SSTENDEPPMKPRHS	2210.45		0		0		5894.54		0		0	0	0		0	0		0	0	17683.6
Asp endopeptidase	16	12	TENDEPPMKPRHSIA	3232.96		7138.34		0		1482.89		0		0	0	21415		0	0		0	0	4448.67
Asp endopeptidase	16	13	NDEPPMKPRHSIASR	1467.37		0		0		3912.98		0		0	0	0		0	0		0	34.73	11704.2
Asp endopeptidase	16	14	EPPMKPRHSIASRDI	1960.89		1070.41		87.68		4100.17		0		0	0	3211.23		175.36	0		0	0	12300.5
Asp endopeptidase	16	15	PMKPRHSIASRDIPL	1010.27		1808.9		1327.72		0		0		924.22	0	4502.49		2655.44	0		0	0	0
Asp endopeptidase	16	16	KPRHSIASRDIPLHT	2318.49		6182.65		0		0		0		0	0	18548		0	0		0	0	0
Asp endopeptidase	16	17	RHSIASRDIPLHTLH	8977.69		10266.1		10330.9		6787.16		5943.69		7012.04	17991.7	5794.44		11876.6	8785.25		2939.18	4668	12754.3
Asp endopeptidase	16	18	SIASRDIPLHTLHRQ	3329		3199.21		5955.59		1707.73		1097.87		1381.84	4274.26	3941.54		8635.56	3275.62		0	2292.43	2830.76
Asp endopeptidase	16	19	ASRDIPLHTLHRQIM	786.494		109.527		2968.55		8.76		67.57		328.58	0	0		5937.09	0		0	0	26.28
Asp endopeptidase	16	20	RDIPLHTLHRQIMMT	0		0		0		0		654.25		0	0	0		0	0		0	0	0
Asp endopeptidase	16	21	IPLHTLHRQIMMTNN	0		0		0		0		0		0	0	0		0	0		0	0	0
Asp endopeptidase	16	22	LHTLHRQIMMTNNAE	0		0		0		0		0		0	0	0		0	0		0	0	0
Asp endopeptidase	16	23	TLHRQIMMTNNAEDK	30.575		81.5333		0		0		0		0	0	244.6		0	0		0	0	0
Asp endopeptidase	16	24	HRQIMMTNNAEDKSF	234.479		0		937.915		0		0		0	0	0		1875.83	0		0	0	0
Asp endopeptidase	16	25	QIMMTNNAEDKSFLM	0		0		0		0		271.12		0	0	0		0	0		0	0	0
Asp endopeptidase	16	26	MMTNNAEDKSFLMQI	0		0		0		0		65.01		0	0	0		0	0		0	0	0
Asp endopeptidase	16	27	TNNAEDKSFLMQILG	574.656		1532.42		0		0		0		0	0	4597.25		0	0		0	0	0
Asp endopeptidase	16	28	NAEDKSFLMQILGLK	3745.28		9987.41		0		0		0		0	0	29962.2		0	0		0	0	0
Asp endopeptidase	16	29	EDKSFLMQILGLKLK	5403.54		14384.7		0		24.7833		0		0	0	43154		0	0		0	0	74.35
Asp endopeptidase	16	30	KSFLMQILGLKLKRR	7191.78		7698.61		0		11479.5		161.19		1084.11	0	22011.7		0	0		0	5580.19	28858.3
Asp endopeptidase	16	31	FLMQILGLKLKRRDL	1897.05		1873.39		0		3185.41		0		609.23	0	5010.94		0	0		0	114.78	9441.45
Asp endopeptidase	16	32	MQILGLKLKRRDLIE	1739.75		1124.95		0		3514.37		1661.83		3374.86	0	0		0	0		2221.12	2507.16	5814.83
Asp endopeptidase	16	33	ILGLKLKRRDLIEDT	1222.04		1268.29		0		1990.48		59.66		3804.87	0	0		0	0		2652.79	1050.12	2268.53
Asp endopeptidase	16	34	GLKLKRRDLIEDTMK	195.174		520.463		0		0		0		0	0	1561.39		0	0		0	0	0
Asp endopeptidase	16	35	KLKRRDLIEDTMKLI	3336.1		8357.03		0		539.237		0		248.65	0	24822.4		0	0		0	0	1617.71
Asp endopeptidase	16	36	KRRDLIEDTMKLIVK	51.6012		118.677		0		18.9267		0		356.03	0	0		0	0		0	0	56.78
Asp endopeptidase	16	37	RDLIEDTMKLIVKVM	0		0		0		0		0		0	0	0		0	0		0	0	0
Asp endopeptidase	16	38	LIEDTMKLIVKVMNN	0		0		0		0		0		0	0	0		0	0		0	0	0
Asp endopeptidase	16	39	EDTMKLIVKVMNNEE	0		0		0		0		207.18		0	0	0		0	0		0	0	0
Asp endopeptidase	16	40	TMKLIVKVMNNEEIP	0		0		0		0		0		0	0	0		0	0		0	0	0
Asp endopeptidase	16	41	KLIVKVMNNEEIPNT	0		0		0		0		0		0	0	0		0	0		0	0	0
Asp endopeptidase	16	42	IVKVMNNEEIPNTKA	0		0		0		0		0		0	0	0		0	0		0	0	0
Asp endopeptidase	16	43	KVMNNEEIPNTKATI	0		0		0		0		0		0	0	0		0	0		0	0	0
Asp endopeptidase	16	44	MNNEEIPNTKATIDQ	0		0		0		0		0		0	0	0		0	0		0	0	0
Asp endopeptidase	16	45	NEEIPNTKATIDQTL	0		0		0		0		0		0	0	0		0	0		0	0	0
Asp endopeptidase	16	46	EIPNTKATIDQTLDC	0		0		0		0		0		0	0	0		0	0		0	0	0
Asp endopeptidase	16	47	PNTKATIDQTLDCTE	1999.43		5331.82		0		0		0		0	0	15995.5		0	0		0	0	0
Asp endopeptidase	16	48	TKATIDQTLDCTESV	1189.93		3173.14		0		0		0		0	0	9519.43		0	0		0	0	0
Asp endopeptidase	16	49	ATIDQTLDCTESVYE	5366.31		13201		57.9		1070.58		382.47		1920.06	0	37682.9		0	115.8		1828.35	1383.39	0
Asp endopeptidase	16	50	IDQTLDCTESVYEQF	21357.2		19992.5		19894.3		23697.1		3953.84		20187	18820.5	20970.1		20103	19685.6		21551.4	38034.9	11505.1
Asp endopeptidase	16	51	QTLDCTESVYEQFKS	2050.67		1593.92		0		3874.54		0		3740.86	1040.91	0		0	0		0	11623.6	0
Asp endopeptidase	16	52	LDCTESVYEQFKSKC	0		0		0		0		0		0	0	0		0	0		0	0	0
Asp endopeptidase	16	53	CTESVYEQFKSKCFT	152.689		0		0		407.17		0		0	0	0		0	0		0	1221.51	0
Asp endopeptidase	16	54	ESVYEQFKSKCFTLQ	0		0		0		0		0		0	0	0		0	0		0	0	0
Asp endopeptidase	16	55	VYEQFKSKCFTLQQA	0		0		0		0		0		0	0	0		0	0		0	0	0
Asp endopeptidase	16	56	EQFKSKCFTLQQAPE	0		0		0		0		1251.91		0	0	0		0	0		0	0	0
Asp endopeptidase	16	57	FKSKCFTLQQAPEVG	0		0		0		0		0		0	0	0		0	0		0	0	0
Asp endopeptidase	16	58	SKCFTLQQAPEVGGH	67.9463		181.19		0		0		0		0	0	543.57		0	0		0	0	0
Asp endopeptidase	16	59	CFTLQQAPEVGGHFS	470.476		106.393		1508.06		142.84		0		0	319.18	0		649.92	2366.19		428.52	0	0
Asp endopeptidase	16	60	TLQQAPEVGGHFSTL	0		0		0		0		0		0	0	0		0	0		0	0	0
Asp endopeptidase	16	61	QQAPEVGGHFSTLYN	84.99		0		339.96		0		2383.69		0	0	0		0	679.92		0	0	0
Asp endopeptidase	16	62	APEVGGHFSTLYNYC	367.206		0		1468.83		0		1324.72		0	0	0		0	2937.65		0	0	0
Asp endopeptidase	16	63	EVGGHFSTLYNYCAD	13.8387		0		55.355		0		1831.68		0	0	0		0	110.71		0	0	0
Asp endopeptidase	16	64	GGHFSTLYNYCADGY	1507.82		831.687		1808.41		1983.57		4188.78		0	2495.06	0		2125.26	1491.56		984.3	1984.35	2982.06
Asp endopeptidase	16	65	HFSTLYNYCADGYTA	0		0		0		0		0		0	0	0		0	0		0	0	0
Asp endopeptidase	16	66	STLYNYCADGYTAET	0		0		0		0		0		0	0	0		0	0		0	0	0
Asp endopeptidase	16	67	LYNYCADGYTAETIN	751.146		0		3004.59		0		0		0	0	0		1129.94	4879.23		0	0	0
Asp endopeptidase	18	2	NYCADGYTAETINEA	1647.52		1686.76		0		2706.61		0		4260.83	0	799.46		0	0		0	3008.18	5111.66
Asp endopeptidase	18	3	CADGYTAETINEAII	329.125		0		435.22		587.52		0		0	0	0		870.44	0		0	0	1762.56
Asp endopeptidase	18	4	DGYTAETINEAIIKI	0		0		0		0		0		0	0	0		0	0		0	0	0
Asp endopeptidase	18	5	YTAETINEAIIKICG	0		0		0		0		0		0	0	0		0	0		0	0	0
Asp endopeptidase	18	6	AETINEAIIKICGGS	0		0		0		0		0		0	0	0		0	0		0	0	0
Asp endopeptidase	18	7	TINEAIIKICGGSGS	0		0		0		0		0		0	0	0		0	0		0	0	0
Asp endopeptidase	18	8	NEAIIKICGGSGSGS	2766.38		7377.02		0		0		0		0	0	22131.1		0	0		0	0	0
Asp endopeptidase	18	9	AIIKICGGSGSGSGE	1311.95		3498.52		0		0		0		0	0	10495.6		0	0		0	0	0
Asp endopeptidase	18	10	IKICGGSGSGSGELY	4877.2		5511.04		4879.98		4241.49		1310.86		1839.04	9397.68	5296.41		9759.96	0		2644.2	3761.81	6318.46
Cathepsin S	18	11	ICGGSGSGSGELYNQ	5810.93		4931.99		9559.65		4190.73		1458.18		1658.56	7716.02	5421.4		14157.7	4961.57		777.25	4067.44	7727.5
Cathepsin S	18	12	GGSGSGSGELYNQSW	10531.2		8541.17		22119.2		4796.04		4019.2		4484.26	15179.5	5959.72		29750.7	14487.6		3901.18	3292.61	7194.33
Cathepsin S	18	13	SGSGSGELYNQSWDN	10836.1		6151		23608		7006.71		5647.1		3539.38	12591.2	2322.45		31298.8	15917.2		3954.7	5449.31	11616.1
Cathepsin S	18	14	SGSGELYNQSWDNNN	6618.37		4537.22		14481.3		3457.57		3653.66		4120.81	9490.86	0		23556	5406.65		2264.55	1894.43	6213.73
Cathepsin S	18	15	SGELYNQSWDNNNNN	2147.25		1089.9		6866.52		58.43		576.43		206.3	3063.39	0		13733	0		0	0	175.29
Cathepsin S	18	16	ELYNQSWDNNNNNNN	1707.05		477.54		6111.89		0		412.4		0	1432.62	0		12223.8	0		0	0	0
Cathepsin S	18	17	YNQSWDNNNNNNNNT	270.017		0		1080.07		0		0		0	0	0		2160.14	0		0	0	0
Cathepsin S	18	18	QSWDNNNNNNNNTID	2411.16		4624.16		2708.39		0		1241.69		654.83	0	13217.7		5416.78	0		0	0	0
Cathepsin S	18	19	WDNNNNNNNNTIDYY	16425.9		17201.5		16613.4		15525.2		8230.67		8855.23	31239.9	11509.3		23117	10109.8		9577.88	9323.23	27674.5
Cathepsin S	18	20	NNNNNNNNTIDYYLL	10384.3		13178		12612		6105.42		3123.43		5218.09	24928.4	9387.42		17742.5	7481.47		5049.59	2537.49	10729.2
Cathepsin S	18	21	NNNNNNTIDYYLLWL	9928.33		12281.3		15743.8		3698.39		1529.89		2915.07	26414.3	7514.45		21271.9	10215.7		3071.48	1724.59	6299.1
Cathepsin S	18	22	NNNNTIDYYLLWLTW	10659.2		13050.8		17168.7		3927.81		3288.85		2947.42	26425.4	9779.71		24448.6	9888.75		4361.34	2678.39	4743.7
Cathepsin S	18	23	NNTIDYYLLWLTWQL	8920.19		14936.4		8026.82		3499.58		1203.7		2333.36	19801.4	22674.4		11102.8	4950.83		2333.06	1122.91	7042.76
Cathepsin S	18	24	TIDYYLLWLTWQLRY	11310.6		14832.7		7872.1		10080.7		984.31		4377.99	34735.7	5384.54		12681.1	3063.14		5273.94	4396.4	20571.7
Cathepsin S	18	25	DYYLLWLTWQLRYNQ	5947.44		10666.5		2685.91		3402.7		1438.46		1230.43	13448.6	17320.5		5371.81	0		1166.5	2831.51	6210.1
Cathepsin S	18	26	YLLWLTWQLRYNQYY	12474.2		17922.7		4264.89		12498.6		2499.21		3114.38	29198.9	21454.8		7968.8	560.97		9044.04	5264.04	23187.6
Cathepsin S	18	27	LWLTWQLRYNQYYQK	0		0		0		0		0		0	0	0		0	0		0	0	0
Cathepsin S	18	28	LTWQLRYNQYYQKTD	0		0		0		0		0		0	0	0		0	0		0	0	0
Cathepsin S	18	29	WQLRYNQYYQKTDEL	108.044		288.117		0		0		0		864.35	0	0		0	0		0	0	0
Cathepsin S	18	30	LRYNQYYQKTDELKD	3651.71		9737.9		0		0		0		13332.9	4220.77	11660		0	0		0	0	0
Cathepsin S	18	31	YNQYYQKTDELKDFY	9973.67		12318.6		6571.31		9896.96		2363.01		11742.2	23577.2	1636.49		13142.6	0		9240.78	7057.1	13393
Cathepsin S	18	32	QYYQKTDELKDFYYW	7391.95		5898.96		15505.4		3475.98		8659.67		3579.43	10263	3854.44		23913.8	7097.04		3839.65	4007.15	2581.15
Cathepsin S	18	33	YQKTDELKDFYYWQL	5479.92		7717.39		6846.78		2331.21		1979.74		5084.67	16689.2	1378.28		11108.9	2584.69		2526.83	1420.65	3046.14
Cathepsin S	18	34	KTDELKDFYYWQLNI	2542.11		5940.55		1257.62		0		0		2773.1	6174.61	8873.94		2515.23	0		0	0	0
Cathepsin S	18	35	DELKDFYYWQLNIQK	1144.9		3053.08		0		0		0		0	0	9159.24		0	0		0	0	0
Cathepsin S	18	36	LKDFYYWQLNIQKIL	289.438		771.833		0		0		0		0	0	2315.5		0	0		0	0	0
Cathepsin S	18	37	DFYYWQLNIQKILLH	42.2062		12.47		150.12		0		0		0	0	37.41		300.24	0		0	0	0
Cathepsin S	18	38	YYWQLNIQKILLHNL	1405.96		3749.24		0		0		0		0	0	11247.7		0	0		0	0	0
Cathepsin S	18	39	WQLNIQKILLHNLYY	5731.66		8366.04		2371.47		5337.4		1384.32		0	12665.9	12432.2		4742.95	0		1516.8	2295.9	12199.5
Cathepsin S	18	40	LNIQKILLHNLYYDL	8610.56		10870		7461.91		7116.85		1647.78		5454.65	13436.1	13719.4		11311.8	3611.98		4153.11	4368.56	12828.9
Cathepsin S	18	41	IQKILLHNLYYDLGI	5353.26		6991.88		3466.99		4972.16		1745.42		4621.83	12276.6	4077.23		5890.12	1043.86		2989.68	1156.75	10770
Cathepsin S	18	42	KILLHNLYYDLGIKT	3454.76		9212.7		0		0		0		0	0	27638.1		0	0		0	0	0
Cathepsin S	18	43	LLHNLYYDLGIKTYR	3990.72		5663.06		2354.95		3408.88		0		3470.04	3353.83	10165.3		2767.79	1942.11		955.59	740.44	8530.62
Cathepsin S	18	44	HNLYYDLGIKTYRKS	496.03		1322.75		0		0		0		0	0	3968.24		0	0		0	0	0
Cathepsin S	18	45	LYYDLGIKTYRKSIN	395.95		1055.87		0		0		0		0	0	3167.6		0	0		0	0	0
Cathepsin S	18	46	YDLGIKTYRKSINQY	403.735		172.64		0		903.987		0		0	517.92	0		0	0		0	0	2711.96
Cathepsin S	18	47	LGIKTYRKSINQYTA	0		0		0		0		0		0	0	0		0	0		0	0	0
Cathepsin S	18	48	IKTYRKSINQYTAIN	0		0		0		0		0		0	0	0		0	0		0	0	0
Cathepsin S	18	49	TYRKSINQYTAINWN	4203.1		9207.25		0		2001.03		0		0	0	27621.7		0	0		0	0	6003.08
Cathepsin S	18	50	RKSINQYTAINWNEF	21891.8		16422.7		28453		22986.7		9897.97		10729.1	22535.8	16003.1		29263.9	27642.1		16046.5	19559.7	33353.9
Cathepsin S	18	51	SINQYTAINWNEFYN	12469.1		9015.76		17211.2		12761.1		6005.55		5506.93	15737.1	5803.24		16911.5	17510.9		10035.2	8320.71	19927.3
Cathepsin S	18	52	NQYTAINWNEFYNQK	3651.92		9738.46		0		0		0		0	0	29215.4		0	0		0	0	0
Cathepsin S	18	53	YTAINWNEFYNQKIK	6201.8		9541.27		0		6996.86		0		0	0	28623.8		0	0		0	673.69	20316.9
Cathepsin S	18	54	AINWNEFYNQKIKKN	4371.84		51.4333		0		11606.8		0		0	0	154.3		0	0		0	0	34820.4
Cathepsin S	18	55	NWNEFYNQKIKKNNQ	1140.89		2686.39		0		356		0		0	0	8059.16		0	0		0	0	1068
Cathepsin S	18	56	NEFYNQKIKKNNQYF	3264.04		7128.71		0		1575.4		0		0	0	21386.1		0	0		0	0	4726.19
Cathepsin S	18	57	FYNQKIKKNNQYFKN	4661.25		12430		0		0		0		0	0	37290		0	0		0	0	0
Cathepsin S	18	58	NQKIKKNNQYFKNTK	7231.26		10251.5		0		9031.85		0		0	0	30754.5		0	0		0	0	27095.5
Cathepsin S	18	59	KIKKNNQYFKNTKKM	8201.43		12899.9		0		8970.57		0		0	0	38699.7		0	0		0	0	26911.7
Cathepsin S	18	60	KKNNQYFKNTKKMNK	6928.02		10969.4		0		7505.29		168.55		693.91	0	32214.4		0	0		0	0	22515.9
Cathepsin S	18	61	NNQYFKNTKKMNKLR	4328.94		4885.62		0		6658.23		0		0	0	14656.9		0	0		0	987.46	18987.2
Cathepsin S	18	62	QYFKNTKKMNKLRNN	648.783		284.86		0		1445.23		0		0	0	854.58		0	0		0	0	4335.68
Cathepsin S	18	63	FKNTKKMNKLRNNNI	0		0		0		0		0		0	0	0		0	0		0	0	0
Cathepsin S	18	64	NTKKMNKLRNNNINN	0		0		0		0		0		0	0	0		0	0		0	0	0
Cathepsin S	18	65	KKMNKLRNNNINNDN	0		0		0		0		0		0	0	0		0	0		0	0	0
Cathepsin S	18	66	MNKLRNNNINNDNNI	0		0		0		0		0		0	0	0		0	0		0	0	0
Cathepsin S	18	67	KLRNNNINNDNNIPE	0		0		0		0		0		0	0	0		0	0		0	0	0
Cathepsin S	20	2	RNNNINNDNNIPEYV	7511.47		3566.79		91.87		16402.5		2881.82		1884.53	6237.1	2578.74		183.74	0		113.41	2827.23	46267
Cathepsin S	20	3	NNINNDNNIPEYVDW	12347.6		8109.93		29931.8		4862.38		13251.4		9215.86	6521.83	8592.11		35704.8	24158.8		6744.61	1867.62	5974.9
Cathepsin S	20	4	INNDNNIPEYVDWRN	10481.6		6498.06		22768.3		6273.96		6611.78		5193.8	11491.9	2808.52		29638.6	15898		7840.07	2327.88	8653.92
Cathepsin S	20	5	NDNNIPEYVDWRNND	7237.59		2130.64		18452.5		4867.91		4563.53		4530.3	1861.62	0		23380	13525		5098.21	2290.42	7215.09
Cathepsin S	20	6	NNIPEYVDWRNNDTV	846.7		208.83		2652.59		280.647		873.66		626.49	0	0		4949.84	355.33		0	0	841.94
Cathepsin S	20	7	IPEYVDWRNNDTVTP	103.581		191.507		127.065		0		0		574.52	0	0		254.13	0		0	0	0
Cathepsin S	20	8	EYVDWRNNDTVTPVK	37.8663		0		0		100.977		0		0	0	0		0	0		0	0	302.93
Cathepsin S	20	9	VDWRNNDTVTPVKTQ	280.92		0		0		749.12		0		0	0	0		0	0		0	0	2247.36
Cathepsin S	20	10	WRNNDTVTPVKTQED	714.628		0		0		1905.67		0		0	0	0		0	0		0	0	5717.02
Cathepsin S	20	11	NNDTVTPVKTQEDCA	219.916		586.443		0		0		468.3		0	0	1759.33		0	0		0	0	0
Cathepsin S	20	12	DTVTPVKTQEDCASS	0		0		0		0		0		0	0	0		0	0		0	0	0
Cathepsin S	20	13	VTPVKTQEDCASSWA	81.9425		0		327.77		0		0		0	0	0		655.54	0		0	0	0
Cathepsin S	20	14	PVKTQEDCASSWAIA	0		0		0		0		0		0	0	0		0	0		0	0	0
Cathepsin S	20	15	KTQEDCASSWAIASV	0		0		0		0		0		0	0	0		0	0		0	0	0
Cathepsin S	20	16	QEDCASSWAIASVEA	0		0		0		0		0		0	0	0		0	0		0	0	0
Cathepsin S	20	17	DCASSWAIASVEALE	13.6025		0		0		36.2733		0		0	0	0		0	0		0	108.82	0
Cathepsin S	20	18	ASSWAIASVEALEGQ	36.3825		0		145.53		0		0		0	0	0		291.06	0		0	0	0
Cathepsin S	20	19	SWAIASVEALEGQVK	641.163		1709.77		0		0		0		0	0	5129.3		0	0		0	0	0
Cathepsin S	20	20	AIASVEALEGQVKIK	269.577		0		0		718.873		0		0	0	0		0	0		0	0	2156.62
Cathepsin S	20	21	ASVEALEGQVKIKTG	0		0		0		0		0		0	0	0		0	0		0	0	0
Cathepsin S	20	22	VEALEGQVKIKTGTL	0		0		0		0		0		0	0	0		0	0		0	0	0
Cathepsin S	20	23	ALEGQVKIKTGTLTP	0		0		0		0		0		0	0	0		0	0		0	0	0
Cathepsin S	20	24	EGQVKIKTGTLTPLS	0		0		0		0		0		0	0	0		0	0		0	0	0
Cathepsin S	20	25	QVKIKTGTLTPLSSQ	0		0		0		0		0		0	0	0		0	0		0	0	0
Cathepsin S	20	26	KIKTGTLTPLSSQQL	0		0		0		0		0		0	0	0		0	0		0	0	0
Cathepsin S	20	27	KTGTLTPLSSQQLVD	0		0		0		0		0		0	0	0		0	0		0	0	0
Cathepsin S	20	28	GTLTPLSSQQLVDCA	0		0		0		0		0		0	0	0		0	0		0	0	0
Cathepsin S	20	29	LTPLSSQQLVDCAGD	264.866		706.31		0		0		137.84		0	0	2118.93		0	0		0	0	0
Cathepsin S	20	30	PLSSQQLVDCAGDHE	3720.44		1514.2		6675.22		3956.83		3537.19		3327.07	0	1215.54		11635.6	1714.86		5992.74	2679.61	3198.15
Cathepsin S	20	31	SSQQLVDCAGDHECV	2823.09		1202.54		5808.26		2453.54		758.71		2127.41	0	1480.22		11616.5	0		2578.7	1689.6	3092.31
Cathepsin S	20	32	QQLVDCAGDHECVEN	4752.06		1388.89		10237.3		4458.43		3273.5		3226.39	0	940.27		15307.6	5166.99		4880.29	5423.97	3071.02
Cathepsin S	20	33	LVDCAGDHECVENPV	3800.99		986.85		9130.74		3061.97		1688.35		2665.61	294.94	0		14832.9	3428.59		2657.45	1617.93	4910.53
Cathepsin S	20	34	DCAGDHECVENPVSV	781.491		449.267		2452.07		0		0		10.78	0	1337.02		4904.13	0		0	0	0
Cathepsin S	20	35	AGDHECVENPVSVAF	2594.1		2596.76		3946.34		1689.95		227.87		1197.46	675.61	5917.2		7892.67	0		1711.68	1736.17	1622
Cathepsin S	20	36	DHECVENPVSVAFDF	9037.89		4943.19		17798.3		7292.34		2725		10472.4	4357.2	0		21543.3	14053.2		7950.03	5628.5	8298.5
Cathepsin S	20	37	ECVENPVSVAFDFIK	0		0		0		0		0		0	0	0		0	0		0	0	0
Cathepsin S	20	38	VENPVSVAFDFIKQN	0		0		0		0		0		0	0	0		0	0		0	0	0
Cathepsin S	20	39	NPVSVAFDFIKQNGV	0		0		0		0		0		0	0	0		0	0		0	0	0
Cathepsin S	20	40	VSVAFDFIKQNGVES	0		0		0		0		0		0	0	0		0	0		0	0	0
Cathepsin S	20	41	VAFDFIKQNGVESQQ	1071.51		2857.37		0		0		126.12		18.75	0	8553.36		0	0		0	0	0
Cathepsin S	20	42	FDFIKQNGVESQQDY	10276		11660.1		12038.3		7716.93		4632.59		9472.69	7647.21	17860.5		15369.4	8707.24		6377.08	6456.04	10317.7
Cathepsin S	20	43	FIKQNGVESQQDYPF	15258.2		12045.1		19696.3		15512.7		9489.11		16867.6	19267.6	0		22267.1	17125.5		14754.8	12427.7	19355.5
Cathepsin S	20	44	KQNGVESQQDYPFTG	779.725		299.84		1506.25		775.26		873.15		602.29	297.23	0		3012.5	0		0	299.38	2026.4
Cathepsin S	20	45	NGVESQQDYPFTGKV	0		0		0		0		0		0	0	0		0	0		0	0	0
Cathepsin S	20	46	VESQQDYPFTGKVGN	0		0		0		0		0		0	0	0		0	0		0	0	0
Cathepsin S	20	47	SQQDYPFTGKVGNCT	0		0		0		0		0		0	0	0		0	0		0	0	0
Cathepsin S	20	48	QDYPFTGKVGNCTYD	475.178		0		0		1267.14		2251.81		0	0	0		0	0		0	1534.6	2266.82
Cathepsin S	20	49	YPFTGKVGNCTYDSS	1222.79		2698.19		0		562.593		602.32		0	0	8094.56		0	0		0	0	1687.78
Cathepsin S	20	50	FTGKVGNCTYDSSKK	0		0		0		0		0		0	0	0		0	0		0	0	0
Cathepsin S	20	51	GKVGNCTYDSSKKVT	35.2375		93.9667		0		0		0		0	0	281.9		0	0		0	0	0
Cathepsin S	20	52	VGNCTYDSSKKVTTI	0		0		0		0		0		0	0	0		0	0		0	0	0
Cathepsin S	20	53	NCTYDSSKKVTTISS	0		0		0		0		0		0	0	0		0	0		0	0	0
Cathepsin S	20	54	TYDSSKKVTTISSYI	0		0		0		0		0		0	0	0		0	0		0	0	0
Cathepsin S	20	55	DSSKKVTTISSYIQV	0		0		0		0		0		0	0	0		0	0		0	0	0
Cathepsin S	20	56	SKKVTTISSYIQVDD	1097		2106.11		0		819.233		0		0	0	6318.33		0	0		0	2457.7	0
Cathepsin S	20	57	KVTTISSYIQVDDNE	5232.02		6268.98		6632.77		3261.22		3432.49		6955.1	6679.43	5172.42		4205.66	9059.88		3128.22	4893.86	1761.59
Cathepsin S	20	58	TTISSYIQVDDNEEE	7272.11		5321.6		16197.5		3272.35		3826.12		6148.96	0	9815.85		12532.3	19862.7		2277.17	7210.15	329.73
Cathepsin S	20	59	ISSYIQVDDNEEELQ	7696.96		5867.88		13346.4		5759.75		3502.15		7037.35	6737.45	3828.83		10561.4	16131.4		6991.73	7572.66	2714.87
Cathepsin S	20	60	SYIQVDDNEEELQKA	1309.71		2287.57		465.015		894.97		0		2092.57	3624.9	1145.24		0	930.03		0	2684.91	0
Cathepsin S	20	61	IQVDDNEEELQKAVY	966.125		798.797		1532.75		755.703		593.28		2192.09	0	204.3		0	3065.5		0	2267.11	0
Cathepsin S	20	62	VDDNEEELQKAVYNI	133.021		269.153		0		85.57		0		807.46	0	0		0	0		0	256.71	0
Cathepsin S	20	63	DNEEELQKAVYNIGP	0		0		0		0		84.88		0	0	0		0	0		0	0	0
Cathepsin S	20	64	EEELQKAVYNIGPIA	1372.23		3659.29		0		0		0		0	0	10977.9		0	0		0	0	0
Cathepsin S	20	65	ELQKAVYNIGPIAVR	0		0		0		0		0		0	0	0		0	0		0	0	0
Cathepsin S	20	66	QKAVYNIGPIAVRIA	0		0		0		0		0		0	0	0		0	0		0	0	0
Cathepsin S	20	67	AVYNIGPIAVRIAMT	0		0		0		0		0		0	0	0		0	0		0	0	0
Cathepsin S	22	2	YNIGPIAVRIAMTQE	1084.74		2892.65		0		0		0		0	0	8677.94		0	0		0	0	0
Cathepsin S	22	3	IGPIAVRIAMTQEFL	2468.22		2419.7		4413.68		1219.78		0		0	0	7259.1		7783.05	1044.31		0	0	3659.33
Cathepsin S	22	4	PIAVRIAMTQEFLTY	2523.02		2334.6		1177.41		3608.51		753.57		235.53	6768.28	0		2354.82	0		3514.97	1012.81	6297.74
Cathepsin S	22	5	AVRIAMTQEFLTYGS	0		0		0		0		0		0	0	0		0	0		0	0	0
Cathepsin S	22	6	RIAMTQEFLTYGSGV	0		0		0		0		0		0	0	0		0	0		0	0	0
Cathepsin S	22	7	AMTQEFLTYGSGVLL	119.415		0		477.66		0		0		0	0	0		955.32	0		0	0	0
Cathepsin S	22	8	TQEFLTYGSGVLLID	363.961		0		1455.85		0		251.72		0	0	0		151.5	2760.19		0	0	0
Cathepsin S	22	9	EFLTYGSGVLLIDDC	961.181		0		3844.72		0		778.68		0	0	0		2354.34	5335.11		0	0	0
Cathepsin S	22	10	LTYGSGVLLIDDCQN	2994.59		1893.98		7981.01		770.913		1235.46		1523.39	3036.2	1122.34		9098.66	6863.36		502.53	418.57	1391.64
Cathepsin S	22	11	YGSGVLLIDDCQNEE	6051.35		5776		14656.8		589.713		1673.81		1591.92	0	15736.1		15569.1	13744.5		0	1769.14	0
Cathepsin S	22	12	SGVLLIDDCQNEEPF	16555.9		12078.6		27760.8		13563.1		3436.45		7647.03	11215.8	17373.1		30147.8	25373.7		17934.7	13364.7	9390.08
Cathepsin S	22	13	VLLIDDCQNEEPFES	16665.7		14167.7		23226.5		14789.9		2373.65		11838.7	6979.31	23685		27879.7	18573.3		18751.9	14136	11481.7
Cathepsin S	22	14	LIDDCQNEEPFESVL	16020.6		12317.9		23917.1		14459.1		5296.41		9459.09	7638.15	19856.3		26606.6	21227.6		13730.7	8544.52	21102.2
Cathepsin S	22	15	DDCQNEEPFESVLVV	3805.99		2573.38		3515.48		5232.27		0		1303.16	0	6416.98		4290.94	2740.03		4799.82	5545.32	5351.68
Cathepsin S	22	16	CQNEEPFESVLVVGY	3361.37		2032.79		5700.77		3130.35		176.83		1181.86	4354.16	562.34		7375.1	4026.45		5695.58	1883.76	1811.71
Cathepsin S	22	17	NEEPFESVLVVGYGI	1330.46		2543.37		0		1004.52		620.95		0	2476.44	5153.67		0	0		1648.95	542.06	822.54
Cathepsin S	22	18	EPFESVLVVGYGIEN	3493.51		4081.35		2030.33		3881.14		1772.91		1431.7	8866.47	1945.87		4060.66	0		3717.74	3423.84	4501.83
Cathepsin S	22	19	FESVLVVGYGIENDI	5182.79		5755.02		6397.21		3800.94		1009.68		4968.22	1817.34	10479.5		8265.17	4529.25		4814.36	3057.8	3530.67
Cathepsin S	22	20	SVLVVGYGIENDIPY	13096.7		15845.9		8944.33		13115.7		2486.82		9175.63	22257.8	16104.2		12300.7	5587.99		17330.8	5967.6	16048.6
Cathepsin S	22	21	LVVGYGIENDIPYWL	13780.5		11619.8		19909.2		11855.5		3873.78		5725.07	24479.8	4654.57		25578.9	14239.4		14570.6	4081.79	16914
Cathepsin S	22	22	VGYGIENDIPYWLVK	743.581		1615.27		0		367.617		0		0	1505.31	3340.49		0	0		359.04	0	743.81
Cathepsin S	22	23	YGIENDIPYWLVKFN	4050.57		4955.83		3295.28		3648.84		0		1745.58	13121.9	0		6590.55	0		7456.13	0	3490.38
Cathepsin S	22	24	IENDIPYWLVKFNLG	352.141		758.407		0		180.637		0		0	1011.4	1263.82		0	0		0	0	541.91
Cathepsin S	22	25	NDIPYWLVKFNLGEE	1373.98		2550.16		0		1113.79		1651.56		570.29	0	7080.19		0	0		2315.27	1026.09	0
Cathepsin S	22	26	IPYWLVKFNLGEEFG	8767.9		9409.34		9712.26		7496.89		1383.54		3612.63	9778.66	14836.7		13142.3	6282.22		12337.4	3326.86	6826.43
Cathepsin S	22	27	YWLVKFNLGEEFGDH	18738.8		16761.7		22092.5		18480.2		5340.35		9341.85	21020.6	19922.6		23742.1	20442.9		29658	6356.56	19426.1
Cathepsin S	22	28	LVKFNLGEEFGDHGY	18420.9		17022.1		16166.1		21323		6827.91		10079.4	28685	12301.7		21537.6	10794.7		31898	8430.15	23641
Cathepsin S	22	29	KFNLGEEFGDHGYIK	1133.79		2421.87		0		601.553		983.07		972.78	5980.96	311.88		0	0		1804.66	0	0
Cathepsin S	22	30	NLGEEFGDHGYIKLA	2077.15		2061.53		3383.97		1221.56		1073.72		950.12	5231.39	3.07		6095.63	672.31		3664.67	0	0
Cathepsin S	22	31	GEEFGDHGYIKLARN	4840.49		10129.8		2353.42		1209.27		92.5		203.36	659.69	29526.2		4706.84	0		3627.82	0	0
Cathepsin S	22	32	EFGDHGYIKLARNYK	127.716		340.577		0		0		58.62		0	0	1021.73		0	0		0	0	0
Cathepsin S	22	33	GDHGYIKLARNYKNM	109.115		290.973		0		0		0		0	0	872.92		0	0		0	0	0
Cathepsin S	22	34	HGYIKLARNYKNMCH	65.3775		0		0		174.34		0		0	0	0		0	0		523.02	0	0
Cathepsin S	22	35	YIKLARNYKNMCHIA	250.431		667.817		0		0		0		0	0	2003.45		0	0		0	0	0
Cathepsin S	22	36	KLARNYKNMCHIANF	231.366		616.977		0		0		0		0	0	1850.93		0	0		0	0	0
Cathepsin S	22	37	ARNYKNMCHIANFAY	611.115		448.707		0		1180.93		0		0	0	1346.12		0	0		113.38	0	3429.42
Cathepsin S	22	38	NYKNMCHIANFAYYP	239.176		0		0		637.803		1361.76		0	0	0		0	0		0	0	1913.41
Cathepsin S	22	39	KNMCHIANFAYYPVI	0		0		0		0		0		0	0	0		0	0		0	0	0
Cathepsin S	22	40	MCHIANFAYYPVIGS	0		0		0		0		0		0	0	0		0	0		0	0	0
Cathepsin S	22	41	HIANFAYYPVIGSGS	0		0		0		0		0		0	0	0		0	0		0	0	0
Cathepsin S	22	42	ANFAYYPVIGSGSGS	0		0		0		0		0		0	0	0		0	0		0	0	0
Cathepsin S	22	43	FAYYPVIGSGSGSGH	0		0		0		0		0		0	0	0		0	0		0	0	0
Cathepsin S	22	44	YYPVIGSGSGSGHIS	426.286		1136.76		0		0		0		0	0	3410.29		0	0		0	0	0
Cathepsin B1	22	45	PVIGSGSGSGHISIK	0		0		0		0		0		0	0	0		0	0		0	0	0
Cathepsin B1	22	46	IGSGSGSGHISIKNE	413.58		1102.88		0		0		0		1463.27	0	1845.37		0	0		0	0	0
Cathepsin B1	22	47	SGSGSGHISIKNEKF	50.77		135.387		0		0		0		0	0	406.16		0	0		0	0	0
Cathepsin B1	22	48	SGSGHISIKNEKFKP	0		0		0		0		0		0	0	0		0	0		0	0	0
Cathepsin B1	22	49	SGHISIKNEKFKPLS	0		0		0		0		0		0	0	0		0	0		0	0	0
Cathepsin B1	22	50	HISIKNEKFKPLSDD	32.7362		0		0		87.2967		0		0	0	0		0	0		0	261.89	0
Cathepsin B1	22	51	SIKNEKFKPLSDDII	421.031		1122.75		0		0		157.9		340.22	0	3028.03		0	0		0	0	0
Cathepsin B1	22	52	KNEKFKPLSDDIISY	798.404		1611.8		0		517.277		1526.71		941.43	3893.97	0		0	0		0	1551.83	0
Cathepsin B1	22	53	EKFKPLSDDIISYIN	1190.99		3175.96		0		0		221.6		0	0	9527.89		0	0		0	0	0
Cathepsin B1	22	54	FKPLSDDIISYINEH	7503.24		7009.55		7822.73		7783.93		5617.65		4549.72	13649.9	2828.99		7354.17	8291.3		5529.63	7509.16	10313
Cathepsin B1	22	55	PLSDDIISYINEHPN	5521.3		3814.91		10922.4		3626.98		3888.2		2617.99	8826.74	0		11229.5	10615.2		2595.4	5952.97	2332.57
Cathepsin B1	22	56	SDDIISYINEHPNAG	2887.94		7701.18		0		0		800.14		0	0	23103.5		0	0		0	0	0
Cathepsin B1	22	57	DIISYINEHPNAGWR	6244.93		4606.41		9844.64		5483.65		4092.74		2130.88	5938.39	5749.96		7376.79	12312.5		2697.68	7509.36	6243.9
Cathepsin B1	22	58	ISYINEHPNAGWRAE	4931.85		2800.67		7155.47		5580.61		6449		4954.88	3447.12	0		6604.12	7706.82		4263.32	6730.07	5748.43
Cathepsin B1	22	59	YINEHPNAGWRAEKS	3319.77		8785.23		0		67.4933		1081.57		0	0	26355.7		0	0		0	202.48	0
Cathepsin B1	22	60	NEHPNAGWRAEKSNR	1793.01		4323.16		0		458.217		0		0	0	12969.5		0	0		0	1374.65	0
Cathepsin B1	22	61	HPNAGWRAEKSNRFH	3869.13		637.88		6394.04		5417.11		5542.73		1790.21	0	123.43		0	12788.1		2782.9	7089.55	6378.87
Cathepsin B1	22	62	NAGWRAEKSNRFHSL	180.191		480.51		0		0		0		0	0	1441.53		0	0		0	0	0
Cathepsin B1	22	63	GWRAEKSNRFHSLDD	2651.34		1981.59		3147.41		2990.36		589.04		1259.8	0	4684.98		0	6294.83		1019.74	5220.7	2730.63
Cathepsin B1	22	64	RAEKSNRFHSLDDAR	937.673		629.957		2361.93		295.88		0		1889.87	0	0		0	4723.87		0	887.64	0
Cathepsin B1	22	65	EKSNRFHSLDDARIQ	174.654		0		698.615		0		358.86		0	0	0		0	1397.23		0	0	0
Cathepsin B1	22	66	SNRFHSLDDARIQMG	2106.66		4460.65		1735.65		0		534.52		0	0	13382		0	3471.31		0	0	0
Cathepsin B1	22	67	RFHSLDDARIQMGAR	1022.96		0		3830.39		174.293		1238.21		0	0	0		197.18	7463.59		0	522.88	0
Cathepsin B1	24	2	HSLDDARIQMGARRE	3817.58		292.37		10753.7		2718.7		514.43		877.11	0	0		13957.6	7549.84		0	3923.83	4232.26
Cathepsin B1	24	3	LDDARIQMGARREEP	5775.24		2231.92		15444.4		2872.48		2465.74		1885.36	0	4810.39		21583.1	9305.68		0	2656.6	5960.84
Cathepsin B1	24	4	DARIQMGARREEPDL	9866.64		12611.1		12602.5		5298.26		2964.96		3351.21	9.83	34472.2		17574.2	7630.76		2355.83	6114.33	7424.63
Cathepsin B1	24	5	RIQMGARREEPDLRR	14885		13640.2		20126.1		12635.7		617.03		4116.78	9434.62	27369.3		24750	15502.1		6225.85	11147.1	20534.2
Cathepsin B1	24	6	QMGARREEPDLRRKR	9430.86		12123.4		3655.07		10588.8		580.47		0	0	36370.2		5635.15	1674.99		0	6743.9	25022.6
Cathepsin B1	24	7	GARREEPDLRRKRRP	15372.8		10968.4		11053.2		22656.9		8041.94		8750.3	8102.7	16052.3		12297.1	9809.36		5064.97	20059.8	42845.9
Cathepsin B1	24	8	RREEPDLRRKRRPTV	4930.31		1082.4		0		12065.1		2595.78		1800.07	0	1447.12		0	0		232.07	8576.88	27386.3
Cathepsin B1	24	9	EEPDLRRKRRPTVDH	340.419		344.75		0		563.033		22.88		0	690.57	343.68		0	0		0	0	1689.1
Cathepsin B1	24	10	PDLRRKRRPTVDHNE	8211.05		9382.62		7171.93		7732.21		864.57		6152.96	12375.2	9619.73		6518.81	7825.05		11877.4	4167.85	7151.42
Cathepsin B1	24	11	LRRKRRPTVDHNEWN	14515.9		14767.5		22491		8947.51		2527.8		6881.62	25033.5	12387.4		24991.3	19990.7		7886.09	3522.28	15434.2
Cathepsin B1	24	12	RKRRPTVDHNEWNVE	18346		17177		21108		17673.8		5063.58		12845.5	23087.1	15598.3		20915.5	21300.5		17215.8	12329.5	23476
Cathepsin B1	24	13	RRPTVDHNEWNVEIP	15243.3		14529.3		17143.6		14690.4		5815.73		8599.04	23875.7	11113.2		27473.1	6814.15		13640.9	8267.88	22162.5
Cathepsin B1	24	14	PTVDHNEWNVEIPSN	12041.6		14108.1		11375.9		10419		1113.55		4915.88	15385.8	22022.6		16664.2	6087.46		14219.4	1759.18	15278.6
Cathepsin B1	24	15	VDHNEWNVEIPSNFD	24005.2		24898		25865.3		21872.4		8587.4		12936.1	26575	35182.8		28114.3	23616.3		25049.8	14030.5	26536.9
Cathepsin B1	24	16	HNEWNVEIPSNFDSR	24072.9		22717		24230.9		25323.5		5876.81		10969	38856.4	18325.7		26286.2	22175.6		29480.1	13967.8	32522.7
Cathepsin B1	24	17	EWNVEIPSNFDSRKK	2227.76		0		0		5940.69		0		0	0	0		0	0		0	0	17822.1
Cathepsin B1	24	18	NVEIPSNFDSRKKWP	186.695		157.1		0		340.753		0		471.3	0	0		0	0		0	0	1022.26
Cathepsin B1	24	19	EIPSNFDSRKKWPGC	291.296		776.79		0		0		0		0	0	2330.37		0	0		0	0	0
Cathepsin B1	24	20	PSNFDSRKKWPGCKS	258.219		688.583		0		0		0		0	0	2065.75		0	0		0	0	0
Cathepsin B1	24	21	NFDSRKKWPGCKSIA	0		0		0		0		0		0	0	0		0	0		0	0	0
Cathepsin B1	24	22	DSRKKWPGCKSIATI	19.0813		50.8833		0		0		0		0	0	152.65		0	0		0	0	0
Cathepsin B1	24	23	RKKWPGCKSIATIRD	95.86		0		0		255.627		0		0	0	0		0	0		0	0	766.88
Cathepsin B1	24	24	KWPGCKSIATIRDQS	0		0		0		0		0		0	0	0		0	0		0	0	0
Cathepsin B1	24	25	PGCKSIATIRDQSRC	296.462		0		608.42		384.953		0		0	0	0		1216.84	0		0	0	1154.86
Cathepsin B1	24	26	CKSIATIRDQSRCGS	122.511		326.697		0		0		0		0	0	980.09		0	0		0	0	0
Cathepsin B1	24	27	SIATIRDQSRCGSCW	3143.84		2172.21		4259.48		3371.71		1197.94		0	2947.14	3569.5		5955.92	2563.04		4682.66	0	5432.47
Cathepsin B1	24	28	ATIRDQSRCGSCWAF	3920.04		2581.95		5116.99		4460.17		1053.81		0	7745.86	0		7105.7	3128.29		5757.21	0	7623.3
Cathepsin B1	24	29	IRDQSRCGSCWAFGA	23.7913		63.4433		0		0		0		0	0	190.33		0	0		0	0	0
Cathepsin B1	24	30	DQSRCGSCWAFGAVE	0		0		0		0		0		0	0	0		0	0		0	0	0
Cathepsin B1	24	31	SRCGSCWAFGAVEAM	0		0		0		0		0		0	0	0		0	0		0	0	0
Cathepsin B1	24	32	CGSCWAFGAVEAMSD	0		0		0		0		0		0	0	0		0	0		0	0	0
Cathepsin B1	24	33	SCWAFGAVEAMSDRS	705.489		1.5		1823.77		663.96		0		4.5	0	0		3647.53	0		1991.88	0	0
Cathepsin B1	24	34	WAFGAVEAMSDRSCI	1119.09		88.73		1669.01		1782.84		147.48		266.19	0	0		3147.9	190.12		3476.29	0	1872.23
Cathepsin B1	24	35	FGAVEAMSDRSCIQS	0		0		0		0		0		0	0	0		0	0		0	0	0
Cathepsin B1	24	36	AVEAMSDRSCIQSGG	0		0		0		0		0		0	0	0		0	0		0	0	0
Cathepsin B1	24	37	EAMSDRSCIQSGGKQ	0		0		0		0		0		0	0	0		0	0		0	0	0
Cathepsin B1	24	38	MSDRSCIQSGGKQNV	0		0		0		0		0		0	0	0		0	0		0	0	0
Cathepsin B1	24	39	DRSCIQSGGKQNVEL	0		0		0		0		0		0	0	0		0	0		0	0	0
Cathepsin B1	24	40	SCIQSGGKQNVELSA	0		0		0		0		0		0	0	0		0	0		0	0	0
Cathepsin B1	24	41	IQSGGKQNVELSAVD	356.339		0		0		950.237		0		0	0	0		0	0		561.58	0	2289.13
Cathepsin B1	24	42	SGGKQNVELSAVDLL	559.582		282.307		1814.87		0		0		846.92	0	0		0	3629.74		0	0	0
Cathepsin B1	24	43	GKQNVELSAVDLLSC	0		0		0		0		292.69		0	0	0		0	0		0	0	0
Cathepsin B1	24	44	QNVELSAVDLLSCCE	54.1175		0		216.47		0		1575.27		0	0	0		0	432.94		0	0	0
Cathepsin B1	24	45	VELSAVDLLSCCESC	0		0		0		0		2179.65		0	0	0		0	0		0	0	0
Cathepsin B1	24	46	LSAVDLLSCCESCGL	264.071		33.4733		340.115		443.973		412.85		100.42	0	0		680.23	0		810.53	494.03	27.36
Cathepsin B1	24	47	AVDLLSCCESCGLGC	153.644		0		614.575		0		972.42		0	0	0		655.13	574.02		0	0	0
Cathepsin B1	24	48	DLLSCCESCGLGCEG	726.455		961.357		1309.49		102.867		829.85		0	0	2884.07		861.55	1757.42		0	308.6	0
Cathepsin B1	24	49	LSCCESCGLGCEGGI	1282.48		1210.93		1070.58		1495.3		583.92		65.85	0	3566.93		626.62	1514.54		1505.45	723.56	2256.89
Cathepsin B1	24	50	CCESCGLGCEGGILG	2080.99		739.627		4463.51		1833.99		1087.73		400.53	1818.35	0		3873.14	5053.88		1239.43	1902.04	2360.51
Cathepsin B1	24	51	ESCGLGCEGGILGPA	6025.66		15901.7		0		166.71		91.02		0	0	47705.2		0	0		0	500.13	0
Cathepsin B1	24	52	CGLGCEGGILGPAWD	28989.4		33379.8		25848.1		26693.3		8441.08		25245.3	38295.3	36598.8		23884.6	27811.6		32719.8	9121.62	38238.3
Cathepsin B1	24	53	LGCEGGILGPAWDFW	16994.1		15178.1		28662		11031.4		9813.28		7295.58	13681.2	24557.6		29590.6	27733.4		12275.6	4330.88	16487.6
Cathepsin B1	24	54	CEGGILGPAWDFWVK	1723.58		4345.99		0		250.223		2834.16		691.94	1307.79	11038.2		0	0		0	0	750.67
Cathepsin B1	24	55	GGILGPAWDFWVKEG	5638.46		10977.1		4042.93		1363.5		680.77		1053.7	198.44	31679.2		6585.45	1500.42		137.35	1308.39	2644.76
Cathepsin B1	24	56	ILGPAWDFWVKEGIV	9755.29		11408.9		7032.76		9916.75		0		9161.88	11304.7	13760		13056	1009.55		1523.09	18361.8	9865.39
Cathepsin B1	24	57	GPAWDFWVKEGIVTG	5796.4		9361.03		1174.14		5313.28		0		10082.9	0	18000.2		2348.28	0		1163.87	10997	3778.96
Cathepsin B1	24	58	AWDFWVKEGIVTGSS	6957.07		14913.9		0		3638.27		0		10736	3287.96	30717.8		0	0		858.32	4645.25	5411.23
Cathepsin B1	24	59	DFWVKEGIVTGSSKE	6201.79		11731.3		0		4806.79		0		22981.8	12212.1	0		0	0		0	6652.77	7767.61
Cathepsin B1	24	60	WVKEGIVTGSSKENH	0		0		0		0		13.23		0	0	0		0	0		0	0	0
Cathepsin B1	24	61	KEGIVTGSSKENHTG	0		0		0		0		0		0	0	0		0	0		0	0	0
Cathepsin B1	24	62	GIVTGSSKENHTGCE	339.303		904.807		0		0		450.31		0	0	2714.42		0	0		0	0	0
Cathepsin B1	24	63	VTGSSKENHTGCEPY	2257.41		4920.83		735.95		608.29		2997.85		0	0	14762.5		0	1471.9		0	1824.87	0
Cathepsin B1	24	64	GSSKENHTGCEPYPF	7573.73		11251.5		10135.4		2188.18		2528.98		955.78	1240.86	31557.8		7350	12920.9		0	2792.1	3772.44
Cathepsin B1	24	65	SKENHTGCEPYPFPK	2656.61		5234.41		0		1849.89		0		0	2225.44	13477.8		0	0		5549.66	0	0
Cathepsin B1	24	66	ENHTGCEPYPFPKCE	8843.32		3181.53		18494.5		8070.99		706.85		2486.8	0	7057.79		15033.5	21955.5		16957	6408.93	847.06
Cathepsin B1	24	67	HTGCEPYPFPKCEHH	7320.96		1459.38		19271		5215.81		922.97		841.7	3536.45	0		12458.3	26083.8		4737.61	5954.54	4955.28
Cathepsin B1	26	2	GCEPYPFPKCEHHTK	4763.14		5213.73		9359.29		1248.46		0		8866.57	0	6774.63		0	18718.6		0	602.6	3142.78
Cathepsin B1	26	3	EPYPFPKCEHHTKGK	3689.68		4738.98		0		5100.17		0		1676.65	0	12540.3		0	0		0	0	15300.5
Cathepsin B1	26	4	YPFPKCEHHTKGKYP	10735.4		19058.5		419.73		9289.29		0		12253	0	44922.4		0	839.46		0	18969.7	8898.22
Cathepsin B1	26	5	FPKCEHHTKGKYPPC	16534.1		17974.1		9547.62		19751.6		0		27886.3	0	26036.1		19095.2	0		0	42761.9	16492.9
Cathepsin B1	26	6	KCEHHTKGKYPPCGS	6377.68		9967.67		56.445		7001.85		0		9173.78	0	20729.2		112.89	0		0	21005.5	0
Cathepsin B1	26	7	EHHTKGKYPPCGSKI	11518.6		14741.5		0		15974.8		0		6195.45	0	38029.2		0	0		4739.49	17940	25244.9
Cathepsin B1	26	8	HTKGKYPPCGSKIYK	10744.1		9203.25		0		19447.6		0		5770.07	0	21839.7		0	0		2190.33	19035.5	37116.9
Cathepsin B1	26	9	KGKYPPCGSKIYKTP	7586.91		3093.83		0		17137.9		0		971.97	0	8309.53		0	0		0	19634.4	31779.3
Cathepsin B1	26	10	KYPPCGSKIYKTPRC	1401.01		2834.52		0		901.507		0		0	0	8503.55		0	0		0	0	2704.52
Cathepsin B1	26	11	PPCGSKIYKTPRCKQ	3296.38		0		0		8790.35		0		0	0	0		0	0		0	5064.51	21306.5
Cathepsin B1	26	12	CGSKIYKTPRCKQTC	4152.29		9913.08		0		1159.7		0		0	0	29739.2		0	0		0	0	3479.1
Cathepsin B1	26	13	SKIYKTPRCKQTCQK	7519.49		10276.5		0		9775.44		0		0	0	30829.6		0	0		0	0	29326.3
Cathepsin B1	26	14	IYKTPRCKQTCQKKY	9977.14		12927.5		0		13678.2		0		0	0	38782.5		0	0		0	173.31	40861.3
Cathepsin B1	26	15	KTPRCKQTCQKKYKT	10246.8		11112.7		0		16212.1		0		0	0	33338.1		0	0		0	3665.1	44971.1
Cathepsin B1	26	16	PRCKQTCQKKYKTPY	5125.49		2145.87		0		11522.1		0		0	0	6437.62		0	0		0	0	34566.3
Cathepsin B1	26	17	CKQTCQKKYKTPYTQ	2665.28		5638.49		0		1468.94		0		0	0	16915.5		0	0		0	0	4406.81
Cathepsin B1	26	18	QTCQKKYKTPYTQDK	9715.06		24813.7		0		1093.11		0		33763.7	0	40677.5		0	0		0	0	3279.32
Cathepsin B1	26	19	CQKKYKTPYTQDKHR	8127.26		16050.3		559.105		5249.61		0		5575.22	0	42575.8		0	1118.21		0	0	15748.8
Cathepsin B1	26	20	KKYKTPYTQDKHRGK	11294.2		9689		0		20429		0		8123.44	0	20943.6		0	0		4692.6	19325.2	37269.1
Cathepsin B1	26	21	YKTPYTQDKHRGKSS	7218.04		7100.93		0		12147.2		0		3463.54	0	17839.2		0	0		657.25	4399.52	31384.8
Cathepsin B1	26	22	TPYTQDKHRGKSSYN	7884.01		13056.3		0		7967.67		0		2680.91	0	36488.1		0	0		0	569.62	23333.4
Cathepsin B1	26	23	YTQDKHRGKSSYNVK	3697.78		724.313		0		9136.43		0		776.61	0	1396.33		0	0		0	2925.17	24484.1
Cathepsin B1	26	24	QDKHRGKSSYNVKND	1421.39		3790.37		0		0		0		2514.11	0	8856.99		0	0		0	0	0
Cathepsin B1	26	25	KHRGKSSYNVKNDEK	209.615		558.973		0		0		0		81.03	0	1595.89		0	0		0	0	0
Cathepsin B1	26	26	RGKSSYNVKNDEKAI	2192.84		5237.56		0		610.02		0		705.75	0	15006.9		0	0		0	0	1830.06
Cathepsin B1	26	27	KSSYNVKNDEKAIQK	65.2325		173.953		0		0		0		0	0	521.86		0	0		0	0	0
Cathepsin B1	26	28	SYNVKNDEKAIQKEI	508.634		981.803		0		374.553		0		94.72	0	2850.69		0	0		0	0	1123.66
Cathepsin B1	26	29	NVKNDEKAIQKEIMK	2427.68		3192.42		0		3281.39		0		0	0	9577.26		0	0		0	0	9844.17
Cathepsin B1	26	30	KNDEKAIQKEIMKYG	709.778		1892.74		0		0		0		0	0	5678.22		0	0		0	0	0
Cathepsin B1	26	31	DEKAIQKEIMKYGPV	924.673		622.28		2765.27		0		0		0	0	1866.84		0	5530.54		0	0	0
Cathepsin B1	26	32	KAIQKEIMKYGPVEA	4255.99		1636.44		14569.3		0		0		0	0	4909.33		0	29138.6		0	0	0
Cathepsin B1	26	33	IQKEIMKYGPVEASF	2333.15		353.7		7235.69		1044.24		0		1061.1	0	0		0	14471.4		1455.36	0	1677.36
Cathepsin B1	26	34	KEIMKYGPVEASFTV	3645.76		790.84		13396.8		0		0		0	0	2372.52		0	26793.6		0	0	0
Cathepsin B1	26	35	IMKYGPVEASFTVYE	6224.52		4310.7		13155.7		3517.52		1518.49		2906.27	0	10025.8		0	26311.5		4622.25	3325.13	2605.19
Cathepsin B1	26	36	KYGPVEASFTVYEDF	9930.96		7860		17348.1		7057.17		4335.33		12313.1	0	11267		20469.6	14226.6		10648.7	4422.08	6100.71
Cathepsin B1	26	37	GPVEASFTVYEDFLN	7675.6		5840.99		11817.7		6748.82		4194.04		7240.12	4715.18	5567.68		14241	9394.28		11499.9	1618.64	7127.91
Cathepsin B1	26	38	VEASFTVYEDFLNYK	115.595		0		0		308.253		0		0	0	0		0	0		924.76	0	0
Cathepsin B1	26	39	ASFTVYEDFLNYKSG	1240.08		3235.2		0		71.6867		0		0	0	9705.61		0	0		215.06	0	0
Cathepsin B1	26	40	FTVYEDFLNYKSGIY	6612.34		7700.14		331.265		9711.92		10.79		3019.89	10281	9799.51		662.53	0		12692.8	2026.42	14416.6
Cathepsin B1	26	41	VYEDFLNYKSGIYKH	270.808		0		0		722.153		264.48		0	0	0		0	0		2166.46	0	0
Cathepsin B1	26	42	EDFLNYKSGIYKHIT	848.6		2262.93		0		0		0		0	0	6788.8		0	0		0	0	0
Cathepsin B1	26	43	FLNYKSGIYKHITGE	0		0		0		0		0		0	0	0		0	0		0	0	0
Cathepsin B1	26	44	NYKSGIYKHITGEAL	0		0		0		0		0		0	0	0		0	0		0	0	0
Cathepsin B1	26	45	KSGIYKHITGEALGG	0		0		0		0		0		0	0	0		0	0		0	0	0
Cathepsin B1	26	46	GIYKHITGEALGGHA	4428.74		11810		0		0		0		0	0	35429.9		0	0		0	0	0
Cathepsin B1	26	47	YKHITGEALGGHAIR	101.555		270.813		0		0		0		0	0	812.44		0	0		0	0	0
Cathepsin B1	26	48	HITGEALGGHAIRII	300.031		529.867		0		270.217		0		0	0	1589.6		0	0		810.65	0	0
Cathepsin B1	26	49	TGEALGGHAIRIIGW	2015.84		1369.23		3929.56		1386.62		673.72		0	4107.68	0		4786.4	3072.73		737.99	0	3421.88
Cathepsin B1	26	50	EALGGHAIRIIGWGV	0		0		0		0		80.14		0	0	0		0	0		0	0	0
Cathepsin B1	26	51	LGGHAIRIIGWGVEN	458.006		65.0033		641.915		728.403		1568.25		0	195.01	0		1283.83	0		664.87	539.07	981.27
Cathepsin B1	26	52	GHAIRIIGWGVENKT	173.199		461.863		0		0		0		0	0	1385.59		0	0		0	0	0
Cathepsin B1	26	53	AIRIIGWGVENKTPY	1151.4		2219.57		0		850.843		0		0	0	6658.7		0	0		0	0	2552.53
Cathepsin B1	26	54	RIIGWGVENKTPYWL	1645.88		1398.93		2491.36		1329.18		533.93		347.25	3849.54	0		3020.65	1962.06		377.57	1439.66	2170.31
Cathepsin B1	26	55	IGWGVENKTPYWLIA	0		0		0		0		30.03		0	0	0		0	0		0	0	0
Cathepsin B1	26	56	WGVENKTPYWLIANS	0		0		0		0		0		0	0	0		0	0		0	0	0
Cathepsin B1	26	57	VENKTPYWLIANSWN	243.375		649		0		0		313.42		0	0	1947		0	0		0	0	0
Cathepsin B1	26	58	NKTPYWLIANSWNED	7137.61		3097.14		17543.7		4240.66		7237.58		2051.89	0	7239.54		13079.6	22007.9		1862.37	6174.98	4684.63
Cathepsin B1	26	59	TPYWLIANSWNEDWG	9888.99		9115.05		16881.4		6001.35		11111.2		4132.83	2541.39	20670.9		15450.1	18312.7		4006.28	4918.51	9079.27
Cathepsin B1	26	60	YWLIANSWNEDWGEN	14251.6		11949.9		20691.7		12259.8		10340.5		9639.58	3228.57	22981.7		17289.3	24094		8908.06	12021.4	15850
Cathepsin B1	26	61	LIANSWNEDWGENGY	18805.1		19342		23009.3		15465.4		10949.6		9677.4	6728.5	41620.2		19326.2	26692.5		9301.64	12250.2	24844.3
Cathepsin B1	26	62	ANSWNEDWGENGYFR	19356.4		15158.1		27550.2		18092.2		4445.48		10970.8	19182.5	15321		22613.5	32486.9		12993.9	16277	25005.6
Cathepsin B1	26	63	SWNEDWGENGYFRIV	8614.87		4133.23		14779.2		8986.92		3151.34		6933.65	2930.32	2535.73		10524.7	19033.8		3843.31	10677.5	12439.9
Cathepsin B1	26	64	NEDWGENGYFRIVRG	2717		4678.19		1335.23		1677		1769.71		4396.83	0	9637.75		0	2670.46		0	5030.99	0
Cathepsin B1	26	65	DWGENGYFRIVRGRD	7530.65		5391.56		12028.5		6671.18		6490.7		11582.2	4195.24	397.2		7388.58	16668.4		3704.22	9930.06	6379.25
Cathepsin B1	26	66	GENGYFRIVRGRDEC	5775.77		2447.45		14608		3215.94		5783.45		3352.37	0	3989.99		5188.16	24027.8		0	8767.55	880.28
Cathepsin B1	26	67	NGYFRIVRGRDECFI	8609.82		3127.44		21386.5		5574.45		2255.45		2226.11	7156.21	0		14846.3	27926.6		4565.88	6761.12	5396.35
Cathepsin B1	28	2	YFRIVRGRDECFIES	8486.53		600.35		13191.4		13236.1		361.46		1801.05	0	0		17698.2	8684.66		6176.37	7359.12	26172.9
Cathepsin B1	28	3	RIVRGRDECFIESEV	9865.28		1030.45		18249.3		13110.8		1272.72		3091.34	0	0		22387.7	14110.9		6027.37	9365.82	23939.2
Cathepsin B1	28	4	VRGRDECFIESEVIA	3213.69		430.207		4314.65		5263.2		0		1290.62	0	0		5282.23	3347.08		1861.72	2455.25	11472.6
Cathepsin B1	28	5	GRDECFIESEVIAGQ	1005.53		0		1753.73		1512.25		0		0	0	0		3507.46	0		0	493.99	4042.77
Cathepsin B1	28	6	DECFIESEVIAGQIN	80.6063		0		322.425		0		0		0	0	0		644.85	0		0	0	0
Cathepsin B1	28	7	CFIESEVIAGQINGS	0		0		0		0		0		0	0	0		0	0		0	0	0
Cathepsin B1	28	8	IESEVIAGQINGSGS	0		0		0		0		0		0	0	0		0	0		0	0	0
Cathepsin B1	28	9	SEVIAGQINGSGSGS	3579.21		9544.56		0		0		0		0	0	28633.7		0	0		0	0	0
Cathepsin B1	28	10	VIAGQINGSGSGSGE	0		0		0		0		0		0	0	0		0	0		0	0	0
Cathepsin B1	28	11	AGQINGSGSGSGEVV	0		0		0		0		0		0	0	0		0	0		0	0	0
Cathepsin D	28	12	QINGSGSGSGEVVRI	0		0		0		0		0		0	0	0		0	0		0	0	0
Cathepsin D	28	13	NGSGSGSGEVVRIPL	79.4325		0		0		211.82		0		0	0	0		0	0		635.46	0	0
Cathepsin D	28	14	SGSGSGEVVRIPLHP	1366.23		3549.11		0		94.16		56.97		0	0	10647.3		0	0		282.48	0	0
Cathepsin D	28	15	SGSGEVVRIPLHPLK	1650.18		0		0		4400.47		0		0	0	0		0	0		0	0	13201.4
Cathepsin D	28	16	SGEVVRIPLHPLKSA	4802.94		10456.8		0		2351.04		0		0	0	31370.4		0	0		0	0	7053.13
Cathepsin D	28	17	EVVRIPLHPLKSAQR	4613.38		4152.94		0		8149.41		0		0	0	12458.8		0	0		0	0	24448.2
Cathepsin D	28	18	VRIPLHPLKSAQRTL	3700.95		0		0		9869.19		0		0	0	0		0	0		0	0	29607.6
Cathepsin D	28	19	IPLHPLKSAQRTLIE	4711.19		4056.63		0		8506.56		0		1309.81	0	10860.1		0	0		0	2717.66	22802
Cathepsin D	28	20	LHPLKSAQRTLIEFE	16489.1		14978.8		12961.3		20351.2		761.27		18004.8	21209.2	5722.49		13348.1	12574.5		13362.9	13563.7	34127
Cathepsin D	28	21	PLKSAQRTLIEFETS	3879.84		4187.84		3388.49		3899.39		207.6		1630.69	279.9	10652.9		4041.26	2735.73		2454.96	2849.97	6393.25
Cathepsin D	28	22	KSAQRTLIEFETSLE	4982.77		1523.23		8739.76		5937.67		851.12		3495.71	79.81	994.17		12931	4548.51		2886.62	4707.28	10219.1
Cathepsin D	28	23	AQRTLIEFETSLEIV	2911.78		4986.76		4166.99		0		0		0	0	14960.3		7002.34	1331.64		0	0	0
Cathepsin D	28	24	RTLIEFETSLEIVKK	826.976		2205.27		0		0		0		4770.03	0	1845.78		0	0		0	0	0
Cathepsin D	28	25	LIEFETSLEIVKKVW	2079.41		2167.81		542.39		3015.68		99.4		1105.06	5398.36	0		337.02	747.76		4515	1576.48	2955.57
Cathepsin D	28	26	EFETSLEIVKKVWLS	0		0		0		0		0		0	0	0		0	0		0	0	0
Cathepsin D	28	27	ETSLEIVKKVWLSRV	0		0		0		0		0		0	0	0		0	0		0	0	0
Cathepsin D	28	28	SLEIVKKVWLSRVSG	0		0		0		0		0		0	0	0		0	0		0	0	0
Cathepsin D	28	29	EIVKKVWLSRVSGVD	0		0		0		0		0		0	0	0		0	0		0	0	0
Cathepsin D	28	30	VKKVWLSRVSGVDPQ	0		0		0		0		0		0	0	0		0	0		0	0	0
Cathepsin D	28	31	KVWLSRVSGVDPQPE	2155.98		3815.89		0		1933.4		1972.98		1999.83	0	9447.83		0	0		1364.8	1424.79	3010.62
Cathepsin D	28	32	WLSRVSGVDPQPEYL	10225.3		7572.42		12575.6		11311.2		9982.96		9189.83	13527.4	0		15806	9345.22		12969.9	5447.98	15515.6
Cathepsin D	28	33	SRVSGVDPQPEYLKN	215.376		574.337		0		0		670.04		0	0	1723.01		0	0		0	0	0
Cathepsin D	28	34	VSGVDPQPEYLKNYL	1140.01		1462.08		241.68		1416.83		0		882.06	2168.26	1335.92		483.36	0		2985.45	0	1265.04
Cathepsin D	28	35	GVDPQPEYLKNYLDA	2477.84		5298.67		524.125		959.483		142.87		3032.57	0	12863.4		1048.25	0		1932.33	0	946.12
Cathepsin D	28	36	DPQPEYLKNYLDAQY	7621.26		8263.68		916.16		11448.9		4479.7		7637.44	10153.1	7000.5		1421.5	410.82		12732.3	4789.41	16825
Cathepsin D	28	37	QPEYLKNYLDAQYYG	5493.2		4746.39		945.02		9272.13		1358.28		3518.9	7289.16	3431.1		1683.39	206.65		9913.58	1278.19	16624.6
Cathepsin D	28	38	EYLKNYLDAQYYGDI	3819.07		3147.3		1578.17		5984.76		2957.57		4860.39	3556.06	1025.46		2615.67	540.68		7427.74	1779.86	8746.67
Cathepsin D	28	39	LKNYLDAQYYGDITI	2023.21		2523.18		0		2872.04		0		2730.48	4653.61	185.44		0	0		5415.76	0	3200.36
Cathepsin D	28	40	NYLDAQYYGDITIGT	463.812		827.8		0		409.033		0		4.96	0	2478.44		0	0		1227.1	0	0
Cathepsin D	28	41	LDAQYYGDITIGTPP	1369.01		1456.05		0		2194.63		0		1059.86	0	3308.3		0	0		5890.47	0	693.41
Cathepsin D	28	42	AQYYGDITIGTPPQT	358.598		956.26		0		0		0		0	0	2868.78		0	0		0	0	0
Cathepsin D	28	43	YYGDITIGTPPQTFS	494.524		0		0		1318.73		82.15		0	0	0		0	0		529.31	0	3426.88
Cathepsin D	28	44	GDITIGTPPQTFSVV	0		0		0		0		0		0	0	0		0	0		0	0	0
Cathepsin D	28	45	ITIGTPPQTFSVVFD	649.46		0		0		1731.89		779.97		0	0	0		0	0		0	0	5195.68
Cathepsin D	28	46	IGTPPQTFSVVFDTG	3148.35		6829.94		0		1565.66		0		0	20489.8	0		0	0		0	0	4696.99
Cathepsin D	28	47	TPPQTFSVVFDTGSS	0		0		0		0		0		0	0	0		0	0		0	0	0
Cathepsin D	28	48	PQTFSVVFDTGSSNL	751.28		1172.52		0		830.89		0		0	0	3517.57		0	0		809.72	0	1682.95
Cathepsin D	28	49	TFSVVFDTGSSNLWV	3130.56		2446.49		4969.24		2588.85		540.39		1597.29	5742.19	0		6169.82	3768.66		3597.8	0	4168.74
Cathepsin D	28	50	SVVFDTGSSNLWVPS	8.92		23.7867		0		0		0		0	0	71.36		0	0		0	0	0
Cathepsin D	28	51	VFDTGSSNLWVPSKY	989.901		0		0		2639.74		6247.44		0	0	0		0	0		0	0	7919.21
Cathepsin D	28	52	DTGSSNLWVPSKYCS	15.6275		41.6733		0		0		0		0	0	125.02		0	0		0	0	0
Cathepsin D	28	53	GSSNLWVPSKYCSYF	1271.19		1830.72		0		1559.12		0		0	0	5492.16		0	0		0	0	4677.36
Cathepsin D	28	54	SNLWVPSKYCSYFDI	2231.47		231.147		4114.94		2976.14		2857.96		693.44	0	0		3913.37	4316.51		695.14	169.86	8063.41
Cathepsin D	28	55	LWVPSKYCSYFDIAC	69.7237		175.957		0		9.97333		1352.16		0	0	527.87		0	0		0	0	29.92
Cathepsin D	28	56	VPSKYCSYFDIACLL	3709.2		9891.19		0		0		0		0	0	29673.6		0	0		0	0	0
Cathepsin D	28	57	SKYCSYFDIACLLHR	1493.22		3543.32		402.13		170.51		0		1477.98	818.85	8333.13		0	804.26		0	0	511.53
Cathepsin D	28	58	YCSYFDIACLLHRKY	1495.69		2552.08		0		1436.42		0		0	7656.24	0		0	0		0	3579.21	730.05
Cathepsin D	28	59	SYFDIACLLHRKYDS	407.096		952.167		0		133.423		155.88		0	0	2856.5		0	0		0	119.63	280.64
Cathepsin D	28	60	FDIACLLHRKYDSSK	0		0		0		0		0		0	0	0		0	0		0	0	0
Cathepsin D	28	61	IACLLHRKYDSSKSS	0		0		0		0		0		0	0	0		0	0		0	0	0
Cathepsin D	28	62	CLLHRKYDSSKSSTY	0		0		0		0		0		0	0	0		0	0		0	0	0
Cathepsin D	28	63	LHRKYDSSKSSTYIP	0		0		0		0		0		0	0	0		0	0		0	0	0
Cathepsin D	28	64	RKYDSSKSSTYIPNG	0		0		0		0		0		0	0	0		0	0		0	0	0
Cathepsin D	28	65	YDSSKSSTYIPNGTE	0		0		0		0		0		0	0	0		0	0		0	0	0
Cathepsin D	28	66	SSKSSTYIPNGTEFS	0		0		0		0		0		0	0	0		0	0		0	0	0
Cathepsin D	28	67	KSSTYIPNGTEFSVH	0		0		0		0		0		0	0	0		0	0		0	0	0
Cathepsin D	30	2	STYIPNGTEFSVHYG	2056.94		502.573		3683.26		2527.1		0		0	1507.72	0		7366.53	0		0	268.6	7312.7
Cathepsin D	30	3	YIPNGTEFSVHYGTG	4.94625		0		19.785		0		0		0	0	0		39.57	0		0	0	0
Cathepsin D	30	4	PNGTEFSVHYGTGSL	1155.04		0		684.39		2623.85		0		0	0	0		1368.78	0		7871.55	0	0
Cathepsin D	30	5	GTEFSVHYGTGSLSG	0		0		0		0		0		0	0	0		0	0		0	0	0
Cathepsin D	30	6	EFSVHYGTGSLSGFL	3378.79		2268.34		4599.52		3675.43		0		0	6805.01	0		4580.22	4618.81		2489.13	307.71	8229.44
Cathepsin D	30	7	SVHYGTGSLSGFLST	0		0		0		0		0		0	0	0		0	0		0	0	0
Cathepsin D	30	8	HYGTGSLSGFLSTDS	0		0		0		0		0		0	0	0		0	0		0	0	0
Cathepsin D	30	9	GTGSLSGFLSTDSLQ	279.26		744.693		0		0		0		2234.08	0	0		0	0		0	0	0
Cathepsin D	30	10	GSLSGFLSTDSLQLG	79.915		213.107		0		0		0		639.32	0	0		0	0		0	0	0
Cathepsin D	30	11	LSGFLSTDSLQLGSL	354.666		0		0		945.777		0		0	0	0		0	0		510.47	0	2326.86
Cathepsin D	30	12	GFLSTDSLQLGSLSV	0		0		0		0		0		0	0	0		0	0		0	0	0
Cathepsin D	30	13	LSTDSLQLGSLSVKG	0		0		0		0		0		0	0	0		0	0		0	0	0
Cathepsin D	30	14	TDSLQLGSLSVKGQT	0		0		0		0		0		0	0	0		0	0		0	0	0
Cathepsin D	30	15	SLQLGSLSVKGQTFG	1325.93		3535.82		0		0		0		0	0	10607.5		0	0		0	0	0
Cathepsin D	30	16	QLGSLSVKGQTFGEA	33.4263		89.1367		0		0		0		0	0	267.41		0	0		0	0	0
Cathepsin D	30	17	GSLSVKGQTFGEATQ	154.062		410.833		0		0		0		0	0	1232.5		0	0		0	0	0
Cathepsin D	30	18	LSVKGQTFGEATQQP	0		0		0		0		0		0	0	0		0	0		0	0	0
Cathepsin D	30	19	VKGQTFGEATQQPGL	851.696		2271.19		0		0		0		0	0	6813.57		0	0		0	0	0
Cathepsin D	30	20	GQTFGEATQQPGLVF	4449.76		5123.67		1751.11		5574.94		21.81		917.14	14453.9	0		574.43	2927.78		5939.45	2246.32	8539.05
Cathepsin D	30	21	TFGEATQQPGLVFVM	777.812		1196.95		0		877.213		0		0	3590.86	0		0	0		552.21	114.51	1964.92
Cathepsin D	30	22	GEATQQPGLVFVMAK	0		0		0		0		0		0	0	0		0	0		0	0	0
Cathepsin D	30	23	ATQQPGLVFVMAKFD	19.5875		0		0		52.2333		0		0	0	0		0	0		85.55	0	71.15
Cathepsin D	30	24	QQPGLVFVMAKFDGI	289.464		210.61		0		561.293		0		0	0	631.83		0	0		0	0	1683.88
Cathepsin D	30	25	PGLVFVMAKFDGILG	619.464		149.27		0		1502.63		499.38		0	447.81	0		0	0		885.45	0	3622.45
Cathepsin D	30	26	LVFVMAKFDGILGMA	193.434		515.823		0		0		0		0	0	1547.47		0	0		0	0	0
Cathepsin D	30	27	FVMAKFDGILGMAYP	1121.63		907.127		0		2083.89		1018.17		178.46	2542.92	0		0	0		1982.04	914.36	3355.28
Cathepsin D	30	28	MAKFDGILGMAYPSI	530.646		0		0		1415.06		0		0	0	0		0	0		0	3359.94	885.23
Cathepsin D	30	29	KFDGILGMAYPSISV	0		0		0		0		0		0	0	0		0	0		0	0	0
Cathepsin D	30	30	DGILGMAYPSISVDG	0		0		0		0		0		0	0	0		0	0		0	0	0
Cathepsin D	30	31	ILGMAYPSISVDGVT	0		0		0		0		0		0	0	0		0	0		0	0	0
Cathepsin D	30	32	GMAYPSISVDGVTPV	0		0		0		0		0		0	0	0		0	0		0	0	0
Cathepsin D	30	33	AYPSISVDGVTPVFV	405.321		0		0		1080.86		0		0	0	0		0	0		569.25	0	2673.32
Cathepsin D	30	34	PSISVDGVTPVFVNM	97.1213		0		0		258.99		0		0	0	0		0	0		776.97	0	0
Cathepsin D	30	35	ISVDGVTPVFVNMIQ	0		0		0		0		0		0	0	0		0	0		0	0	0
Cathepsin D	30	36	VDGVTPVFVNMIQQG	0		0		0		0		0		0	0	0		0	0		0	0	0
Cathepsin D	30	37	GVTPVFVNMIQQGIV	0		0		0		0		0		0	0	0		0	0		0	0	0
Cathepsin D	30	38	TPVFVNMIQQGIVES	0		0		0		0		0		0	0	0		0	0		0	0	0
Cathepsin D	30	39	VFVNMIQQGIVESPV	263.728		0		0		703.273		0		0	0	0		0	0		2109.82	0	0
Cathepsin D	30	40	VNMIQQGIVESPVFS	1550.37		3344.68		0		789.627		0		0	0	10034		0	0		2309.24	0	59.64
Cathepsin D	30	41	MIQQGIVESPVFSFY	4740.2		3369.18		0		9271.37		934.62		1886	8221.54	0		0	0		9196.41	1523.08	17094.6
Cathepsin D	30	42	QQGIVESPVFSFYLS	244.514		0		0		652.037		138.71		0	0	0		0	0		1543.74	0	412.37
Cathepsin D	30	43	GIVESPVFSFYLSRN	345.511		0		0		921.363		0		0	0	0		0	0		1763.35	75.34	925.4
Cathepsin D	30	44	VESPVFSFYLSRNIS	0		0		0		0		0		0	0	0		0	0		0	0	0
Cathepsin D	30	45	SPVFSFYLSRNISAV	559.295		0		0		1491.45		0		0	0	0		0	0		4043.71	0	430.65
Cathepsin D	30	46	VFSFYLSRNISAVLG	2266.18		6043.14		0		0		0		0	0	18129.4		0	0		0	0	0
Cathepsin D	30	47	SFYLSRNISAVLGGE	0		0		0		0		0		0	0	0		0	0		0	0	0
Cathepsin D	30	48	YLSRNISAVLGGELM	106.769		0		0		284.717		782.74		0	0	0		0	0		297.36	0	556.79
Cathepsin D	30	49	SRNISAVLGGELMIG	0		0		0		0		0		0	0	0		0	0		0	0	0
Cathepsin D	30	50	NISAVLGGELMIGGI	258.409		0		0		689.09		0		0	0	0		0	0		374.79	0	1692.48
Cathepsin D	30	51	SAVLGGELMIGGIDK	0		0		0		0		0		0	0	0		0	0		0	0	0
Cathepsin D	30	52	VLGGELMIGGIDKKY	0		0		0		0		0		0	0	0		0	0		0	0	0
Cathepsin D	30	53	GGELMIGGIDKKYYS	2566.01		6842.68		0		0		0		0	0	20528		0	0		0	0	0
Cathepsin D	30	54	ELMIGGIDKKYYSGE	0		0		0		0		198.32		0	0	0		0	0		0	0	0
Cathepsin D	30	55	MIGGIDKKYYSGEIN	0		0		0		0		0		0	0	0		0	0		0	0	0
Cathepsin D	30	56	GGIDKKYYSGEINYV	370.298		255.82		0		731.64		583.06		0	0	767.46		0	0		0	0	2194.92
Cathepsin D	30	57	IDKKYYSGEINYVDL	1197.42		663.283		2504.03		860.487		1242.48		1989.85	0	0		10.66	4997.41		198.35	1352.69	1030.42
Cathepsin D	30	58	KKYYSGEINYVDLTE	872.159		1700.3		368.52		379.78		775.6		3956.61	0	1144.28		0	737.04		0	1139.34	0
Cathepsin D	30	59	YYSGEINYVDLTEQS	2063.57		2823.58		2981.74		691.45		0		4225.88	0	4244.87		1893.75	4069.74		74.91	1999.44	0
Cathepsin D	30	60	SGEINYVDLTEQSYW	5331.34		4137.13		11464.8		2436.59		4188.06		3129.61	0	9281.77		9629.76	13299.8		2430.54	2392.58	2486.66
Cathepsin D	30	61	EINYVDLTEQSYWLF	5827.85		1477.94		16700.7		2929.17		7762.42		2885.63	1548.19	0		12887.8	20513.7		2172.15	1470.09	5145.27
Cathepsin D	30	62	NYVDLTEQSYWLFKM	0		0		0		0		143.28		0	0	0		0	0		0	0	0
Cathepsin D	30	63	VDLTEQSYWLFKMDK	0		0		0		0		0		0	0	0		0	0		0	0	0
Cathepsin D	30	64	LTEQSYWLFKMDKLT	0		0		0		0		0		0	0	0		0	0		0	0	0
Cathepsin D	30	65	EQSYWLFKMDKLTIS	0		0		0		0		0		0	0	0		0	0		0	0	0
Cathepsin D	30	66	SYWLFKMDKLTISDM	0		0		0		0		0		0	0	0		0	0		0	0	0
Cathepsin D	30	67	WLFKMDKLTISDMTA	0		0		0		0		0		0	0	0		0	0		0	0	0
Cathepsin D	32	2	FKMDKLTISDMTACP	0		0		0		0		0		0	0	0		0	0		0	0	0
Cathepsin D	32	3	MDKLTISDMTACPDG	0		0		0		0		0		0	0	0		0	0		0	0	0
Cathepsin D	32	4	KLTISDMTACPDGCL	0		0		0		0		123.13		0	0	0		0	0		0	0	0
Cathepsin D	32	5	TISDMTACPDGCLAI	0		0		0		0		0		0	0	0		0	0		0	0	0
Cathepsin D	32	6	SDMTACPDGCLAIAD	29.5688		0		0		78.85		0		0	0	0		0	0		236.55	0	0
Cathepsin D	32	7	MTACPDGCLAIADTG	0		0		0		0		0		0	0	0		0	0		0	0	0
Cathepsin D	32	8	ACPDGCLAIADTGTS	0		0		0		0		0		0	0	0		0	0		0	0	0
Cathepsin D	32	9	PDGCLAIADTGTSMI	2443.36		0		0		6515.62		0		0	0	0		0	0		19546.9	0	0
Cathepsin D	32	10	GCLAIADTGTSMIAG	0		0		0		0		0		0	0	0		0	0		0	0	0
Cathepsin D	32	11	LAIADTGTSMIAGPT	0		0		0		0		0		0	0	0		0	0		0	0	0
Cathepsin D	32	12	IADTGTSMIAGPTDE	267.776		0		766.54		203.043		0		0	0	0		0	1533.08		0	609.13	0
Cathepsin D	32	13	DTGTSMIAGPTDEIQ	0		0		0		0		296.9		0	0	0		0	0		0	0	0
Cathepsin D	32	14	GTSMIAGPTDEIQKI	0		0		0		0		0		0	0	0		0	0		0	0	0
Cathepsin D	32	15	SMIAGPTDEIQKINA	0		0		0		0		0		0	0	0		0	0		0	0	0
Cathepsin D	32	16	IAGPTDEIQKINAKL	0		0		0		0		0		0	0	0		0	0		0	0	0
Cathepsin D	32	17	GPTDEIQKINAKLGA	810.178		2160.47		0		0		0		0	0	6481.42		0	0		0	0	0
Cathepsin D	32	18	TDEIQKINAKLGATR	0		0		0		0		0		0	0	0		0	0		0	0	0
Cathepsin D	32	19	EIQKINAKLGATRLP	0		0		0		0		0		0	0	0		0	0		0	0	0
Cathepsin D	32	20	QKINAKLGATRLPGG	172.773		460.727		0		0		0		0	0	1382.18		0	0		0	0	0
Cathepsin D	32	21	INAKLGATRLPGGIY	530.965		746.82		0		669.087		127.61		0	2240.46	0		0	0		0	0	2007.26
Cathepsin D	32	22	AKLGATRLPGGIYTV	0		0		0		0		0		0	0	0		0	0		0	0	0
Cathepsin D	32	23	LGATRLPGGIYTVSC	0		0		0		0		0		0	0	0		0	0		0	0	0
Cathepsin D	32	24	ATRLPGGIYTVSCGN	0		0		0		0		0		0	0	0		0	0		0	0	0
Cathepsin D	32	25	RLPGGIYTVSCGNIN	201.423		0		0		537.127		0		0	0	0		0	0		1611.38	0	0
Cathepsin D	32	26	PGGIYTVSCGNINNL	703.986		0		0		1877.3		0		0	0	0		0	0		4063.95	0	1567.94
Cathepsin D	32	27	GIYTVSCGNINNLPT	0		0		0		0		0		0	0	0		0	0		0	0	0
Cathepsin D	32	28	YTVSCGNINNLPTID	151.969		387.327		0		17.9233		0		0	0	1161.98		0	0		0	53.77	0
Cathepsin D	32	29	VSCGNINNLPTIDFV	3658.8		2757.95		1796.59		5801.13		490.16		541.93	6022.88	1709.04		2064.12	1529.05		4771.6	3447.36	9184.43
Cathepsin D	32	30	CGNINNLPTIDFVIN	3454.45		2141.5		4016.76		4392.54		438.34		1632.14	3889.12	903.23		3443.2	4590.31		3213.25	3055.6	6908.77
Cathepsin D	32	31	NINNLPTIDFVINGK	0		0		0		0		0		0	0	0		0	0		0	0	0
Cathepsin D	32	32	NNLPTIDFVINGKAM	0		0		0		0		0		0	0	0		0	0		0	0	0
Cathepsin D	32	33	LPTIDFVINGKAMTL	0		0		0		0		0		0	0	0		0	0		0	0	0
Cathepsin D	32	34	TIDFVINGKAMTLEP	0		0		0		0		0		0	0	0		0	0		0	0	0
Cathepsin D	32	35	DFVINGKAMTLEPTD	169.094		450.917		0		0		0		0	0	1352.75		0	0		0	0	0
Cathepsin D	32	36	VINGKAMTLEPTDYL	1741.22		1367.75		0		3275.49		162.88		3389.43	0	713.82		0	0		4187.14	1339.31	4300.03
Cathepsin D	32	37	NGKAMTLEPTDYLLK	0		0		0		0		0		0	0	0		0	0		0	0	0
Cathepsin D	32	38	KAMTLEPTDYLLKVS	355.426		947.803		0		0		0		0	0	2843.41		0	0		0	0	0
Cathepsin D	32	39	MTLEPTDYLLKVSKM	0		0		0		0		0		0	0	0		0	0		0	0	0
Cathepsin D	32	40	LEPTDYLLKVSKMGS	0		0		0		0		0		0	0	0		0	0		0	0	0
Cathepsin D	32	41	PTDYLLKVSKMGSEI	0		0		0		0		0		0	0	0		0	0		0	0	0
Cathepsin D	32	42	DYLLKVSKMGSEICL	0		0		0		0		0		0	0	0		0	0		0	0	0
Cathepsin D	32	43	LLKVSKMGSEICLTG	0		0		0		0		0		0	0	0		0	0		0	0	0
Cathepsin D	32	44	KVSKMGSEICLTGFM	0		0		0		0		0		0	0	0		0	0		0	0	0
Cathepsin D	32	45	SKMGSEICLTGFMGL	308.609		822.957		0		0		0		0	0	2468.87		0	0		0	0	0
Cathepsin D	32	46	MGSEICLTGFMGLDL	2565.33		412.647		4454.94		3458.27		1745.33		898.55	339.39	0		2749.62	6160.26		5177.5	1165.32	4032
Cathepsin D	32	47	SEICLTGFMGLDLPK	3256.12		8682.99		0		0		0		0	0	26049		0	0		0	0	0
Cathepsin D	32	48	ICLTGFMGLDLPKRK	2639.45		1886.67		0		5151.88		0		0	0	5660		0	0		0	0	15455.6
Cathepsin D	32	49	LTGFMGLDLPKRKLW	452.691		641.48		0		565.697		0		0	0	1924.44		0	0		0	0	1697.09
Cathepsin D	32	50	GFMGLDLPKRKLWIL	0		0		0		0		0		0	0	0		0	0		0	0	0
Cathepsin D	32	51	MGLDLPKRKLWILGD	1175.24		2761.49		0		372.5		488.79		0	0	8284.46		0	0		0	0	1117.5
Cathepsin D	32	52	LDLPKRKLWILGDIF	5036.63		5011.73		4166.52		5641.59		1.89		5073.75	9961.43	0		1911.33	6421.72		2426.1	1103.97	13394.7
Cathepsin D	32	53	LPKRKLWILGDIFIG	1896.74		4245.63		0		812.35		0		0	0	12736.9		0	0		0	0	2437.05
Cathepsin D	32	54	KRKLWILGDIFIGKF	0		0		0		0		0		0	0	0		0	0		0	0	0
Cathepsin D	32	55	KLWILGDIFIGKFYT	4.03125		10.75		0		0		0		0	0	32.25		0	0		0	0	0
Cathepsin D	32	56	WILGDIFIGKFYTVF	601.201		622.627		0		980.577		0		0	0	1867.88		0	0		0	0	2941.73
Cathepsin D	32	57	LGDIFIGKFYTVFDM	1339.44		0		0		3571.83		1261.25		0	0	0		0	0		0	310.5	10405
Cathepsin D	32	58	DIFIGKFYTVFDMGK	2024.24		5397.99		0		0		0		0	0	16194		0	0		0	0	0
Cathepsin D	32	59	FIGKFYTVFDMGKNR	0		0		0		0		0		0	0	0		0	0		0	0	0
Cathepsin D	32	60	GKFYTVFDMGKNRVG	0		0		0		0		0		0	0	0		0	0		0	0	0
Cathepsin D	32	61	FYTVFDMGKNRVGFA	0		0		0		0		0		0	0	0		0	0		0	0	0
Cathepsin D	32	62	TVFDMGKNRVGFAKA	0		0		0		0		0		0	0	0		0	0		0	0	0
Cathepsin D	32	63	FDMGKNRVGFAKALH	0		0		0		0		0		0	0	0		0	0		0	0	0
Cathepsin D	32	64	MGKNRVGFAKALHPD	0		0		0		0		0		0	0	0		0	0		0	0	0
Cathepsin D	32	65	KNRVGFAKALHPDSV	4460.16		11893.8		0		0		0		0	0	35681.3		0	0		0	0	0
Cathepsin D	32	66	RVGFAKALHPDSVHR	1151.12		3069.64		0		0		0		0	0	9208.92		0	0		0	0	0
Cathepsin D	32	67	GFAKALHPDSVHRTK	3271.37		0		0		8723.66		0		0	0	0		0	0		0	0	26171
Cathepsin D	34	2	AKALHPDSVHRTKTY	1620.27		0		0		4320.72		0		0	0	0		0	0		0	0	12962.1
Cathepsin D	34	3	ALHPDSVHRTKTYIP	1091.69		0		0		2911.18		0		0	0	0		0	0		0	0	8733.53
Cathepsin D	34	4	HPDSVHRTKTYIPMM	1345.44		0		0		3587.85		1080.51		0	0	0		0	0		0	0	10763.6
Cathepsin D	34	5	DSVHRTKTYIPMMRL	1640.93		0		0		4375.81		0		0	0	0		0	0		0	0	13127.4
Cathepsin D	34	6	VHRTKTYIPMMRLFP	3495.61		1401.75		723.965		7437.24		424.94		0	0	4205.26		0	1447.93		0	965.15	21346.6
Cathepsin D	34	7	RTKTYIPMMRLFPAQ	1179.9		0		0		3146.4		26.48		0	0	0		0	0		0	0	9439.2
Cathepsin D	34	8	KTYIPMMRLFPAQSV	207.815		554.173		0		0		0		0	0	1662.52		0	0		0	0	0
Cathepsin D	34	9	YIPMMRLFPAQSVPQ	0		0		0		0		0		0	0	0		0	0		0	0	0
Cathepsin D	34	10	PMMRLFPAQSVPQAA	0		0		0		0		0		0	0	0		0	0		0	0	0
Cathepsin D	34	11	MRLFPAQSVPQAASE	0		0		0		0		0		0	0	0		0	0		0	0	0
Cathepsin D	34	12	LFPAQSVPQAASETP	0		0		0		0		0		0	0	0		0	0		0	0	0
Cathepsin D	34	13	PAQSVPQAASETPNG	0		0		0		0		0		0	0	0		0	0		0	0	0
Cathepsin D	34	14	QSVPQAASETPNGVF	556.739		127.037		0		1357.6		0		0	381.11	0		0	0		665.63	0	3407.17
Cathepsin D	34	15	VPQAASETPNGVFAF	1642.66		1612.81		555.71		2397.15		0		0	4838.44	0		0	1111.42		1845.51	497.32	4848.63
Cathepsin D	34	16	QAASETPNGVFAFSK	0		0		0		0		0		0	0	0		0	0		0	0	0
Cathepsin D	34	17	ASETPNGVFAFSKLL	0		0		0		0		0		0	0	0		0	0		0	0	0
Cathepsin D	34	18	ETPNGVFAFSKLLSD	0		0		0		0		0		0	0	0		0	0		0	0	0
Cathepsin D	34	19	PNGVFAFSKLLSDEV	593.276		0		0		1582.07		0		0	0	0		0	0		0	0	4746.21
Cathepsin D	34	20	GVFAFSKLLSDEVGS	150.62		0		0		401.653		0		0	0	0		0	0		0	0	1204.96
Cathepsin D	34	21	FAFSKLLSDEVGSGS	1351.84		0		0		3604.9		0		0	0	0		0	0		0	0	10814.7
Cathepsin D	34	22	FSKLLSDEVGSGSGS	4781.68		0		0		12751.2		0		0	0	0		0	0		0	0	38253.5
Cathepsin D	34	23	KLLSDEVGSGSGSGM	0		0		0		0		0		0	0	0		0	0		0	0	0
Cathepsin D	34	24	LSDEVGSGSGSGMNQ	0		0		0		0		0		0	0	0		0	0		0	0	0
Cathepsin B 141610	34	25	DEVGSGSGSGMNQYS	0		0		0		0		0		0	0	0		0	0		0	0	0
Cathepsin B 141610	34	26	VGSGSGSGMNQYSCY	2241.75		1598.64		0		4379.37		658.18		0	4795.91	0		0	0		3826.19	1628.76	7683.17
Cathepsin B 141610	34	27	SGSGSGMNQYSCYLL	882.83		509.22		0		1844.99		0		0	1527.66	0		0	0		909.86	0	4625.12
Cathepsin B 141610	34	28	SGSGMNQYSCYLLQL	435.741		92.7367		0		1069.24		0		0	278.21	0		0	0		352.71	0	2855.01
Cathepsin B 141610	34	29	SGMNQYSCYLLQLYI	784.555		640.327		0		1451.82		0		0	1920.98	0		0	0		1042.44	0	3313.02
Cathepsin B 141610	34	30	MNQYSCYLLQLYIII	0		0		0		0		0		0	0	0		0	0		0	0	0
Cathepsin B 141610	34	31	QYSCYLLQLYIIILL	0		0		0		0		0		0	0	0		0	0		0	0	0
Cathepsin B 141610	34	32	SCYLLQLYIIILLSY	0		0		0		0		0		0	0	0		0	0		0	0	0
Cathepsin B 141610	34	33	YLLQLYIIILLSYGT	0		0		0		0		0		0	0	0		0	0		0	0	0
Cathepsin B 141610	34	34	LQLYIIILLSYGTLN	0		0		0		0		0		0	0	0		0	0		0	0	0
Cathepsin B 141610	34	35	LYIIILLSYGTLNEI	566.125		0		0		1509.67		0		0	0	0		0	0		1734.06	0	2794.94
Cathepsin B 141610	34	36	IIILLSYGTLNEIDA	2388.28		6368.73		0		0		0		0	0	19106.2		0	0		0	0	0
Cathepsin B 141610	34	37	ILLSYGTLNEIDARR	6243.45		8831.37		1214.62		7008.08		0		3541.1	174.18	22778.8		0	2429.24		5580.12	2593.28	12850.9
Cathepsin B 141610	34	38	LSYGTLNEIDARRHK	2555.45		3227.4		0		3587.12		0		0	0	9682.2		0	0		0	0	10761.4
Cathepsin B 141610	34	39	YGTLNEIDARRHKRM	3623.15		962.13		0		8699.6		3275.75		0	0	2886.39		0	0		0	0	26098.8
Cathepsin B 141610	34	40	TLNEIDARRHKRMYQ	1295.95		716.033		0		2739.82		196.99		0	0	2148.1		0	0		0	0	8219.47
Cathepsin B 141610	34	41	NEIDARRHKRMYQPL	569.227		0		0		1517.94		566.71		0	0	0		0	0		10.49	0	4543.33
Cathepsin B 141610	34	42	IDARRHKRMYQPLSM	420.991		0		0		1122.64		0		0	0	0		0	0		0	0	3367.93
Cathepsin B 141610	34	43	ARRHKRMYQPLSMEL	371.165		0		319.485		776.783		0		0	0	0		638.97	0		468.63	0	1861.72
Cathepsin B 141610	34	44	RHKRMYQPLSMELIN	992.264		2646.04		0		0		0		0	0	7938.11		0	0		0	0	0
Cathepsin B 141610	34	45	KRMYQPLSMELINFI	3248.71		5597.92		0		3065.32		198.81		0	2078.37	14715.4		0	0		3011.25	0	6184.71
Cathepsin B 141610	34	46	MYQPLSMELINFINY	8919.15		9103.65		2007.37		13342.5		2928.73		5527.22	17275.1	4508.62		1429.31	2585.42		12932.4	4502.91	22592.2
Cathepsin B 141610	34	47	QPLSMELINFINYEA	1587.25		1223.39		795.105		2479.2		1525.43		3670.18	0	0		0	1590.21		4630.98	0	2806.61
Cathepsin B 141610	34	48	LSMELINFINYEANT	532.264		1076.76		0		342.613		0		457.21	0	2773.06		0	0		170.1	0	857.74
Cathepsin B 141610	34	49	MELINFINYEANTTW	4666.14		2139.63		6945		5673.41		712.43		2227.28	4191.6	0		7391.6	6498.39		10096.6	1589.69	5333.89
Cathepsin B 141610	34	50	LINFINYEANTTWKA	0		0		0		0		0		0	0	0		0	0		0	0	0
Cathepsin B 141610	34	51	NFINYEANTTWKAAP	0		0		0		0		0		0	0	0		0	0		0	0	0
Cathepsin B 141610	34	52	INYEANTTWKAAPTT	0		0		0		0		0		0	0	0		0	0		0	0	0
Cathepsin B 141610	34	53	YEANTTWKAAPTTRF	0		0		0		0		0		0	0	0		0	0		0	0	0
Cathepsin B 141610	34	54	ANTTWKAAPTTRFRT	0		0		0		0		0		0	0	0		0	0		0	0	0
Cathepsin B 141610	34	55	TTWKAAPTTRFRTVS	0		0		0		0		0		0	0	0		0	0		0	0	0
Cathepsin B 141610	34	56	WKAAPTTRFRTVSDI	2943.41		7849.1		0		0		0		0	0	23547.3		0	0		0	0	0
Cathepsin B 141610	34	57	AAPTTRFRTVSDIRR	1407.66		2938.92		0		814.83		87.98		2172.82	0	6643.94		0	0		0	2444.49	0
Cathepsin B 141610	34	58	PTTRFRTVSDIRRML	165.125		355.927		0		84.4067		1253.52		1067.78	0	0		0	0		0	139.45	113.77
Cathepsin B 141610	34	59	TRFRTVSDIRRMLGA	0		0		0		0		1399.87		0	0	0		0	0		0	0	0
Cathepsin B 141610	34	60	FRTVSDIRRMLGALP	0		0		0		0		0		0	0	0		0	0		0	0	0
Cathepsin B 141610	34	61	TVSDIRRMLGALPDP	0		0		0		0		0		0	0	0		0	0		0	0	0
Cathepsin B 141610	34	62	SDIRRMLGALPDPNG	0		0		0		0		0		0	0	0		0	0		0	0	0
Cathepsin B 141610	34	63	IRRMLGALPDPNGEQ	5653.97		7548.3		0		7528.96		60.22		0	0	22644.9		0	0		0	22586.9	0
Cathepsin B 141610	34	64	RMLGALPDPNGEQLE	5461.81		5660.78		1717.96		7758.74		71.25		3191.05	0	13791.3		0	3435.93		0	23276.2	0
Cathepsin B 141610	34	65	LGALPDPNGEQLETL	2371.7		2922.78		1532.62		2380		0		1905.22	0	6863.12		0	3065.24		0	7140	0
Cathepsin B 141610	34	66	ALPDPNGEQLETLCT	1106.77		2348.83		0		602.55		0		0	0	7046.49		0	0		0	1807.65	0
Cathepsin B 141610	34	67	PDPNGEQLETLCTGY	2570.22		495.723		3541.97		3996.88		384.59		429.77	1057.4	0		681.15	6402.79		7607.26	4383.38	0
Cathepsin B 141610	36	2	PNGEQLETLCTGYIS	878.274		1086.17		571.26		875.057		0		0	0	3258.5		0	1142.52		2407.18	217.99	0
Cathepsin B 141610	36	3	GEQLETLCTGYISDE	933.68		0		3368.12		244.397		240.24		0	0	0		1216.03	5520.22		0	733.19	0
Cathepsin B 141610	36	4	QLETLCTGYISDELP	1366.26		0		5336.34		85.79		2600.07		0	0	0		7433.95	3238.73		0	257.37	0
Cathepsin B 141610	36	5	ETLCTGYISDELPKS	0		0		0		0		0		0	0	0		0	0		0	0	0
Cathepsin B 141610	36	6	LCTGYISDELPKSFD	3182.65		1624.37		8371.97		1281.38		0		0	0	4873.1		9445.83	7298.11		0	2728.94	1115.2
Cathepsin B 141610	36	7	TGYISDELPKSFDAR	2607.06		1956.32		3893.76		2400		115.3		890.91	3258.67	1719.38		2098.91	5688.62		1772.36	1866	3561.63
Cathepsin B 141610	36	8	YISDELPKSFDARVE	2885.32		1849.15		3572.34		3463.47		1394.01		2904.3	1612.76	1030.38		724.51	6420.17		2025.11	3762.18	4603.13
Cathepsin B 141610	36	9	SDELPKSFDARVEWP	6178.01		6135.29		8501.56		4671.7		3854.78		3892.13	12796.3	1717.44		7322.21	9680.9		7128.22	4270.55	2616.33
Cathepsin B 141610	36	10	ELPKSFDARVEWPHC	8284.5		7426.38		13308.7		5793.14		3301.47		1700.92	20578.2	0		9997.69	16619.7		6498.86	5278.5	5602.05
Cathepsin B 141610	36	11	PKSFDARVEWPHCPS	2673.29		1406.01		2772.66		3874.34		726.75		0	4218.02	0		0	5545.32		4721.44	2714.45	4187.12
Cathepsin B 141610	36	12	SFDARVEWPHCPSIS	1006.8		338.277		1646.4		1248.93		650.07		0	1014.83	0		0	3292.8		1724.19	321.38	1701.22
Cathepsin B 141610	36	13	DARVEWPHCPSISEI	3199.18		2763.2		1461.19		4793.82		1184.97		284.22	2422.65	5582.74		0	2922.39		5798.43	2734.28	5848.75
Cathepsin B 141610	36	14	RVEWPHCPSISEIRD	15200.7		12667.4		14449.1		18235.2		5796.88		8046.71	19388.8	10566.7		8602.34	20295.9		20453.2	11681.5	22571
Cathepsin B 141610	36	15	EWPHCPSISEIRDQS	6387.91		7331.93		2925.01		7752.48		2177.86		2350.24	14232.8	5412.75		0	5850.03		7692.04	5791.29	9774.1
Cathepsin B 141610	36	16	PHCPSISEIRDQSSC	3977.11		1452.98		4215.81		6342.11		1774.99		478.8	3880.13	0		1999.64	6431.98		8740.07	2447.56	7838.69
Cathepsin B 141610	36	17	CPSISEIRDQSSCGS	329.329		652.193		0		226.017		0		0	0	1956.58		0	0		269.06	0	408.99
Cathepsin B 141610	36	18	SISEIRDQSSCGSCW	2926.84		1541.64		2777.7		4411.47		1464.15		27.49	1119.83	3477.59		50.91	5504.49		3999.66	921.94	8312.8
Cathepsin B 141610	36	19	SEIRDQSSCGSCWAF	3766.14		1297.15		4445.47		5782.25		1050.81		0	3891.44	0		2580.25	6310.69		6330.53	1538.13	9478.08
Cathepsin B 141610	36	20	IRDQSSCGSCWAFGA	203.449		0		0		542.53		0		0	0	0		0	0		0	0	1627.59
Cathepsin B 141610	36	21	DQSSCGSCWAFGAVE	0		0		0		0		0		0	0	0		0	0		0	0	0
Cathepsin B 141610	36	22	SSCGSCWAFGAVEAM	0		0		0		0		0		0	0	0		0	0		0	0	0
Cathepsin B 141610	36	23	CGSCWAFGAVEAMSD	270.046		533.387		0		186.737		0		0	0	1600.16		0	0		0	167.92	392.29
Cathepsin B 141610	36	24	SCWAFGAVEAMSDRI	2918.77		576.047		3447.68		4908.89		0		1380.91	0	347.23		5543.47	1351.88		4778.9	2011.9	7935.86
Cathepsin B 141610	36	25	WAFGAVEAMSDRICI	1441.73		43.13		0		3801.49		0		129.39	0	0		0	0		2748.08	591.4	8064.98
Cathepsin B 141610	36	26	FGAVEAMSDRICIKS	0		0		0		0		0		0	0	0		0	0		0	0	0
Cathepsin B 141610	36	27	AVEAMSDRICIKSKG	1575.41		3080.02		0		1121.09		0		0	0	9240.06		0	0		0	0	3363.26
Cathepsin B 141610	36	28	EAMSDRICIKSKGKH	5065.9		5645.18		0		7863.89		0		0	0	16935.5		0	0		0	0	23591.7
Cathepsin B 141610	36	29	MSDRICIKSKGKHKP	10267.8		12535.3		0		14845.6		0		0	0	37605.8		0	0		0	0	44536.9
Cathepsin B 141610	36	30	DRICIKSKGKHKPFL	6380.73		3638.22		0		13377.1		0		0	0	10914.7		0	0		0	698.87	39432.3
Cathepsin B 141610	36	31	ICIKSKGKHKPFLSA	2816.39		0		0		7510.39		0		0	0	0		0	0		0	0	22531.2
Cathepsin B 141610	36	32	IKSKGKHKPFLSAEN	128.748		0		0		343.327		0		0	0	0		0	0		0	0	1029.98
Cathepsin B 141610	36	33	SKGKHKPFLSAENLV	0		0		0		0		0		0	0	0		0	0		0	0	0
Cathepsin B 141610	36	34	GKHKPFLSAENLVSC	0		0		0		0		0		0	0	0		0	0		0	0	0
Cathepsin B 141610	36	35	HKPFLSAENLVSCCS	0		0		0		0		0		0	0	0		0	0		0	0	0
Cathepsin B 141610	36	36	PFLSAENLVSCCSSC	61.3725		0		0		163.66		179.56		0	0	0		0	0		0	0	490.98
Cathepsin B 141610	36	37	LSAENLVSCCSSCGM	0		0		0		0		0		0	0	0		0	0		0	0	0
Cathepsin B 141610	36	38	AENLVSCCSSCGMGC	0		0		0		0		0		0	0	0		0	0		0	0	0
Cathepsin B 141610	36	39	NLVSCCSSCGMGCNG	552.189		1472.5		0		0		0		0	0	4417.51		0	0		0	0	0
Cathepsin B 141610	36	40	VSCCSSCGMGCNGGF	2523.26		1257.4		1940.53		4177.61		1446.9		0	0	3772.19		2439.7	1441.37		5292	148.86	7091.98
Cathepsin B 141610	36	41	CCSSCGMGCNGGFPH	3755.88		260.017		5166.98		6311.01		1136.52		780.05	0	0		3960.38	6373.57		7882.61	2087.9	8962.51
Cathepsin B 141610	36	42	SSCGMGCNGGFPHSA	681.069		1816.18		0		0		0		0	0	5448.55		0	0		0	0	0
Cathepsin B 141610	36	43	CGMGCNGGFPHSAWL	6621.04		4604.49		7565.07		8008.25		2026.53		1098.16	5917.05	6798.25		6841.04	8289.09		9337.37	3344.86	11342.5
Cathepsin B 141610	36	44	MGCNGGFPHSAWLYW	6562.75		3522.38		8024.07		8628.9		2711.87		903.77	9663.36	0		6592.27	9455.87		9754.21	2970.48	13162
Cathepsin B 141610	36	45	CNGGFPHSAWLYWKN	0		0		0		0		559.24		0	0	0		0	0		0	0	0
Cathepsin B 141610	36	46	GGFPHSAWLYWKNQG	0		0		0		0		0		0	0	0		0	0		0	0	0
Cathepsin B 141610	36	47	FPHSAWLYWKNQGIV	0		0		0		0		0		0	0	0		0	0		0	0	0
Cathepsin B 141610	36	48	HSAWLYWKNQGIVTG	0		0		0		0		0		0	0	0		0	0		0	0	0
Cathepsin B 141610	36	49	AWLYWKNQGIVTGDL	297.98		794.613		0		0		0		0	0	2383.84		0	0		0	0	0
Cathepsin B 141610	36	50	LYWKNQGIVTGDLYN	1492.39		647.753		616.765		2920.78		0		120.26	1823	0		0	1233.53		3149.67	221.41	5391.25
Cathepsin B 141610	36	51	WKNQGIVTGDLYNTT	0		0		0		0		0		0	0	0		0	0		0	0	0
Cathepsin B 141610	36	52	NQGIVTGDLYNTTNG	0		0		0		0		0		0	0	0		0	0		0	0	0
Cathepsin B 141610	36	53	GIVTGDLYNTTNGCQ	584.154		1557.74		0		0		0		0	0	4673.23		0	0		0	0	0
Cathepsin B 141610	36	54	VTGDLYNTTNGCQPY	6439.21		12191.9		68.48		4933.63		1214.49		0	8585.1	27990.7		0	136.96		5185.37	810.98	8804.54
Cathepsin B 141610	36	55	GDLYNTTNGCQPYEF	17090.2		14832.2		24193.8		14612.6		7436.15		8827.33	22176.2	13493		25049.8	23337.8		14629.5	6255.65	22952.7
Cathepsin B 141610	36	56	LYNTTNGCQPYEFPP	11514.1		8284.43		17952.4		10451.5		9365.43		4540.87	13429.8	6882.63		17218.2	18686.5		11269.1	3621.66	16463.7
Cathepsin B 141610	36	57	NTTNGCQPYEFPPCE	13243.1		8026.13		30784.7		6765.6		4391.12		4016.04	2173.59	17888.8		29233	32336.4		7223.55	4230.25	8842.99
Cathepsin B 141610	36	58	TNGCQPYEFPPCEHH	17670.6		13855.7		24920.4		16652.4		6698.84		7953.07	19900.1	13714.1		24003	25837.8		13785.6	6907.96	29263.6
Cathepsin B 141610	36	59	GCQPYEFPPCEHHVI	10226.5		9635.22		15279.5		7449.21		903.32		6216.09	14715.5	7974.04		13021.2	17537.7		9164.09	2767.64	10415.9
Cathepsin B 141610	36	60	QPYEFPPCEHHVIGP	8766.04		8687.62		10439.4		7728.9		2773.18		4573.05	12793.4	8696.42		7922.71	12956.1		8287.77	2888.02	12010.9
Cathepsin B 141610	36	61	YEFPPCEHHVIGPLP	7834.33		4344.57		16475.1		5563.56		3850.22		3426.73	8817.79	789.19		15202	17748.2		8876.24	1701.86	6112.59
Cathepsin B 141610	36	62	FPPCEHHVIGPLPSC	2482.71		158.047		8483.84		806.623		1264.4		474.14	0	0		7794.03	9173.66		387.62	155.76	1876.49
Cathepsin B 141610	36	63	PCEHHVIGPLPSCDG	1576.29		0		4581.51		1149.1		2649.64		0	0	0		1880.95	7282.06		706.04	420.92	2320.33
Cathepsin B 141610	36	64	EHHVIGPLPSCDGDV	787.511		394.157		2558.81		0		702.5		1182.47	0	0		0	5117.62		0	0	0
Cathepsin B 141610	36	65	HVIGPLPSCDGDVET	59.8963		32.0967		0		127.627		0		96.29	0	0		0	0		0	382.88	0
Cathepsin B 141610	36	66	IGPLPSCDGDVETPS	2.23375		0		0		5.95667		0		0	0	0		0	0		0	17.87	0
Cathepsin B 141610	36	67	PLPSCDGDVETPSCK	0		0		0		0		0		0	0	0		0	0		0	0	0
Cathepsin B 141610	38	2	PSCDGDVETPSCKTN	0		0		0		0		0		0	0	0		0	0		0	0	0
Cathepsin B 141610	38	3	CDGDVETPSCKTNCQ	0		0		0		0		0		0	0	0		0	0		0	0	0
Cathepsin B 141610	38	4	GDVETPSCKTNCQPG	0		0		0		0		0		0	0	0		0	0		0	0	0
Cathepsin B 141610	38	5	VETPSCKTNCQPGYN	0		0		0		0		0		0	0	0		0	0		0	0	0
Cathepsin B 141610	38	6	TPSCKTNCQPGYNIP	435.928		1162.47		0		0		0		0	0	3487.42		0	0		0	0	0
Cathepsin B 141610	38	7	SCKTNCQPGYNIPYE	9832.32		11661.5		8773.18		8709.23		6490.19		6830.2	4288.16	23866.2		8101.44	9444.92		7736.1	9811.72	8579.88
Cathepsin B 141610	38	8	KTNCQPGYNIPYEKD	8313.07		16892.4		0		5275.82		2577.67		36687.1	13894.1	95.99		0	0		7420.35	3982.78	4424.33
Cathepsin B 141610	38	9	NCQPGYNIPYEKDKW	5336.43		7850.66		4632.38		3291.55		1303.93		5092	18460	0		2596.07	6668.69		2486.2	4335.66	3052.8
Cathepsin B 141610	38	10	QPGYNIPYEKDKWYG	5982.7		10248.4		3131.7		3617.66		1070.25		2917.29	24749.3	3078.69		654.66	5608.75		4161.49	2167.34	4524.14
Cathepsin B 141610	38	11	GYNIPYEKDKWYGEK	3000.57		7503.61		0		497.91		159.71		2082.92	11733.9	8694.07		0	0		0	1493.73	0
Cathepsin B 141610	38	12	NIPYEKDKWYGEKVY	8940.36		15186.6		460.18		8347.56		326.85		8317.82	27218.7	10023.4		0	920.36		8442.5	5985.18	10615
Cathepsin B 141610	38	13	PYEKDKWYGEKVYRI	6988.28		11397.1		1021.69		6557.22		0		12237.7	21953.5	0		0	2043.38		8797.48	3149.13	7725.05
Cathepsin B 141610	38	14	EKDKWYGEKVYRIHS	0		0		0		0		0		0	0	0		0	0		0	0	0
Cathepsin B 141610	38	15	DKWYGEKVYRIHSNP	0		0		0		0		0		0	0	0		0	0		0	0	0
Cathepsin B 141610	38	16	WYGEKVYRIHSNPEA	1390.84		1559.78		585.02		1759.1		0		0	4679.35	0		0	1170.04		2678.18	1608.82	990.3
Cathepsin B 141610	38	17	GEKVYRIHSNPEAIM	0		0		0		0		0		0	0	0		0	0		0	0	0
Cathepsin B 141610	38	18	KVYRIHSNPEAIMLE	465.697		521.5		0		720.36		0		273.65	0	1290.85		0	0		1187.77	973.31	0
Cathepsin B 141610	38	19	YRIHSNPEAIMLELM	5424.86		3378.68		9518.34		4742.06		1046.3		2582.78	7553.26	0		12143.7	6892.97		7212.12	2945.14	4068.92
Cathepsin B 141610	38	20	IHSNPEAIMLELMRN	3171.47		1753.38		5080.43		3316.94		1058.14		1110.12	4150.01	0		6971.52	3189.33		4168.98	3312.06	2469.77
Cathepsin B 141610	38	21	SNPEAIMLELMRNGP	2725.22		4785.82		510.455		2141.12		482.69		0	13482.6	874.85		1020.91	0		2874.9	1305.74	2242.73
Cathepsin B 141610	38	22	PEAIMLELMRNGPVE	3677.89		5316.07		496.4		4160.71		1917.74		1264.37	14683.8	0		992.8	0		5792.75	2716.9	3972.47
Cathepsin B 141610	38	23	AIMLELMRNGPVEVD	4060.04		5923.4		0		4903.37		252.59		0	8471.73	9298.48		0	0		5204.11	3893.37	5612.63
Cathepsin B 141610	38	24	MLELMRNGPVEVDFE	12581.4		11156		15758.9		11888.4		3474.41		14823.6	12119.7	6524.72		17059.2	14458.6		10887.6	12039.2	12738.3
Cathepsin B 141610	38	25	ELMRNGPVEVDFEVY	11452.3		11038.3		8567.3		13789.6		5231.39		9034.18	14985.9	9094.95		9565.78	7568.81		17124.5	8466.24	15778
Cathepsin B 141610	38	26	MRNGPVEVDFEVYAD	6685.59		4339.58		8224.54		8005.63		3856.56		3790.04	1511.63	7717.06		9687.37	6761.71		8555.15	3945.35	11516.4
Cathepsin B 141610	38	27	NGPVEVDFEVYADFP	12109.2		9085.34		21108.6		9133.59		8324.02		5512.46	12850.9	8892.63		23983.2	18233.9		12899.3	6015.95	8485.48
Cathepsin B 141610	38	28	PVEVDFEVYADFPNY	14304.2		7390.68		20255.5		17250.2		5244.74		9518.99	9646.85	3006.21		21801.8	18709.2		22779.1	11719.1	17252.4
Cathepsin B 141610	38	29	EVDFEVYADFPNYKS	1025.83		2504.8		0		230.743		0		0	0	7514.41		0	0		591.59	0	100.64
Cathepsin B 141610	38	30	DFEVYADFPNYKSGV	407.964		293.733		0		794.17		0		0	0	881.2		0	0		1305.15	0	1077.36
Cathepsin B 141610	38	31	EVYADFPNYKSGVYQ	158.101		0		0		421.603		0		0	0	0		0	0		260.33	310.14	694.34
Cathepsin B 141610	38	32	YADFPNYKSGVYQHV	3.25		0		0		8.66667		0		0	0	0		0	0		24.46	1.54	0
Cathepsin B 141610	38	33	DFPNYKSGVYQHVSG	0		0		0		0		0		0	0	0		0	0		0	0	0
Cathepsin B 141610	38	34	PNYKSGVYQHVSGAL	0		0		0		0		0		0	0	0		0	0		0	0	0
Cathepsin B 141610	38	35	YKSGVYQHVSGALLG	0		0		0		0		0		0	0	0		0	0		0	0	0
Cathepsin B 141610	38	36	SGVYQHVSGALLGGH	171.729		0		0		457.943		0		0	0	0		0	0		1023.85	0	349.98
Cathepsin B 141610	38	37	VYQHVSGALLGGHAV	0		0		0		0		0		0	0	0		0	0		0	0	0
Cathepsin B 141610	38	38	QHVSGALLGGHAVRL	539.456		6.68667		5.02		1428.52		437.98		20.06	0	0		0	10.04		1743.65	953.01	1588.89
Cathepsin B 141610	38	39	VSGALLGGHAVRLLG	0		0		0		0		0		0	0	0		0	0		0	0	0
Cathepsin B 141610	38	40	GALLGGHAVRLLGWG	1345.64		2018.66		0		1569.7		906.85		0	0	6055.99		0	0		1314.11	123.72	3271.27
Cathepsin B 141610	38	41	LLGGHAVRLLGWGEE	6102.59		2602.98		7062.42		8962.31		5223.47		3087.98	0	4720.97		5498.71	8626.13		10840.2	5266.54	10780.2
Cathepsin B 141610	38	42	GGHAVRLLGWGEENN	5125.53		1908.47		5401.64		8158.53		4267.12		2265.33	2595.76	864.31		4845.22	5958.06		11212	3806.1	9457.53
Cathepsin B 141610	38	43	HAVRLLGWGEENNVP	3670.82		6176.67		430.545		3325.16		0		424.22	0	18105.8		0	861.09		4783.48	1979.24	3212.77
Cathepsin B 141610	38	44	VRLLGWGEENNVPYW	15902.7		11997.1		19526.7		17392.2		6704.02		6666.19	18257.4	11067.9		18807.7	20245.7		24871.8	6924.13	20380.7
Cathepsin B 141610	38	45	LLGWGEENNVPYWLI	8559.12		7151.98		9940.49		9045.35		2506.43		3360.48	15090.6	3004.87		7940.58	11940.4		10852.7	2565.82	13717.5
Cathepsin B 141610	38	46	GWGEENNVPYWLIAN	1458.88		647.023		441.885		2948.74		465.94		0	544.46	1396.61		0	883.77		5188.28	0	3657.93
Cathepsin B 141610	38	47	GEENNVPYWLIANSW	2570.17		1281.16		2786.61		3714.88		2506.85		374.83	3468.64	0		3647.08	1926.14		7634.28	444.96	3065.41
Cathepsin B 141610	38	48	ENNVPYWLIANSWNS	1308.49		3470.86		0		18.45		0		0	0	10412.6		0	0		55.35	0	0
Cathepsin B 141610	38	49	NVPYWLIANSWNSDW	12511.7		6508.83		18180		14735.6		7634.6		7396.49	10183	1947.04		18976.5	17383.4		28678.4	4176.23	11352.3
Cathepsin B 141610	38	50	PYWLIANSWNSDWGD	7220.46		1290.79		15548.2		7598.3		5378.52		3872.37	0	0		13677.9	17418.5		12240.1	4014.69	6540.12
Cathepsin B 141610	38	51	WLIANSWNSDWGDKG	1613.55		4302.79		0		0		1101.52		0	0	12908.4		0	0		0	0	0
Cathepsin B 141610	38	52	IANSWNSDWGDKGYF	8925.42		6347.75		7736.36		12295.8		414.94		3204.87	13901.5	1936.92		5290.68	10182		13058.5	4529.71	19299.3
Cathepsin B 141610	38	53	NSWNSDWGDKGYFKI	1696.42		4523.78		0		0		0		0	0	13571.3		0	0		0	0	0
Cathepsin B 141610	38	54	WNSDWGDKGYFKIVR	2192.07		5598.44		0		247.073		0		0	0	16795.3		0	0		0	0	741.22
Cathepsin B 141610	38	55	SDWGDKGYFKIVRGK	151.812		0		0		404.833		0		0	0	0		0	0		0	0	1214.5
Cathepsin B 141610	38	56	WGDKGYFKIVRGKNE	0		0		0		0		0		0	0	0		0	0		0	0	0
Cathepsin B 141610	38	57	DKGYFKIVRGKNECG	0		0		0		0		0		0	0	0		0	0		0	0	0
Cathepsin B 141610	38	58	GYFKIVRGKNECGIE	0		0		0		0		310.63		0	0	0		0	0		0	0	0
Cathepsin B 141610	38	59	FKIVRGKNECGIESD	137.214		0		0		365.903		103.75		0	0	0		0	0		0	1097.71	0
Cathepsin B 141610	38	60	IVRGKNECGIESDVN	0		0		0		0		194.3		0	0	0		0	0		0	0	0
Cathepsin B 141610	38	61	RGKNECGIESDVNAG	0		0		0		0		0		0	0	0		0	0		0	0	0
Cathepsin B 141610	38	62	KNECGIESDVNAGIP	0		0		0		0		0		0	0	0		0	0		0	0	0
Cathepsin B 141610	38	63	ECGIESDVNAGIPKI	0		0		0		0		0		0	0	0		0	0		0	0	0
Cathepsin B 141610	38	64	GIESDVNAGIPKIKN	0		0		0		0		0		0	0	0		0	0		0	0	0
Cathepsin B 141610	38	65	ESDVNAGIPKIKNGS	0		0		0		0		0		0	0	0		0	0		0	0	0
Cathepsin B 141610	38	66	DVNAGIPKIKNGSGS	0		0		0		0		0		0	0	0		0	0		0	0	0
Cathepsin B 141610	38	67	NAGIPKIKNGSGSGS	0		0		0		0		0		0	0	0		0	0		0	0	0
Cathepsin B 141610	40	2	GIPKIKNGSGSGSGQ	0		0		0		0		0		0	0	0		0	0		0	0	0
Cathepsin B 141610	40	3	PKIKNGSGSGSGQHL	0		0		0		0		0		0	0	0		0	0		0	0	0
Cathepsin B 141610	40	4	IKNGSGSGSGQHLSL	113.849		303.597		0		0		0		0	0	910.79		0	0		0	0	0
Cathepsin L	40	5	NGSGSGSGQHLSLQY	3077.87		2281.34		4082.09		3204.91		0		0	6844.03	0		5959.9	2204.28		659.29	1429.02	7526.42
Cathepsin L	40	6	SGSGSGQHLSLQYDD	7079.75		774.103		17547.7		6406.75		3749.23		1732.03	0	590.28		21925.6	13169.8		1769.16	6714.37	10736.7
Cathepsin L	40	7	SGSGQHLSLQYDDIW	14150.7		7674.97		29288.3		10534.7		15293.8		6116.31	10491	6417.63		30900	27676.6		11742.2	7695.52	12166.4
Cathepsin L	40	8	SGQHLSLQYDDIWKQ	5647.46		8391.55		4668.68		3555.88		309.11		1800.85	11405.3	11968.5		3375.76	5961.61		2746.13	3019.77	4901.73
Cathepsin L	40	9	QHLSLQYDDIWKQWK	4169.02		11117.4		0		0		0		0	0	33352.2		0	0		0	0	0
Cathepsin L	40	10	LSLQYDDIWKQWKLK	4513.5		4493.29		0		7542.71		0		0	0	13479.9		0	0		0	0	22628.1
Cathepsin L	40	11	LQYDDIWKQWKLKYN	2686.49		7163.98		0		0		0		0	0	21492		0	0		0	0	0
Cathepsin L	40	12	YDDIWKQWKLKYNKT	3272.89		5718.15		0		3009.56		0		0	0	17154.5		0	0		0	0	9028.69
Cathepsin L	40	13	DIWKQWKLKYNKTYS	249.831		0		0		666.217		0		0	0	0		0	0		0	0	1998.65
Cathepsin L	40	14	WKQWKLKYNKTYSDS	0		0		0		0		0		0	0	0		0	0		0	0	0
Cathepsin L	40	15	QWKLKYNKTYSDSNE	3399.16		5392.8		165.045		3561.6		1098.37		2810.38	0	13368		0	330.09		1064.02	4841.61	4779.16
Cathepsin L	40	16	KLKYNKTYSDSNEIR	4578.71		11491		0		718.9		0		0	0	34473		0	0		0	2156.7	0
Cathepsin L	40	17	KYNKTYSDSNEIRRK	5076.14		500.547		0		13035.8		0		0	0	1501.64		0	0		0	2214.9	36892.6
Cathepsin L	40	18	NKTYSDSNEIRRKAI	1880.81		0		0		5015.48		0		0	0	0		0	0		0	0	15046.5
Cathepsin L	40	19	TYSDSNEIRRKAIFM	2407.91		2717.85		0		3703.25		0		0	0	8153.56		0	0		0	0	11109.7
Cathepsin L	40	20	SDSNEIRRKAIFMRY	2438.42		0		0		6502.45		1194.62		0	0	0		0	0		1021.64	3748.23	14737.5
Cathepsin L	40	21	SNEIRRKAIFMRYVE	3169.38		5007.9		0		3443.77		1357.51		1064.29	0	13959.4		0	0		2671.23	1626.59	6033.5
Cathepsin L	40	22	EIRRKAIFMRYVEKI	1860.54		48.6		0		4912.84		0		0	0	145.8		0	0		0	0	14738.5
Cathepsin L	40	23	RRKAIFMRYVEKIQQ	511.986		0		0		1365.3		0		0	0	0		0	0		0	0	4095.89
Cathepsin L	40	24	KAIFMRYVEKIQQHN	4785.96		12762.6		0		0		0		0	0	38287.7		0	0		0	0	0
Cathepsin L	40	25	IFMRYVEKIQQHNLR	2094.73		3250.07		0		2335.88		1313.11		1039.01	935.93	7775.27		0	0		1052.47	1432.98	4522.19
Cathepsin L	40	26	MRYVEKIQQHNLRHD	5554.16		4163.43		998.455		9982.03		2070.36		4313.56	4145.23	4031.51		0	1996.91		8026.5	5374.11	16545.5
Cathepsin L	40	27	YVEKIQQHNLRHDLG	4014.14		3485.23		1222.63		6404.06		2081.33		2716.82	5018.85	2720.03		1401.23	1044.03		6381.81	2837.01	9993.37
Cathepsin L	40	28	EKIQQHNLRHDLGLE	7385.31		11220.9		3670.15		6026.43		2060.9		5661.6	9271.92	18729.3		4449.62	2890.69		6447.53	4378.36	7253.41
Cathepsin L	40	29	IQQHNLRHDLGLEGY	22511.4		22345.5		14627.8		27932.9		6245.42		19843.3	32069.6	15123.6		16548.9	12706.7		31951.6	18238.1	33609.1
Cathepsin L	40	30	QHNLRHDLGLEGYTM	11899.9		12453.7		8626.23		13528.6		6175.68		9458.45	15750.6	12151.9		9311.58	7940.88		18990.9	7607.71	13987
Cathepsin L	40	31	NLRHDLGLEGYTMGL	9437.67		9342.13		7721.74		10677.2		2110.87		7241.89	14917.8	5866.72		7428.43	8015.05		13507.4	5537.38	12986.7
Cathepsin L	40	32	RHDLGLEGYTMGLNQ	5729.62		6019.12		6816.22		4715.71		2501.41		3971.51	13604.3	481.57		7739.92	5892.52		7296.81	3355.34	3494.99
Cathepsin L	40	33	DLGLEGYTMGLNQFC	3662.02		2076.17		5961.89		3714.62		751.87		573.91	3965.98	1688.63		6545.69	5378.09		4678.31	3013.83	3451.73
Cathepsin L	40	34	GLEGYTMGLNQFCDM	4956.6		2768.72		8540.55		4755.18		2474.96		1365.29	2838.72	4102.15		7856	9225.09		5062.13	3683.83	5519.59
Cathepsin L	40	35	EGYTMGLNQFCDMDW	12228.7		5371.12		22132.8		12483.5		8787.21		6082.01	5832.47	4198.88		22354	21911.6		20832.6	7150.78	9467.14
Cathepsin L	40	36	YTMGLNQFCDMDWEE	13593.8		5305.08		31437.6		9986.58		7326.38		6960.35	0	8954.89		30463.6	32411.7		13992.3	8769.42	7197.98
Cathepsin L	40	37	MGLNQFCDMDWEEIK	12601		9736.56		14876		13948.8		5617.34		10181.9	4628.73	14399		10567.7	19184.3		15192.6	9170.46	17483.2
Cathepsin L	40	38	LNQFCDMDWEEIKTI	12677		9237.69		13724.1		15418.3		0		10823.5	5735.18	11154.4		11529.3	15918.9		16456.7	9167.31	20630.9
Cathepsin L	40	39	QFCDMDWEEIKTIML	14908.2		10034.5		20640.2		15960.7		3071.52		15256.2	9535.9	5311.3		21105	20175.4		22579.6	7374.18	17928.3
Cathepsin L	40	40	CDMDWEEIKTIMLSK	1082.73		1702.55		0		1184.73		0		2770.08	0	2337.57		0	0		1162	0	2392.2
Cathepsin L	40	41	MDWEEIKTIMLSKVF	1095.3		0		0		2920.8		0		0	0	0		0	0		851.34	1855.2	6055.85
Cathepsin L	40	42	WEEIKTIMLSKVFGN	0		0		0		0		0		0	0	0		0	0		0	0	0
Cathepsin L	40	43	EIKTIMLSKVFGNSP	66.6412		177.71		0		0		0		0	0	533.13		0	0		0	0	0
Cathepsin L	40	44	KTIMLSKVFGNSPLW	496.25		1323.33		0		0		0		0	0	3970		0	0		0	0	0
Cathepsin L	40	45	IMLSKVFGNSPLWDD	10457.4		2910.09		23860.3		9069.49		7295.84		6316.69	2413.57	0		25608	22112.7		12840.8	5073.58	9294.12
Cathepsin L	40	46	LSKVFGNSPLWDDKK	0		0		0		0		0		0	0	0		0	0		0	0	0
Cathepsin L	40	47	KVFGNSPLWDDKKEE	1402.56		650.813		1686.74		1964.84		0		1952.44	0	0		246.72	3126.77		2309.05	2427.02	1158.46
Cathepsin L	40	48	FGNSPLWDDKKEELE	5874.33		2631.02		12310.3		4827.01		853.03		7893.07	0	0		9464.62	15155.9		6490.19	4979.71	3011.13
Cathepsin L	40	49	NSPLWDDKKEELELS	3211.65		2635.02		4662.26		2821.22		805.25		6644.58	0	1260.48		3436.7	5887.82		3858.09	2157.03	2448.54
Cathepsin L	40	50	PLWDDKKEELELSND	6843.58		2969.16		13128.1		6528.3		2302.67		4938.79	0	3968.69		14121.5	12134.8		5397.71	6294.85	7892.35
Cathepsin L	40	51	WDDKKEELELSNDPL	10775		4219.76		19048		11814.9		3614.26		11297.5	1361.78	0		19027.6	19068.3		9489.91	8537.36	17417.5
Cathepsin L	40	52	DKKEELELSNDPLPS	0		0		0		0		0		0	0	0		0	0		0	0	0
Cathepsin L	40	53	KEELELSNDPLPSKW	771.237		1953.01		0		103.62		643.83		256.93	0	5602.11		0	0		310.86	0	0
Cathepsin L	40	54	ELELSNDPLPSKWDW	9413.02		5083.59		18156.4		7913.5		7776.12		5905.89	1812.7	7532.17		19670.5	16642.4		14709.7	3662.01	5368.77
Cathepsin L	40	55	ELSNDPLPSKWDWRD	13796.6		9418.98		16923.6		16089.4		9638.18		11920.5	11861.2	4475.19		17501.3	16346		20525	9631.26	18112.1
Cathepsin L	40	56	SNDPLPSKWDWRDHG	4085.13		2780.06		2686.13		6322.87		4203.64		2880.19	5460	0		2030.14	3342.12		5494.39	3911.3	9562.93
Cathepsin L	40	57	DPLPSKWDWRDHGAV	698.692		223.04		0		1640.14		294.02		597.38	71.74	0		0	0		2217.28	900	1803.14
Cathepsin L	40	58	LPSKWDWRDHGAVTP	0		0		0		0		0		0	0	0		0	0		0	0	0
Cathepsin L	40	59	SKWDWRDHGAVTPVK	1217.85		0		0		3247.6		0		0	0	0		0	0		0	0	9742.81
Cathepsin L	40	60	WDWRDHGAVTPVKNQ	231.21		0		0		616.56		2257.22		0	0	0		0	0		0	0	1849.68
Cathepsin L	40	61	WRDHGAVTPVKNQGL	0		0		0		0		2380.01		0	0	0		0	0		0	0	0
Cathepsin L	40	62	DHGAVTPVKNQGLCG	0		0		0		0		0		0	0	0		0	0		0	0	0
Cathepsin L	40	63	GAVTPVKNQGLCGSC	0		0		0		0		0		0	0	0		0	0		0	0	0
Cathepsin L	40	64	VTPVKNQGLCGSCWA	0		0		0		0		0		0	0	0		0	0		0	0	0
Cathepsin L	40	65	PVKNQGLCGSCWAFS	0		0		0		0		0		0	0	0		0	0		0	0	0
Cathepsin L	40	66	KNQGLCGSCWAFSAA	0		0		0		0		0		0	0	0		0	0		0	0	0
Cathepsin L	40	67	QGLCGSCWAFSAAGA	0		0		0		0		0		0	0	0		0	0		0	0	0
Cathepsin L	42	2	LCGSCWAFSAAGAVE	0		0		0		0		0		0	0	0		0	0		0	0	0
Cathepsin L	42	3	GSCWAFSAAGAVEGQ	0		0		0		0		0		0	0	0		0	0		0	0	0
Cathepsin L	42	4	CWAFSAAGAVEGQLV	358.146		955.057		0		0		0		0	0	2865.17		0	0		0	0	0
Cathepsin L	42	5	AFSAAGAVEGQLVKK	3118.58		2259.67		0		6056.54		0		0	0	6779		0	0		0	0	18169.6
Cathepsin L	42	6	SAAGAVEGQLVKKHK	7832.27		10567.7		0		10318.3		0		0	0	31703.1		0	0		0	1163.19	29791.8
Cathepsin L	42	7	AGAVEGQLVKKHKKL	8827.28		8931.53		0		14607.9		0		0	0	26794.6		0	0		0	6200.05	37623.7
Cathepsin L	42	8	AVEGQLVKKHKKLIS	5888.25		5028.3		0		10673.7		0		0	0	15084.9		0	0		0	3314.29	28706.8
Cathepsin L	42	9	EGQLVKKHKKLISLS	3385.34		0		0		9027.57		0		0	0	0		0	0		0	4128.82	22953.9
Cathepsin L	42	10	QLVKKHKKLISLSEQ	3377		8366.6		0		638.73		0		0	0	25099.8		0	0		0	0	1916.19
Cathepsin L	42	11	VKKHKKLISLSEQQL	2161.84		5764.92		0		0		0		0	0	17294.8		0	0		0	0	0
Cathepsin L	42	12	KHKKLISLSEQQLVD	335.54		894.773		0		0		0		0	0	2684.32		0	0		0	0	0
Cathepsin L	42	13	KKLISLSEQQLVDCS	421.082		1122.89		0		0		0		0	0	3368.66		0	0		0	0	0
Cathepsin L	42	14	LISLSEQQLVDCSYK	38.9862		0		0		103.963		0		0	0	0		0	0		0	0	311.89
Cathepsin L	42	15	SLSEQQLVDCSYKYG	0		0		0		0		0		0	0	0		0	0		0	0	0
Cathepsin L	42	16	SEQQLVDCSYKYGND	1117.7		170.253		928.48		2191.3		542.34		510.76	0	0		0	1856.96		2317.53	2163.76	2092.61
Cathepsin L	42	17	QQLVDCSYKYGNDGC	1139.81		211.76		2880.27		907.547		2359.98		0	635.28	0		0	5760.54		1365.84	457.4	899.4
Cathepsin L	42	18	LVDCSYKYGNDGCQG	1608.73		0		1432.39		3335.03		164.42		0	0	0		0	2864.78		2121.07	636.45	7247.56
Cathepsin L	42	19	DCSYKYGNDGCQGGT	885.644		2361.72		0		0		0		0	0	7085.15		0	0		0	0	0
Cathepsin L	42	20	SYKYGNDGCQGGTMD	2965.74		1500.27		0		6408.38		3761.6		1012.8	559.44	2928.58		0	0		4625.95	1467.32	13131.9
Cathepsin L	42	21	KYGNDGCQGGTMDQS	1713.42		1328.18		0		3240.95		9101.08		912.92	0	3071.61		0	0		4110.48	1520	4092.36
Cathepsin L	42	22	GNDGCQGGTMDQSFA	3035.39		2741.48		1647.57		4254.5		352.54		1801.55	2444.7	3978.19		1620.09	1675.04		6565.51	2258.31	3939.69
Cathepsin L	42	23	DGCQGGTMDQSFAYL	5718.96		3181.69		5810.43		8195.26		3948.26		2018.41	7526.65	0		6459.08	5161.79		9892.92	3516.52	11176.3
Cathepsin L	42	24	CQGGTMDQSFAYLEK	335.31		633.84		0		260.32		331.45		0	0	1901.52		0	0		646.7	11.44	122.82
Cathepsin L	42	25	GGTMDQSFAYLEKYP	3724.78		5103.35		2309.31		3289.85		2102.63		1900.9	0	13409.1		2739.03	1879.59		4687.15	1231.66	3950.74
Cathepsin L	42	26	TMDQSFAYLEKYPIE	5901.04		5185.64		7035.42		5860.18		686.59		3985.29	1794.33	9777.31		7228.18	6842.66		6991.53	2364.41	8224.6
Cathepsin L	42	27	DQSFAYLEKYPIESE	9006.95		5477.58		7197.92		13742.3		3595.23		4663.22	0	11769.5		8983.76	5412.08		13372.8	12603.6	15250.6
Cathepsin L	42	28	SFAYLEKYPIESEKD	6132.83		4423.37		2447.22		10299.4		434.58		5206.91	721.08	7342.13		2674.74	2219.7		8915.2	10342.2	11640.7
Cathepsin L	42	29	AYLEKYPIESEKDYK	4592.64		4652.69		5872.06		3679.64		0		2274.26	823.41	10860.4		0	11744.1		2012.69	3134.09	5892.15
Cathepsin L	42	30	LEKYPIESEKDYKYI	6204.76		7924.64		1358.5		7715.71		123.16		3483.92	3559.48	16730.5		255.11	2461.89		6618.95	4655.55	11872.6
Cathepsin L	42	31	KYPIESEKDYKYIGH	2958.97		3944.43		167.525		3834.49		0		6028.71	3720.23	2084.35		0	335.05		2092.3	4032.91	5378.25
Cathepsin L	42	32	PIESEKDYKYIGHDS	5786.88		1774.41		0		13657.3		2507.08		2566.51	2756.73	0		0	0		13990.9	13852.6	13128.3
Cathepsin L	42	33	ESEKDYKYIGHDSSC	426.985		1092.46		0		46.1667		0		0	0	3277.38		0	0		0	138.5	0
Cathepsin L	42	34	EKDYKYIGHDSSCHF	8405.76		10204.5		9098.31		6145.35		0		2241.98	10708.9	17662.5		5803.77	12392.9		5747.64	5225.14	7463.27
Cathepsin L	42	35	DYKYIGHDSSCHFRK	3998.26		8890.03		0		1772		0		0	0	26670.1		0	0		0	0	5315.99
Cathepsin L	42	36	KYIGHDSSCHFRKSK	6204.04		317.563		0		16226.5		0		0	0	952.69		0	0		0	3555.89	45123.7
Cathepsin L	42	37	IGHDSSCHFRKSKGV	8329.44		11148.7		0		11063.2		0		0	0	33446		0	0		0	0	33189.6
Cathepsin L	42	38	HDSSCHFRKSKGVVK	12695.2		11197.2		0		22656.7		0		1263.02	0	32328.5		0	0		0	18140.1	49829.9
Cathepsin L	42	39	SSCHFRKSKGVVKVK	14864		16534.8		0		23102.6		0		4606.85	0	44997.6		0	0		0	21675.5	47632.2
Cathepsin L	42	40	CHFRKSKGVVKVKKF	12572.4		9443.84		0		24082.6		0		3796.29	0	24535.2		0	0		693.79	23076.9	48477.1
Cathepsin L	42	41	FRKSKGVVKVKKFVD	5907.78		1469.43		0		14284.6		0		0	0	4408.29		0	0		0	934.74	41919.2
Cathepsin L	42	42	KSKGVVKVKKFVDLP	3083.99		2224		0		5999.98		0		0	0	6672		0	0		0	0	17999.9
Cathepsin L	42	43	KGVVKVKKFVDLPAR	17.205		0		0		45.88		0		0	0	0		0	0		0	0	137.64
Cathepsin L	42	44	VVKVKKFVDLPARDE	1253.53		338.4		2459.74		1364.51		406.28		1015.2	0	0		0	4919.49		1789.61	1972.7	331.21
Cathepsin L	42	45	KVKKFVDLPARDEEK	0		0		0		0		77.6		0	0	0		0	0		0	0	0
Cathepsin L	42	46	KKFVDLPARDEEKLQ	692.085		1789.82		0		55.7433		0		1258.76	4110.69	0		0	0		48.34	118.89	0
Cathepsin L	42	47	FVDLPARDEEKLQKA	0		0		0		0		0		0	0	0		0	0		0	0	0
Cathepsin L	42	48	DLPARDEEKLQKALY	507.594		1232.81		0		120.773		0		120.26	3578.17	0		0	0		0	362.32	0
Cathepsin L	42	49	PARDEEKLQKALYHY	4869.07		3769.31		0		9214.89		0		1261.5	10046.4	0		0	0		5296.34	6313.6	16034.7
Cathepsin L	42	50	RDEEKLQKALYHYGP	0		0		0		0		1659.08		0	0	0		0	0		0	0	0
Cathepsin L	42	51	EEKLQKALYHYGPIS	0		0		0		0		0		0	0	0		0	0		0	0	0
Cathepsin L	42	52	KLQKALYHYGPISVA	0		0		0		0		0		0	0	0		0	0		0	0	0
Cathepsin L	42	53	QKALYHYGPISVAID	0		0		0		0		0		0	0	0		0	0		0	0	0
Cathepsin L	42	54	ALYHYGPISVAIDAL	0		0		0		0		0		0	0	0		0	0		0	0	0
Cathepsin L	42	55	YHYGPISVAIDALDD	2622.4		500.533		7211.26		1685.03		2205.8		1501.6	0	0		7073.81	7348.7		620.06	3111.87	1323.15
Cathepsin L	42	56	YGPISVAIDALDDLI	3437.9		2986.49		7100.4		1447.63		1182.4		2995.77	5963.71	0		3466.75	10734.1		1904.76	2438.12	0
Cathepsin L	42	57	PISVAIDALDDLILY	756.415		0		3025.66		0		409.33		0	0	0		0	6051.32		0	0	0
Cathepsin L	42	58	SVAIDALDDLILYKS	0		0		0		0		0		0	0	0		0	0		0	0	0
Cathepsin L	42	59	AIDALDDLILYKSGI	20.9537		0		0		55.8767		0		0	0	0		0	0		0	167.63	0
Cathepsin L	42	60	DALDDLILYKSGIYE	1176.79		2769.43		0		368.68		906.26		1017.27	0	7291.01		0	0		0	1106.04	0
Cathepsin L	42	61	LDDLILYKSGIYESK	1606.91		2489.49		0		1795.61		0		7468.46	0	0		0	0		0	2565.21	2821.61
Cathepsin L	42	62	DLILYKSGIYESKQC	212.094		565.583		0		0		0		1696.75	0	0		0	0		0	0	0
Cathepsin L	42	63	ILYKSGIYESKQCSS	0		0		0		0		0		0	0	0		0	0		0	0	0
Cathepsin L	42	64	YKSGIYESKQCSSFL	0		0		0		0		0		0	0	0		0	0		0	0	0
Cathepsin L	42	65	SGIYESKQCSSFLLN	0		0		0		0		0		0	0	0		0	0		0	0	0
Cathepsin L	42	66	IYESKQCSSFLLNHG	0		0		0		0		0		0	0	0		0	0		0	0	0
Cathepsin L	42	67	ESKQCSSFLLNHGVL	0		0		0		0		0		0	0	0		0	0		0	0	0
Cathepsin L	44	2	KQCSSFLLNHGVLAV	0		0		0		0		0		0	0	0		0	0		0	0	0
Cathepsin L	44	3	CSSFLLNHGVLAVGY	3541.66		6568.04		2156.93		1438.44		0		0	6053.54	13650.6		2173.08	2140.79		313.75	0	4001.56
Cathepsin L	44	4	SFLLNHGVLAVGYGR	1486.77		974.84		3692.48		528.227		0		0	2924.52	0		2624.72	4760.25		0	661.59	923.09
Cathepsin L	44	5	LLNHGVLAVGYGREN	6201.81		9835.72		6576.68		2317.98		0		0	9917.07	19590.1		7321.24	5832.12		0	3294.59	3659.35
Cathepsin L	44	6	NHGVLAVGYGRENRK	1440.93		2155.64		0		1686.82		0		0	0	6466.93		0	0		0	588.09	4472.38
Cathepsin L	44	7	GVLAVGYGRENRKDY	9805.26		20069.8		4740.24		2917.35		0		14492.6	38714.1	7002.89		6298.63	3181.86		1708.35	3467.4	3576.29
Cathepsin L	44	8	LAVGYGRENRKDYWL	15296.2		23210		15303.3		7377.55		543.77		8521.47	33758.8	27349.7		15795	14811.7		6396.28	4100.9	11635.5
Cathepsin L	44	9	VGYGRENRKDYWLIK	2557.38		6819.69		0		0		0		2244.53	5865.46	12349.1		0	0		0	0	0
Cathepsin L	44	10	YGRENRKDYWLIKNS	659.66		1759.09		0		0		0		1250.66	0	4026.62		0	0		0	0	0
Cathepsin L	44	11	RENRKDYWLIKNSWG	721.837		1755.55		254.025		0		0		0	5266.65	0		0	508.05		0	0	0
Cathepsin L	44	12	NRKDYWLIKNSWGTT	0		0		0		0		0		0	0	0		0	0		0	0	0
Cathepsin L	44	13	KDYWLIKNSWGTTWG	1176.31		3136.83		0		0		75.34		573.64	8836.86	0		0	0		0	0	0
Cathepsin L	44	14	YWLIKNSWGTTWGMN	247.789		0		991.155		0		164.54		0	0	0		0	1982.31		0	0	0
Cathepsin L	44	15	LIKNSWGTTWGMNGY	3973.81		7823.68		0		2773.14		1182.74		0	7751.81	15719.2		0	0		2202.35	1159.11	4957.97
Cathepsin L	44	16	KNSWGTTWGMNGYFK	2581.16		6883.09		0		0		0		0	0	20649.3		0	0		0	0	0
Cathepsin L	44	17	SWGTTWGMNGYFKLR	1152.01		2928.69		0		143.34		0		0	0	8786.08		0	0		0	430.02	0
Cathepsin L	44	18	GTTWGMNGYFKLRRN	6004.08		12035.4		1048.27		3276.64		2529.28		0	0	36106.2		0	2096.53		0	3063.28	6766.64
Cathepsin L	44	19	TWGMNGYFKLRRNKH	5059.44		1216.07		786.27		11751.6		4222.89		0	0	3648.2		0	1572.54		0	3591.17	31663.6
Cathepsin L	44	20	GMNGYFKLRRNKHNM	670.866		0		0		1788.98		0		0	0	0		0	0		0	0	5366.93
Cathepsin L	44	21	NGYFKLRRNKHNMCG	0		0		0		0		0		0	0	0		0	0		0	0	0
Cathepsin L	44	22	YFKLRRNKHNMCGIA	0		0		0		0		0		0	0	0		0	0		0	0	0
Cathepsin L	44	23	KLRRNKHNMCGIATN	0		0		0		0		0		0	0	0		0	0		0	0	0
Cathepsin L	44	24	RRNKHNMCGIATNAS	0		0		0		0		0		0	0	0		0	0		0	0	0
Cathepsin L	44	25	NKHNMCGIATNASFP	0		0		0		0		0		0	0	0		0	0		0	0	0
Cathepsin L	44	26	HNMCGIATNASFPLL	1298.44		369.577		134.725		3003.12		0		186.85	921.88	0		0	269.45		3612.7	1963.13	3433.53
Cathepsin L	44	27	MCGIATNASFPLLGS	0		0		0		0		0		0	0	0		0	0		0	0	0
Cathepsin L	44	28	GIATNASFPLLGSGS	0		0		0		0		0		0	0	0		0	0		0	0	0
Cathepsin L	44	29	ATNASFPLLGSGSGS	0		0		0		0		0		0	0	0		0	0		0	0	0
Cathepsin L	44	30	NASFPLLGSGSGSGL	0		0		0		0		0		0	0	0		0	0		0	0	0
Cathepsin L	44	31	SFPLLGSGSGSGLSC	0		0		0		0		0		0	0	0		0	0		0	0	0
DNAse II	44	32	PLLGSGSGSGLSCLD	1453.3		310.08		2696.76		1767.55		293.15		930.24	0	0		3222.04	2171.49		3492.18	987.3	823.17
DNAse II	44	33	LGSGSGSGLSCLDDD	3408.7		1141.88		10068.6		1235.57		1845.02		1070.61	0	2355.02		12769.2	7368.12		1099.18	2607.54	0
DNAse II	44	34	SGSGSGLSCLDDDGH	5468.35		2482.94		8786.92		6241.38		1101.02		3882.98	2221.99	1343.84		8279.49	9294.34		6431.91	5502.08	6790.14
DNAse II	44	35	SGSGLSCLDDDGHTV	3335.6		3813.41		3299.72		2881.7		0		2548.28	3072.79	5819.17		2714.39	3885.04		4059.6	3027.99	1557.52
DNAse II	44	36	SGLSCLDDDGHTVDW	11960.4		8103.39		19192.6		10995.9		3743.45		7451.85	11345.9	5512.42		19285.7	19099.4		15055.4	7570.29	10362.1
DNAse II	44	37	LSCLDDDGHTVDWFV	11368.9		8882.4		18666.4		8990.41		3833.75		6144.92	12636.7	7865.59		15579.1	21753.7		14151.5	4722.8	8096.93
DNAse II	44	38	CLDDDGHTVDWFVGY	11000.2		8132.63		14970.2		11221.1		5359.95		5872.93	18525	0		12364.9	17575.5		15778.9	6048.59	11835.8
DNAse II	44	39	DDDGHTVDWFVGYKL	5164.11		10371.8		0		3399.11		0		0	1007.38	30108.1		0	0		565.34	3697.04	5934.94
DNAse II	44	40	DGHTVDWFVGYKLPK	1627.46		4339.91		0		0		0		0	0	13019.7		0	0		0	0	0
DNAse II	44	41	HTVDWFVGYKLPKGY	863.845		2209.99		0		93.5967		0		0	0	6629.97		0	0		0	0	280.79
DNAse II	44	42	VDWFVGYKLPKGYDV	2066.51		4897.89		0		612.817		0		0	2349.89	12343.8		0	0		0	0	1838.45
DNAse II	44	43	WFVGYKLPKGYDVVF	3627.58		5422.06		0		4251.48		817.64		2936.5	12320.6	1009.11		0	0		3578.25	481.91	8694.29
DNAse II	44	44	VGYKLPKGYDVVFMN	32.5862		86.8967		0		0		0		0	260.69	0		0	0		0	0	0
DNAse II	44	45	YKLPKGYDVVFMNAD	1334.06		3557.48		0		0		208.11		0	0	10672.5		0	0		0	0	0
DNAse II	44	46	LPKGYDVVFMNADQR	1868.13		3850.04		0		1131.64		0		1696.37	3404.22	6449.52		0	0		83.43	1681.42	1630.07
DNAse II	44	47	KGYDVVFMNADQRNW	9182.81		5955.87		11087.4		11140		2645.28		6322.77	11544.8	0		9685.13	12489.7		14008.1	5215.02	14196.9
DNAse II	44	48	YDVVFMNADQRNWKL	3183.21		8488.56		0		0		0		0	0	25465.7		0	0		0	0	0
DNAse II	44	49	VVFMNADQRNWKLSK	4225.94		1584.79		0		9684.39		0		0	0	4754.38		0	0		0	0	29053.2
DNAse II	44	50	FMNADQRNWKLSKSP	1655.92		0		0		4415.8		0		0	0	0		0	0		0	0	13247.4
DNAse II	44	51	NADQRNWKLSKSPIN	1476.03		1862.11		0		2073.97		0		0	0	5586.33		0	0		0	0	6221.9
DNAse II	44	52	DQRNWKLSKSPINEK	1595.09		9.22667		0		4244.34		0		27.68	0	0		0	0		0	0	12733
DNAse II	44	53	RNWKLSKSPINEKGM	1663.94		2080.99		0		2356.19		0		0	0	6242.98		0	0		0	0	7068.57
DNAse II	44	54	WKLSKSPINEKGMMK	3599.99		0		0		9599.96		0		0	0	0		0	0		0	0	28799.9
DNAse II	44	55	LSKSPINEKGMMKNT	0		0		0		0		0		0	0	0		0	0		0	0	0
DNAse II	44	56	KSPINEKGMMKNTFE	0		0		0		0		0		0	0	0		0	0		0	0	0
DNAse II	44	57	PINEKGMMKNTFESM	742.566		1980.18		0		0		0		0	0	5940.53		0	0		0	0	0
DNAse II	44	58	NEKGMMKNTFESMFK	142.673		26.63		0		353.83		0		79.89	0	0		0	0		0	0	1061.49
DNAse II	44	59	KGMMKNTFESMFKLV	580.303		1547.47		0		0		0		0	0	4642.42		0	0		0	0	0
DNAse II	44	60	MMKNTFESMFKLVDK	0		0		0		0		0		0	0	0		0	0		0	0	0
DNAse II	44	61	KNTFESMFKLVDKPD	14.0175		37.38		0		0		0		112.14	0	0		0	0		0	0	0
DNAse II	44	62	TFESMFKLVDKPDSV	0		0		0		0		0		0	0	0		0	0		0	0	0
DNAse II	44	63	ESMFKLVDKPDSVIG	0		0		0		0		0		0	0	0		0	0		0	0	0
DNAse II	44	64	MFKLVDKPDSVIGMY	0		0		0		0		753.7		0	0	0		0	0		0	0	0
DNAse II	44	65	KLVDKPDSVIGMYND	237.194		572.743		0		59.7733		1259.23		1685.86	0	32.37		0	0		0	179.32	0
DNAse II	44	66	VDKPDSVIGMYNDEI	2536.62		1258.79		4875.92		2254.92		13431.5		3776.38	0	0		2382.67	7369.17		146.7	2337.8	4280.26
DNAse II	44	67	KPDSVIGMYNDEIPK	0		0		0		0		0		0	0	0		0	0		0	0	0
DNAse II	46	2	DSVIGMYNDEIPKWT	0		0		0		0		0		0	0	0		0	0		0	0	0
DNAse II	46	3	VIGMYNDEIPKWTKP	0		0		0		0		0		0	0	0		0	0		0	0	0
DNAse II	46	4	GMYNDEIPKWTKPLG	295.649		788.397		0		0		0		0	0	2365.19		0	0		0	0	0
DNAse II	46	5	YNDEIPKWTKPLGYD	5339.2		3026.03		10706.5		4074.13		0		282.71	5345.63	3449.74		6946.23	14466.9		1889.94	3285.99	7046.46
DNAse II	46	6	DEIPKWTKPLGYDRE	8346.77		7112		9786.27		8621.86		2831.51		1635.43	10033.6	9666.93		9460.71	10111.8		2608.55	8669.68	14587.4
DNAse II	46	7	IPKWTKPLGYDRENL	10961.9		10820.8		13506.2		9406.83		1985.73		1233.96	16082	15146.5		15407.7	11604.6		3122.93	6433.64	18663.9
DNAse II	46	8	KWTKPLGYDRENLWW	20967.3		15881		35370.3		16451.6		8706.62		6497.82	35670.2	5475		34375.1	36365.4		17110.3	10016.2	22228.4
DNAse II	46	9	TKPLGYDRENLWWGH	14656.8		11093.9		27811.2		9450.01		2597.1		3410.85	26120.7	3750.03		27006.7	28615.8		9394.59	7139.68	11815.8
DNAse II	46	10	PLGYDRENLWWGHMK	1177.34		456.78		2988.02		690.78		2357.13		0	1370.34	0		0	5976.04		0	1030.77	1041.57
DNAse II	46	11	GYDRENLWWGHMKGA	0		0		0		0		0		0	0	0		0	0		0	0	0
DNAse II	46	12	DRENLWWGHMKGAFA	487.42		559.763		1110.04		0		0		0	0	1679.29		0	2220.07		0	0	0
DNAse II	46	13	ENLWWGHMKGAFAFD	8566.75		6431.09		15240.4		6253.3		3196.87		2640.6	16620.1	32.54		12746	17734.8		5540.56	4832.71	8386.63
DNAse II	46	14	LWWGHMKGAFAFDDT	8423.89		5535.11		14669.7		7148.79		2878.49		1235.63	14840.7	528.99		10961.4	18378		4991.78	5520.93	10933.7
DNAse II	46	15	WGHMKGAFAFDDTNT	4620.81		4686.67		6153.07		3533.44		1457.7		776.62	10495.6	2787.74		4407.09	7899.04		1716.34	3446.52	5437.45
DNAse II	46	16	HMKGAFAFDDTNTGF	11358.5		10426.6		14644.8		10099.6		0		3870.83	24603.5	2805.43		11467.8	17821.8		9671.73	5376.06	15251.1
DNAse II	46	17	KGAFAFDDTNTGFWV	6991.75		5427.92		13826.1		3999.34		439.38		1728.08	11562	2993.7		11707	15945.3		4485.07	1988.64	5524.32
DNAse II	46	18	AFAFDDTNTGFWVIH	8608.66		5935.27		12845.5		8457.5		1075.56		3617.21	14188.6	0		9436.12	16254.9		9395.37	2738.24	13238.9
DNAse II	46	19	AFDDTNTGFWVIHSI	3561.14		3435.78		3228.04		3908.56		2280.87		0	3597.23	6710.12		1737.47	4718.61		2971.15	1046.41	7708.11
DNAse II	46	20	DDTNTGFWVIHSIPK	0		0		0		0		0		0	0	0		0	0		0	0	0
DNAse II	46	21	TNTGFWVIHSIPKLS	0		0		0		0		0		0	0	0		0	0		0	0	0
DNAse II	46	22	TGFWVIHSIPKLSYT	0		0		0		0		0		0	0	0		0	0		0	0	0
DNAse II	46	23	FWVIHSIPKLSYTNT	0		0		0		0		0		0	0	0		0	0		0	0	0
DNAse II	46	24	VIHSIPKLSYTNTSY	248.999		663.997		0		0		0		0	0	1991.99		0	0		0	0	0
DNAse II	46	25	HSIPKLSYTNTSYVY	3652.04		8249.63		0		1489.14		0		0	247.94	24501		0	0		1470.81	427.09	2569.53
DNAse II	46	26	IPKLSYTNTSYVYPR	6.67125		0		0		17.79		0		0	0	0		0	0		0	53.37	0
DNAse II	46	27	KLSYTNTSYVYPRTG	0		0		0		0		0		0	0	0		0	0		0	0	0
DNAse II	46	28	SYTNTSYVYPRTGHT	0		0		0		0		0		0	0	0		0	0		0	0	0
DNAse II	46	29	TNTSYVYPRTGHTYG	20.0175		0		0		53.38		0		0	0	0		0	0		0	0	160.14
DNAse II	46	30	TSYVYPRTGHTYGQH	2153.58		3383.08		638.33		1934.26		683.82		0	0	10149.2		0	1276.66		1263	1362.11	3177.67
DNAse II	46	31	YVYPRTGHTYGQHFL	7727		5166.58		9666.01		8994.74		1099.27		2040.8	12962	496.93		9394.56	9937.47		9161.04	4900.16	12923
DNAse II	46	32	YPRTGHTYGQHFLCV	1450.87		0		1749.42		2702.71		250.7		0	0	0		396.96	3101.88		2195.82	1383.62	4528.69
DNAse II	46	33	RTGHTYGQHFLCVTL	50.8638		0		0		135.637		0		0	0	0		0	0		0	0	406.91
DNAse II	46	34	GHTYGQHFLCVTLEK	0		0		0		0		0		0	0	0		0	0		0	0	0
DNAse II	46	35	TYGQHFLCVTLEKKH	3403.82		9076.85		0		0		0		0	0	27230.5		0	0		0	0	0
DNAse II	46	36	GQHFLCVTLEKKHLK	2580.18		4529.21		0		2351.28		0		0	0	13587.6		0	0		0	0	7053.84
DNAse II	46	37	HFLCVTLEKKHLKSL	327.252		872.673		0		0		0		0	0	2618.02		0	0		0	0	0
DNAse II	46	38	LCVTLEKKHLKSLIT	482.854		1287.61		0		0		0		0	0	3862.83		0	0		0	0	0
DNAse II	46	39	VTLEKKHLKSLITQF	322.192		859.18		0		0		0		0	0	2577.54		0	0		0	0	0
DNAse II	46	40	LEKKHLKSLITQFAL	4129.42		11011.8		0		0		0		0	0	33035.3		0	0		0	0	0
DNAse II	46	41	KKHLKSLITQFALAR	0		0		0		0		0		0	0	0		0	0		0	0	0
DNAse II	46	42	HLKSLITQFALARPL	226.56		112.857		247.1		326.57		0		0	0	338.57		0	494.2		0	979.71	0
DNAse II	46	43	KSLITQFALARPLFQ	241.58		0		64.355		601.31		0		0	0	0		0	128.71		0	0	1803.93
DNAse II	46	44	LITQFALARPLFQGA	0		0		0		0		0		0	0	0		0	0		0	0	0
DNAse II	46	45	TQFALARPLFQGAHI	618.63		202.533		5.905		1443.21		258.79		607.6	0	0		0	11.81		1041.56	0	3288.07
DNAse II	46	46	FALARPLFQGAHIAS	0		0		0		0		0		0	0	0		0	0		0	0	0
DNAse II	46	47	LARPLFQGAHIASSL	134.871		359.657		0		0		0		0	0	1078.97		0	0		0	0	0
DNAse II	46	48	RPLFQGAHIASSLKS	626.751		1671.34		0		0		0		0	0	5014.01		0	0		0	0	0
DNAse II	46	49	LFQGAHIASSLKSEF	3894.87		4774.55		2451.07		3977.71		0		123.79	0	14199.9		1407.3	3494.84		5339.94	2930.01	3663.19
DNAse II	46	50	QGAHIASSLKSEFPD	4405.64		2162.35		5004.5		6249.68		1806.83		4677.78	0	1809.27		4974.38	5034.62		11389.9	2966.31	4392.84
DNAse II	46	51	AHIASSLKSEFPDLA	432.05		0		0		1152.13		668.76		0	0	0		0	0		3070.13	386.27	0
DNAse II	46	52	IASSLKSEFPDLAKL	106.029		282.743		0		0		0		0	0	848.23		0	0		0	0	0
DNAse II	46	53	SSLKSEFPDLAKLLQ	0		0		0		0		0		0	0	0		0	0		0	0	0
DNAse II	46	54	LKSEFPDLAKLLQNQ	0		0		0		0		0		0	0	0		0	0		0	0	0
DNAse II	46	55	SEFPDLAKLLQNQKV	0		0		0		0		0		0	0	0		0	0		0	0	0
DNAse II	46	56	FPDLAKLLQNQKVFT	0		0		0		0		0		0	0	0		0	0		0	0	0
DNAse II	46	57	DLAKLLQNQKVFTET	0		0		0		0		0		0	0	0		0	0		0	0	0
DNAse II	46	58	AKLLQNQKVFTETQS	0		0		0		0		0		0	0	0		0	0		0	0	0
DNAse II	46	59	LLQNQKVFTETQSNV	0		0		0		0		0		0	0	0		0	0		0	0	0
DNAse II	46	60	QNQKVFTETQSNVIE	0		0		0		0		0		0	0	0		0	0		0	0	0
DNAse II	46	61	QKVFTETQSNVIELQ	0		0		0		0		0		0	0	0		0	0		0	0	0
DNAse II	46	62	VFTETQSNVIELQTA	519.962		1386.57		0		0		0		0	0	4159.7		0	0		0	0	0
DNAse II	46	63	TETQSNVIELQTAKR	0		0		0		0		0		0	0	0		0	0		0	0	0
DNAse II	46	64	TQSNVIELQTAKRSF	0		0		0		0		0		0	0	0		0	0		0	0	0
DNAse II	46	65	SNVIELQTAKRSFQL	0		0		0		0		0		0	0	0		0	0		0	0	0
DNAse II	46	66	VIELQTAKRSFQLNH	0		0		0		0		0		0	0	0		0	0		0	0	0
DNAse II	46	67	ELQTAKRSFQLNHFS	0		0		0		0		0		0	0	0		0	0		0	0	0
DNAse II	48	2	QTAKRSFQLNHFSKS	2009.93		0		0		5359.8		0		0	0	0		0	0		0	0	16079.4
DNAse II	48	3	AKRSFQLNHFSKSSD	2605.57		2060.14		0		4888.04		0		0	0	6180.42		0	0		0	0	14664.1
DNAse II	48	4	RSFQLNHFSKSSDFG	5063.62		2198.03		3686.21		8847.48		421.28		0	1982.08	4612.01		3702.36	3670.06		0	2090.22	24452.2
DNAse II	48	5	FQLNHFSKSSDFGKD	12067.7		25485		0		6695.47		1066.96		19132.6	35760.6	21561.9		0	0		0	730.53	19355.9
DNAse II	48	6	LNHFSKSSDFGKDLY	16716.4		22017.7		13680.4		13439		4552.24		19770.9	38529.3	7753.03		14759.4	12601.4		4627.29	7639.95	28049.7
DNAse II	48	7	HFSKSSDFGKDLYAD	13515.9		16110.3		7476.65		14947.7		1421.96		11298.3	29822.2	7210.4		8310.28	6643.02		3794.03	7351	33698.2
DNAse II	48	8	SKSSDFGKDLYADFV	9415.95		14016		10955.4		3789.64		2712.88		11400.7	27911.5	2735.62		12551.5	9359.29		2071.59	3252.09	6045.25
DNAse II	48	9	SSDFGKDLYADFVAP	6765.09		12202.8		7220.65		1023.72		0		7160.81	19031.7	10415.8		9110.89	5330.42		0	2447.13	624.03
DNAse II	48	10	DFGKDLYADFVAPKL	8963.84		23903.6		0		0		0		6929.48	22265.7	42515.6		0	0		0	0	0
DNAse II	48	11	GKDLYADFVAPKLKK	7576.71		7360.73		0		12843.8		0		813.54	0	21268.7		0	0		0	0	38531.5
DNAse II	48	12	DLYADFVAPKLKKSL	1695.82		0		0		4522.19		0		0	0	0		0	0		0	0	13566.6
DNAse II	48	13	YADFVAPKLKKSLDT	574.981		0		0		1533.28		0		0	0	0		0	0		0	0	4599.85
DNAse II	48	14	DFVAPKLKKSLDTET	67.4788		0		0		179.943		0		0	0	0		0	0		0	0	539.83
DNAse II	48	15	VAPKLKKSLDTETWQ	49.3837		0		0		131.69		0		0	0	0		0	0		0	0	395.07
DNAse II	48	16	PKLKKSLDTETWQHD	4148.71		1477.5		4220.87		6771.82		2157.65		2915.66	1516.83	0		5592.09	2849.65		3587.68	5445.52	11282.3
DNAse II	48	17	LKKSLDTETWQHDGS	623.76		1369.34		0		294.023		2157.7		0	0	4108.01		0	0		0	71.75	810.32
DNAse II	48	18	KSLDTETWQHDGSIP	3576.46		4668.23		2565.85		3158.44		461.59		3100.58	10904.1	0		3400.56	1731.13		2551.39	1635.51	5288.42
DNAse II	48	19	LDTETWQHDGSIPSA	1111.38		2401.73		0		561.953		0		2315.94	4889.26	0		0	0		1344.67	282.47	58.72
DNAse II	48	20	TETWQHDGSIPSACH	4289.99		2120.79		6533.95		4963.22		1682.65		1732.12	4630.24	0		4095.32	8972.59		6175.19	2413.4	6301.06
DNAse II	48	21	TWQHDGSIPSACHRQ	5282.39		827.037		10466		6281.99		2818.8		634.48	1846.63	0		5482.89	15449.1		5127.94	3655.18	10062.9
DNAse II	48	22	QHDGSIPSACHRQYS	1231.78		505.193		463.47		2470.57		2777.41		0	0	1515.58		0	926.94		1925.75	1196	4289.97
DNAse II	48	23	DGSIPSACHRQYSVK	0		0		0		0		0		0	0	0		0	0		0	0	0
DNAse II	48	24	SIPSACHRQYSVKNI	0		0		0		0		0		0	0	0		0	0		0	0	0
DNAse II	48	25	PSACHRQYSVKNIES	951.472		2537.26		0		0		0		0	0	7611.78		0	0		0	0	0
DNAse II	48	26	ACHRQYSVKNIESIY	7746.16		15242.9		0		5413.57		1131.44		2256.51	5888.61	37583.5		0	0		4839.74	3637.18	7763.79
DNAse II	48	27	HRQYSVKNIESIYIR	1286.04		286.893		974.245		2493.05		0		860.68	0	0		0	1948.49		0	1472.13	6007.01
DNAse II	48	28	QYSVKNIESIYIRAT	0		0		0		0		0		0	0	0		0	0		0	0	0
DNAse II	48	29	SVKNIESIYIRATGT	0		0		0		0		0		0	0	0		0	0		0	0	0
DNAse II	48	30	KNIESIYIRATGTTI	0		0		0		0		0		0	0	0		0	0		0	0	0
DNAse II	48	31	IESIYIRATGTTIRN	0		0		0		0		0		0	0	0		0	0		0	0	0
DNAse II	48	32	SIYIRATGTTIRNAQ	0		0		0		0		0		0	0	0		0	0		0	0	0
DNAse II	48	33	YIRATGTTIRNAQDH	917.737		43.7733		1249.72		1570.38		1979.76		131.32	0	0		2499.44	0		46.83	1147.19	3517.12
DNAse II	48	34	RATGTTIRNAQDHAK	0		0		0		0		0		0	0	0		0	0		0	0	0
DNAse II	48	35	TGTTIRNAQDHAKWA	0		0		0		0		0		0	0	0		0	0		0	0	0
DNAse II	48	36	TTIRNAQDHAKWAVT	0		0		0		0		0		0	0	0		0	0		0	0	0
DNAse II	48	37	IRNAQDHAKWAVTVP	1099.92		0		0		2933.12		0		0	0	0		0	0		0	0	8799.37
DNAse II	48	38	NAQDHAKWAVTVPSK	1423.62		0		0		3796.32		0		0	0	0		0	0		0	0	11389
DNAse II	48	39	QDHAKWAVTVPSKKP	1641.14		0		0		4376.39		0		0	0	0		0	0		0	0	13129.2
DNAse II	48	40	HAKWAVTVPSKKPTE	875.31		0		0		2334.16		0		0	0	0		0	0		0	0	7002.48
DNAse II	48	41	KWAVTVPSKKPTEDT	366.858		0		0		978.287		0		0	0	0		0	0		0	0	2934.86
DNAse II	48	42	AVTVPSKKPTEDTNN	19.21		0		0		51.2267		0		0	0	0		0	0		0	0	153.68
DNAse II	48	43	TVPSKKPTEDTNNWI	437.69		0		0		1167.17		733.45		0	0	0		0	0		0	0	3501.52
DNAse II	48	44	PSKKPTEDTNNWICL	0		0		0		0		0		0	0	0		0	0		0	0	0
DNAse II	48	45	KKPTEDTNNWICLGD	0		0		0		0		913.78		0	0	0		0	0		0	0	0
DNAse II	48	46	PTEDTNNWICLGDIN	1891.66		2455.13		776.355		2071.73		1462.31		782.99	0	6582.4		0	1552.71		2403.85	0	3811.35
DNAse II	48	47	EDTNNWICLGDINRQ	1398.27		772.653		0		2956.07		719.78		0	0	2317.96		0	0		1295.37	212.7	7360.14
DNAse II	48	48	TNNWICLGDINRQPH	5648.8		6113.57		4717.64		5804.81		1429.31		910.17	3209.16	14221.4		2845.56	6589.71		5922.6	1321.69	10170.1
DNAse II	48	49	NWICLGDINRQPHQF	19688.8		21208.6		17716		19484.1		3868.1		6770.83	20684.3	36170.7		14124.2	21307.7		16272.1	9766.87	32413.5
DNAse II	48	50	ICLGDINRQPHQFER	16166.7		12142.9		17158.6		19529.2		4485.23		10833	21292	4303.84		17214.7	17102.6		13095.2	11182.5	34310.1
DNAse II	48	51	LGDINRQPHQFERGG	1849.54		651.803		1498.44		3281.33		2196.05		1955.41	0	0		2499.31	497.58		1871.47	1010.84	6961.67
DNAse II	48	52	DINRQPHQFERGGGT	209.094		557.583		0		0		0		0	0	1672.75		0	0		0	0	0
DNAse II	48	53	NRQPHQFERGGGTMC	1101.88		1098.37		1848.97		607.323		954.97		0	0	3295.11		3697.94	0		1144.72	0	677.25
DNAse II	48	54	QPHQFERGGGTMCIQ	1438.5		1062.72		3511.72		432.127		1731.43		0	0	3188.15		3433.52	3589.92		395.14	376.75	524.49
DNAse II	48	55	HQFERGGGTMCIQDQ	3067.79		1596.79		6690.97		2123.34		2931.8		1255.5	3534.87	0		8561.39	4820.54		2257.51	1769.38	2343.14
DNAse II	48	56	FERGGGTMCIQDQKL	0		0		0		0		0		0	0	0		0	0		0	0	0
DNAse II	48	57	RGGGTMCIQDQKLWQ	0		0		0		0		169.02		0	0	0		0	0		0	0	0
DNAse II	48	58	GGTMCIQDQKLWQSF	946.405		1278.12		1868.44		0		0		0	0	3834.35		3604.45	132.44		0	0	0
DNAse II	48	59	TMCIQDQKLWQSFYD	2827.56		1651.54		3426.54		3604.26		4958.75		1980.36	864.39	2109.87		5824.76	1028.32		554.55	1973.84	8284.4
DNAse II	48	60	CIQDQKLWQSFYDSV	3549.36		6575		0		2889.95		3016.39		458.99	1834.52	17431.5		0	0		0	1478.43	7191.41
DNAse II	48	61	QDQKLWQSFYDSVQR	358.884		187.807		460.9		461.95		1443.19		563.42	0	0		921.8	0		0	0	1385.85
DNAse II	48	62	QKLWQSFYDSVQRVE	210.166		560.443		0		0		0		1681.33	0	0		0	0		0	0	0
DNAse II	48	63	LWQSFYDSVQRVEEC	2648.3		0		10356.7		157.687		2845.79		0	0	0		6593.61	14119.8		0	473.06	0
DNAse II	48	64	QSFYDSVQRVEECSK	0		0		0		0		0		0	0	0		0	0		0	0	0
DNAse II	48	65	FYDSVQRVEECSKTV	0		0		0		0		0		0	0	0		0	0		0	0	0
DNAse II	48	66	DSVQRVEECSKTVYT	0		0		0		0		0		0	0	0		0	0		0	0	0
DNAse II	48	67	VQRVEECSKTVYTIF	0		0		0		0		0		0	0	0		0	0		0	0	0
DNAse II	50	2	RVEECSKTVYTIFAK	407.384		1086.36		0		0		0		0	0	3259.07		0	0		0	0	0
DNAse II	50	3	EECSKTVYTIFAKRL	907.798		2420.79		0		0		0		0	0	7262.38		0	0		0	0	0
DNAse II	50	4	CSKTVYTIFAKRLFT	2699.24		7197.99		0		0		0		0	0	21594		0	0		0	0	0
DNAse II	50	5	KTVYTIFAKRLFTRL	1086.57		0		0		2897.52		2343.34		0	0	0		0	0		0	0	8692.57
DNAse II	50	6	VYTIFAKRLFTRLLT	0		0		0		0		0		0	0	0		0	0		0	0	0
DNAse II	50	7	TIFAKRLFTRLLTLI	0		0		0		0		0		0	0	0		0	0		0	0	0
DNAse II	50	8	FAKRLFTRLLTLIEI	0		0		0		0		0		0	0	0		0	0		0	0	0
DNAse II	50	9	KRLFTRLLTLIEIVQ	1771.32		4723.52		0		0		0		0	0	14170.6		0	0		0	0	0
DNAse II	50	10	LFTRLLTLIEIVQFF	5293.53		6064.79		7641.82		2956.73		0		53.88	18140.5	0		6589	8694.64		651.77	904.62	7313.8
DNAse II	50	11	TRLLTLIEIVQFFNT	0		0		0		0		0		0	0	0		0	0		0	0	0
DNAse II	50	12	LLTLIEIVQFFNTGS	0		0		0		0		0		0	0	0		0	0		0	0	0
DNAse II	50	13	TLIEIVQFFNTGSGS	0		0		0		0		0		0	0	0		0	0		0	0	0
DNAse II	50	14	IEIVQFFNTGSGSGS	0		0		0		0		0		0	0	0		0	0		0	0	0
DNAse II	50	15	IVQFFNTGSGSGSGY	351.771		0		0		938.057		0		0	0	0		0	0		962.92	383.66	1467.59
DNAse II	50	16	QFFNTGSGSGSGYRW	5796.82		2386.52		12611.7		4663.89		2634.42		696.51	6463.06	0		12550	12673.4		4699.65	3341.78	5950.23
VAL-7	50	17	FNTGSGSGSGYRWYT	79.9213		0		0		213.123		430.34		0	0	0		0	0		0	371.07	268.3
VAL-7	50	18	TGSGSGSGYRWYTQN	0		0		0		0		80.28		0	0	0		0	0		0	0	0
VAL-7	50	19	SGSGSGYRWYTQNSE	31.68		0		0		84.48		110.95		0	0	0		0	0		0	253.44	0
VAL-7	50	20	SGSGYRWYTQNSELL	384.516		74.47		109.92		877.627		449.22		223.41	0	0		219.84	0		1570.68	96.29	965.91
VAL-7	50	21	SGYRWYTQNSELLAL	230.259		366.577		319.605		34.3767		0		27.03	0	1072.7		639.21	0		0	0	103.13
VAL-7	50	22	YRWYTQNSELLALHN	5715.77		7129.53		8086.31		2721.65		78.11		471.97	5820.8	15095.8		7747.59	8425.02		1437.03	2655.91	4072
VAL-7	50	23	WYTQNSELLALHNAY	16269.6		21986.6		7819.22		16186.2		1735.91		6034.58	22475.5	37449.7		8899.07	6739.37		13307.4	7314.56	27936.5
VAL-7	50	24	TQNSELLALHNAYRR	6041.05		3542.21		5800.19		8700.45		1866.05		3702.62	0	6924.01		3255.59	8344.79		466.53	8396.36	17238.5
VAL-7	50	25	NSELLALHNAYRRNI	4250.28		7707.53		1817.43		2414.92		2268.95		1274.59	0	21848		333.63	3301.24		0	982.04	6262.73
VAL-7	50	26	ELLALHNAYRRNIKY	934.334		1192.46		0		1299.09		811.37		0	0	3577.39		0	0		0	397.41	3499.87
VAL-7	50	27	LALHNAYRRNIKYGN	4355.48		11448.3		0		166.35		0		0	0	34344.8		0	0		0	435.63	63.42
VAL-7	50	28	LHNAYRRNIKYGNVR	1543.25		1354.46		457.67		2455.75		2173.37		3403.75	0	659.63		0	915.34		0	4181.44	3185.82
VAL-7	50	29	NAYRRNIKYGNVRDQ	494.429		20.5633		0		1297.91		0		0	0	61.69		0	0		0	2082.82	1810.92
VAL-7	50	30	YRRNIKYGNVRDQPQ	337.58		0		0		900.213		1375.25		0	0	0		0	0		0	1161.71	1538.93
VAL-7	50	31	RNIKYGNVRDQPQAM	0		0		0		0		0		0	0	0		0	0		0	0	0
VAL-7	50	32	IKYGNVRDQPQAMSM	0		0		0		0		0		0	0	0		0	0		0	0	0
VAL-7	50	33	YGNVRDQPQAMSMLK	0		0		0		0		0		0	0	0		0	0		0	0	0
VAL-7	50	34	NVRDQPQAMSMLKLT	0		0		0		0		0		0	0	0		0	0		0	0	0
VAL-7	50	35	RDQPQAMSMLKLTWS	249.365		664.973		0		0		0		0	0	1994.92		0	0		0	0	0
VAL-7	50	36	QPQAMSMLKLTWSHK	0		0		0		0		0		0	0	0		0	0		0	0	0
VAL-7	50	37	QAMSMLKLTWSHKLA	0		0		0		0		0		0	0	0		0	0		0	0	0
VAL-7	50	38	MSMLKLTWSHKLAEM	0		0		0		0		0		0	0	0		0	0		0	0	0
VAL-7	50	39	MLKLTWSHKLAEMAQ	1100.88		2935.67		0		0		0		0	0	8807		0	0		0	0	0
VAL-7	50	40	KLTWSHKLAEMAQEW	9066.01		6047.27		11578.9		10409.5		4454.18		3840.13	4912.31	9389.38		11323.1	11834.7		11569.9	5375.61	14282.9
VAL-7	50	41	TWSHKLAEMAQEWAL	6819.41		4227.82		8297.3		8425.73		4363.59		3219.01	6073.69	3390.77		7819.13	8775.46		8998.62	3829.02	12449.6
VAL-7	50	42	SHKLAEMAQEWALQC	884.54		418.237		585.935		1549.91		1995.56		228.97	1025.74	0		0	1171.87		1119.7	17.31	3512.73
VAL-7	50	43	KLAEMAQEWALQCVP	3337.27		8899.39		0		0		0		0	0	26698.2		0	0		0	0	0
VAL-7	50	44	AEMAQEWALQCVPRR	759.567		144.91		0		1880.6		79.54		434.73	0	0		0	0		0	675.27	4966.54
VAL-7	50	45	MAQEWALQCVPRRSN	113.441		0		0		302.51		0		0	0	0		0	0		0	0	907.53
VAL-7	50	46	QEWALQCVPRRSNMT	4583.32		12222.2		0		0		74.75		0	0	36666.6		0	0		0	0	0
VAL-7	50	47	WALQCVPRRSNMTMR	882.776		0		0		2354.07		0		0	0	0		0	0		0	605.02	6457.19
VAL-7	50	48	LQCVPRRSNMTMRKG	3155.97		4978.58		0		3437.34		0		0	0	14935.7		0	0		0	0	10312
VAL-7	50	49	CVPRRSNMTMRKGSK	5603		2901.51		0		12039.8		0		0	0	8704.54		0	0		0	0	36119.5
VAL-7	50	50	PRRSNMTMRKGSKWT	2730.61		0		0		7281.64		0		0	0	0		0	0		0	0	21844.9
VAL-7	50	51	RSNMTMRKGSKWTYV	586.629		0		0		1564.34		0		0	0	0		0	0		0	0	4693.03
VAL-7	50	52	NMTMRKGSKWTYVGQ	0		0		0		0		0		0	0	0		0	0		0	0	0
VAL-7	50	53	TMRKGSKWTYVGQSI	0		0		0		0		0		0	0	0		0	0		0	0	0
VAL-7	50	54	RKGSKWTYVGQSIAF	0		0		0		0		0		0	0	0		0	0		0	0	0
VAL-7	50	55	GSKWTYVGQSIAFVP	842.83		2247.55		0		0		0		0	0	6742.64		0	0		0	0	0
VAL-7	50	56	KWTYVGQSIAFVPKV	0		0		0		0		0		0	0	0		0	0		0	0	0
VAL-7	50	57	TYVGQSIAFVPKVRQ	0		0		0		0		0		0	0	0		0	0		0	0	0
VAL-7	50	58	VGQSIAFVPKVRQAA	0		0		0		0		0		0	0	0		0	0		0	0	0
VAL-7	50	59	QSIAFVPKVRQAASV	0		0		0		0		0		0	0	0		0	0		0	0	0
VAL-7	50	60	IAFVPKVRQAASVWF	305.396		814.39		0		0		0		0	0	2443.17		0	0		0	0	0
VAL-7	50	61	FVPKVRQAASVWFEQ	1081.58		2884.21		0		0		2363.63		565.28	0	8087.36		0	0		0	0	0
VAL-7	50	62	PKVRQAASVWFEQHK	350.541		934.777		0		0		0		0	0	2804.33		0	0		0	0	0
VAL-7	50	63	VRQAASVWFEQHKNY	1430.94		3815.85		0		0		0		0	0	11447.5		0	0		0	0	0
VAL-7	50	64	QAASVWFEQHKNYNF	5037.91		5881.7		8677.59		1767.66		173.27		1396.53	0	16248.6		8554.69	8800.49		0	932.37	4370.62
VAL-7	50	65	ASVWFEQHKNYNFEN	7595.68		5188.56		14526.3		5382.38		10059.2		7051.04	8514.65	0		14612.9	14439.7		4921.23	5735.29	5490.61
VAL-7	50	66	VWFEQHKNYNFENNT	539.746		1439.32		0		0		8633.01		0	0	4317.97		0	0		0	0	0
VAL-7	50	67	FEQHKNYNFENNTCE	1092.88		0		4371.52		0		464.48		0	0	0		4737.49	4005.55		0	0	0
VAL-7	52	2	QHKNYNFENNTCEAN	1015.99		0		4063.95		0		2079.18		0	0	0		5131.27	2996.62		0	0	0
VAL-7	52	3	KNYNFENNTCEANKT	0		0		0		0		0		0	0	0		0	0		0	0	0
VAL-7	52	4	YNFENNTCEANKTCA	0		0		0		0		0		0	0	0		0	0		0	0	0
VAL-7	52	5	FENNTCEANKTCADY	3069.64		2349.47		7732.22		681.413		2168.07		3150.49	3897.93	0		6108.99	9355.46		0	209.35	1834.89
VAL-7	52	6	NNTCEANKTCADYKQ	0		0		0		0		292.51		0	0	0		0	0		0	0	0
VAL-7	52	7	TCEANKTCADYKQLA	0		0		0		0		0		0	0	0		0	0		0	0	0
VAL-7	52	8	EANKTCADYKQLAFA	0		0		0		0		0		0	0	0		0	0		0	0	0
VAL-7	52	9	NKTCADYKQLAFADT	0		0		0		0		0		0	0	0		0	0		0	0	0
VAL-7	52	10	TCADYKQLAFADTTH	45.005		0		180.02		0		2488.19		0	0	0		360.04	0		0	0	0
VAL-7	52	11	ADYKQLAFADTTHIG	0		0		0		0		0		0	0	0		0	0		0	0	0
VAL-7	52	12	YKQLAFADTTHIGCG	0		0		0		0		34.18		0	0	0		0	0		0	0	0
VAL-7	52	13	QLAFADTTHIGCGYA	0		0		0		0		1937.56		0	0	0		0	0		0	0	0
VAL-7	52	14	AFADTTHIGCGYAMC	1726.35		0		6905.4		0		1697.83		0	0	0		5829.25	7981.54		0	0	0
VAL-7	52	15	ADTTHIGCGYAMCFN	2984.35		0		11861.8		50.4		902.16		0	0	0		12098.7	11624.9		0	0	151.2
VAL-7	52	16	TTHIGCGYAMCFNLT	0		0		0		0		0		0	0	0		0	0		0	0	0
VAL-7	52	17	HIGCGYAMCFNLTGL	1690.46		0		4300.23		1641.08		0		0	0	0		3825.23	4775.24		1401.66	1111.88	2409.69
VAL-7	52	18	GCGYAMCFNLTGLDK	221.904		591.743		0		0		0		0	0	1775.23		0	0		0	0	0
VAL-7	52	19	GYAMCFNLTGLDKVF	1127.75		513.75		1676.95		1375.61		0		763.5	777.75	0		2064.41	1289.49		1253.14	1324.94	1548.76
VAL-7	52	20	AMCFNLTGLDKVFVV	0		0		0		0		0		0	0	0		0	0		0	0	0
VAL-7	52	21	CFNLTGLDKVFVVCN	0		0		0		0		0		0	0	0		0	0		0	0	0
VAL-7	52	22	NLTGLDKVFVVCNYG	138.876		0		0		370.337		0		0	0	0		0	0		0	0	1111.01
VAL-7	52	23	TGLDKVFVVCNYGPG	218.295		530.307		0		51.8133		493.43		0	0	1590.92		0	0		0	0	155.44
VAL-7	52	24	LDKVFVVCNYGPGGK	162.9		434.4		0		0		0		0	0	1303.2		0	0		0	0	0
VAL-7	52	25	KVFVVCNYGPGGKYA	3622.09		9658.91		0		0		0		0	0	28976.7		0	0		0	0	0
VAL-7	52	26	FVVCNYGPGGKYANR	64.315		170.347		0		1.16		0		511.04	0	0		0	0		0	3.48	0
VAL-7	52	27	VCNYGPGGKYANRQP	1045.23		2762.4		0		24.8867		0		54.67	0	8232.54		0	0		0	74.66	0
VAL-7	52	28	NYGPGGKYANRQPYD	9274.39		5932.06		7636.08		13708.9		4096.85		7107.86	4918.63	5769.68		7313.21	7958.95		12701.8	9763.51	18661.4
VAL-7	52	29	GPGGKYANRQPYDPI	8234.37		8438.66		6668.12		9074.24		6558.23		4878.31	4404.91	16032.8		10556.4	2779.86		5602.12	5238.81	16381.8
VAL-7	52	30	GGKYANRQPYDPIYP	12718.1		10662.9		15262.2		13077.2		8643.75		9739.69	12121.1	10127.8		18656.3	11868.2		8911.71	7360.44	22959.4
VAL-7	52	31	KYANRQPYDPIYPED	17335		13493.6		22349.2		17833.5		7322.18		13991.7	4127.74	22361.3		25350.4	19348		14876.5	17470.2	21153.8
VAL-7	52	32	ANRQPYDPIYPEDPY	26546		22470.6		28746.5		29154.4		27691.9		29853	24086.9	13471.8		32101.6	25391.3		32759.3	24450	30253.9
VAL-7	52	33	RQPYDPIYPEDPYYL	18643.1		15370.9		30165.4		14233.8		4087.65		16310.5	11461.2	18341		33731.1	26599.8		19539.6	9978.46	13183.2
VAL-7	52	34	PYDPIYPEDPYYLPG	19803.8		12328.4		27813.8		21939.3		10474.3		17430.8	15702.9	3851.44		31020.7	24607		25652	12850.9	27315
VAL-7	52	35	DPIYPEDPYYLPGSG	5138.52		2748.01		7624.91		5871.44		1450.64		4804.43	2246.04	1193.57		7290.54	7959.29		8491.48	3966.98	5155.86
VAL-7	52	36	IYPEDPYYLPGSGSG	2188.81		664.8		0		5172.02		273.55		1994.4	0	0		0	0		7505.34	1938.87	6071.85
VAL-7	52	37	PEDPYYLPGSGSGSG	2309.42		190.633		0		5967.81		284		571.9	0	0		0	0		17666.2	221.76	15.47
MEG-8.3	52	38	GSGFKEKIVELYKNW	126.104		0		0		336.277		313.82		0	0	0		0	0		345.76	112.4	550.67
MEG-8.3	52	39	GFKEKIVELYKNWMN	479.164		1277.77		0		0		160.13		0	0	3833.31		0	0		0	0	0
MEG-8.3	52	40	KEKIVELYKNWMNEK	3990.23		8060.07		0		2580.53		1519.67		6360.87	0	17819.3		0	0		2557.91	2894.48	2289.21
MEG-8.3	52	41	KIVELYKNWMNEKEF	13544.8		9118.35		22372.1		12086.5		646.77		6035.93	6150.8	15168.3		22688.9	22055.3		10309.5	5922.42	20027.4
MEG-8.3	52	42	VELYKNWMNEKEFNP	11229.7		4137.19		28730.4		6655.11		617.64		2041.08	925.33	9445.15		29863.2	27597.6		2925.5	2534.3	14505.5
MEG-8.3	52	43	LYKNWMNEKEFNPPK	932.354		0		0		2486.28		0		0	0	0		0	0		0	0	7458.83
MEG-8.3	52	44	KNWMNEKEFNPPKES	1850.18		3913.22		0		1020.59		3.96		0	0	11739.7		0	0		0	598.06	2463.72
MEG-8.3	52	45	WMNEKEFNPPKESEF	18134.5		12060.4		26148		18866.4		4722.08		10108.5	10655.5	15417.2		26743.8	25552.2		16195.2	10882.6	29521.3
MEG-8.3	52	46	NEKEFNPPKESEFYE	21041.3		20076.9		28989		16707.2		5444.82		17067.2	7766.33	35397.3		27738.8	30239.1		14372.4	14030.7	21718.4
MEG-8.3	52	47	KEFNPPKESEFYERF	22841.3		16202.9		24218.2		28561.8		8310.59		13484.1	18366.7	16757.9		25520.2	22916.2		21506.2	21251.6	42927.6
MEG-8.3	52	48	FNPPKESEFYERFWE	22042.5		12530.8		37601.4		21181.7		9735.85		14126.1	4965.02	18501.2		36067.7	39135.2		19878.9	10384.2	33281.9
MEG-8.3	52	49	PPKESEFYERFWELF	18249.9		12355.6		30969.2		15664.8		6968.75		11171.9	10662.3	15232.6		30705	31233.3		13672.9	9073.18	24248.3
MEG-8.3	52	50	KESEFYERFWELFKH	8442.01		10762.4		8889.9		5823.01		4277.75		5800.78	10043.1	16443.4		6828.01	10951.8		5673.46	2855.06	8940.52
MEG-8.3	52	51	SEFYERFWELFKHCF	15726.7		15331		20370.7		13026.4		954.59		8888.63	24641.3	12463		19444.8	21296.7		8874.76	5009.73	25194.6
MEG-8.3	52	52	FYERFWELFKHCFLN	8723.32		10079.1		12197.9		5051.08		0		5447.21	13699.3	11091		11496.4	12899.4		3301.77	1111.39	10740.1
MEG-8.3	52	53	ERFWELFKHCFLNSK	0		0		0		0		0		0	0	0		0	0		0	0	0
MEG-8.3	52	54	FWELFKHCFLNSKQL	3027.68		8073.8		0		0		0		0	0	24221.4		0	0		0	0	0
MEG-8.3	52	55	ELFKHCFLNSKQLTK	3559.62		3096.81		0		6395.51		0		0	0	9290.42		0	0		0	0	19186.5
MEG-8.3	52	56	FKHCFLNSKQLTKIL	1075.76		1105.03		0		1763.66		0		0	0	3315.08		0	0		0	0	5290.98
MEG-8.3	52	57	HCFLNSKQLTKILPF	179.285		0		0		478.093		0		0	0	0		0	0		0	0	1434.28
MEG-8.3	52	58	FLNSKQLTKILPFGS	0		0		0		0		0		0	0	0		0	0		0	0	0
MEG-8.3	52	59	LNSKQLTKILPFGSG	0		0		0		0		0		0	0	0		0	0		0	0	0
BLANK	52	60		0		0		0		0		0		0	0	0		0	0		0	0	0
BLANK	52	61		0		0		0		0		0		0	0	0		0	0		0	0	0
BLANK	52	62		0		0		0		0		0		0	0	0		0	0		0	0	0
BLANK	52	63		0		0		0		0		0		0	0	0		0	0		0	0	0
BLANK	52	64		0		0		0		0		0		0	0	0		0	0		0	0	0
BLANK	52	65		0		0		0		0		0		0	0	0		0	0		0	0	0
BLANK	52	66		0		0		0		0		0		0	0	0		0	0		0	0	0
BLANK	52	67		0		0		0		0		0		0	0	0		0	0		0	0	0
b-D-Xylosidase	54	2	GSGSGSGQIFRNLSV	2495.97		6655.92		0		0		0		0	0	19967.8		0	0		0	0	0
b-D-Xylosidase	54	3	SGSGQIFRNLSVSIK	3153.69		8409.85		0		0		0		0	0	25229.5		0	0		0	0	0
b-D-Xylosidase	54	4	GQIFRNLSVSIKKRL	6190.61		3027.79		0		13480.5		213.21		0	3280.28	5803.1		0	0		0	5344.62	35096.9
b-D-Xylosidase	54	5	FRNLSVSIKKRLDDL	3498.97		4650		3410.8		2406.73		1722.09		511.62	13176	262.41		4061.49	2760.12		0	2163.89	5056.3
b-D-Xylosidase	54	6	LSVSIKKRLDDLISS	1193.09		3090.3		0		91.2733		0		0	6262.65	3008.25		0	0		0	0	273.82
b-D-Xylosidase	54	7	SIKKRLDDLISSLTI	809.139		2157.7		0		0		0		0	5713.01	760.1		0	0		0	0	0
b-D-Xylosidase	54	8	KRLDDLISSLTIEEI	1030.53		328.647		2415.68		808.97		646.63		0	985.94	0		2532.55	2298.81		0	2144.56	282.35
b-D-Xylosidase	54	9	DDLISSLTIEEIVDQ	756.692		0		0		2017.85		644.33		0	0	0		0	0		0	2336.81	3716.73
b-D-Xylosidase	54	10	ISSLTIEEIVDQMAN	45.9338		0		183.735		0		595.55		0	0	0		367.47	0		0	0	0
b-D-Xylosidase	54	11	LTIEEIVDQMANGGA	0		0		0		0		0		0	0	0		0	0		0	0	0
b-D-Xylosidase	54	12	EEIVDQMANGGAGPT	0		0		0		0		0		0	0	0		0	0		0	0	0
b-D-Xylosidase	54	13	VDQMANGGAGPTYGP	408.958		0		1490.13		97.1333		2119.26		0	0	0		2980.26	0		0	291.4	0
b-D-Xylosidase	54	14	MANGGAGPTYGPAPA	2048.47		5462.58		0		0		0		0	0	16387.8		0	0		0	0	0
b-D-Xylosidase	54	15	GGAGPTYGPAPAIPR	1069.51		1875.23		987.685		318.34		0		0	0	5625.68		1567.88	407.49		0	955.02	0
b-D-Xylosidase	54	16	GPTYGPAPAIPRLKI	3550.72		8136.45		0		1332.14		0		0	0	24409.3		0	0		0	0	3996.41
b-D-Xylosidase	54	17	YGPAPAIPRLKIKPY	9501.97		11565.7		0		13772.9		0		0	0	34697.2		0	0		0	3097.46	38221.2
b-D-Xylosidase	54	18	APAIPRLKIKPYQWR	5568.34		2695.95		581.005		11765.6		1937.52		913.32	0	7174.52		1162.01	0		0	9955.92	25341
b-D-Xylosidase	54	19	IPRLKIKPYQWRTNP	1106.49		0		0		2950.64		241.81		0	0	0		0	0		0	637.84	8214.07
b-D-Xylosidase	54	20	LKIKPYQWRTNPNQG	0		0		0		0		0		0	0	0		0	0		0	0	0
b-D-Xylosidase	54	21	KPYQWRTNPNQGLCT	0		0		0		0		0		0	0	0		0	0		0	0	0
b-D-Xylosidase	54	22	QWRTNPNQGLCTSFV	362.714		0		622.255		552.4		0		0	0	0		1067.14	177.37		0	0	1657.2
b-D-Xylosidase	54	23	TNPNQGLCTSFVSHI	1124.83		121.543		2316.18		1333.89		0		364.63	0	0		4632.37	0		1664.06	50.65	2286.95
b-D-Xylosidase	54	24	NQGLCTSFVSHINQA	33.625		89.6667		0		0		0		0	0	269		0	0		0	0	0
b-D-Xylosidase	54	25	LCTSFVSHINQAASF	2600.37		2206.57		2577.62		3009.32		0		0	0	6619.71		4844.61	310.64		2561.18	2601.37	3865.42
b-D-Xylosidase	54	26	SFVSHINQAASFDIL	5676.33		4559.72		6937.67		5952.05		1105.61		3159.9	1555.13	8964.14		6587.72	7287.62		7203.89	2260.67	8391.59
b-D-Xylosidase	54	27	SHINQAASFDILDVW	11527.4		5677.72		22187.6		10270.2		4954.93		5497.74	11535.4	0		23059.4	21315.7		15345.5	6013.51	9451.64
b-D-Xylosidase	54	28	NQAASFDILDVWKIA	228.206		267.097		0		341.453		0		0	0	801.29		0	0		1024.36	0	0
b-D-Xylosidase	54	29	ASFDILDVWKIAFAN	982.261		791.047		558.705		1455.85		0		417.85	1503.11	452.18		472.46	644.95		2178.34	729.1	1460.1
b-D-Xylosidase	54	30	DILDVWKIAFANGLE	2051.8		781.48		4206.24		1885.81		1983.54		2344.44	0	0		4414.06	3998.43		2703	1422.36	1532.08
b-D-Xylosidase	54	31	DVWKIAFANGLEMRA	145.534		0		0		388.09		0		0	0	0		0	0		888.72	275.55	0
b-D-Xylosidase	54	32	KIAFANGLEMRAKWN	160.897		162.127		0		266.933		0		0	486.38	0		0	0		800.8	0	0
b-D-Xylosidase	54	33	FANGLEMRAKWNQFS	802.06		121.097		723.425		1535.45		142.48		26.38	79.76	257.15		0	1446.85		3092.88	306.44	1207.02
b-D-Xylosidase	54	34	GLEMRAKWNQFSQQN	5070.01		13450.8		0		69.2033		1652.19		260.95	0	40091.5		0	0		0	0	207.61
b-D-Xylosidase	54	35	MRAKWNQFSQQNNYR	566.376		0		0		1510.34		1437.95		0	0	0		0	0		77.19	909.8	3544.02
b-D-Xylosidase	54	36	KWNQFSQQNNYRDNT	319.806		0		0		852.817		925.52		0	0	0		0	0		1160.98	0	1397.47
b-D-Xylosidase	54	37	QFSQQNNYRDNTGIN	544.392		0		0		1451.71		0		0	0	0		0	0		2901.93	404.22	1048.99
b-D-Xylosidase	54	38	QQNNYRDNTGINVFA	278.024		0		0		741.397		0		0	0	0		0	0		571.55	0	1652.64
b-D-Xylosidase	54	39	NYRDNTGINVFAPTV	0		0		0		0		0		0	0	0		0	0		0	0	0
b-D-Xylosidase	54	40	DNTGINVFAPTVNLL	134.134		357.69		0		0		0		0	1073.07	0		0	0		0	0	0
b-D-Xylosidase	54	41	GINVFAPTVNLLRHP	722.876		1751.07		0		176.6		0		0	0	5253.21		0	0		0	0	529.8
b-D-Xylosidase	54	42	VFAPTVNLLRHPLWG	8472.33		16429		3694.87		3700.64		1711.89		542.37	10252.4	38492.2		2273.34	5116.39		1591.08	1059.91	8450.93
b-D-Xylosidase	54	43	PTVNLLRHPLWGRNK	3750.46		3003.34		0		6997.89		781.08		0	0	9010.01		0	0		0	389.44	20604.2
b-D-Xylosidase	54	44	NLLRHPLWGRNKETY	2693.37		4764.79		480.435		2097.23		1038.83		2269.88	8385.67	3638.83		960.87	0		1324.6	1532.28	3434.82
b-D-Xylosidase	54	45	RHPLWGRNKETYGED	4408.33		3834.6		4692.98		4792.29		1954.86		3963.6	1387.22	6152.97		3152.47	6233.5		2012.29	5856.46	6508.11
b-D-Xylosidase	54	46	LWGRNKETYGEDPYL	13594.1		6724.24		12824.1		20977.3		3515.22		10457.2	6766.58	2948.94		13308.8	12339.4		33036.2	15154.9	14740.7
b-D-Xylosidase	54	47	RNKETYGEDPYLAAE	6856.74		6824.72		4340.54		8566.22		1878.11		3224.95	0	17249.2		4314.97	4366.11		12957.4	7689.04	5052.24
b-D-Xylosidase	54	48	ETYGEDPYLAAELAR	5542.06		4360.02		7318.41		5539.86		835.9		6335.67	6744.4	0		6964.92	7671.89		8489.2	2424.44	5705.94
b-D-Xylosidase	54	49	GEDPYLAAELARAYV	1185.72		1951.16		0		1210.76		0		0	4282.36	1571.11		0	0		1936.09	726.38	969.8
b-D-Xylosidase	54	50	PYLAAELARAYVHGI	1882.48		2294.23		2244.92		1229.1		0		0	2982.76	3899.94		1483.22	3006.62		1034.46	0	2652.83
b-D-Xylosidase	54	51	AAELARAYVHGISGW	2762.08		828.8		7543.24		1507.92		1319.32		0	2486.4	0		7108.06	7978.42		1400.45	519.57	2603.75
b-D-Xylosidase	54	52	LARAYVHGISGWNVP	10.7575		28.6867		0		0		80.22		0	0	86.06		0	0		0	0	0
b-D-Xylosidase	54	53	AYVHGISGWNVPNDG	417.496		391.08		0		722.243		311.45		0	342.26	830.98		0	0		154.05	702.24	1310.44
b-D-Xylosidase	54	54	HGISGWNVPNDGAIK	0		0		0		0		0		0	0	0		0	0		0	0	0
b-D-Xylosidase	54	55	SGWNVPNDGAIKVHL	0		0		0		0		0		0	0	0		0	0		0	0	0
b-D-Xylosidase	54	56	NVPNDGAIKVHLLTI	0		0		0		0		0		0	0	0		0	0		0	0	0
b-D-Xylosidase	54	57	NDGAIKVHLLTINPI	1951.6		5204.25		0		0		0		0	13196.5	2416.25		0	0		0	0	0
b-D-Xylosidase	54	58	AIKVHLLTINPIRQH	3.39125		9.04333		0		0		0		0	0	27.13		0	0		0	0	0
b-D-Xylosidase	54	59	VHLLTINPIRQHVLL	0		0		0		0		0		0	0	0		0	0		0	0	0
b-D-Xylosidase	54	60	LTINPIRQHVLLVGA	462.256		1232.68		0		0		0		0	0	3698.05		0	0		0	0	0
b-D-Xylosidase	54	61	NPIRQHVLLVGANCK	0		0		0		0		0		0	0	0		0	0		0	0	0
b-D-Xylosidase	54	62	RQHVLLVGANCKHYA	0		0		0		0		0		0	0	0		0	0		0	0	0
b-D-Xylosidase	54	63	VLLVGANCKHYAAHS	0		0		0		0		0		0	0	0		0	0		0	0	0
b-D-Xylosidase	54	64	VGANCKHYAAHSGPE	0		0		0		0		231.45		0	0	0		0	0		0	0	0
b-D-Xylosidase	54	65	NCKHYAAHSGPENDP	3845.26		5788.45		5550.24		765.427		1365.24		0	0	17365.3		6075.03	5025.46		243.06	1306.05	747.17
b-D-Xylosidase	54	66	HYAAHSGPENDPVSR	1380.14		1415.73		2804.99		394.66		0		1455.88	2791.31	0		5609.97	0		135.59	1048.39	0
b-D-Xylosidase	54	67	AHSGPENDPVSRLSF	2384.2		1995.21		6369.5		116.337		342.73		0	5985.63	0		9395.54	3343.45		0	349.01	0
b-D-Xylosidase	56	2	GPENDPVSRLSFEAD	4863.06		3031.6		11503.8		2267.35		2623.98		1378.96	2948.14	4767.69		14930.9	8076.74		0	4472.88	2329.17
b-D-Xylosidase	56	3	NDPVSRLSFEADVPE	7965.25		4035.57		10047.4		10506.8		203.45		2250.52	4178.62	5677.57		11147.5	8947.42		18525.9	4987.15	8007.37
b-D-Xylosidase	56	4	VSRLSFEADVPEHDL	16604.4		16000.6		25597.4		11212.8		6582.35		10058.4	17261.2	20682.3		25425.8	25769		6859.02	9798.44	16981
b-D-Xylosidase	56	5	LSFEADVPEHDLWMT	21988.4		16714.6		38746.6		16089.9		15132.3		11478.3	23008.1	15657.4		37432.4	40060.9		9993.73	10862.1	27414
b-D-Xylosidase	56	6	EADVPEHDLWMTYLP	18470.7		26949		23214.3		6829.96		12802.8		6808.13	24919.5	49119.3		26926.9	19501.7		5812.32	6540.2	8137.37
b-D-Xylosidase	56	7	VPEHDLWMTYLPAFR	18034.2		16947.2		28498.8		12144.7		10478.1		14102.9	33139.6	3599.27		31736.7	25260.8		10493.8	9858.52	16081.7
b-D-Xylosidase	56	8	HDLWMTYLPAFRACM	5792.13		1785.12		17733.1		1838.47		4549.21		1937.37	3417.98	0		20063.7	15402.6		1665.95	1379.09	2470.36
b-D-Xylosidase	56	9	WMTYLPAFRACMEAG	886.641		0		3546.57		0		1205.75		0	0	0		5334.02	1759.11		0	0	0
b-D-Xylosidase	56	10	YLPAFRACMEAGAVG	40.425		0		161.7		0		0		0	0	0		323.4	0		0	0	0
b-D-Xylosidase	56	11	AFRACMEAGAVGVMC	781.674		0		3126.7		0		130.49		0	0	0		6246.72	6.67		0	0	0
b-D-Xylosidase	56	12	ACMEAGAVGVMCAYS	232.861		0		931.445		0		558.02		0	0	0		1862.89	0		0	0	0
b-D-Xylosidase	56	13	EAGAVGVMCAYSGVN	0		0		0		0		0		0	0	0		0	0		0	0	0
b-D-Xylosidase	56	14	AVGVMCAYSGVNGTP	0		0		0		0		0		0	0	0		0	0		0	0	0
b-D-Xylosidase	56	15	VMCAYSGVNGTPACV	0		0		0		0		0		0	0	0		0	0		0	0	0
b-D-Xylosidase	56	16	AYSGVNGTPACVNHW	6316.55		2045.83		17158.6		3359.2		7145.61		0	865.34	5272.15		19775.6	14541.7		158.41	1820.43	8098.76
b-D-Xylosidase	56	17	GVNGTPACVNHWLLD	7811.73		5540.14		15566.2		4913.66		7690.11		8010.53	1689.9	6919.98		16818	14314.5		2590.82	2522.74	9627.43
b-D-Xylosidase	56	18	GTPACVNHWLLDTVL	3857.62		3125.07		6284.11		2972.5		0		228.03	3897.06	5250.11		7057.45	5510.78		0	330.77	8586.74
b-D-Xylosidase	56	19	ACVNHWLLDTVLRKQ	3529.95		9413.19		0		0		0		0	0	28239.6		0	0		0	0	0
b-D-Xylosidase	56	20	NHWLLDTVLRKQWKY	2799.38		5657.12		0		1807.9		1561.59		0	0	16971.4		0	0		0	260.23	5163.46
b-D-Xylosidase	56	21	LLDTVLRKQWKYPGF	1578.71		0		2131.25		2789.06		491.87		0	0	0		4262.5	0		0	144.89	8222.3
b-D-Xylosidase	56	22	TVLRKQWKYPGFVIS	0		0		0		0		0		0	0	0		0	0		0	0	0
b-D-Xylosidase	56	23	RKQWKYPGFVISDEG	351.261		207.613		0		729.083		0		0	0	622.84		0	0		0	792.11	1395.14
b-D-Xylosidase	56	24	WKYPGFVISDEGALQ	4595.79		7009.37		5234.86		1756.15		675.43		2899.39	13774.4	4354.29		7679.62	2790.1		1090.02	2510.62	1667.8
b-D-Xylosidase	56	25	PGFVISDEGALQFLI	5536.29		3552.55		4436.96		8252.92		0		2011.02	7242.03	1404.61		8873.92	0		6494.81	10863.7	7400.27
b-D-Xylosidase	56	26	VISDEGALQFLISKH	152.058		405.487		0		0		0		0	0	1216.46		0	0		0	0	0
b-D-Xylosidase	56	27	DEGALQFLISKHHVY	1414.79		1756.04		0		2016.74		0		0	5268.12	0		0	0		2871	1410.18	1769.03
b-D-Xylosidase	56	28	ALQFLISKHHVYSSL	0		0		0		0		0		0	0	0		0	0		0	0	0
b-D-Xylosidase	56	29	FLISKHHVYSSLQEA	0.79125		0		0		2.11		0		0	0	0		0	0		0	6.33	0
b-D-Xylosidase	56	30	SKHHVYSSLQEAALA	0		0		0		0		0		0	0	0		0	0		0	0	0
b-D-Xylosidase	56	31	HVYSSLQEAALAAVK	0		0		0		0		0		0	0	0		0	0		0	0	0
b-D-Xylosidase	56	32	SSLQEAALAAVKAGV	0		0		0		0		0		0	0	0		0	0		0	0	0
b-D-Xylosidase	56	33	QEAALAAVKAGVNIE	0		0		0		0		0		0	0	0		0	0		0	0	0
b-D-Xylosidase	56	34	ALAAVKAGVNIENAL	0		0		0		0		0		0	0	0		0	0		0	0	0
b-D-Xylosidase	56	35	AVKAGVNIENALPNA	0		0		0		0		0		0	0	0		0	0		0	0	0
b-D-Xylosidase	56	36	AGVNIENALPNAVNV	159.369		424.983		0		0		0		0	0	1274.95		0	0		0	0	0
b-D-Xylosidase	56	37	NIENALPNAVNVYSE	519.209		1004.94		0		379.613		1450.13		1510.34	0	1504.49		0	0		1064.95	73.89	0
b-D-Xylosidase	56	38	NALPNAVNVYSELLN	1731.43		1839.76		1615.75		1700.23		1011.66		1534.88	3984.39	0		3099.76	131.73		3146.36	0	1954.33
b-D-Xylosidase	56	39	PNAVNVYSELLNLTK	0		0		0		0		0		0	0	0		0	0		0	0	0
b-D-Xylosidase	56	40	VNVYSELLNLTKSGN	0		0		0		0		0		0	0	0		0	0		0	0	0
b-D-Xylosidase	56	41	YSELLNLTKSGNVSE	279.84		738.867		0		7.37333		0		0	0	2216.6		0	0		0	0	22.12
b-D-Xylosidase	56	42	LLNLTKSGNVSEDEL	1217.52		404.31		1396.37		1911.51		311.08		1212.93	0	0		222.3	2570.43		1981.83	1192.19	2560.51
b-D-Xylosidase	56	43	LTKSGNVSEDELRNL	1919.39		1364.7		2626.57		2002.63		0		2201.58	733.95	1158.56		3373.47	1879.66		1808.89	1109.3	3089.69
b-D-Xylosidase	56	44	SGNVSEDELRNLVRP	2728.13		5255.96		627.97		1600.42		241.39		648.9	442.74	14676.2		1255.94	0		902.28	587.05	3311.94
b-D-Xylosidase	56	45	VSEDELRNLVRPLFL	5701.8		5167.03		5912.24		6096.28		799.92		4512.29	9298.25	1690.54		3728.64	8095.85		5207.97	1741.47	11339.4
b-D-Xylosidase	56	46	DELRNLVRPLFLARI	590.809		332.797		0		1242.69		253.24		315.06	89.25	594.08		0	0		0	514.01	3214.07
b-D-Xylosidase	56	47	RNLVRPLFLARILEG	1728.57		916.32		0		3693.21		0		0	0	2748.96		0	0		447.94	6876.91	3754.79
b-D-Xylosidase	56	48	VRPLFLARILEGELN	3399.8		2312.62		6093.95		2690.88		678.05		1130.1	3628.65	2179.12		7231.96	4955.95		2459.25	2021.06	3592.34
b-D-Xylosidase	56	49	LFLARILEGELNSPE	4796.52		3438.78		7156.15		4581.18		383.01		4510.61	1903.72	3902.01		7870.03	6442.26		4076.38	4619.21	5047.96
b-D-Xylosidase	56	50	ARILEGELNSPEMDP	5738.34		5106.5		7660.78		5088.54		5506.41		4254.44	4344.97	6720.1		7014.04	8307.53		4623.01	4603.35	6039.25
b-D-Xylosidase	56	51	LEGELNSPEMDPYAH	9113.33		6275.14		13633.1		8938.38		5234.69		6577.75	9565.45	2682.21		14854.2	12411.9		8559.76	5728	12527.4
b-D-Xylosidase	56	52	ELNSPEMDPYAHLLP	2475.41		1927.18		4528.48		1654.91		2088.28		2443.02	3338.52	0		6038.2	3018.77		2128.08	539.13	2297.53
b-D-Xylosidase	56	53	SPEMDPYAHLLPSTV	0		0		0		0		0		0	0	0		0	0		0	0	0
b-D-Xylosidase	56	54	MDPYAHLLPSTVVKS	45.9775		122.607		0		0		0		0	0	367.82		0	0		0	0	0
b-D-Xylosidase	56	55	YAHLLPSTVVKSERH	825.804		2202.14		0		0		0		0	0	6606.43		0	0		0	0	0
b-D-Xylosidase	56	56	LLPSTVVKSERHKYL	0		0		0		0		0		0	0	0		0	0		0	0	0
b-D-Xylosidase	56	57	STVVKSERHKYLSLV	0		0		0		0		0		0	0	0		0	0		0	0	0
b-D-Xylosidase	56	58	VKSERHKYLSLVTAA	0		0		0		0		0		0	0	0		0	0		0	0	0
b-D-Xylosidase	56	59	ERHKYLSLVTAAKSM	0		0		0		0		0		0	0	0		0	0		0	0	0
b-D-Xylosidase	56	60	KYLSLVTAAKSMVLL	67.2975		179.46		0		0		0		0	0	538.38		0	0		0	0	0
b-D-Xylosidase	56	61	SLVTAAKSMVLLKNY	946.611		2524.3		0		0		0		0	0	7572.89		0	0		0	0	0
b-D-Xylosidase	56	62	TAAKSMVLLKNYEEF	8367.86		8010.11		15383		4048.87		1237.11		7158.34	153.17	16718.8		13721.1	17044.8		3411.82	3805.54	4929.26
b-D-Xylosidase	56	63	KSMVLLKNYEEFLPI	3409.41		6464.08		3147.52		529.333		0		1969.39	520.9	16901.9		2634.46	3660.58		0	0	1588
b-D-Xylosidase	56	64	VLLKNYEEFLPIETK	2558.43		5952.92		1304.34		0		0		0	0	17858.8		0	2608.68		0	0	0
b-D-Xylosidase	56	65	KNYEEFLPIETKPDA	2432.66		5386.74		1450.88		133.1		0		116.34	0	16043.9		0	2901.77		0	399.3	0
b-D-Xylosidase	56	66	EEFLPIETKPDANER	3558.13		4213.62		5485.99		1617.39		1724.38		7633.63	5007.22	0		8498.18	2473.81		1.7	3072.4	1778.08
b-D-Xylosidase	56	67	LPIETKPDANERPLK	738.896		0		0		1970.39		0		0	0	0		0	0		0	0	5911.17
b-D-Xylosidase	58	2	ETKPDANERPLKHVA	122.623		0		0		326.993		0		0	0	0		0	0		0	0	980.98
b-D-Xylosidase	58	3	PDANERPLKHVALLG	2203.39		4829.75		0		1045.94		278.93		0	0	14489.3		0	0		3137.82	0	0
b-D-Xylosidase	58	4	NERPLKHVALLGPFS	4141.43		7318.12		4193.4		930.103		1683.4		0	1529.92	20424.4		6746.88	1639.91		0	425.44	2364.87
b-D-Xylosidase	58	5	PLKHVALLGPFSTNI	2099.27		4371.72		1839.49		0		0		0	0	13115.1		3678.99	0		0	0	0
b-D-Xylosidase	58	6	HVALLGPFSTNISEL	4041.96		2654.9		8191.92		2662.38		0		0	6560.02	1404.69		10037.8	6346.04		1842.24	2094.6	4050.29
b-D-Xylosidase	58	7	LLGPFSTNISELVGS	1661.34		2630.03		1279.72		947.057		0		0	0	7890.1		2559.44	0		0	0	2841.17
b-D-Xylosidase	58	8	PFSTNISELVGSYTK	0		0		0		0		0		0	0	0		0	0		0	0	0
b-D-Xylosidase	58	9	TNISELVGSYTKHID	552.982		385.673		1316.34		211.39		219.91		0	0	1157.02		2136.53	496.14		0	315.72	318.45
b-D-Xylosidase	58	10	SELVGSYTKHIDPND	2275.61		519.76		5301.51		2014.19		6745.76		293.56	1265.72	0		7062.12	3540.89		185.06	3050.16	2807.35
b-D-Xylosidase	58	11	VGSYTKHIDPNDTVP	1555.43		1510.91		3130.38		549.983		721.71		0	4532.72	0		6260.76	0		0	1649.95	0
b-D-Xylosidase	58	12	YTKHIDPNDTVPLDK	680.931		0		2723.72		0		0		0	0	0		5447.45	0		0	0	0
b-D-Xylosidase	58	13	HIDPNDTVPLDKALE	1804.36		1230.63		5371.48		0		320.32		388.5	3303.4	0		10743	0		0	0	0
b-D-Xylosidase	58	14	PNDTVPLDKALEKIS	0		0		0		0		0		0	0	0		0	0		0	0	0
b-D-Xylosidase	58	15	TVPLDKALEKISGNV	0		0		0		0		0		0	0	0		0	0		0	0	0
b-D-Xylosidase	58	16	LDKALEKISGNVTAS	0		0		0		0		0		0	0	0		0	0		0	0	0
b-D-Xylosidase	58	17	ALEKISGNVTASDIC	0		0		0		0		552.6		0	0	0		0	0		0	0	0
b-D-Xylosidase	58	18	KISGNVTASDICIDG	0		0		0		0		337.53		0	0	0		0	0		0	0	0
b-D-Xylosidase	58	19	GNVTASDICIDGGKC	0		0		0		0		0		0	0	0		0	0		0	0	0
b-D-Xylosidase	58	20	TASDICIDGGKCTMF	529.96		598.57		985.645		157.56		0		0	0	1795.71		0	1971.29		0	472.68	0
b-D-Xylosidase	58	21	DICIDGGKCTMFDDL	6731.85		1943.17		15971.3		5360.86		18433.1		5096.4	396.34	336.78		16853.9	15088.8		3574.37	5731.6	6776.61
b-D-Xylosidase	58	22	IDGGKCTMFDDLAIQ	4231.94		1973.49		9773.97		2795.7		38.85		2050.79	2058.67	1811.02		10335.9	9212.08		1300.88	2489.03	4597.19
b-D-Xylosidase	58	23	GKCTMFDDLAIQEIL	5452.7		3618.48		12866.9		2344.12		1955.21		2503	0	8352.43		17077.9	8655.91		4108.09	700.4	2223.88
b-D-Xylosidase	58	24	TMFDDLAIQEILSQP	7187.44		2266.93		12465.1		8589.53		5939.25		2986.72	2883.6	930.47		16705.1	8225.02		6087.51	2259.43	17421.7
b-D-Xylosidase	58	25	DDLAIQEILSQPDID	5042.44		1537.54		10304		5039.66		3282.02		4141.69	0	470.93		13602.9	7005		6593.18	3083.14	5442.66
b-D-Xylosidase	58	26	AIQEILSQPDIDLVI	2576.21		1708.82		967.035		4516.39		0		4682.13	444.33	0		1631.54	302.53		12162.1	299.66	1087.39
b-D-Xylosidase	58	27	EILSQPDIDLVIITI	0		0		0		0		0		0	0	0		0	0		0	0	0
b-D-Xylosidase	58	28	SQPDIDLVIITIGTG	0		0		0		0		0		0	0	0		0	0		0	0	0
b-D-Xylosidase	58	29	DIDLVIITIGTGRNV	0		0		0		0		0		0	0	0		0	0		0	0	0
b-D-Xylosidase	58	30	LVIITIGTGRNVEDE	3945.07		4616.42		6618.32		1491.56		3982.87		1041.61	0	12807.6		3805.58	9431.06		1400.08	3074.6	0
b-D-Xylosidase	58	31	ITIGTGRNVEDESHD	12129.9		6747.79		15038.9		15572.8		1884.28		10167.3	2681.77	7394.33		16033.3	14044.4		18181.8	9151.99	19384.6
b-D-Xylosidase	58	32	GTGRNVEDESHDRHN	8513.39		5053.11		12016.5		9638.25		3377.76		4925.22	3985.63	6248.49		12221.6	11811.4		12738.4	5691.68	10484.7
b-D-Xylosidase	58	33	RNVEDESHDRHNLSL	7330.31		5246.66		8423.24		8685.34		2784.82		6233.3	6839.16	2667.51		8928.95	7917.53		10944.9	3361.98	11749.1
b-D-Xylosidase	58	34	EDESHDRHNLSLPGH	2496.59		2507.93		2019.9		2803.06		2625.88		1695.91	2537.04	3290.83		679.93	3359.87		4386.3	1918.9	2103.98
b-D-Xylosidase	58	35	SHDRHNLSLPGHQNE	7968.64		14069.8		1920.07		5899.86		3441.32		6755.46	4458.54	30995.4		1001.53	2838.62		6587.62	5171.15	5940.82
b-D-Xylosidase	58	36	RHNLSLPGHQNEFLL	15715		14136.3		16299.3		16904.1		6228.33		13448.5	25872.5	3088.02		16264.9	16333.6		20237	6146.04	24329.1
b-D-Xylosidase	58	37	LSLPGHQNEFLLSTL	3728.91		2749.35		5375.14		3610.99		0		2064.23	5653.56	530.26		6849.84	3900.44		4503.44	732.92	5596.61
b-D-Xylosidase	58	38	PGHQNEFLLSTLDMA	5246.39		7541.73		6154.61		2345.57		476.64		2611.12	3143.24	16870.8		10906.4	1402.79		5347.3	861.47	827.95
b-D-Xylosidase	58	39	QNEFLLSTLDMAAGR	2194.04		1246.39		5247.11		1106.3		0		1347.87	1738.7	652.61		7833.15	2661.07		59.56	443.84	2815.5
b-D-Xylosidase	58	40	FLLSTLDMAAGRGII	4722.11		11606.6		0		985.687		0		241.18	0	34578.7		0	0		1045.27	0	1911.79
b-D-Xylosidase	58	41	STLDMAAGRGIIRRK	10096.4		5959.11		0		20964.5		335.06		1263.24	0	16614.1		0	0		0	15220.3	47673.3
b-D-Xylosidase	58	42	DMAAGRGIIRRKPVP	5228.09		0		0		13941.6		773.71		0	0	0		0	0		0	6478.49	35346.2
b-D-Xylosidase	58	43	AGRGIIRRKPVPVVL	1765.33		0		0		4707.55		0		0	0	0		0	0		0	4081.63	10041
b-D-Xylosidase	58	44	GIIRRKPVPVVLLVF	0		0		0		0		0		0	0	0		0	0		0	0	0
b-D-Xylosidase	58	45	RRKPVPVVLLVFSSG	0		0		0		0		0		0	0	0		0	0		0	0	0
b-D-Xylosidase	58	46	PVPVVLLVFSSGPID	17.575		0		0		46.8667		0		0	0	0		0	0		0	0	140.6
b-D-Xylosidase	58	47	VVLLVFSSGPIDIEP	5597.56		3135.34		5294.31		8261.96		1441.35		9406.03	0	0		7279.38	3309.23		1880.76	0	22905.1
b-D-Xylosidase	58	48	LVFSSGPIDIEPAVK	0		0		0		0		0		0	0	0		0	0		0	0	0
b-D-Xylosidase	58	49	SSGPIDIEPAVKDEN	275.315		734.173		0		0		0		2202.52	0	0		0	0		0	0	0
b-D-Xylosidase	58	50	PIDIEPAVKDENVKS	171.609		457.623		0		0		0		1372.87	0	0		0	0		0	0	0
b-D-Xylosidase	58	51	IEPAVKDENVKSIFW	1124.08		2997.55		0		0		87.22		2077.15	6915.49	0		0	0		0	0	0
b-D-Xylosidase	58	52	AVKDENVKSIFWCGY	791.604		2110.94		0		0		1307.25		0	6332.83	0		0	0		0	0	0
b-D-Xylosidase	58	53	DENVKSIFWCGYMND	851.695		0		2308.66		732.08		2829.66		0	0	0		4305.93	311.39		1270.28	400.7	525.26
b-D-Xylosidase	58	54	VKSIFWCGYMNDILG	412.877		953.22		221.68		0		0		0	0	2859.66		0	443.36		0	0	0
b-D-Xylosidase	58	55	IFWCGYMNDILGEVI	2826.59		1042.89		7770.17		1314.57		567.11		69.82	2267.19	791.66		7764.1	7776.24		1671.34	1392.25	880.12
b-D-Xylosidase	58	56	CGYMNDILGEVIVRV	227.549		606.797		0		0		0		0	1820.39	0		0	0		0	0	0
b-D-Xylosidase	58	57	MNDILGEVIVRVLIG	0		0		0		0		0		0	0	0		0	0		0	0	0
b-D-Xylosidase	58	58	ILGEVIVRVLIGNPG	0		0		0		0		0		0	0	0		0	0		0	0	0
b-D-Xylosidase	58	59	EVIVRVLIGNPGKQF	1563.47		579.157		0		3590.11		0		0	0	1737.47		0	0		0	10770.3	0
b-D-Xylosidase	58	60	VRVLIGNPGKQFGPY	1060.87		1865.72		0		963.267		0		0	5597.17	0		0	0		0	119.31	2770.49
b-D-Xylosidase	58	61	LIGNPGKQFGPYAPL	0		0		0		0		0		0	0	0		0	0		0	0	0
b-D-Xylosidase	58	62	NPGKQFGPYAPLLRL	53.535		142.76		0		0		0		0	428.28	0		0	0		0	0	0
b-D-Xylosidase	58	63	KQFGPYAPLLRLDPE	2400.37		1602.64		4774.28		1615.51		2418.82		4675.33	132.58	0		5846.05	3702.51		1324.89	2704.46	817.17
b-D-Xylosidase	58	64	GPYAPLLRLDPELSE	2815.41		1259.92		4956.44		2943.55		1413.56		2951.83	827.93	0		3118.84	6794.04		5703.82	3126.82	0
b-D-Xylosidase	58	65	APLLRLDPELSEIGM	2117.11		1400.19		3796.89		1714.19		0		1940.22	2260.34	0		4279.03	3314.76		2328.14	2178.48	635.94
b-D-Xylosidase	58	66	LRLDPELSEIGMWGT	1619.55		1618.69		3663.1		258.037		455.46		272.73	2447.83	2135.52		5183.63	2142.56		0	774.11	0
b-D-Xylosidase	58	67	DPELSEIGMWGTDID	2984.96		955.583		8448.99		1371.66		2952.44		1542.42	1324.33	0		9004.84	7893.14		1164.5	2710.54	239.93
b-D-Xylosidase	60	2	LSEIGMWGTDIDEGY	9202.4		6106.3		22665.5		3323.1		5066.71		5277.87	4894.96	8146.06		25478.3	19852.7		499.38	5753.88	3716.04
b-D-Xylosidase	60	3	IGMWGTDIDEGYWWI	11246.6		3303.96		36072		2639.04		12976.1		2374.07	6378.2	1159.62		38042	34102		1282.65	4050.42	2584.04
b-D-Xylosidase	60	4	WGTDIDEGYWWIPAA	6507.5		3866.62		17567.9		1774.75		4235.87		1240.45	3789.56	6569.85		22756.4	12379.5		0	3491.76	1832.49
b-D-Xylosidase	60	5	DIDEGYWWIPAARLP	6403.49		5371.12		15471		1390.85		1636.39		1283.83	7972.37	6857.16		18113.3	12828.6		0	2602	1570.54
b-D-Xylosidase	60	6	EGYWWIPAARLPFTW	9668.62		5230.79		25385.7		3628.4		6918.29		2372.45	11430.5	1889.47		27917.8	22853.5		1138.73	3961.68	5784.8
b-D-Xylosidase	60	7	WWIPAARLPFTWYSS	2506.55		1663.45		5449.03		1387.99		2657.88		0	1227.13	3763.21		7103.92	3794.15		0	1143.58	3020.39
b-D-Xylosidase	60	8	PAARLPFTWYSSIDE	8741.22		5763.47		17105.7		6142.62		5582.71		2840.44	1638.16	12811.8		17321.9	16889.5		1018.38	6375.68	11033.8
b-D-Xylosidase	60	9	RLPFTWYSSIDELAH	15505.9		10904.2		26976.2		12460.8		5051.98		8103.08	20101.1	4508.54		28529	25423.5		8200.06	8181.67	21000.7
b-D-Xylosidase	60	10	FTWYSSIDELAHITV	6682.27		4848.63		11145.5		5540.4		122.87		557.25	8234.38	5754.27		11925.5	10365.5		3786.3	4491.25	8343.64
b-D-Xylosidase	60	11	YSSIDELAHITVYKM	0		0		0		0		0		0	0	0		0	0		0	0	0
b-D-Xylosidase	60	12	IDELAHITVYKMTNQ	4391.67		11711.1		0		0		685.46		0	0	35133.3		0	0		0	0	0
b-D-Xylosidase	60	13	LAHITVYKMTNQTYR	660.773		1123.52		0		638.54		2750.47		0	0	3370.56		0	0		0	474.7	1440.92
b-D-Xylosidase	60	14	ITVYKMTNQTYRYLP	1461.51		3897.35		0		0		1486.81		0	0	11692		0	0		0	0	0
b-D-Xylosidase	60	15	YKMTNQTYRYLPKSC	292.281		779.417		0		0		0		0	0	2338.25		0	0		0	0	0
b-D-Xylosidase	60	16	TNQTYRYLPKSCTKQ	1324.8		3532.79		0		0		0		0	0	10598.4		0	0		0	0	0
b-D-Xylosidase	60	17	TYRYLPKSCTKQQKG	3617.26		5413.56		0		4232.46		0		0	0	16240.7		0	0		0	0	12697.4
b-D-Xylosidase	60	18	YLPKSCTKQQKGCKI	3237.55		3109.49		0		5523.99		0		0	0	9328.47		0	0		0	0	16572
b-D-Xylosidase	60	19	KSCTKQQKGCKIPIL	103.416		275.777		0		0		0		0	0	827.33		0	0		0	0	0
b-D-Xylosidase	60	20	TKQQKGCKIPILYPF	0		0		0		0		0		0	0	0		0	0		0	0	0
b-D-Xylosidase	60	21	QKGCKIPILYPFGYG	993.764		2318.99		0		331.05		0		0	0	6956.96		0	0		0	0	993.15
b-D-Xylosidase	60	22	CKIPILYPFGYGLSY	6427.03		5451.16		5280.51		8167.25		1108.32		3203.5	8378.21	4771.76		7180.39	3380.62		8205.62	2497.02	13799.1
b-D-Xylosidase	60	23	PILYPFGYGLSYNML	5857.27		3053.02		10524.9		5549.74		1478.11		2938.02	6221.03	0		13208.4	7841.47		7625.57	2110.56	6913.08
b-D-Xylosidase	60	24	YPFGYGLSYNMLSPS	674.389		0		1360.81		891.163		0		0	0	0		2721.62	0		1278.33	986.53	408.63
b-D-Xylosidase	60	25	GYGLSYNMLSPSLSG	148.213		395.233		0		0		0		0	0	1185.7		0	0		0	0	0
b-D-Xylosidase	60	26	LSYNMLSPSLSGIKY	2771.04		7389.44		0		0		0		0	0	22168.3		0	0		0	0	0
b-D-Xylosidase	60	27	NMLSPSLSGIKYLKL	0		0		0		0		0		0	0	0		0	0		0	0	0
b-D-Xylosidase	60	28	SPSLSGIKYLKLELP	0		0		0		0		0		0	0	0		0	0		0	0	0
b-D-Xylosidase	60	29	LSGIKYLKLELPLSP	182.316		486.177		0		0		0		0	0	1458.53		0	0		0	0	0
b-D-Xylosidase	60	30	IKYLKLELPLSPVKP	950.034		0		0		2533.42		0		0	0	0		0	0		0	0	7600.27
b-D-Xylosidase	60	31	LKLELPLSPVKPNQP	491.272		0		0		1310.06		0		0	0	0		0	0		0	0	3930.18
b-D-Xylosidase	60	32	ELPLSPVKPNQPITV	0		0		0		0		0		0	0	0		0	0		0	0	0
b-D-Xylosidase	60	33	LSPVKPNQPITVYAT	0		0		0		0		0		0	0	0		0	0		0	0	0
b-D-Xylosidase	60	34	VKPNQPITVYATVAN	0		0		0		0		0		0	0	0		0	0		0	0	0
b-D-Xylosidase	60	35	NQPITVYATVANVGA	0		0		0		0		0		0	0	0		0	0		0	0	0
b-D-Xylosidase	60	36	ITVYATVANVGAIAC	0		0		0		0		0		0	0	0		0	0		0	0	0
b-D-Xylosidase	60	37	YATVANVGAIACEEV	0		0		0		0		1613.19		0	0	0		0	0		0	0	0
b-D-Xylosidase	60	38	VANVGAIACEEVVQL	0		0		0		0		0		0	0	0		0	0		0	0	0
b-D-Xylosidase	60	39	VGAIACEEVVQLYIQ	927.153		2033.49		518.955		92.95		218.67		435.21	1670.93	3994.32		1037.91	0		278.85	0	0
b-D-Xylosidase	60	40	IACEEVVQLYIQWVK	0		0		0		0		0		0	0	0		0	0		0	0	0
b-D-Xylosidase	60	41	EEVVQLYIQWVKCGQ	0		0		0		0		122.09		0	0	0		0	0		0	0	0
b-D-Xylosidase	60	42	VQLYIQWVKCGQTDI	0		0		0		0		520.85		0	0	0		0	0		0	0	0
b-D-Xylosidase	60	43	YIQWVKCGQTDITNE	596.341		1590.24		0		0		0		0	0	4770.73		0	0		0	0	0
b-D-Xylosidase	60	44	WVKCGQTDITNEDQW	8108.84		4769.8		18371.7		4606.01		6874.96		6057.46	6167.74	2084.19		18248.3	18495		4833.53	3792.91	5191.6
b-D-Xylosidase	60	45	CGQTDITNEDQWECT	5243.76		1546.03		15399.1		2171.25		9887		3334.28	0	1303.82		13594.8	17203.5		1461.22	1767.1	3285.42
b-D-Xylosidase	60	46	TDITNEDQWECTVPN	2787.93		624.37		7020.23		2129.97		0		456.37	0	1416.74		8938.24	5102.21		323.65	564.87	5501.38
b-D-Xylosidase	60	47	TNEDQWECTVPNIQL	2326.52		3392		2823.49		929.71		1381.49		1188.69	571.26	8416.06		3456.59	2190.4		119.65	0	2669.48
b-D-Xylosidase	60	48	DQWECTVPNIQLAGF	5822.38		4765.39		8842.75		4865.79		1129.81		2195.28	12100.9	0		9107.87	8577.63		2017.82	1292.59	11287
b-D-Xylosidase	60	49	ECTVPNIQLAGFKRI	0		0		0		0		0		0	0	0		0	0		0	0	0
b-D-Xylosidase	60	50	VPNIQLAGFKRIRLD	1811.48		4830.61		0		0		518.88		858.05	0	13633.8		0	0		0	0	0
b-D-Xylosidase	60	51	IQLAGFKRIRLDVGE	154.869		0		0		412.983		1329.18		0	0	0		0	0		0	1238.95	0
b-D-Xylosidase	60	52	AGFKRIRLDVGEKKD	3978.52		10609.4		0		0		0		4824.58	9267.84	17735.7		0	0		0	0	0
b-D-Xylosidase	60	53	KRIRLDVGEKKDLHF	1401.5		3737.32		0		0		0		3494.76	7717.21	0		0	0		0	0	0
b-D-Xylosidase	60	54	RLDVGEKKDLHFQIS	319.079		850.877		0		0		0		0	2552.63	0		0	0		0	0	0
b-D-Xylosidase	60	55	VGEKKDLHFQISPDQ	0		0		0		0		692.86		0	0	0		0	0		0	0	0
b-D-Xylosidase	60	56	KKDLHFQISPDQLSV	273.881		730.35		0		0		0		399.97	1791.08	0		0	0		0	0	0
b-D-Xylosidase	60	57	LHFQISPDQLSVWSN	1583.12		1503.03		4050.95		18.0067		222.49		489.82	3716.06	303.2		3881.72	4220.18		0	0	54.02
b-D-Xylosidase	60	58	QISPDQLSVWSNQNK	0		0		0		0		0		0	0	0		0	0		0	0	0
b-D-Xylosidase	60	59	PDQLSVWSNQNKSMV	35.4513		0		0		94.5367		0		0	0	0		0	0		283.61	0	0
b-D-Xylosidase	60	60	LSVWSNQNKSMVPGQ	0		0		0		0		0		0	0	0		0	0		0	0	0
b-D-Xylosidase	60	61	WSNQNKSMVPGQGTL	0		0		0		0		0		0	0	0		0	0		0	0	0
b-D-Xylosidase	60	62	QNKSMVPGQGTLRIT	0		0		0		0		0		0	0	0		0	0		0	0	0
b-D-Xylosidase	60	63	SMVPGQGTLRITVGG	0		0		0		0		0		0	0	0		0	0		0	0	0
b-D-Xylosidase	60	64	PGQGTLRITVGGQQP	0		0		0		0		0		0	0	0		0	0		0	0	0
b-D-Xylosidase	60	65	GTLRITVGGQQPDQP	0		0		0		0		977.71		0	0	0		0	0		0	0	0
b-D-Xylosidase	60	66	RITVGGQQPDQPVTV	0		0		0		0		0		0	0	0		0	0		0	0	0
b-D-Xylosidase	60	67	VGGQQPDQPVTVGSN	0		0		0		0		0		0	0	0		0	0		0	0	0
b-D-Xylosidase	62	2	QQPDQPVTVGSNYLI	1010.35		1043.94		2165.79		206.477		1162.02		0	3131.81	0		4331.58	0		0	0	619.43
b-D-Xylosidase	62	3	DQPVTVGSNYLIGIV	0		0		0		0		0		0	0	0		0	0		0	0	0
b-D-Xylosidase	62	4	VTVGSNYLIGIVKID	978.202		2608.54		0		0		0		0	0	7825.62		0	0		0	0	0
b-D-Xylosidase	62	5	GSNYLIGIVKIDHTK	330.875		882.333		0		0		0		0	0	2647		0	0		0	0	0
b-D-Xylosidase	62	6	YLIGIVKIDHTKQSH	4441.72		9942.46		1466.38		924.54		147.64		0	155.01	29672.4		1795.83	1136.92		0	787.05	1986.57
b-D-Xylosidase	62	7	GIVKIDHTKQSHGWK	1767.41		3903.95		0		809.137		2578.58		0	0	11711.9		0	0		0	0	2427.41
b-D-Xylosidase	62	8	KIDHTKQSHGWKMPG	56.4387		0		225.755		0		1279.4		0	0	0		0	451.51		0	0	0
b-D-Xylosidase	62	9	HTKQSHGWKMPGTGS	0		0		0		0		0		0	0	0		0	0		0	0	0
b-D-Xylosidase	62	10	QSHGWKMPGTGSGSG	0		0		0		0		64.36		0	0	0		0	0		0	0	0
b-D-Xylosidase	62	11	GWKMPGTGSGSGSGD	0		0		0		0		0		0	0	0		0	0		0	0	0
b-D-Xylosidase	62	12	MPGTGSGSGSGDVYG	897.096		222.487		668.685		1723.98		1392.34		0	0	667.46		1337.37	0		1429.61	1490.25	2252.08
LAMP-N terminus	62	13	TGSGSGSGDVYGFTD	4599.36		333.333		12371.9		3683.74		3971.46		1000	0	0		12764.5	11979.2		3668.23	3617.86	3765.12
LAMP-N terminus	62	14	GSGSGDVYGFTDADG	4257.54		484.623		9207.76		4730.31		3491.29		1000	453.87	0		11356	7059.53		2481.67	3636.57	8072.7
LAMP-N terminus	62	15	SGDVYGFTDADGYKS	624.686		333.333		713.575		856.78		250.77		1000	0	0		1427.15	0		275.21	373.88	1921.25
LAMP-N terminus	62	16	VYGFTDADGYKSSSQ	1573.16		441.9		4479.31		766.977		0		1000	0	325.7		8958.61	0		0	0	2300.93
LAMP-N terminus	62	17	FTDADGYKSSSQSSE	1180.53		1142.3		90.88		1945.19		621.1		0	0	3426.9		181.76	0		0	318.92	5516.66
LAMP-N terminus	62	18	ADGYKSSSQSSETEE	3660.07		6696.12		480.675		2743.62		601.76		1723.83	0	18364.5		961.35	0		876.68	3908.69	3445.48
LAMP-N terminus	62	19	YKSSSQSSETEETEV	7063.7		10076.3		254.485		8590.59		0		7635.93	10339.8	12253.2		508.97	0		7143.06	10004.1	8624.59
LAMP-N terminus	62	20	SSQSSETEETEVTDY	3944.33		4577.66		318.535		5728.21		2738.93		8428.55	2609.72	2694.7		637.07	0		5448.22	7470.98	4265.43
[truncated: 114 more rows]

## Sheet: 3.Short Tegument
Spot Family	Row	Column	Peptide	Mean All	Mean Infec	IFNgR KO 2&3	Mean Vaccn		Control		Infect 3	Infect 2	Infect 1		IFNgR KO 2&3		Vaccn 3	Vaccn 2	Vaccn 1
MEG-3.1	2	2	AQETRDAERECKKHC	161.476	376.777	0	0		0		1130.33	0	0		0		0	0	0
MEG-3.1	2	3	QETRDAERECKKHCE	124.507	279.463	0	11.0533		0		838.39	0	0		0		0	33.16	0
MEG-3.1	2	4	ETRDAERECKKHCEG	599.34	1032.08	0	366.377		0		1751.42	1344.83	0		0		0	1099.13	0
MEG-3.1	2	5	TRDAERECKKHCEGN	323.586	687.35	0	67.6833		0		2062.05	0	0		0		203.05	0	0
MEG-3.1	2	6	RDAERECKKHCEGNN	591.54	1380.26	0	0		24.71		3742.63	398.15	0		0		0	0	0
MEG-3.1	2	7	DAERECKKHCEGNNE	1069.93	1496.24	1918.11	360.887		400		3128.2	1360.51	0		1918.11		0	905.16	177.5
MEG-3.1	2	8	AERECKKHCEGNNEY	4457.2	5420.45	2202.19	4245.62		400		7418.92	8189.86	652.57		2202.19		2395.8	4577.5	5763.55
MEG-3.1	2	9	ERECKKHCEGNNEYV	3148.59	3597.02	3290.93	2652.71		400		5976.31	3249.86	1564.89		3290.93		1597.67	2973.33	3387.12
MEG-3.1	2	10	RECKKHCEGNNEYVT	230.231	438.65	0	98.5567		326.02		1315.95	0	0		0		0	295.67	0
MEG-3.1	2	11	ECKKHCEGNNEYVTR	995.103	2321.91	0	0		0		976.64	0	5989.08		0		0	0	0
MEG-3.1	2	12	CKKHCEGNNEYVTRY	2544.59	4097.74	0	1839.63		679.91		4001.93	4108.39	4182.9		0		660.14	1777.4	3081.34
MEG-3.1	2	13	KKHCEGNNEYVTRYC	303.25	699.73	0	7.85333		0		701.23	0	1397.96		0		0	0	23.56
MEG-3.1	2	14	KHCEGNNEYVTRYCG	332.683	736.817	0	39.4433		0		1399.83	0	810.62		0		0	118.33	0
MEG-3.1	2	15	HCEGNNEYVTRYCGG	515.349	1202.48	0	0		114.9		2934.48	0	672.96		0		0	0	0
MEG-3.1	2	16	CEGNNEYVTRYCGGL	489.729	937.473	0	205.227		75.88		1795.77	0	1016.65		0		0	615.68	0
MEG-3.1	2	17	EGNNEYVTRYCGGLC	1069.26	438.147	6170.36	0		0		560.25	0	754.19		6170.36		0	0	0
MEG-3.1	2	18	GNNEYVTRYCGGLCS	0	0	0	0		0		0	0	0		0		0	0	0
MEG-3.1	2	19	NNEYVTRYCGGLCSS	0	0	0	0		0		0	0	0		0		0	0	0
MEG-3.1	2	20	NEYVTRYCGGLCSSN	0	0	0	0		0		0	0	0		0		0	0	0
MEG-3.1	2	21	EYVTRYCGGLCSSNT	0	0	0	0		0		0	0	0		0		0	0	0
MEG-3.1	2	22	YVTRYCGGLCSSNTG	0	0	0	0		0		0	0	0		0		0	0	0
MEG-3.1	2	23	VTRYCGGLCSSNTGP	0	0	0	0		0		0	0	0		0		0	0	0
MEG-3.1	2	24	TRYCGGLCSSNTGPQ	0	0	0	0		0		0	0	0		0		0	0	0
MEG-3.1	2	25	RYCGGLCSSNTGPQT	0	0	0	0		0		0	0	0		0		0	0	0
MEG-3.1	2	26	YCGGLCSSNTGPQTF	0	0	0	0		0		0	0	0		0		0	0	0
MEG-3.1	2	27	CGGLCSSNTGPQTFY	244.121	506.07	0	63.5467		0		299.79	820.06	398.36		0		0	190.64	0
MEG-3.1	2	28	GGLCSSNTGPQTFYC	0	0	0	0		0		0	0	0		0		0	0	0
MEG-3.1	2	29	GLCSSNTGPQTFYCY	0	0	0	0		0		0	0	0		0		0	0	0
MEG-3.1	2	30	LCSSNTGPQTFYCYL	0	0	0	0		0		0	0	0		0		0	0	0
MEG-3.1	2	31	CSSNTGPQTFYCYLG	0	0	0	0		0		0	0	0		0		0	0	0
MEG-3.1	2	32	SSNTGPQTFYCYLGC	0	0	0	0		0		0	0	0		0		0	0	0
MEG-3.1	2	33	SNTGPQTFYCYLGCS	0	0	0	0		0		0	0	0		0		0	0	0
MEG-3.1	2	34	NTGPQTFYCYLGCSH	0	0	0	0		400		0	0	0		0		0	0	0
MEG-3.1	2	35	TGPQTFYCYLGCSHN	0	0	0	0		0		0	0	0		0		0	0	0
MEG-3.1	2	36	GPQTFYCYLGCSHNA	0	0	0	0		0		0	0	0		0		0	0	0
MEG-3.1	2	37	PQTFYCYLGCSHNAS	0	0	0	0		0		0	0	0		0		0	0	0
MEG-3.1	2	38	QTFYCYLGCSHNAST	0	0	0	0		0		0	0	0		0		0	0	0
MEG-3.1	2	39	TFYCYLGCSHNASTQ	0	0	0	0		0		0	0	0		0		0	0	0
MEG-3.1	2	40	FYCYLGCSHNASTQD	0	0	0	0		0		0	0	0		0		0	0	0
MEG-3.1	2	41	YCYLGCSHNASTQDD	419.574	840.243	0	138.763		0		2520.73	0	0		0		0	416.29	0
MEG-3.1	2	42	CYLGCSHNASTQDDF	4509.61	9409.31	0	1113.1		102.71		11847.9	16380	0		0		0	3339.31	0
MEG-3.1	2	43	YLGCSHNASTQDDFD	2956.86	5136.81	866.55	1473.69		533.63		8657.02	5035.31	1718.09		866.55		320.1	3704.38	396.59
MEG-3.1	2	44	LGCSHNASTQDDFDK	836.876	1888.47	0	64.2367		455.38		5219.72	0	445.7		0		0	192.71	0
MEG-3.1	2	45	GCSHNASTQDDFDKC	507.716	1184.67	0	0		198.14		3554.01	0	0		0		0	0	0
MEG-3.1	2	46	CSHNASTQDDFDKCL	298.031	695.407	0	0		344.31		2086.22	0	0		0		0	0	0
MEG-3.1	2	47	SHNASTQDDFDKCLP	382.233	891.877	0	0		809.44		2675.63	0	0		0		0	0	0
MEG-3.1	2	48	HNASTQDDFDKCLPK	89.7914	209.513	0	0		716.02		628.54	0	0		0		0	0	0
MEG-3.1	2	49	NASTQDDFDKCLPKC	16.7929	39.1833	0	0		320.71		117.55	0	0		0		0	0	0
MEG-3.1	2	50	ASTQDDFDKCLPKCN	0	0	0	0		622.26		0	0	0		0		0	0	0
MEG-3.1	2	51	STQDDFDKCLPKCND	43.5	101.5	0	0		973.68		304.5	0	0		0		0	0	0
MEG-3.1	2	52	TQDDFDKCLPKCNDR	719.867	1679.69	0	0		1463.4		3403.03	644.03	992.01		0		0	0	0
MEG-3.1	2	53	QDDFDKCLPKCNDRV	611.197	1426.13	0	0		744.39		3602.59	515.87	159.92		0		0	0	0
MEG-3.1	2	54	DDFDKCLPKCNDRVQ	645.273	147.6	0	1358.04		731.31		442.8	0	0		0		0	4074.11	0
MEG-3.1	2	55	DFDKCLPKCNDRVQL	454.789	1061.17	0	0		566.32		1272.64	0	1910.88		0		0	0	0
MEG-3.1	2	56	FDKCLPKCNDRVQLT	0	0	0	0		0		0	0	0		0		0	0	0
MEG-3.1	2	57	DKCLPKCNDRVQLTE	0	0	0	0		0		0	0	0		0		0	0	0
MEG-3.1	2	58	KCLPKCNDRVQLTEE	79.7886	186.173	0	0		0		558.52	0	0		0		0	0	0
MEG-3.1	2	59	CLPKCNDRVQLTEEN	528.857	1234	0	0		77.96		1516.06	185.94	2000		0		0	0	0
MEG-3.1	2	60	LPKCNDRVQLTEENC	413.523	964.887	0	0		157.2		1809.08	0	1085.58		0		0	0	0
MEG-3.1	2	61	PKCNDRVQLTEENCR	560.166	1307.05	0	0		359.41		2454.13	0	1467.03		0		0	0	0
MEG-3.1	2	62	KCNDRVQLTEENCRD	475.099	1096.94	0	11.6233		608.38		3290.82	0	0		0		0	34.87	0
MEG-3.1	2	63	CNDRVQLTEENCRDD	1509.05	2808.57	0	712.543		707.44		6267.21	1121.94	1036.57		0		0	2137.63	0
MEG-3.1	2	64	NDRVQLTEENCRDDC	2185.13	3496.01	2727.01	693.627		406.44		7829.31	2506.39	152.33		2727.01		0	2080.88	0
MEG-3.1	2	65	DRVQLTEENCRDDCG	1138.85	1905.32	664.88	530.36		19.42		5691.4	21.44	3.13		664.88		0	1591.08	0
MEG-3.1	2	66	RVQLTEENCRDDCGR	1239.81	2530.13	0	362.76		254.31		5874.25	671.59	1044.55		0		0	1088.28	0
MEG-3.1	2	67	VQLTEENCRDDCGRV	1590.56	3386.59	0	324.72		622.28		9258.2	901.57	0		0		0	974.16	0
MEG-3.1	4	2	QLTEENCRDDCGRVT	1228.41	2186.06	0	680.22		0		6558.18	0	0		0		30.67	2009.99	0
MEG-3.1	4	3	LTEENCRDDCGRVTS	873.537	1751.5	0	286.757		0		5254.49	0	0		0		0	860.27	0
MEG-3.1	4	4	TEENCRDDCGRVTSH	648.837	1039.11	0	474.847		0		2932.85	184.47	0		0		0	1424.54	0
MEG-3.1	4	5	EENCRDDCGRVTSHH	1514.8	2631.85	697.66	670.123		400		5994.15	1901.39	0		697.66		0	1938.05	72.32
MEG-3.1	4	6	ENCRDDCGRVTSHHE	1747.38	3109.86	0	967.36		400		5944.81	769.6	2615.17		0		0	2902.08	0
MEG-3.1	4	7	NCRDDCGRVTSHHEL	1303.27	2173.56	0	867.403		400		5678.68	842.01	0		0		13.64	2043.84	544.73
MEG-3.1	4	8	CRDDCGRVTSHHELC	1140	2045.76	0	614.25		0		4755.52	877.95	503.8		0		0	1842.75	0
MEG-3.1	4	9	RDDCGRVTSHHELCG	840.694	1645.66	0	315.957		0		4126.75	0	810.24		0		0	947.87	0
MEG-3.1	4	10	DDCGRVTSHHELCGD	1044.04	783.543	0	1652.54		0		2350.63	0	0		0		0	4957.63	0
MEG-3.1	4	11	DCGRVTSHHELCGDV	986.626	1290.58	1701.95	444.23		0		3871.74	0	0		1701.95		0	1332.69	0
MEG-3.1	4	12	CGRVTSHHELCGDVC	379.617	699.973	0	185.8		0		2099.92	0	0		0		0	557.4	0
MEG-3.1	4	13	GRVTSHHELCGDVCG	160.76	375.107	0	0		0		1125.32	0	0		0		0	0	0
MEG-3.1	4	14	RVTSHHELCGDVCGG	288.994	674.32	0	0		0		2009.69	0	13.27		0		0	0	0
MEG-3.1	4	15	VTSHHELCGDVCGGN	228.019	532.043	0	0		412.27		1596.13	0	0		0		0	0	0
MEG-3.1	4	16	TSHHELCGDVCGGNH	1264.86	2640.65	0	310.693		597.7		5610.98	721.99	1588.98		0		0	932.08	0
[truncated: 1,835 more rows]

## Sheet: 4.Long tegument
Protein	Row	Column	Peptide	All	Infect	IFNgR KO 2&3	Vaccn		Control		Infect 3	Infect 2	Infect 1		IFNgR KO 2&3		Vaccn 3	Vaccn 2	Vaccn 1		Con 2	Con 1
[truncated: 1,915 more rows]
