# Supplementary material for: Epitope Mapping of Exposed Tegument and Alimentary Tract Proteins Identifies Putative Antigenic Targets of the Attenuated Schistosome Vaccine
Source: Front Immunol. 2021 Mar 3;11:624613. doi: 10.3389/fimmu.2020.624613 (PMC7982949; doi:10.3389/fimmu.2020.624613)
Supplement: Supplementary file 1 [file DataSheet_1.zip › Supplementary Material/Supplementary Table 2.xlsx]

## Sheet: Index
Supplementary Table 2. Data used for summarizing the reactivity of all proteins on the four arrays by summing the reactive regions within each protein.
Sheet	Content
1	Short Alimentary tract targets
2	Long Alimentary tract targets
3	Short Tegument targets
4	Long tegument targets

## Sheet: 1.Short Alimentary tract
Spot Family	Row	Column	Peptide		Control		Infect 3	Infect 2	Infect 1		IFNgR KO3	IFNgR KO2		Vaccn 3	Vaccn 2	Vaccn 1
Saposin 1	2	2	GSGSGSGNEENIYSE		0		0	0	0		5986.18	0		0	0	0
Saposin 1	2	3	SGSGSGNEENIYSEQ		0		0	0	8060.56		5241.7	0		0	10325.5	0
Saposin 1	2	4	GSGSGNEENIYSEQL		0		0	0	12046.1		9771.09	6640.12		4080.94	5496.4	0
Saposin 1	2	5	SGSGNEENIYSEQLE		0		0	0	17739.8		12614	12029.3		4420.21	7392.08	0
Saposin 1	2	6	GSGNEENIYSEQLER		0		0	5002.54	19022.9		22964.6	18456.7		12407.1	14977.4	0
Saposin 1	2	7	SGNEENIYSEQLERP		0		0	0	17802.6		20923.2	15334.5		6308.93	10571.1	4323.63
Saposin 1	2	8	GNEENIYSEQLERPQ		0		0	0	10848.6		11124.5	10051.7		0	7041.46	5075.14
Saposin 1	2	9	NEENIYSEQLERPQC		0		0	0	11546.8		0	10230.1		0	4213.27	0
Saposin 1	2	10	EENIYSEQLERPQCH		0		0	0	14975.7		0	12090.8		0	0	0
Saposin 1	2	11	ENIYSEQLERPQCHL		0		0	0	14253.7		5669.76	16408.2		6725.29	0	0
Saposin 1	2	12	NIYSEQLERPQCHLL		0		0	9701.94	21154.6		12394	18175.7		11395	0	5522.21
Saposin 1	2	13	IYSEQLERPQCHLLC		0		0	0	9910.56		14028.2	13208.9		4446.35	0	10149.8
Saposin 1	2	14	YSEQLERPQCHLLCG		0		0	0	0		0	0		0	0	4590.76
Saposin 1	2	15	SEQLERPQCHLLCGL		0		0	0	0		0	0		0	0	0
Saposin 1	2	16	EQLERPQCHLLCGLC		0		0	0	0		5387.95	0		0	0	0
Saposin 1	2	17	QLERPQCHLLCGLCR		0		0	0	26389.3		10581.3	11187.8		0	0	0
Saposin 1	2	18	LERPQCHLLCGLCRR		0		0	0	30068.8		11345.7	14746		0	0	0
Saposin 1	2	19	ERPQCHLLCGLCRRI		0		0	0	7279.69		8866.55	12197		0	0	0
Saposin 1	2	20	RPQCHLLCGLCRRIG		0		0	0	4106.98		0	6627.98		0	0	0
Saposin 1	2	21	PQCHLLCGLCRRIGR		5816.58		6969.95	0	38670.4		9437.12	16841		4016.65	0	0
Saposin 1	2	22	QCHLLCGLCRRIGRL		8850.08		6869.15	0	14286.8		7245.93	25310.5		6412.89	0	7259.65
Saposin 1	2	23	CHLLCGLCRRIGRLI		5783.88		0	0	5899.18		0	12146.3		0	0	6141.92
Saposin 1	2	24	HLLCGLCRRIGRLIK		0		0	0	35497.4		0	0		0	0	0
Saposin 1	2	25	LLCGLCRRIGRLIKI		0		0	0	14283.4		0	0		0	0	10260.3
Saposin 1	2	26	LCGLCRRIGRLIKIF		0		0	0	4905.71		0	0		0	0	0
Saposin 1	2	27	CGLCRRIGRLIKIFL		0		0	0	0		0	0		0	0	0
Saposin 1	2	28	GLCRRIGRLIKIFLE		0		0	0	0		0	0		0	0	0
Saposin 1	2	29	LCRRIGRLIKIFLED		0		0	0	0		0	5070.77		0	0	0
Saposin 1	2	30	CRRIGRLIKIFLEDE		0		0	0	0		12461.4	21633.2		0	0	0
Saposin 1	2	31	RRIGRLIKIFLEDEP		0		0	0	4334.64		25745.4	26846.2		0	0	0
Saposin 1	2	32	RIGRLIKIFLEDEPF		0		9081.42	12192.4	5486.91		25558	28882.4		11674.3	11256.3	0
Saposin 1	2	33	IGRLIKIFLEDEPFI		0		4840.62	4589.22	5224.68		25173.1	30101.3		5153.06	0	10803.1
Saposin 1	2	34	GRLIKIFLEDEPFIP		0		0	5912.13	4750.82		28843.9	29866.5		0	0	0
Saposin 1	2	35	RLIKIFLEDEPFIPL		0		0	5045.01	7699.63		26243.4	25312.7		4001.76	0	0
Saposin 1	2	36	LIKIFLEDEPFIPLT		0		0	0	0		11730	15371.5		0	0	0
Saposin 1	2	37	IKIFLEDEPFIPLTS		0		0	0	0		5655.39	12953.4		0	0	0
Saposin 1	2	38	KIFLEDEPFIPLTSR		0		0	0	9920.67		10484	10769.2		0	0	0
Saposin 1	2	39	IFLEDEPFIPLTSRV		0		0	6261.53	0		10980	29617.7		0	0	0
Saposin 1	2	40	FLEDEPFIPLTSRVL		0		0	8301.09	0		15653.4	21991.6		0	0	0
Saposin 1	2	41	LEDEPFIPLTSRVLY		0		0	5410.21	0		4323.12	0		0	0	0
Saposin 1	2	42	EDEPFIPLTSRVLYQ		0		0	0	0		0	0		0	0	0
Saposin 1	2	43	DEPFIPLTSRVLYQM		0		0	0	0		0	0		0	0	0
Saposin 1	2	44	EPFIPLTSRVLYQMC		0		0	0	0		0	0		0	0	0
Saposin 1	2	45	PFIPLTSRVLYQMCK		0		0	0	5902.81		0	0		0	0	0
Saposin 1	2	46	FIPLTSRVLYQMCKL		0		0	0	0		0	0		0	0	0
Saposin 1	2	47	IPLTSRVLYQMCKLI		0		0	0	0		0	0		0	0	0
Saposin 1	2	48	PLTSRVLYQMCKLIP		0		0	0	0		0	0		0	0	0
Saposin 1	2	49	LTSRVLYQMCKLIPE		0		0	0	0		0	0		0	0	0
Saposin 1	2	50	TSRVLYQMCKLIPER		0		0	0	16281		0	0		0	0	0
Saposin 1	2	51	SRVLYQMCKLIPERH		0		0	0	0		0	0		0	0	0
Saposin 1	2	52	RVLYQMCKLIPERHW		5129.04		5663.09	9655.79	5809.49		11257.2	19652.8		0	8814.4	0
Saposin 1	2	53	VLYQMCKLIPERHWR		0		0	0	31859.2		9444.39	14092.5		0	0	9226.2
Saposin 1	2	54	LYQMCKLIPERHWRN		5331.54		0	0	0		4453.43	11918.6		0	0	0
Saposin 1	2	55	YQMCKLIPERHWRNE		6993.49		0	0	4735.12		13042.2	18974.9		4543.1	9496.29	0
Saposin 1	2	56	QMCKLIPERHWRNEC		9644.38		0	0	0		11800	21963.6		0	4010.78	7711.92
Saposin 1	2	57	MCKLIPERHWRNECL		6603.53		0	0	5794.23		8363.89	18065		4789.01	4703.66	0
Saposin 1	2	58	CKLIPERHWRNECLD		8955.22		0	0	9319.71		19691.9	26314		9962.54	10252.8	0
Saposin 1	2	59	KLIPERHWRNECLDI		7340.71		4078.17	7094.12	10327.8		18119.4	20448.7		8593.56	7456.27	9399.89
Saposin 1	2	60	LIPERHWRNECLDIT		9019.69		0	4402.5	4416.28		6491.34	17800.9		4841.8	4341.26	8645.37
Saposin 1	2	61	IPERHWRNECLDITH		14608.9		4468.58	14315.5	15399.4		14067.9	23861.7		11214.4	8337.6	5305.73
Saposin 1	2	62	PERHWRNECLDITHY		18036.6		12686.1	38164.7	39577.7		19194.9	25893.9		29939	21862.9	6982.35
Saposin 1	2	63	ERHWRNECLDITHYL		10930.2		5557.71	22501.9	29373		19259.4	28872.1		19776	9653.52	25853.4
Saposin 1	2	64	RHWRNECLDITHYLP		12422.2		4013.51	17997.9	21452.1		23658	27750.7		9632.46	5206.37	12689.8
Saposin 1	2	65	HWRNECLDITHYLPR		8860.61		8159.85	23373.4	42244.5		26712.3	28007.3		13524.5	9153.78	6352.53
Saposin 1	2	66	WRNECLDITHYLPRK		0		0	0	34047.2		0	0		0	0	8562.65
Saposin 1	2	67	RNECLDITHYLPRKI		0		0	0	5536.16		0	0		0	0	8104.22
Saposin 1	4	2	NECLDITHYLPRKIH		0		0	0	7508.42		0	0		0	0	6204.96
Saposin 1	4	3	ECLDITHYLPRKIHE		0		0	6617.63	7192.44		0	7355.28		0	0	0
Saposin 1	4	4	CLDITHYLPRKIHEF		0		14700.4	31847.4	41003.2		22008.2	27683.7		23056	18513	5117.59
Saposin 1	4	5	LDITHYLPRKIHEFA		0		0	0	11160		0	9338.83		0	0	33807.7
Saposin 1	4	6	DITHYLPRKIHEFAD		0		0	0	8696.96		0	14251.9		7873.14	0	4792.96
Saposin 1	4	7	ITHYLPRKIHEFADH		0		0	0	13481		0	18267		10630.7	0	8948.54
Saposin 1	4	8	THYLPRKIHEFADHI		0		0	7815.9	14962.7		7933.56	17809.2		9505.32	0	10358.2
Saposin 1	4	9	HYLPRKIHEFADHIN		0		0	5361.52	10753		0	11991.9		5044.53	0	12867.1
Saposin 1	4	10	YLPRKIHEFADHINV		0		0	4301.75	5867.16		0	0		0	0	4023.8
Saposin 1	4	11	LPRKIHEFADHINVT		0		0	0	0		0	0		0	0	0
Saposin 1	4	12	PRKIHEFADHINVTL		0		0	0	0		0	0		0	0	0
Saposin 1	4	13	RKIHEFADHINVTLE		0		0	0	0		0	0		0	0	0
Saposin 1	4	14	KIHEFADHINVTLEC		0		0	0	0		0	7053.18		0	0	0
Saposin 1	4	15	IHEFADHINVTLECS		0		0	0	0		6943.53	5254.52		0	0	0
Saposin 1	4	16	HEFADHINVTLECSE		0		0	0	0		13204.2	15299.6		0	0	0
Saposin 1	4	17	EFADHINVTLECSEL		0		0	0	0		12848.3	16791.6		0	0	0
Saposin 1	4	18	FADHINVTLECSELG		0		0	0	0		11586.9	15370.8		0	0	0
Saposin 1	4	19	ADHINVTLECSELGF		0		4286.58	5957.34	0		20411.6	22736.8		4931.01	0	0
Saposin 1	4	20	DHINVTLECSELGFC		0		0	0	0		13610.3	18516.2		0	0	6424.58
Saposin 1	4	21	HINVTLECSELGFCH		0		4276.52	10926.4	7750.33		19824.3	24526		12520.8	4082.87	0
Saposin 1	4	22	INVTLECSELGFCHH		0		0	11713.1	6288.6		22271.6	27965.3		9183.86	0	9837.51
Saposin 1	4	23	NVTLECSELGFCHHK		0		0	0	5090.76		0	0		0	0	8486.67
Saposin 1	4	24	VTLECSELGFCHHKH		0		0	0	0		0	0		0	0	0
Saposin 1	4	25	TLECSELGFCHHKHT		0		0	0	0		0	0		0	0	0
Saposin 1	4	26	LECSELGFCHHKHTM		0		0	0	0		0	0		0	0	0
Saposin 1	4	27	ECSELGFCHHKHTML		0		0	0	0		0	0		0	0	0
Saposin 1	4	28	CSELGFCHHKHTMLS		0		0	0	0		0	0		0	0	0
Saposin 1	4	29	SELGFCHHKHTMLSN		0		0	0	0		0	0		0	0	0
Saposin 1	4	30	ELGFCHHKHTMLSNS		0		0	0	0		0	0		0	0	0
Saposin 1	4	31	LGFCHHKHTMLSNSE		0		0	0	0		0	0		0	0	0
Saposin 1	4	32	GFCHHKHTMLSNSEI		0		0	0	0		0	0		0	0	0
Saposin 1	4	33	FCHHKHTMLSNSEIT		0		0	0	0		0	0		0	0	0
Saposin 1	4	34	CHHKHTMLSNSEITS		0		0	0	0		0	0		0	0	0
Saposin 1	4	35	HHKHTMLSNSEITSC		0		0	0	0		0	0		0	0	0
Saposin 1	4	36	HKHTMLSNSEITSCI		0		0	0	0		0	0		0	0	0
Saposin 1	4	37	KHTMLSNSEITSCIN		0		0	0	0		0	0		0	0	0
Saposin 1	4	38	HTMLSNSEITSCIND		0		0	0	4614.75		0	0		0	0	0
Saposin 1	4	39	TMLSNSEITSCINDH		4638.23		0	0	0		0	0		0	0	0
Saposin 1	4	40	MLSNSEITSCINDHI		0		0	0	0		0	0		0	0	0
Saposin 1	4	41	LSNSEITSCINDHIN		0		0	0	0		4031.86	6994.64		0	0	0
Saposin 1	4	42	SNSEITSCINDHINY		0		0	14829.7	0		18019.2	17607.4		7979.81	8005.31	0
Saposin 1	4	43	NSEITSCINDHINYG		0		0	0	0		9092.63	5633.89		0	0	14005.4
Saposin 1	4	44	SEITSCINDHINYGL		0		0	0	0		7900.8	12326.9		0	0	0
Saposin 1	4	45	EITSCINDHINYGLS		0		0	0	0		4830.82	0		0	0	0
Saposin 1	4	46	ITSCINDHINYGLSL		0		0	4716.52	0		9556.6	11804.2		4477.69	0	0
Saposin 1	4	47	TSCINDHINYGLSLA		0		0	0	0		0	0		0	0	0
Saposin 1	4	48	SCINDHINYGLSLAN		0		0	0	0		6820.04	5786.52		0	0	0
Saposin 1	4	49	CINDHINYGLSLANS		0		0	0	0		0	0		0	0	0
Saposin 1	4	50	INDHINYGLSLANSP		0		0	0	0		0	0		0	0	0
Saposin 1	4	51	NDHINYGLSLANSPK		0		0	0	0		0	0		0	0	0
Saposin 1	4	52	DHINYGLSLANSPKY		0		0	0	0		0	0		0	0	0
Saposin 1	4	53	HINYGLSLANSPKYK		0		0	0	22912.3		0	0		0	0	0
Saposin 1	4	54	INYGLSLANSPKYKE		0		0	0	0		0	0		0	0	0
Saposin 1	4	55	NYGLSLANSPKYKET		0		0	0	0		0	0		0	0	0
Saposin 1	4	56	YGLSLANSPKYKETI		0		0	0	0		0	0		0	0	0
Saposin 1	4	57	GLSLANSPKYKETII		0		0	0	0		0	0		0	0	0
Saposin 1	4	58	LSLANSPKYKETIIK		0		0	0	23346.1		0	0		0	0	0
Saposin 1	4	59	SLANSPKYKETIIKN		0		0	0	7922.26		0	0		0	0	12281.3
Saposin 1	4	60	LANSPKYKETIIKNI		0		0	0	7654.46		0	0		0	0	0
Saposin 1	4	61	ANSPKYKETIIKNIC		0		0	0	0		0	0		0	0	0
Saposin 1	4	62	NSPKYKETIIKNICT		0		0	0	0		0	0		0	0	0
Saposin 1	4	63	SPKYKETIIKNICTH		0		0	0	0		0	0		0	0	0
Saposin 1	4	64	PKYKETIIKNICTHH		0		0	0	10476.5		0	0		0	0	0
Saposin 1	4	65	KYKETIIKNICTHHA		0		0	0	0		0	0		0	0	0
Saposin 1	4	66	YKETIIKNICTHHAA		0		0	0	0		0	0		0	0	0
Saposin 1	4	67	KETIIKNICTHHAAD		0		0	0	0		0	0		0	0	0
Saposin 1	6	2	ETIIKNICTHHAADK		0		0	0	0		0	0		0	0	0
Saposin 1	6	3	TIIKNICTHHAADKH		0		0	0	0		0	0		0	0	0
Saposin 1	6	4	IIKNICTHHAADKHK		0		0	0	22999.4		0	0		0	0	0
Saposin 1	6	5	IKNICTHHAADKHKC		0		0	0	4771.81		0	0		0	0	0
Saposin 1	6	6	KNICTHHAADKHKCF		0		0	0	17726		0	0		0	0	0
Saposin 1	6	7	NICTHHAADKHKCFE		0		0	0	0		0	0		0	0	0
Saposin 1	6	8	ICTHHAADKHKCFET		0		0	0	0		0	0		0	0	0
Saposin 1	6	9	CTHHAADKHKCFETI		0		0	0	0		0	0		0	0	0
Saposin 1	6	10	THHAADKHKCFETIE		0		0	0	0		0	0		0	0	0
Saposin 1	6	11	HHAADKHKCFETIES		0		0	0	0		0	0		0	0	0
Saposin 1	6	12	HAADKHKCFETIESI		0		0	0	0		0	0		0	0	0
Saposin 1	6	13	AADKHKCFETIESII		0		0	0	0		0	0		0	0	0
Saposin 1	6	14	ADKHKCFETIESIIT		0		0	0	0		0	0		0	0	0
Saposin 1	6	15	DKHKCFETIESIITF		0		0	0	0		0	0		0	0	0
Saposin 1	6	16	KHKCFETIESIITFL		0		0	0	0		0	0		0	0	0
Saposin 1	6	17	HKCFETIESIITFLL		0		0	0	0		0	12377.1		0	0	0
Saposin 1	6	18	KCFETIESIITFLLE		0		0	0	0		0	13068.4		0	0	0
Saposin 1	6	19	CFETIESIITFLLEI		0		0	0	0		0	9071.14		0	0	0
Saposin 1	6	20	FETIESIITFLLEIT		0		0	0	0		0	0		0	0	0
Saposin 1	6	21	ETIESIITFLLEITI		0		0	0	0		0	0		0	0	0
Saposin 1	6	22	TIESIITFLLEITIG		0		0	0	0		0	0		0	0	0
Saposin 1	6	23	IESIITFLLEITIGS		0		0	0	0		0	0		0	0	0
Saposin 1	6	24	ESIITFLLEITIGSG		0		0	0	0		0	0		0	0	0
Saposin 1	6	25	SIITFLLEITIGSGS		0		0	0	0		0	0		0	0	0
Saposin 1	6	26	IITFLLEITIGSGSG		0		0	0	0		0	0		0	0	0
Saposin 1	6	27	ITFLLEITIGSGSGS		0		0	0	0		0	0		0	0	0
Saposin 1	6	28	TFLLEITIGSGSGSG		0		0	0	0		0	0		0	0	0
Saposin 1	6	29	FLLEITIGSGSGSGF		0		0	10314.9	5481.64		15435	17397.4		4133.36	0	0
Saposin 1	6	30	LLEITIGSGSGSGFK		0		0	0	11089.2		0	0		0	0	9368.31
Saposin 1	6	31	LEITIGSGSGSGFKV		0		0	0	4375		0	0		0	0	0
					148965		95651.6	314324	941367		808319	1.16599e+06		297195	205164	319485
Saposin 2	6	32	EITIGSGSGSGFKVS		0		0	0	0		0	0		0	0	0
Saposin 2	6	33	ITIGSGSGSGFKVST		0		0	0	0		0	0		0	0	0
Saposin 2	6	34	TIGSGSGSGFKVSTV		0		0	0	0		0	0		0	0	0
Saposin 2	6	35	IGSGSGSGFKVSTVE		0		0	0	11223.1		0	0		0	0	0
Saposin 2	6	36	GSGSGSGFKVSTVEE		0		0	0	4347.6		0	0		0	0	0
Saposin 2	6	37	SGSGSGFKVSTVEEN		0		0	0	10128.8		0	0		0	0	0
Saposin 2	6	38	GSGSGFKVSTVEEND		0		0	0	7993.72		0	0		0	0	0
Saposin 2	6	39	SGSGFKVSTVEENDY		4730.49		4106.31	4879.64	5798.12		13108.9	24009.8		9116.04	6378.21	0
Saposin 2	6	40	GSGFKVSTVEENDYE		5321.86		14193	0	5243.45		13628.1	25448.2		9227.94	6673.78	0
Saposin 2	6	41	SGFKVSTVEENDYEM		4959.36		32334.4	15185.4	20147.8		11970.3	26522.7		34228.5	15579.2	0
Saposin 2	6	42	GFKVSTVEENDYEMQ		0		28674.8	9892.26	16193.3		15385	24212.2		29819.3	14660.9	6704.52
Saposin 2	6	43	FKVSTVEENDYEMQN		0		39827.8	18502.7	15542.3		18255.3	27822.2		32784	28433.4	10778.5
Saposin 2	6	44	KVSTVEENDYEMQNV		0		30324.2	10572.7	11408.5		9275.88	27681.2		29952.3	17399.4	8494.06
Saposin 2	6	45	VSTVEENDYEMQNVT		0		16924.4	6190.36	16426.4		0	22761.3		34558.8	11830.5	0
Saposin 2	6	46	STVEENDYEMQNVTL		0		6244.33	0	19134.6		0	15076.8		25444.6	10382.9	0
Saposin 2	6	47	TVEENDYEMQNVTLE		0		12796.9	4635.94	27745.6		0	21369.1		27924.2	13730.1	0
Saposin 2	6	48	VEENDYEMQNVTLEC		0		6951.41	0	14125.1		4288.2	19421.3		19899.7	5476.13	0
Saposin 2	6	49	EENDYEMQNVTLECR		0		4936.35	10484.1	25115.4		11248.1	17322		13907.1	15361.2	0
Saposin 2	6	50	ENDYEMQNVTLECRL		0		13003.9	15425.5	26669.5		13115.6	21371.5		17440.7	14653.2	0
Saposin 2	6	51	NDYEMQNVTLECRLC		0		4412.86	7911.48	13426.6		15340	18366.7		5542.65	6006.42	4043.01
Saposin 2	6	52	DYEMQNVTLECRLCL		0		5177.25	9571.83	20241		7009.43	9599.39		0	5815.97	0
Saposin 2	6	53	YEMQNVTLECRLCLS		0		0	0	12340.2		0	5936.97		8051.2	4463.5	0
Saposin 2	6	54	EMQNVTLECRLCLSG		0		0	0	0		0	0		0	0	0
Saposin 2	6	55	MQNVTLECRLCLSGL		0		0	0	0		0	0		0	0	0
Saposin 2	6	56	QNVTLECRLCLSGLS		0		0	0	0		0	0		0	0	0
Saposin 2	6	57	NVTLECRLCLSGLSL		0		0	0	0		0	0		0	0	0
Saposin 2	6	58	VTLECRLCLSGLSLA		0		0	0	0		0	0		0	0	0
Saposin 2	6	59	TLECRLCLSGLSLAH		0		0	0	0		0	7305.95		0	0	0
Saposin 2	6	60	LECRLCLSGLSLAHY		0		0	11890.7	13660.7		0	11076.8		5990.66	4687.2	0
Saposin 2	6	61	ECRLCLSGLSLAHYF		0		0	13138.9	19938.6		9383.72	20278.9		8084.4	4878.11	12055.4
Saposin 2	6	62	CRLCLSGLSLAHYFM		0		0	3999.76	9657.21		4770.56	15305.9		0	0	12366.2
Saposin 2	6	63	RLCLSGLSLAHYFMD		5137.06		0	5486.62	11743.8		15663.2	24427		10071.1	4291.73	0
Saposin 2	6	64	LCLSGLSLAHYFMDD		8322.27		0	0	0		14760.2	23701.5		10324.1	5763.96	17637.5
Saposin 2	6	65	CLSGLSLAHYFMDDL		12232.9		7789.49	0	0		16867.4	27926		10803.5	6140.77	8266.3
Saposin 2	6	66	LSGLSLAHYFMDDLY		16167.4		6799.72	15784.1	10243.8		24311	29490.4		16860.3	10879.9	8239.75
Saposin 2	6	67	SGLSLAHYFMDDLYW		18697.7		4846.12	18502.1	12021		27923.1	30577.8		23041.8	8137.49	14174.8
Saposin 2	8	2	GLSLAHYFMDDLYWR		5626.83		7505.29	23769.1	17565.8		28271	29728.7		24050.7	15826.4	0
Saposin 2	8	3	LSLAHYFMDDLYWRD		12092.2		19133.8	10923.7	26298.6		28357.7	30786.4		31873.5	15078.6	18813.8
Saposin 2	8	4	SLAHYFMDDLYWRDV		10672.3		11235	11045.9	20418		27926.1	30723.3		23146.3	11957.3	26449.8
Saposin 2	8	5	LAHYFMDDLYWRDVY		11642.2		5930.13	14418.9	28171.5		27923.6	30944.7		33333.8	9461.52	17798
Saposin 2	8	6	AHYFMDDLYWRDVYM		12041.6		0	17881.7	35981.7		24574.2	28955.6		19064.9	10382.2	31824.5
Saposin 2	8	7	HYFMDDLYWRDVYMM		13297.7		8445.99	21598.7	36635		20702.6	28367.6		27229.8	15229	25796.2
Saposin 2	8	8	YFMDDLYWRDVYMMG		10384		6182.05	7133.28	16081.5		16680.5	23727.5		16313.3	5818.79	21892.1
Saposin 2	8	9	FMDDLYWRDVYMMGA		7560.72		0	0	8585.77		7438.34	8937.16		6096.78	0	9857.54
Saposin 2	8	10	MDDLYWRDVYMMGAK		0		0	0	0		0	0		0	0	0
Saposin 2	8	11	DDLYWRDVYMMGAKK		0		0	0	11051.2		0	0		0	0	0
Saposin 2	8	12	DLYWRDVYMMGAKKL		0		0	0	9805.59		0	0		0	0	10279.3
Saposin 2	8	13	LYWRDVYMMGAKKLC		0		0	0	0		0	0		0	0	0
Saposin 2	8	14	YWRDVYMMGAKKLCT		0		0	0	0		0	0		0	0	0
Saposin 2	8	15	WRDVYMMGAKKLCTF		0		0	0	6677.08		0	0		0	0	0
Saposin 2	8	16	RDVYMMGAKKLCTFI		0		0	0	6598.09		0	0		0	0	0
Saposin 2	8	17	DVYMMGAKKLCTFIS		0		0	0	0		0	0		0	0	0
Saposin 2	8	18	VYMMGAKKLCTFISS		0		0	0	0		0	0		0	0	0
Saposin 2	8	19	YMMGAKKLCTFISSE		0		0	0	0		0	0		0	0	0
Saposin 2	8	20	MMGAKKLCTFISSEQ		0		0	0	0		0	0		0	0	0
Saposin 2	8	21	MGAKKLCTFISSEQI		0		0	0	0		0	0		0	0	0
Saposin 2	8	22	GAKKLCTFISSEQIK		0		0	0	24630.5		0	0		0	0	0
Saposin 2	8	23	AKKLCTFISSEQIKN		0		0	0	13709.2		0	0		0	0	0
Saposin 2	8	24	KKLCTFISSEQIKNI		0		0	0	8017.74		0	0		0	0	0
Saposin 2	8	25	KLCTFISSEQIKNIC		0		0	0	0		0	0		0	0	0
Saposin 2	8	26	LCTFISSEQIKNICN		0		0	0	0		0	0		0	0	0
Saposin 2	8	27	CTFISSEQIKNICNK		0		0	0	20170		0	0		0	0	0
Saposin 2	8	28	TFISSEQIKNICNKY		0		0	0	0		0	0		0	0	0
Saposin 2	8	29	FISSEQIKNICNKYT		0		0	0	0		0	0		0	0	0
Saposin 2	8	30	ISSEQIKNICNKYTS		0		0	0	0		0	0		0	0	0
Saposin 2	8	31	SSEQIKNICNKYTSK		0		0	0	17255.8		0	0		0	0	0
Saposin 2	8	32	SEQIKNICNKYTSKY		0		0	0	8381.61		0	0		0	0	0
Saposin 2	8	33	EQIKNICNKYTSKYL		0		0	0	6788.28		0	0		0	0	0
Saposin 2	8	34	QIKNICNKYTSKYLP		0		0	0	0		0	0		0	0	0
Saposin 2	8	35	IKNICNKYTSKYLPK		0		0	0	42730.3		0	0		0	0	0
Saposin 2	8	36	KNICNKYTSKYLPKI		0		0	0	31787.1		0	0		0	0	9580.29
Saposin 2	8	37	NICNKYTSKYLPKIL		0		0	0	16521		0	0		0	0	0
Saposin 2	8	38	ICNKYTSKYLPKILD		0		0	0	0		0	0		0	0	0
Saposin 2	8	39	CNKYTSKYLPKILDE		0		0	0	6059.68		0	9620.02		0	0	0
Saposin 2	8	40	NKYTSKYLPKILDEV		0		0	0	4208.51		0	0		0	0	0
Saposin 2	8	41	KYTSKYLPKILDEVG		0		0	0	0		0	0		0	0	0
Saposin 2	8	42	YTSKYLPKILDEVGS		0		0	0	0		0	0		0	0	0
Saposin 2	8	43	TSKYLPKILDEVGSL		0		0	0	0		0	0		0	0	0
Saposin 2	8	44	SKYLPKILDEVGSLI		0		0	0	0		0	0		0	0	0
Saposin 2	8	45	KYLPKILDEVGSLIG		0		0	0	0		0	0		0	0	0
Saposin 2	8	46	YLPKILDEVGSLIGP		0		0	0	0		0	0		0	0	0
Saposin 2	8	47	LPKILDEVGSLIGPG		0		0	0	0		0	0		0	0	0
Saposin 2	8	48	PKILDEVGSLIGPGI		0		0	0	0		0	0		0	0	0
Saposin 2	8	49	KILDEVGSLIGPGIC		0		0	0	0		0	0		0	0	0
Saposin 2	8	50	ILDEVGSLIGPGICT		0		0	0	0		0	0		0	0	0
Saposin 2	8	51	LDEVGSLIGPGICTD		0		0	0	0		0	0		0	0	0
Saposin 2	8	52	DEVGSLIGPGICTDF		0		0	0	0		11103.5	15077.2		0	0	0
Saposin 2	8	53	EVGSLIGPGICTDFD		0		0	0	0		14825.1	23508.8		0	0	0
Saposin 2	8	54	VGSLIGPGICTDFDV		0		4399.81	0	0		14414	19804.5		0	0	0
Saposin 2	8	55	GSLIGPGICTDFDVC		0		0	0	0		12444.1	15372.1		0	0	6902.67
Saposin 2	8	56	SLIGPGICTDFDVCK		0		0	0	0		0	0		0	0	0
Saposin 2	8	57	LIGPGICTDFDVCKS		0		0	0	0		0	0		0	0	0
Saposin 2	8	58	IGPGICTDFDVCKST		0		0	0	0		0	0		0	0	0
Saposin 2	8	59	GPGICTDFDVCKSTE		0		0	0	0		0	0		0	0	0
Saposin 2	8	60	PGICTDFDVCKSTEV		0		0	0	0		0	0		0	0	0
Saposin 2	8	61	GICTDFDVCKSTEVK		0		0	0	0		0	0		0	0	0
Saposin 2	8	62	ICTDFDVCKSTEVKM		0		0	0	0		0	0		0	0	0
Saposin 2	8	63	CTDFDVCKSTEVKMF		0		0	0	0		0	0		0	0	0
Saposin 2	8	64	TDFDVCKSTEVKMFT		0		0	0	0		0	0		0	0	0
Saposin 2	8	65	DFDVCKSTEVKMFTI		0		0	0	0		0	0		0	0	0
Saposin 2	8	66	FDVCKSTEVKMFTIQ		0		0	0	0		0	0		0	0	0
Saposin 2	8	67	DVCKSTEVKMFTIQE		0		0	0	0		0	0		0	0	0
Saposin 2	10	2	VCKSTEVKMFTIQEN		0		0	0	0		0	0		0	0	0
Saposin 2	10	3	CKSTEVKMFTIQENN		0		0	0	0		0	0		0	0	0
Saposin 2	10	4	KSTEVKMFTIQENNK		0		0	0	0		0	0		0	0	0
Saposin 2	10	5	STEVKMFTIQENNKI		0		0	0	0		0	0		0	0	0
Saposin 2	10	6	TEVKMFTIQENNKIG		0		0	0	0		0	0		0	0	0
Saposin 2	10	7	EVKMFTIQENNKIGS		0		0	0	0		0	0		0	0	0
Saposin 2	10	8	VKMFTIQENNKIGSG		0		0	0	0		0	0		0	0	0
Saposin 2	10	9	KMFTIQENNKIGSGS		0		0	0	0		0	0		0	0	0
Saposin 2	10	10	MFTIQENNKIGSGSG		0		0	0	0		0	0		0	0	0
Saposin 2	10	11	FTIQENNKIGSGSGS		0		0	0	0		0	0		0	0	0
Saposin 2	10	12	TIQENNKIGSGSGSG		0		0	0	0		0	0		0	0	0
Saposin 2	10	13	IQENNKIGSGSGSGI		0		0	0	0		0	0		0	0	0
Saposin 2	10	14	QENNKIGSGSGSGIN		0		0	0	0		0	0		0	0	0
Saposin 2	10	15	ENNKIGSGSGSGINQ		0		0	0	0		0	0		0	0	0
Saposin 2	10	16	NNKIGSGSGSGINQP		0		0	0	0		0	0		0	0	0
					158887		302175	288825	784646		480965	792565		564182	305378	281954
Saposin 3	10	17	NKIGSGSGSGINQPE		0		0	0	0		0	0		0	0	0
Saposin 3	10	18	KIGSGSGSGINQPEL		0		0	0	0		0	0		0	0	0
Saposin 3	10	19	IGSGSGSGINQPELE		0		6006.63	0	0		10190.2	13302		4450.1	5394.08	0
Saposin 3	10	20	GSGSGSGINQPELEF		5257.37		20614	17207.4	8412.99		24298.8	27920.3		18526.6	9612.65	0
Saposin 3	10	21	SGSGSGINQPELEFG		0		6683.46	8571.78	7529.44		19657.3	26803		11647.1	6050.3	5239.04
Saposin 3	10	22	GSGSGINQPELEFGY		5732.89		17495.4	22881.3	9813.96		17694	23542.8		30447.3	13846.5	6840.87
Saposin 3	10	23	SGSGINQPELEFGYK		0		0	0	5988.78		0	0		4376.05	0	17367.8
Saposin 3	10	24	GSGINQPELEFGYKD		0		22418.2	21692.2	5472.15		6352.23	15046		10457.6	4131.89	0
Saposin 3	10	25	SGINQPELEFGYKDV		0		22099.7	18469.2	6713.5		8722.05	20554.4		12968.7	5641.88	8681.3
Saposin 3	10	26	GINQPELEFGYKDVA		0		10524.5	18405.5	4137.08		0	9669.62		5344.24	0	9421.63
Saposin 3	10	27	INQPELEFGYKDVAC		0		6018.07	4599.79	0		0	16374.8		0	0	0
Saposin 3	10	28	NQPELEFGYKDVACN		0		0	17182.2	0		0	13487.7		0	0	0
Saposin 3	10	29	QPELEFGYKDVACNL		0		0	10544.1	0		5607.36	15280.3		4555.59	0	0
Saposin 3	10	30	PELEFGYKDVACNLL		0		5761.46	13075.7	0		5665.69	11871.7		6201.96	0	0
Saposin 3	10	31	ELEFGYKDVACNLLE		0		0	0	0		0	10630.3		0	0	0
Saposin 3	10	32	LEFGYKDVACNLLEL		0		4038.21	6238.71	0		10988.4	22104.6		0	0	0
Saposin 3	10	33	EFGYKDVACNLLELA		0		0	0	0		4432.12	5616.67		0	0	0
Saposin 3	10	34	FGYKDVACNLLELAQ		0		0	4016.71	0		0	6514.12		0	0	0
Saposin 3	10	35	GYKDVACNLLELAQE		0		0	0	0		0	4713.36		0	0	0
Saposin 3	10	36	YKDVACNLLELAQEK		0		0	0	0		0	0		0	0	0
Saposin 3	10	37	KDVACNLLELAQEKS		0		0	0	0		0	0		0	0	0
Saposin 3	10	38	DVACNLLELAQEKSL		0		0	0	0		0	0		0	0	0
Saposin 3	10	39	VACNLLELAQEKSLQ		0		0	13831	0		0	0		0	0	0
Saposin 3	10	40	ACNLLELAQEKSLQI		0		0	5988.86	0		0	0		0	0	0
Saposin 3	10	41	CNLLELAQEKSLQIM		0		0	0	0		0	0		0	0	8211.48
Saposin 3	10	42	NLLELAQEKSLQIMK		0		0	0	0		0	0		0	0	0
Saposin 3	10	43	LLELAQEKSLQIMKE		0		0	0	0		0	0		0	0	13887.6
Saposin 3	10	44	LELAQEKSLQIMKEE		0		0	0	0		0	0		0	0	8569
Saposin 3	10	45	ELAQEKSLQIMKEEQ		0		0	0	0		0	0		0	0	4966.38
Saposin 3	10	46	LAQEKSLQIMKEEQF		0		0	4277.05	0		0	4151.46		0	0	0
Saposin 3	10	47	AQEKSLQIMKEEQFI		0		0	0	6778.98		0	0		0	0	15074.3
Saposin 3	10	48	QEKSLQIMKEEQFIG		0		0	0	0		0	0		0	0	10943.9
Saposin 3	10	49	EKSLQIMKEEQFIGN		0		0	0	0		0	0		0	0	0
Saposin 3	10	50	KSLQIMKEEQFIGNM		0		0	0	0		0	0		0	0	0
Saposin 3	10	51	SLQIMKEEQFIGNMV		0		0	0	0		0	0		0	0	0
Saposin 3	10	52	LQIMKEEQFIGNMVE		0		0	0	0		0	0		0	0	0
Saposin 3	10	53	QIMKEEQFIGNMVEY		0		0	13687.9	6108.89		4274.65	7437.02		7270.47	4364.75	0
Saposin 3	10	54	IMKEEQFIGNMVEYL		0		0	4795.75	0		7107.45	8220.6		4143.53	0	5832.43
Saposin 3	10	55	MKEEQFIGNMVEYLV		0		0	0	0		0	0		0	0	0
Saposin 3	10	56	KEEQFIGNMVEYLVS		0		0	0	0		0	0		0	0	0
Saposin 3	10	57	EEQFIGNMVEYLVSI		0		0	0	10654.4		0	0		0	0	0
Saposin 3	10	58	EQFIGNMVEYLVSIT		0		0	0	0		0	0		0	0	0
Saposin 3	10	59	QFIGNMVEYLVSITC		0		0	0	0		0	0		0	0	0
Saposin 3	10	60	FIGNMVEYLVSITCD		0		0	0	0		0	0		0	0	0
Saposin 3	10	61	IGNMVEYLVSITCDN		0		0	0	0		0	0		0	0	0
Saposin 3	10	62	GNMVEYLVSITCDNV		0		0	0	0		0	0		0	0	0
Saposin 3	10	63	NMVEYLVSITCDNVK		0		0	0	0		0	0		0	0	0
Saposin 3	10	64	MVEYLVSITCDNVKD		0		9202.43	5483.94	0		0	0		0	0	0
Saposin 3	10	65	VEYLVSITCDNVKDL		0		0	8174.46	0		0	0		0	0	0
Saposin 3	10	66	EYLVSITCDNVKDLN		0		0	5326.8	0		0	0		0	0	0
Saposin 3	10	67	YLVSITCDNVKDLNK		0		0	0	5244.75		0	0		0	0	0
Saposin 3	12	2	LVSITCDNVKDLNKR		0		0	0	7382.49		0	0		0	0	0
Saposin 3	12	3	VSITCDNVKDLNKRL		0		0	0	0		0	0		0	0	0
Saposin 3	12	4	SITCDNVKDLNKRLQ		0		0	0	0		0	0		0	0	0
Saposin 3	12	5	ITCDNVKDLNKRLQC		0		0	0	0		0	0		0	0	0
Saposin 3	12	6	TCDNVKDLNKRLQCK		0		0	0	23981.6		0	0		0	0	0
Saposin 3	12	7	CDNVKDLNKRLQCKT		0		0	0	7973.56		0	0		0	0	0
Saposin 3	12	8	DNVKDLNKRLQCKTS		0		0	0	0		0	0		0	0	0
Saposin 3	12	9	NVKDLNKRLQCKTSM		0		0	0	0		0	0		0	0	0
Saposin 3	12	10	VKDLNKRLQCKTSMA		0		0	0	0		0	0		0	0	0
Saposin 3	12	11	KDLNKRLQCKTSMAT		0		0	0	8122.72		0	0		0	0	0
Saposin 3	12	12	DLNKRLQCKTSMATE		0		0	0	0		0	0		0	0	0
Saposin 3	12	13	LNKRLQCKTSMATEA		0		0	0	0		0	0		0	0	0
Saposin 3	12	14	NKRLQCKTSMATEAR		0		0	0	14394.3		0	0		0	0	0
Saposin 3	12	15	KRLQCKTSMATEARI		0		0	0	10225.5		0	0		0	0	0
Saposin 3	12	16	RLQCKTSMATEARIL		0		0	0	0		0	0		0	0	0
Saposin 3	12	17	LQCKTSMATEARILV		0		0	0	0		0	0		0	0	0
Saposin 3	12	18	QCKTSMATEARILVQ		0		0	0	0		0	0		0	0	0
Saposin 3	12	19	CKTSMATEARILVQY		0		0	0	0		0	0		0	0	0
Saposin 3	12	20	KTSMATEARILVQYF		0		0	0	0		0	0		0	0	0
Saposin 3	12	21	TSMATEARILVQYFI		0		0	0	0		0	0		0	0	0
Saposin 3	12	22	SMATEARILVQYFIE		0		0	0	0		0	11404		0	0	0
Saposin 3	12	23	MATEARILVQYFIEF		0		0	0	0		14160.2	25980.6		4494.37	0	0
Saposin 3	12	24	ATEARILVQYFIEFI		0		0	0	0		7683.1	10855.4		0	0	5745.59
Saposin 3	12	25	TEARILVQYFIEFIE		0		0	0	0		4427.1	23389		0	0	0
Saposin 3	12	26	EARILVQYFIEFIES		0		0	0	0		6255.56	24063.3		0	0	0
Saposin 3	12	27	ARILVQYFIEFIESY		0		0	0	0		15052.2	25963.1		5194.66	0	0
Saposin 3	12	28	RILVQYFIEFIESYR		0		12250.5	25342.8	30170.2		22765.4	29692.5		20634.7	11144.2	0
Saposin 3	12	29	ILVQYFIEFIESYRL		0		10616.5	23424.7	12861.1		27413.5	30602.3		18489.5	8295.96	21710.9
Saposin 3	12	30	LVQYFIEFIESYRLK		0		0	0	17944		0	7457.23		5974.16	0	12924.2
Saposin 3	12	31	VQYFIEFIESYRLKT		0		0	0	0		0	0		0	0	0
Saposin 3	12	32	QYFIEFIESYRLKTM		0		0	0	0		0	7867.76		0	0	0
Saposin 3	12	33	YFIEFIESYRLKTML		0		0	7183.99	4408.53		4860.55	18610.8		5776.28	0	0
Saposin 3	12	34	FIEFIESYRLKTMLN		0		0	0	0		0	6617.76		0	0	7954.2
Saposin 3	12	35	IEFIESYRLKTMLNW		0		0	14548.4	6043.95		13560.9	19756.8		9137.02	5256.16	5908.04
Saposin 3	12	36	EFIESYRLKTMLNWC		0		0	0	0		10932.1	22101.9		0	0	10349.5
Saposin 3	12	37	FIESYRLKTMLNWCQ		0		0	0	0		0	0		0	0	4212.49
Saposin 3	12	38	IESYRLKTMLNWCQS		0		0	0	0		0	0		0	0	0
Saposin 3	12	39	ESYRLKTMLNWCQST		0		0	0	0		0	0		0	0	0
Saposin 3	12	40	SYRLKTMLNWCQSTL		0		0	0	0		0	0		0	0	0
Saposin 3	12	41	YRLKTMLNWCQSTLE		0		0	0	0		0	0		0	0	0
Saposin 3	12	42	RLKTMLNWCQSTLER		0		0	0	25342		0	0		0	0	0
Saposin 3	12	43	LKTMLNWCQSTLERP		0		0	0	0		0	0		0	0	0
Saposin 3	12	44	KTMLNWCQSTLERPQ		0		0	0	0		0	0		0	0	0
Saposin 3	12	45	TMLNWCQSTLERPQY		4761.53		0	17510.8	11043.5		12755.1	11442.7		12894	7428.22	0
Saposin 3	12	46	MLNWCQSTLERPQYG		0		0	0	0		0	4217.95		0	4683.14	12798.3
Saposin 3	12	47	LNWCQSTLERPQYGN		0		0	0	0		11419.5	9204.4		4735.22	0	4977.37
Saposin 3	12	48	NWCQSTLERPQYGNS		0		0	0	0		6191.37	0		0	0	5385.99
Saposin 3	12	49	WCQSTLERPQYGNSS		0		0	0	0		0	0		0	0	0
Saposin 3	12	50	CQSTLERPQYGNSSF		0		0	7769.12	4648.38		11928	16915.8		10438.7	5795.32	0
Saposin 3	12	51	QSTLERPQYGNSSFL		0		0	7139.78	0		11596.8	14067.9		6546.31	0	13110.1
Saposin 3	12	52	STLERPQYGNSSFLC		0		0	0	0		12808.9	15844.2		0	0	4759.62
Saposin 3	12	53	TLERPQYGNSSFLCS		0		0	0	0		0	6937.84		0	0	0
Saposin 3	12	54	LERPQYGNSSFLCST		0		0	0	0		0	0		0	0	0
Saposin 3	12	55	ERPQYGNSSFLCSTC		0		0	0	0		0	0		0	0	0
Saposin 3	12	56	RPQYGNSSFLCSTCE		0		0	0	0		0	0		0	0	0
Saposin 3	12	57	PQYGNSSFLCSTCEM		0		0	0	0		0	0		0	0	0
Saposin 3	12	58	QYGNSSFLCSTCEMA		0		0	0	0		0	0		0	0	0
Saposin 3	12	59	YGNSSFLCSTCEMAV		0		0	0	0		0	0		0	0	0
Saposin 3	12	60	GNSSFLCSTCEMAVA		0		0	0	0		0	0		0	0	0
Saposin 3	12	61	NSSFLCSTCEMAVAY		0		0	0	0		0	0		0	0	0
Saposin 3	12	62	SSFLCSTCEMAVAYL		0		0	0	0		0	0		0	0	0
Saposin 3	12	63	SFLCSTCEMAVAYLK		0		0	0	0		0	0		0	0	0
Saposin 3	12	64	FLCSTCEMAVAYLKT		0		0	0	0		0	0		0	0	0
Saposin 3	12	65	LCSTCEMAVAYLKTF		0		0	0	0		0	0		0	0	0
Saposin 3	12	66	CSTCEMAVAYLKTFS		0		0	0	0		0	0		0	0	0
Saposin 3	12	67	STCEMAVAYLKTFSK		0		0	0	13688.2		0	0		0	0	0
Saposin 3	14	2	TCEMAVAYLKTFSKS		0		0	0	0		0	0		0	0	0
Saposin 3	14	3	CEMAVAYLKTFSKSE		0		0	0	0		0	0		0	0	0
Saposin 3	14	4	EMAVAYLKTFSKSEE		0		0	0	0		0	0		0	0	0
Saposin 3	14	5	MAVAYLKTFSKSEEA		0		0	0	0		0	0		0	0	0
Saposin 3	14	6	AVAYLKTFSKSEEAK		0		0	0	0		0	0		0	0	0
Saposin 3	14	7	VAYLKTFSKSEEAKA		0		0	0	0		0	0		0	0	9200.57
Saposin 3	14	8	AYLKTFSKSEEAKAI		0		0	0	0		0	0		0	0	4820.06
Saposin 3	14	9	YLKTFSKSEEAKAIV		0		0	0	0		0	0		0	0	0
Saposin 3	14	10	LKTFSKSEEAKAIVH		0		0	0	9422.47		0	0		0	0	6444.79
Saposin 3	14	11	KTFSKSEEAKAIVHQ		0		0	0	0		0	0		0	0	12094.5
Saposin 3	14	12	TFSKSEEAKAIVHQA		0		0	0	0		0	0		0	0	8262.54
Saposin 3	14	13	FSKSEEAKAIVHQAV		0		0	0	0		0	0		0	0	7409.62
Saposin 3	14	14	SKSEEAKAIVHQAVD		0		0	0	0		0	0		0	0	26691.5
Saposin 3	14	15	KSEEAKAIVHQAVDK		0		0	0	0		0	0		0	0	0
Saposin 3	14	16	SEEAKAIVHQAVDKI		0		0	0	0		0	0		0	0	0
Saposin 3	14	17	EEAKAIVHQAVDKIC		0		0	0	0		0	0		0	0	0
Saposin 3	14	18	EAKAIVHQAVDKICS		0		0	0	0		0	0		0	0	0
Saposin 3	14	19	AKAIVHQAVDKICSL		0		0	0	0		0	0		0	0	0
Saposin 3	14	20	KAIVHQAVDKICSLT		0		0	0	0		0	0		0	0	0
Saposin 3	14	21	AIVHQAVDKICSLTG		0		0	0	0		0	0		0	0	0
Saposin 3	14	22	IVHQAVDKICSLTGS		0		0	0	0		0	0		0	0	0
Saposin 3	14	23	VHQAVDKICSLTGSF		0		0	0	0		0	0		0	0	0
Saposin 3	14	24	HQAVDKICSLTGSFE		0		5415.63	6501.42	0		5742.19	16210.1		6593.56	0	0
Saposin 3	14	25	QAVDKICSLTGSFEV		0		0	0	0		0	5077.71		0	0	0
Saposin 3	14	26	AVDKICSLTGSFEVQ		0		0	0	0		0	0		0	0	0
Saposin 3	14	27	VDKICSLTGSFEVQC		0		0	0	0		0	0		0	0	0
Saposin 3	14	28	DKICSLTGSFEVQCS		0		0	0	0		0	0		0	0	0
Saposin 3	14	29	KICSLTGSFEVQCSF		0		0	6747.69	8978.08		12359.8	23449.8		8327.28	0	0
Saposin 3	14	30	ICSLTGSFEVQCSFL		0		0	8745.32	7729.94		16907.3	27051.7		8929.28	0	9505.67
Saposin 3	14	31	CSLTGSFEVQCSFLG		0		0	0	4117.33		12278	22130.7		4551.26	0	8123.21
Saposin 3	14	32	SLTGSFEVQCSFLGG		0		0	0	0		0	5918.83		0	0	4809.67
Saposin 3	14	33	LTGSFEVQCSFLGGM		0		0	0	0		0	0		0	0	0
Saposin 3	14	34	TGSFEVQCSFLGGMF		0		0	13514.3	8434.33		18208.2	24610.5		10124.1	5079.13	0
Saposin 3	14	35	GSFEVQCSFLGGMFI		0		0	11612.8	6792.63		12919.3	18989.5		8072.71	0	14400.1
Saposin 3	14	36	SFEVQCSFLGGMFID		0		4255.72	4291.42	4363.43		15366	23443.6		8959.68	0	9951.95
Saposin 3	14	37	FEVQCSFLGGMFIDK		0		0	0	11539.7		0	0		0	0	8422
Saposin 3	14	38	EVQCSFLGGMFIDKY		0		0	5845.53	9957.44		0	0		5283.92	0	0
Saposin 3	14	39	VQCSFLGGMFIDKYI		0		0	4109.11	0		0	11664.9		4648.36	0	7614.69
Saposin 3	14	40	QCSFLGGMFIDKYID		0		0	0	0		10209.6	15116.4		9083.14	5259.42	6468.2
Saposin 3	14	41	CSFLGGMFIDKYIDT		0		0	0	0		0	7843.36		5848.36	0	6375.3
Saposin 3	14	42	SFLGGMFIDKYIDTI		0		0	0	0		0	12398		6008.42	0	0
Saposin 3	14	43	FLGGMFIDKYIDTIS		0		0	0	0		0	11504.2		0	0	4823.32
Saposin 3	14	44	LGGMFIDKYIDTIST		0		0	0	0		0	0		0	0	0
Saposin 3	14	45	GGMFIDKYIDTISTM		0		0	0	0		0	0		0	0	0
Saposin 3	14	46	GMFIDKYIDTISTMD		0		0	0	0		0	0		0	0	0
Saposin 3	14	47	MFIDKYIDTISTMDP		24190.7		0	0	0		0	25570		0	0	0
Saposin 3	14	48	FIDKYIDTISTMDPD		0		4992.03	0	0		12790.6	17247.8		6191.34	6228.22	0
Saposin 3	14	49	IDKYIDTISTMDPDS		0		0	0	0		0	0		0	0	4263.46
Saposin 3	14	50	DKYIDTISTMDPDSA		0		0	0	0		0	0		0	0	0
Saposin 3	14	51	KYIDTISTMDPDSAC		0		0	0	0		0	19114.1		0	0	0
Saposin 3	14	52	YIDTISTMDPDSACM		0		0	0	0		0	0		0	0	0
Saposin 3	14	53	IDTISTMDPDSACMT		0		0	0	0		0	0		0	0	0
Saposin 3	14	54	DTISTMDPDSACMTM		0		0	0	13351.8		0	0		0	0	0
Saposin 3	14	55	TISTMDPDSACMTMH		0		0	0	0		0	0		0	0	0
Saposin 3	14	56	ISTMDPDSACMTMHM		0		0	0	0		0	0		0	0	0
Saposin 3	14	57	STMDPDSACMTMHMC		6459.48		0	0	0		0	0		0	0	0
Saposin 3	14	58	TMDPDSACMTMHMCS		7819.27		0	0	0		0	0		0	0	0
Saposin 3	14	59	MDPDSACMTMHMCSG		0		0	0	0		0	0		0	0	0
Saposin 3	14	60	DPDSACMTMHMCSGS		0		0	0	0		0	0		0	0	0
Saposin 3	14	61	PDSACMTMHMCSGSG		0		0	0	0		0	0		13993.4	0	0
Saposin 3	14	62	DSACMTMHMCSGSGS		0		0	0	0		0	0		0	0	0
Saposin 3	14	63	SACMTMHMCSGSGSG		0		0	0	0		0	0		0	0	0
Saposin 3	14	64	ACMTMHMCSGSGSGS		0		0	0	0		0	0		0	0	0
Saposin 3	14	65	CMTMHMCSGSGSGSG		0		0	0	0		0	0		0	0	0
Saposin 3	14	66	MTMHMCSGSGSGSGY		0		0	0	0		0	0		0	0	0
Saposin 3	14	67	TMHMCSGSGSGSGYS		0		0	0	0		0	0		0	0	0
Saposin 3	16	2	MHMCSGSGSGSGYSV		0		0	0	0		0	0		0	0	0
Saposin 3	16	3	HMCSGSGSGSGYSVK		0		0	0	0		0	0		0	0	0
					54221.2		168392	388738	359772		435581	893575		331319	108212	384553
Saposin 4	16	4	MCSGSGSGSGYSVKN		0		0	0	0		0	0		0	0	0
Saposin 4	16	5	CSGSGSGSGYSVKNV		0		0	0	0		0	0		0	0	0
Saposin 4	16	6	SGSGSGSGYSVKNVD		0		0	0	0		0	0		0	0	0
Saposin 4	16	7	GSGSGSGYSVKNVDM		0		0	0	0		0	0		0	0	0
Saposin 4	16	8	SGSGSGYSVKNVDMS		0		0	0	0		0	0		0	0	0
Saposin 4	16	9	GSGSGYSVKNVDMSN		0		0	0	0		0	0		0	0	0
Saposin 4	16	10	SGSGYSVKNVDMSNT		0		0	0	0		0	0		0	0	0
Saposin 4	16	11	GSGYSVKNVDMSNTK		0		0	0	0		0	0		0	0	0
Saposin 4	16	12	SGYSVKNVDMSNTKE		0		0	0	10242.6		0	0		0	0	0
Saposin 4	16	13	GYSVKNVDMSNTKET		0		0	0	6721.99		0	0		0	0	0
Saposin 4	16	14	YSVKNVDMSNTKETV		0		0	0	9130.92		0	0		0	0	0
Saposin 4	16	15	SVKNVDMSNTKETVD		0		0	0	9438.63		0	0		0	0	0
Saposin 4	16	16	VKNVDMSNTKETVDY		0		0	0	11002.7		0	0		0	0	0
Saposin 4	16	17	KNVDMSNTKETVDYQ		0		0	0	0		0	0		0	0	0
Saposin 4	16	18	NVDMSNTKETVDYQL		0		0	0	14543.7		0	0		0	0	0
Saposin 4	16	19	VDMSNTKETVDYQLD		0		0	0	13669.5		0	12814.8		0	0	0
Saposin 4	16	20	DMSNTKETVDYQLDN		0		0	0	9698.43		0	5441.02		0	0	0
Saposin 4	16	21	MSNTKETVDYQLDNN		0		0	0	7777.66		0	4270.01		0	0	0
Saposin 4	16	22	SNTKETVDYQLDNNS		0		0	0	13629.2		5222.49	6229.71		0	0	0
Saposin 4	16	23	NTKETVDYQLDNNST		0		0	0	0		0	8894.07		0	0	0
Saposin 4	16	24	TKETVDYQLDNNSTC		0		0	0	0		0	7575.9		0	0	0
Saposin 4	16	25	KETVDYQLDNNSTCS		0		0	0	0		0	0		0	0	0
Saposin 4	16	26	ETVDYQLDNNSTCSM		0		0	0	0		0	5344.47		0	0	0
Saposin 4	16	27	TVDYQLDNNSTCSMC		0		0	0	0		0	14043.3		0	0	0
Saposin 4	16	28	VDYQLDNNSTCSMCI		0		0	0	0		0	14472.6		0	0	0
Saposin 4	16	29	DYQLDNNSTCSMCIQ		0		0	0	0		0	11450.3		0	0	0
Saposin 4	16	30	YQLDNNSTCSMCIQF		0		0	9487.65	5470.76		15635.8	28665.5		10335.8	12403.1	0
Saposin 4	16	31	QLDNNSTCSMCIQFI		0		0	0	0		0	16755.9		4585.27	5511.2	13159.3
Saposin 4	16	32	LDNNSTCSMCIQFIT		0		0	0	0		0	0		0	0	6151.41
Saposin 4	16	33	DNNSTCSMCIQFITK		0		0	0	8859.91		0	0		0	0	0
Saposin 4	16	34	NNSTCSMCIQFITKW		0		0	0	0		0	0		0	0	0
Saposin 4	16	35	NSTCSMCIQFITKWQ		0		0	0	0		0	0		0	0	0
Saposin 4	16	36	STCSMCIQFITKWQT		0		0	0	0		0	0		0	0	0
Saposin 4	16	37	TCSMCIQFITKWQTY		0		0	0	0		0	0		0	0	0
Saposin 4	16	38	CSMCIQFITKWQTYL		0		0	0	0		0	0		0	0	0
Saposin 4	16	39	SMCIQFITKWQTYLN		0		0	0	0		0	0		0	0	0
Saposin 4	16	40	MCIQFITKWQTYLNS		0		0	0	0		0	0		0	0	0
Saposin 4	16	41	CIQFITKWQTYLNST		0		0	0	0		0	0		0	0	0
Saposin 4	16	42	IQFITKWQTYLNSTS		0		0	0	0		0	0		0	0	0
Saposin 4	16	43	QFITKWQTYLNSTSV		0		0	0	0		0	0		0	0	0
Saposin 4	16	44	FITKWQTYLNSTSVD		0		0	0	0		0	0		0	0	0
Saposin 4	16	45	ITKWQTYLNSTSVDE		0		0	0	0		0	0		0	0	0
Saposin 4	16	46	TKWQTYLNSTSVDEK		0		0	0	0		0	0		0	0	0
Saposin 4	16	47	KWQTYLNSTSVDEKI		0		10371.6	14050.3	18224.4		0	0		13055.8	0	0
Saposin 4	16	48	WQTYLNSTSVDEKIE		4097.72		22305.6	10311.4	31269.7		0	0		21351.7	0	0
Saposin 4	16	49	QTYLNSTSVDEKIEQ		0		5515.87	0	5734.03		0	0		7725.12	0	7031.43
Saposin 4	16	50	TYLNSTSVDEKIEQF		0		10712.5	13930.1	8735.47		5727.71	7514.14		14628.3	4674.75	0
Saposin 4	16	51	YLNSTSVDEKIEQFI		0		7114.88	14826.1	21012.9		0	4298.28		14312.5	0	7640.86
Saposin 4	16	52	LNSTSVDEKIEQFIR		0		0	0	28763.5		0	0		0	0	5225.02
Saposin 4	16	53	NSTSVDEKIEQFIRS		0		0	0	4462.51		0	0		0	0	0
Saposin 4	16	54	STSVDEKIEQFIRST		0		0	0	0		0	0		0	0	0
Saposin 4	16	55	TSVDEKIEQFIRSTC		0		0	0	0		0	0		0	0	0
Saposin 4	16	56	SVDEKIEQFIRSTCS		0		0	0	0		0	0		0	0	0
Saposin 4	16	57	VDEKIEQFIRSTCSF		0		0	0	0		0	0		0	0	0
Saposin 4	16	58	DEKIEQFIRSTCSFY		0		0	0	6976.64		0	0		0	0	0
Saposin 4	16	59	EKIEQFIRSTCSFYF		0		0	5918.82	11916.3		10767.6	14071.7		0	0	7072.51
Saposin 4	16	60	KIEQFIRSTCSFYFF		0		0	0	7742.68		0	6737.09		0	0	11739.4
Saposin 4	16	61	IEQFIRSTCSFYFFF		0		0	0	10725.8		8769.53	13697.4		0	0	11004.8
Saposin 4	16	62	EQFIRSTCSFYFFFR		0		0	0	33792.5		0	5205.51		0	0	7492.18
Saposin 4	16	63	QFIRSTCSFYFFFRY		0		0	0	4515.33		0	0		0	0	0
Saposin 4	16	64	FIRSTCSFYFFFRYR		0		0	0	16537.3		0	0		0	0	0
Saposin 4	16	65	IRSTCSFYFFFRYRC		0		0	0	0		0	0		0	0	0
Saposin 4	16	66	RSTCSFYFFFRYRCE		0		0	0	0		7232.76	9330.64		0	0	0
Saposin 4	16	67	STCSFYFFFRYRCEE		4817.81		0	0	0		7876.57	13099.5		4281.33	0	0
Saposin 4	18	2	TCSFYFFFRYRCEEF		0		0	0	13587.7		14180.4	21826.2		8993.1	6059.92	0
Saposin 4	18	3	CSFYFFFRYRCEEFM		5726.76		0	0	15216.5		17366.5	22923.5		7841.35	5702.88	8350.66
Saposin 4	18	4	SFYFFFRYRCEEFME		5836.57		0	0	23164.4		22005.4	27197		5741.07	7808.55	8886.28
Saposin 4	18	5	FYFFFRYRCEEFMER		9019.62		13248.1	13168.1	39573.1		26000.2	28162.6		20829.5	21226.8	6171.19
Saposin 4	18	6	YFFFRYRCEEFMERY		10135.7		24246.9	28376.3	40591		27489.2	28729.1		40637.1	39229.8	21217.2
Saposin 4	18	7	FFFRYRCEEFMERYV		11548.8		13260.2	25163.7	39279		26383	27574.2		30931.5	25513.9	37273.4
Saposin 4	18	8	FFRYRCEEFMERYVN		8996.18		7366.52	17652.9	28733.3		27044.7	28674.5		21796.8	19099.7	34637.6
Saposin 4	18	9	FRYRCEEFMERYVNK		0		0	0	30002		0	0		0	0	17563.4
Saposin 4	18	10	RYRCEEFMERYVNKT		0		0	0	17914.5		0	0		0	0	0
Saposin 4	18	11	YRCEEFMERYVNKTV		0		0	0	14035.2		0	14291.6		0	0	0
Saposin 4	18	12	RCEEFMERYVNKTVY		0		0	4592.85	16879.8		4176.3	15602.9		7735.04	0	0
Saposin 4	18	13	CEEFMERYVNKTVYI		0		0	0	10407.9		0	14477.6		5503.12	0	7991.69
Saposin 4	18	14	EEFMERYVNKTVYII		0		0	0	7173		0	0		0	0	0
Saposin 4	18	15	EFMERYVNKTVYIIQ		0		0	0	0		0	0		0	0	0
Saposin 4	18	16	FMERYVNKTVYIIQH		0		0	0	0		0	0		0	0	0
Saposin 4	18	17	MERYVNKTVYIIQHN		0		0	0	0		0	0		0	0	0
Saposin 4	18	18	ERYVNKTVYIIQHNN		0		0	0	0		0	0		0	0	0
Saposin 4	18	19	RYVNKTVYIIQHNNA		0		0	0	0		0	0		0	0	0
Saposin 4	18	20	YVNKTVYIIQHNNAT		0		0	0	0		0	0		0	0	0
Saposin 4	18	21	VNKTVYIIQHNNATT		0		0	0	0		0	0		0	0	0
Saposin 4	18	22	NKTVYIIQHNNATTL		0		0	0	0		0	0		0	0	0
Saposin 4	18	23	KTVYIIQHNNATTLC		0		0	0	0		0	0		0	0	0
Saposin 4	18	24	TVYIIQHNNATTLCK		0		0	0	0		0	0		0	0	0
Saposin 4	18	25	VYIIQHNNATTLCKF		0		0	0	0		0	0		0	0	0
Saposin 4	18	26	YIIQHNNATTLCKFS		0		0	0	0		0	0		0	0	0
Saposin 4	18	27	IIQHNNATTLCKFSI		0		0	0	0		0	0		0	0	0
Saposin 4	18	28	IQHNNATTLCKFSII		0		0	0	0		0	0		0	0	0
Saposin 4	18	29	QHNNATTLCKFSIIE		0		0	0	0		0	0		0	0	0
Saposin 4	18	30	HNNATTLCKFSIIEC		0		0	0	0		0	6652.91		0	0	0
Saposin 4	18	31	NNATTLCKFSIIECM		0		0	0	0		0	0		0	0	0
Saposin 4	18	32	NATTLCKFSIIECML		0		0	0	0		0	4889.54		0	0	0
Saposin 4	18	33	ATTLCKFSIIECMLI		0		0	0	0		0	5516.29		0	0	0
Saposin 4	18	34	TTLCKFSIIECMLII		0		0	0	0		0	0		0	0	0
Saposin 4	18	35	TLCKFSIIECMLIIL		0		0	0	0		0	0		0	0	0
Saposin 4	18	36	LCKFSIIECMLIILK		0		0	0	16135.4		0	0		0	0	0
Saposin 4	18	37	CKFSIIECMLIILKL		0		0	0	0		0	0		0	0	0
Saposin 4	18	38	KFSIIECMLIILKLT		0		0	0	0		0	0		0	0	0
Saposin 4	18	39	FSIIECMLIILKLTP		0		0	0	0		0	0		0	0	0
Saposin 4	18	40	SIIECMLIILKLTPL		0		0	0	0		0	0		0	0	0
Saposin 4	18	41	IIECMLIILKLTPLC		0		0	0	0		0	0		0	0	0
Saposin 4	18	42	IECMLIILKLTPLCG		0		0	0	0		0	0		0	0	0
Saposin 4	18	43	ECMLIILKLTPLCGS		0		0	0	0		0	0		0	0	0
Saposin 4	18	44	CMLIILKLTPLCGSG		0		0	0	0		0	0		0	0	0
Saposin 4	18	45	MLIILKLTPLCGSGS		0		0	0	0		0	0		0	0	0
Saposin 4	18	46	LIILKLTPLCGSGSG		0		0	0	0		0	0		0	0	0
Saposin 4	18	47	IILKLTPLCGSGSGS		0		0	0	0		0	0		0	0	0
Saposin 4	18	48	ILKLTPLCGSGSGSG		0		0	0	0		0	0		0	0	0
Saposin 4	18	49	LKLTPLCGSGSGSGE		0		0	0	25017.8		0	0		0	0	0
Saposin 4	18	50	KLTPLCGSGSGSGES		0		0	0	9584.29		0	0		0	0	0
Saposin 4	18	51	LTPLCGSGSGSGESI		0		0	0	0		0	0		0	0	0
					60179.2		114142	157478	677890		225878	456430		240284	147231	218608
Saposin 5	18	52	TPLCGSGSGSGESIE		0		0	0	11429.9		0	0		0	4817.17	0
Saposin 5	18	53	PLCGSGSGSGESIES		0		0	0	10891.9		0	0		0	4254.99	0
Saposin 5	18	54	LCGSGSGSGESIESS		0		0	0	8827.65		0	0		0	4240.11	0
Saposin 5	18	55	CGSGSGSGESIESSI		0		0	0	9060.7		0	0		0	0	0
Saposin 5	18	56	GSGSGSGESIESSIN		0		0	0	0		0	0		5077.19	0	0
Saposin 5	18	57	SGSGSGESIESSINE		0		0	8016.56	15547.8		0	0		0	10306.5	0
Saposin 5	18	58	GSGSGESIESSINEF		0		5078.82	5829.35	8864.29		22721.3	23377.7		9964.34	9219.97	9336.58
Saposin 5	18	59	SGSGESIESSINEFE		0		6785.72	0	14208.4		22228.8	27552.5		7798.67	17002.9	9462.31
Saposin 5	18	60	GSGESIESSINEFEQ		0		15516	7104.62	24871.5		11489.5	14618.9		11751.7	20320.6	9579.16
Saposin 5	18	61	SGESIESSINEFEQL		0		15437.5	6958.43	34686.7		15548.6	18762		7605.39	15136.5	5815.94
Saposin 5	18	62	GESIESSINEFEQLH		5558.11		17970.3	14392.5	36167.8		11321.5	14911.6		11277.8	15846.7	10384.1
Saposin 5	18	63	ESIESSINEFEQLHC		0		7930.9	0	28541.5		8720.54	14189.7		6938.2	6552.72	14998.4
Saposin 5	18	64	SIESSINEFEQLHCQ		5074.4		7270.53	0	14238.6		7644.39	9774.32		4674.77	6878.88	7821.27
Saposin 5	18	65	IESSINEFEQLHCQL		4994.14		13278.4	6435.38	9109.04		7083.44	16895.2		4896.44	6177.65	4217.92
Saposin 5	18	66	ESSINEFEQLHCQLI		0		0	7013.47	7602.6		4506.19	11208.7		0	0	0
Saposin 5	18	67	SSINEFEQLHCQLIC		0		0	0	0		7041.99	11528.6		0	0	0
Saposin 5	20	2	SINEFEQLHCQLICE		0		0	0	8665.56		0	5578.68		0	0	0
Saposin 5	20	3	INEFEQLHCQLICET		0		0	0	0		0	0		0	0	0
Saposin 5	20	4	NEFEQLHCQLICETC		0		0	0	9878.03		0	7603.63		0	0	0
Saposin 5	20	5	EFEQLHCQLICETCV		0		0	0	9687.24		0	0		0	0	0
Saposin 5	20	6	FEQLHCQLICETCVM		0		0	0	0		0	0		0	0	0
Saposin 5	20	7	EQLHCQLICETCVMN		0		0	0	0		0	0		0	0	0
Saposin 5	20	8	QLHCQLICETCVMNV		0		0	0	0		0	0		0	0	0
Saposin 5	20	9	LHCQLICETCVMNVR		0		0	0	23666.2		0	5132.66		0	0	0
Saposin 5	20	10	HCQLICETCVMNVRG		0		0	0	0		0	0		0	0	0
Saposin 5	20	11	CQLICETCVMNVRGI		0		0	0	0		0	0		0	0	0
Saposin 5	20	12	QLICETCVMNVRGIR		0		0	0	36820.3		0	4043.73		0	0	0
Saposin 5	20	13	LICETCVMNVRGIRW		0		5110.77	0	6837.8		10429.3	17951.7		0	0	0
Saposin 5	20	14	ICETCVMNVRGIRWL		0		0	0	6700.98		6668.8	22849		5175.41	0	5051.53
Saposin 5	20	15	CETCVMNVRGIRWLL		0		0	0	5715.87		6711.71	18571.7		4683.37	0	4641.92
Saposin 5	20	16	ETCVMNVRGIRWLLL		0		0	0	0		0	12774.1		0	0	4080.61
Saposin 5	20	17	TCVMNVRGIRWLLLQ		0		0	0	0		0	8738.19		0	0	0
Saposin 5	20	18	CVMNVRGIRWLLLQS		0		0	0	0		0	0		0	0	0
Saposin 5	20	19	VMNVRGIRWLLLQSY		0		0	6849.4	4632.06		0	0		0	0	0
Saposin 5	20	20	MNVRGIRWLLLQSYT		0		0	0	0		0	0		0	0	4305.67
Saposin 5	20	21	NVRGIRWLLLQSYTR		0		0	0	35970.6		0	0		0	0	0
Saposin 5	20	22	VRGIRWLLLQSYTRK		0		0	0	33526.1		0	0		0	0	0
Saposin 5	20	23	RGIRWLLLQSYTRKT		0		0	0	34644.5		0	0		0	0	0
Saposin 5	20	24	GIRWLLLQSYTRKTI		0		0	0	28650.4		0	0		0	0	4910.64
Saposin 5	20	25	IRWLLLQSYTRKTIA		0		0	0	10334.8		0	0		0	0	9423.41
Saposin 5	20	26	RWLLLQSYTRKTIAE		0		0	0	0		0	0		0	0	4375.48
Saposin 5	20	27	WLLLQSYTRKTIAEL		0		0	0	0		0	0		0	0	0
Saposin 5	20	28	LLLQSYTRKTIAELL		0		0	0	0		0	0		0	0	0
Saposin 5	20	29	LLQSYTRKTIAELLS		0		0	0	0		0	0		0	0	0
Saposin 5	20	30	LQSYTRKTIAELLSV		0		0	0	0		0	0		0	0	0
Saposin 5	20	31	QSYTRKTIAELLSVL		0		0	0	0		0	0		0	0	0
Saposin 5	20	32	SYTRKTIAELLSVLC		0		0	0	0		0	0		0	0	0
Saposin 5	20	33	YTRKTIAELLSVLCN		0		0	0	0		0	0		0	0	0
Saposin 5	20	34	TRKTIAELLSVLCNF		0		0	6078.88	0		10045.5	19658.5		4358.68	0	0
Saposin 5	20	35	RKTIAELLSVLCNFF		0		0	7817.11	5800.73		10454.7	21626.9		6590.49	0	7325.13
Saposin 5	20	36	KTIAELLSVLCNFFP		0		0	0	0		8123.24	18739		0	0	11775.1
Saposin 5	20	37	TIAELLSVLCNFFPY		0		4196.99	18226.3	16594.2		11745.9	24109.2		19017.2	5743.53	0
Saposin 5	20	38	IAELLSVLCNFFPYK		0		0	0	10339.1		0	0		0	0	20708
Saposin 5	20	39	AELLSVLCNFFPYKQ		0		0	0	0		0	0		0	0	0
Saposin 5	20	40	ELLSVLCNFFPYKQP		0		0	0	0		0	0		0	0	0
Saposin 5	20	41	LLSVLCNFFPYKQPR		0		0	0	34956.6		0	0		0	0	0
Saposin 5	20	42	LSVLCNFFPYKQPRA		0		0	0	0		0	0		0	0	4608.96
Saposin 5	20	43	SVLCNFFPYKQPRAQ		0		0	0	0		0	0		0	0	0
Saposin 5	20	44	VLCNFFPYKQPRAQC		0		0	0	0		0	0		0	0	0
Saposin 5	20	45	LCNFFPYKQPRAQCK		0		0	0	17607		0	0		0	0	0
Saposin 5	20	46	CNFFPYKQPRAQCKR		0		0	0	27276.4		0	0		0	0	4210.86
Saposin 5	20	47	NFFPYKQPRAQCKRF		0		0	0	17686.8		0	0		0	0	21399.6
Saposin 5	20	48	FFPYKQPRAQCKRFF		0		0	0	15367.3		0	0		0	0	16034.4
Saposin 5	20	49	FPYKQPRAQCKRFFK		0		0	0	42963.1		0	0		0	0	10860.4
Saposin 5	20	50	PYKQPRAQCKRFFKG		0		0	0	26073.5		0	0		0	0	27692.1
Saposin 5	20	51	YKQPRAQCKRFFKGP		0		0	0	23941.8		0	0		0	0	5130.28
Saposin 5	20	52	KQPRAQCKRFFKGPF		0		0	0	26684.3		0	0		0	0	0
Saposin 5	20	53	QPRAQCKRFFKGPFE		0		0	6158.89	6682.08		18477.9	20732.7		0	4409.19	6645.94
Saposin 5	20	54	PRAQCKRFFKGPFEG		0		0	0	4532.48		10251.6	17363.2		0	0	14626
Saposin 5	20	55	RAQCKRFFKGPFEGL		0		0	0	4630.15		0	9585		0	0	10904
Saposin 5	20	56	AQCKRFFKGPFEGLV		0		0	0	0		0	0		0	0	0
Saposin 5	20	57	QCKRFFKGPFEGLVH		0		0	4518.18	12811.8		0	9867.53		0	0	0
Saposin 5	20	58	CKRFFKGPFEGLVHD		0		6137.72	12320	15750.2		21185.1	27348.9		10169.6	19527.7	4078.51
Saposin 5	20	59	KRFFKGPFEGLVHDF		0		19460.8	32335	41218.7		21877.5	28833.8		30999.4	34638.5	20435.8
Saposin 5	20	60	RFFKGPFEGLVHDFV		4051.93		9096.39	28708	23738		20251.7	26912.5		23810.6	18716.8	45064.5
Saposin 5	20	61	FFKGPFEGLVHDFVV		0		5533.58	14814.2	18967.9		13640.8	21511.7		15482.7	11704	30107.7
Saposin 5	20	62	FKGPFEGLVHDFVVN		0		0	4944.66	9596.69		8209.53	21119.3		9596.84	5094.59	15550.8
Saposin 5	20	63	KGPFEGLVHDFVVNM		0		0	0	4492.58		0	6013.11		0	0	6675.32
Saposin 5	20	64	GPFEGLVHDFVVNMS		0		0	0	0		0	10638.3		0	0	0
Saposin 5	20	65	PFEGLVHDFVVNMSV		0		0	0	0		0	0		0	0	0
Saposin 5	20	66	FEGLVHDFVVNMSVY		0		0	12692.8	7936.46		0	19729.1		9634.56	7755.37	0
Saposin 5	20	67	EGLVHDFVVNMSVYE		0		8185.16	0	0		0	7206.63		0	0	7398.66
Saposin 5	22	2	GLVHDFVVNMSVYEP		0		0	0	8312.14		10086.5	15720.6		0	0	0
Saposin 5	22	3	LVHDFVVNMSVYEPC		4460.73		0	0	0		9452.43	15839.2		0	0	0
Saposin 5	22	4	VHDFVVNMSVYEPCQ		0		0	0	19694.2		0	4798.54		0	0	0
Saposin 5	22	5	HDFVVNMSVYEPCQY		6543.08		5582.52	6208.24	38003.9		8368.66	13259.3		10121	0	0
Saposin 5	22	6	DFVVNMSVYEPCQYL		0		0	4431.54	21688		0	7135.52		0	0	14903.7
Saposin 5	22	7	FVVNMSVYEPCQYLG		0		0	0	17467.8		0	5111.86		0	0	7764.83
Saposin 5	22	8	VVNMSVYEPCQYLGL		0		0	0	7457.2		0	6691.1		0	0	6792.02
Saposin 5	22	9	VNMSVYEPCQYLGLC		0		0	0	0		0	6571.44		0	0	0
Saposin 5	22	10	NMSVYEPCQYLGLCE		0		0	0	0		0	8255.96		0	0	0
Saposin 5	22	11	MSVYEPCQYLGLCET		0		0	0	0		0	5096.88		0	0	0
Saposin 5	22	12	SVYEPCQYLGLCETV		0		0	0	0		0	8527.97		0	0	0
Saposin 5	22	13	VYEPCQYLGLCETVQ		0		0	0	5134.24		0	7485.48		0	0	0
Saposin 5	22	14	YEPCQYLGLCETVQE		0		0	0	0		0	13784.5		4243.95	0	0
Saposin 5	22	15	EPCQYLGLCETVQEE		0		0	0	0		4511.62	18713.7		0	0	0
Saposin 5	22	16	PCQYLGLCETVQEEL		0		0	0	0		11751.8	22890.8		4541.29	0	0
Saposin 5	22	17	CQYLGLCETVQEELM		0		4367.7	0	5839.01		14115.7	23385.8		6924.47	0	0
Saposin 5	22	18	QYLGLCETVQEELMK		7762.79		0	0	0		0	0		0	0	0
Saposin 5	22	19	YLGLCETVQEELMKS		0		0	0	0		0	0		0	0	0
Saposin 5	22	20	LGLCETVQEELMKSP		0		0	0	0		0	0		0	0	0
Saposin 5	22	21	GLCETVQEELMKSPD		0		0	0	0		0	0		0	0	0
Saposin 5	22	22	LCETVQEELMKSPDD		0		0	0	0		0	10716.2		0	0	0
Saposin 5	22	23	CETVQEELMKSPDDS		0		0	0	0		0	0		0	0	0
Saposin 5	22	24	ETVQEELMKSPDDSF		0		4282.32	0	0		4103.82	10014.8		0	0	0
Saposin 5	22	25	TVQEELMKSPDDSFY		0		4360.69	5774.53	0		4965.87	13848.6		6886.08	5931.07	0
Saposin 5	22	26	VQEELMKSPDDSFYT		0		0	0	0		0	0		0	0	0
Saposin 5	22	27	QEELMKSPDDSFYTN		0		0	0	0		0	0		0	0	0
Saposin 5	22	28	EELMKSPDDSFYTNL		0		0	0	0		0	0		0	0	0
Saposin 5	22	29	ELMKSPDDSFYTNLL		0		0	0	0		0	0		0	0	0
Saposin 5	22	30	LMKSPDDSFYTNLLM		0		0	0	0		0	0		0	0	0
Saposin 5	22	31	MKSPDDSFYTNLLMK		0		0	0	0		0	0		0	0	0
Saposin 5	22	32	KSPDDSFYTNLLMKT		0		0	0	0		0	0		0	0	0
Saposin 5	22	33	SPDDSFYTNLLMKTL		0		0	0	0		0	0		0	0	0
Saposin 5	22	34	PDDSFYTNLLMKTLS		0		0	0	0		0	0		13078.7	0	0
Saposin 5	22	35	DDSFYTNLLMKTLSI		0		0	0	0		0	0		0	0	0
Saposin 5	22	36	DSFYTNLLMKTLSIV		0		0	0	0		0	0		0	0	5471.06
Saposin 5	22	37	SFYTNLLMKTLSIVK		0		0	0	26615.1		0	0		0	0	0
Saposin 5	22	38	FYTNLLMKTLSIVKE		0		0	0	13942		0	0		0	0	5812.41
Saposin 5	22	39	YTNLLMKTLSIVKED		0		0	0	7914.7		0	0		0	0	0
Saposin 5	22	40	TNLLMKTLSIVKEDI		0		0	0	0		0	0		0	0	0
Saposin 5	22	41	NLLMKTLSIVKEDIE		0		0	0	5113.83		0	0		0	0	0
Saposin 5	22	42	LLMKTLSIVKEDIES		0		0	0	0		0	0		0	0	0
Saposin 5	22	43	LMKTLSIVKEDIESI		0		0	0	5988.44		0	0		0	0	6880.08
Saposin 5	22	44	MKTLSIVKEDIESII		0		0	0	8106.79		0	0		0	0	0
Saposin 5	22	45	KTLSIVKEDIESIIT		0		0	0	0		0	0		0	0	0
Saposin 5	22	46	TLSIVKEDIESIITP		0		0	0	0		0	0		0	0	0
Saposin 5	22	47	LSIVKEDIESIITPE		0		0	0	5710.52		0	0		0	0	0
Saposin 5	22	48	SIVKEDIESIITPES		0		0	0	24357.2		0	0		0	0	0
Saposin 5	22	49	IVKEDIESIITPESI		0		0	0	0		0	0		0	0	0
Saposin 5	22	50	VKEDIESIITPESIE		0		0	0	0		0	0		0	0	0
Saposin 5	22	51	KEDIESIITPESIEQ		0		0	0	6681.47		0	0		0	0	0
Saposin 5	22	52	EDIESIITPESIEQA		0		0	0	23283.2		0	0		0	0	0
Saposin 5	22	53	DIESIITPESIEQAA		0		0	0	11548.2		0	0		0	0	0
Saposin 5	22	54	IESIITPESIEQAAT		0		0	0	12055.3		0	0		0	0	0
Saposin 5	22	55	ESIITPESIEQAATK		0		0	0	4875.14		0	0		0	0	0
Saposin 5	22	56	SIITPESIEQAATKL		0		0	0	0		0	0		0	0	0
Saposin 5	22	57	IITPESIEQAATKLC		0		0	0	0		0	0		0	0	0
Saposin 5	22	58	ITPESIEQAATKLCS		0		0	0	0		0	0		0	0	0
Saposin 5	22	59	TPESIEQAATKLCSS		0		0	0	0		0	0		0	0	0
Saposin 5	22	60	PESIEQAATKLCSSD		0		0	0	0		0	0		0	0	0
Saposin 5	22	61	ESIEQAATKLCSSDN		0		0	0	0		0	0		0	0	0
Saposin 5	22	62	SIEQAATKLCSSDNT		0		0	0	0		0	0		0	0	0
Saposin 5	22	63	IEQAATKLCSSDNTC		0		0	0	0		0	0		0	0	0
Saposin 5	22	64	EQAATKLCSSDNTCI		0		0	0	0		0	0		0	0	0
Saposin 5	22	65	QAATKLCSSDNTCIR		0		0	0	20411.8		0	0		0	0	0
Saposin 5	22	66	AATKLCSSDNTCIRT		0		0	0	0		0	0		0	0	0
Saposin 5	22	67	ATKLCSSDNTCIRTF		0		0	0	0		0	0		0	0	0
Saposin 5	24	2	TKLCSSDNTCIRTFE		0		0	0	8216.09		0	0		0	0	0
Saposin 5	24	3	KLCSSDNTCIRTFEK		0		0	0	0		0	0		0	0	0
Saposin 5	24	4	LCSSDNTCIRTFEKS		0		0	0	4162.06		0	0		0	0	0
Saposin 5	24	5	CSSDNTCIRTFEKSA		0		0	0	0		0	0		0	0	0
Saposin 5	24	6	SSDNTCIRTFEKSAI		0		0	0	0		0	0		0	0	0
Saposin 5	24	7	SDNTCIRTFEKSAID		0		0	0	0		0	0		0	0	0
Saposin 5	24	8	DNTCIRTFEKSAIDF		0		0	0	9020.49		0	15057		0	0	7428.3
Saposin 5	24	9	NTCIRTFEKSAIDFI		0		0	4660.1	14833.2		4913.75	18971.3		0	0	14788.1
Saposin 5	24	10	TCIRTFEKSAIDFIR		0		0	0	37125		0	16406.2		0	0	17573.8
Saposin 5	24	11	CIRTFEKSAIDFIRV		0		0	0	19676.2		0	11569		0	0	4455.12
Saposin 5	24	12	IRTFEKSAIDFIRVI		0		0	0	6796.64		0	0		0	0	7088.33
Saposin 5	24	13	RTFEKSAIDFIRVIT		0		0	0	0		0	0		0	0	0
Saposin 5	24	14	TFEKSAIDFIRVITK		0		0	0	17401.2		0	0		0	0	0
Saposin 5	24	15	FEKSAIDFIRVITKN		0		0	0	9826.58		0	0		0	0	5205.93
Saposin 5	24	16	EKSAIDFIRVITKNS		0		0	0	0		0	0		0	0	4158.63
Saposin 5	24	17	KSAIDFIRVITKNSE		0		0	0	0		0	0		0	0	0
Saposin 5	24	18	SAIDFIRVITKNSEG		0		0	0	0		0	0		0	0	0
Saposin 5	24	19	AIDFIRVITKNSEGE		0		0	0	19083.6		0	0		0	0	0
Saposin 5	24	20	IDFIRVITKNSEGEW		0		5689.64	5627.27	7699.51		15573.8	22280.2		7711.99	0	0
Saposin 5	24	21	DFIRVITKNSEGEWF		0		9071.35	11827.5	14656.7		22697	29765.3		17934.3	5596.03	7485.11
Saposin 5	24	22	FIRVITKNSEGEWFS		0		0	8812.33	8678.65		17736.4	25328.3		11428.2	0	13633.3
Saposin 5	24	23	IRVITKNSEGEWFSD		5224.82		8078.67	4969.1	14961.6		26039.2	30634.5		21657	7999.75	8861.97
Saposin 5	24	24	RVITKNSEGEWFSDD		8869.05		9662.7	4870.05	17525.6		28127.6	31231		23901.2	11233	24614.7
Saposin 5	24	25	VITKNSEGEWFSDDF		10493.6		11045.2	7392.75	16261.7		28971.1	31482.3		24989.1	8614.28	11603
Saposin 5	24	26	ITKNSEGEWFSDDFG		7900.34		5260.52	7010.96	7161.72		23887.2	30225.4		16928.4	6032.1	14186.2
Saposin 5	24	27	TKNSEGEWFSDDFGS		7813.51		5762.51	6127.79	16063		22888.7	29411.8		13735.9	4616.5	8201.15
Saposin 5	24	28	KNSEGEWFSDDFGSG		6189.84		5407.23	5870.56	11158.6		21183.5	26452.4		15171.9	6303.26	13336.1
Saposin 5	24	29	NSEGEWFSDDFGSGS		11037.1		6785.67	10446	15929.9		20896.4	29238.8		24731.9	8474.51	8169.41
Saposin 5	24	30	SEGEWFSDDFGSGSG		7081.51		6116.71	7329.72	17556.3		18745.4	28435.2		30033.5	9445.73	13222
Saposin 5	24	31	EGEWFSDDFGSGSGS		10533.3		8987.57	11148.9	27780.9		16164.4	28664.9		23776.8	12119.3	12634.6
Saposin 5	24	32	GEWFSDDFGSGSGSG		5870.04		0	0	6154.87		11266.3	26502.3		11903.3	0	16248.2
Saposin 5	24	33	EWFSDDFGSGSGSGS		4011.37		0	7832.12	15995.4		11395.1	25123.2		19003.2	5119.7	0
Saposin 5	24	34	WFSDDFGSGSGSGST		0		0	0	7100.54		6030.71	16516.2		8660.43	0	7616.83
Saposin 5	24	35	FSDDFGSGSGSGSTE		0		0	0	0		0	8570.9		5099.83	0	6645.21
Saposin 5	24	36	SDDFGSGSGSGSTES		0		0	0	0		0	0		0	0	0
					123470		247451	331553	1.55645e+06		660252	1.27677e+06		531966	319829	674417
Saposin 6	24	37	DDFGSGSGSGSTESN		0		0	0	0		0	0		0	4353.9	0
Saposin 6	24	38	DFGSGSGSGSTESNK		0		0	0	0		0	0		0	0	0
Saposin 6	24	39	FGSGSGSGSTESNKI		0		0	0	0		0	0		0	0	0
Saposin 6	24	40	GSGSGSGSTESNKIN		0		0	0	0		0	0		0	0	0
Saposin 6	24	41	SGSGSGSTESNKINL		0		0	0	0		0	0		0	0	0
Saposin 6	24	42	GSGSGSTESNKINLL		0		0	0	0		0	0		0	0	0
Saposin 6	24	43	SGSGSTESNKINLLT		0		0	0	0		0	0		0	0	0
Saposin 6	24	44	GSGSTESNKINLLTK		0		0	0	0		0	0		0	0	0
Saposin 6	24	45	SGSTESNKINLLTKE		0		0	0	0		0	0		0	0	0
Saposin 6	24	46	GSTESNKINLLTKEN		0		0	0	0		0	0		0	0	0
Saposin 6	24	47	STESNKINLLTKENK		0		0	0	0		0	0		0	0	0
Saposin 6	24	48	TESNKINLLTKENKD		0		9697.85	25352.1	0		0	0		0	0	0
Saposin 6	24	49	ESNKINLLTKENKDD		0		0	6722.14	0		0	0		0	0	0
Saposin 6	24	50	SNKINLLTKENKDDN		0		0	16161.6	0		0	0		0	0	0
Saposin 6	24	51	NKINLLTKENKDDNS		0		0	8799.93	0		0	0		0	0	0
Saposin 6	24	52	KINLLTKENKDDNST		0		0	6301.81	0		0	0		0	0	0
Saposin 6	24	53	INLLTKENKDDNSTI		0		0	9101.28	0		0	0		0	0	0
Saposin 6	24	54	NLLTKENKDDNSTIA		0		0	7306.6	0		0	0		0	0	0
Saposin 6	24	55	LLTKENKDDNSTIAE		0		0	4461.75	0		0	0		0	0	0
Saposin 6	24	56	LTKENKDDNSTIAEC		0		0	0	0		0	0		0	0	0
Saposin 6	24	57	TKENKDDNSTIAECD		0		0	0	0		0	0		0	0	0
Saposin 6	24	58	KENKDDNSTIAECDT		0		0	0	0		0	0		0	0	0
Saposin 6	24	59	ENKDDNSTIAECDTC		0		0	0	0		0	0		0	0	0
Saposin 6	24	60	NKDDNSTIAECDTCL		0		0	0	0		0	0		0	0	0
Saposin 6	24	61	KDDNSTIAECDTCLA		0		0	0	0		0	0		0	0	0
Saposin 6	24	62	DDNSTIAECDTCLAG		0		0	0	0		0	0		0	0	0
Saposin 6	24	63	DNSTIAECDTCLAGM		0		0	0	0		0	0		0	0	0
Saposin 6	24	64	NSTIAECDTCLAGMN		0		0	0	0		0	0		0	0	0
Saposin 6	24	65	STIAECDTCLAGMNL		0		0	0	0		0	0		0	0	0
Saposin 6	24	66	TIAECDTCLAGMNLV		0		0	0	0		0	0		0	0	0
Saposin 6	24	67	IAECDTCLAGMNLVH		0		0	0	0		0	0		0	0	0
Saposin 6	26	2	AECDTCLAGMNLVHY		0		0	0	10231.7		0	8476.62		0	0	0
Saposin 6	26	3	ECDTCLAGMNLVHYI		0		0	0	7162.83		0	9953.52		0	0	0
Saposin 6	26	4	CDTCLAGMNLVHYIL		0		0	0	22839.8		0	12721.3		0	0	0
Saposin 6	26	5	DTCLAGMNLVHYILS		0		0	0	0		0	0		0	0	0
Saposin 6	26	6	TCLAGMNLVHYILSE		0		0	0	5708.73		0	0		0	0	0
Saposin 6	26	7	CLAGMNLVHYILSED		0		0	0	0		0	4839.56		0	0	0
Saposin 6	26	8	LAGMNLVHYILSEDY		0		7498.37	0	7215.28		16385.3	27720.5		9638.57	0	0
Saposin 6	26	9	AGMNLVHYILSEDYW		6215.78		0	0	8926.79		21353.9	26305		7998.13	0	7632.96
Saposin 6	26	10	GMNLVHYILSEDYWV		0		0	4747.11	9918.61		20918.4	29108		6674.21	0	4752.84
Saposin 6	26	11	MNLVHYILSEDYWVK		0		10556.9	0	20163.7		0	0		0	0	4083.3
Saposin 6	26	12	NLVHYILSEDYWVKI		0		0	0	17673.9		0	13918.7		0	0	0
Saposin 6	26	13	LVHYILSEDYWVKIY		0		0	6218.86	16458.4		0	17123.3		8274.65	0	0
Saposin 6	26	14	VHYILSEDYWVKIYM		0		0	0	7875.67		0	15821.6		0	0	6860.45
Saposin 6	26	15	HYILSEDYWVKIYMI		0		0	4671.09	10002.3		0	17843.8		6931.4	0	0
Saposin 6	26	16	YILSEDYWVKIYMIA		0		0	0	0		0	5004.71		0	0	0
Saposin 6	26	17	ILSEDYWVKIYMIAA		0		0	0	0		0	0		0	0	0
Saposin 6	26	18	LSEDYWVKIYMIAAE		0		0	0	0		0	0		0	0	0
Saposin 6	26	19	SEDYWVKIYMIAAEQ		0		0	0	0		0	0		0	0	0
Saposin 6	26	20	EDYWVKIYMIAAEQI		0		0	0	8393.83		0	0		0	0	0
Saposin 6	26	21	DYWVKIYMIAAEQIC		0		0	0	0		0	0		0	0	0
Saposin 6	26	22	YWVKIYMIAAEQICQ		0		0	0	0		0	0		0	0	0
Saposin 6	26	23	WVKIYMIAAEQICQS		0		0	0	0		0	0		0	0	0
Saposin 6	26	24	VKIYMIAAEQICQSI		0		0	0	0		0	0		0	0	0
Saposin 6	26	25	KIYMIAAEQICQSIA		0		0	0	0		0	0		0	0	0
Saposin 6	26	26	IYMIAAEQICQSIAS		0		0	0	0		0	0		0	0	0
Saposin 6	26	27	YMIAAEQICQSIASE		0		0	0	0		0	0		0	0	0
Saposin 6	26	28	MIAAEQICQSIASES		0		0	0	0		0	0		0	0	0
Saposin 6	26	29	IAAEQICQSIASESL		0		0	0	0		0	0		0	0	0
Saposin 6	26	30	AAEQICQSIASESLK		0		0	0	0		0	0		0	0	4654.83
Saposin 6	26	31	AEQICQSIASESLKN		0		0	0	0		0	0		0	0	0
Saposin 6	26	32	EQICQSIASESLKNT		0		0	0	0		0	0		0	0	0
Saposin 6	26	33	QICQSIASESLKNTC		0		0	0	0		0	0		0	0	0
Saposin 6	26	34	ICQSIASESLKNTCQ		0		0	0	0		0	0		0	0	0
Saposin 6	26	35	CQSIASESLKNTCQA		0		0	0	0		0	0		0	0	0
Saposin 6	26	36	QSIASESLKNTCQAY		0		0	0	0		0	0		0	0	0
Saposin 6	26	37	SIASESLKNTCQAYV		0		0	0	0		0	0		0	0	0
Saposin 6	26	38	IASESLKNTCQAYVN		0		0	0	0		0	0		0	0	0
Saposin 6	26	39	ASESLKNTCQAYVNN		0		0	0	0		0	0		0	0	0
Saposin 6	26	40	SESLKNTCQAYVNNY		0		0	0	0		0	0		0	0	0
Saposin 6	26	41	ESLKNTCQAYVNNYL		0		0	0	0		0	5298.05		0	0	0
Saposin 6	26	42	SLKNTCQAYVNNYLN		0		0	0	0		0	0		0	0	0
Saposin 6	26	43	LKNTCQAYVNNYLNK		0		0	0	32828.2		0	0		0	0	0
Saposin 6	26	44	KNTCQAYVNNYLNKT		0		0	0	0		0	0		0	0	0
Saposin 6	26	45	NTCQAYVNNYLNKTL		0		0	0	0		0	0		0	0	0
Saposin 6	26	46	TCQAYVNNYLNKTLD		0		0	0	0		0	0		0	0	0
Saposin 6	26	47	CQAYVNNYLNKTLDV		0		0	0	0		0	0		0	0	0
Saposin 6	26	48	QAYVNNYLNKTLDVL		0		0	0	0		0	0		0	0	0
Saposin 6	26	49	AYVNNYLNKTLDVLA		0		0	0	0		0	0		0	0	0
Saposin 6	26	50	YVNNYLNKTLDVLAK		0		0	0	8919.46		0	0		0	0	0
Saposin 6	26	51	VNNYLNKTLDVLAKA		0		0	0	0		0	0		0	0	0
Saposin 6	26	52	NNYLNKTLDVLAKAV		0		0	0	0		0	0		0	0	0
Saposin 6	26	53	NYLNKTLDVLAKAVN		0		0	0	0		0	0		0	0	0
Saposin 6	26	54	YLNKTLDVLAKAVNP		0		0	0	0		0	0		0	0	0
Saposin 6	26	55	LNKTLDVLAKAVNPD		0		0	0	0		0	0		0	0	0
Saposin 6	26	56	NKTLDVLAKAVNPDY		0		11935.9	11609.9	0		0	0		0	0	0
Saposin 6	26	57	KTLDVLAKAVNPDYI		0		0	0	0		0	0		0	0	5933.73
Saposin 6	26	58	TLDVLAKAVNPDYIC		0		0	0	0		0	0		0	0	6502.2
Saposin 6	26	59	LDVLAKAVNPDYICK		0		0	0	0		0	0		0	0	0
Saposin 6	26	60	DVLAKAVNPDYICKA		0		0	0	0		0	0		0	0	0
Saposin 6	26	61	VLAKAVNPDYICKAL		0		0	0	0		0	0		0	0	0
Saposin 6	26	62	LAKAVNPDYICKALQ		0		0	0	0		0	0		0	0	0
Saposin 6	26	63	AKAVNPDYICKALQA		0		0	0	0		0	0		0	0	0
Saposin 6	26	64	KAVNPDYICKALQAC		0		0	0	0		0	0		0	0	0
Saposin 6	26	65	AVNPDYICKALQACA		0		0	0	0		0	0		0	0	0
Saposin 6	26	66	VNPDYICKALQACAN		0		0	0	0		0	0		0	0	0
Saposin 6	26	67	NPDYICKALQACAND		0		0	0	0		0	0		0	0	0
Saposin 6	28	2	PDYICKALQACANDT		0		0	0	0		0	0		0	0	0
Saposin 6	28	3	DYICKALQACANDTR		0		0	0	0		0	0		0	0	0
Saposin 6	28	4	YICKALQACANDTRS		0		0	0	0		0	0		0	0	0
Saposin 6	28	5	ICKALQACANDTRSS		0		0	0	0		0	0		0	0	0
Saposin 6	28	6	CKALQACANDTRSSS		0		0	0	0		0	0		0	0	0
Saposin 6	28	7	KALQACANDTRSSST		0		0	0	0		0	0		0	0	0
Saposin 6	28	8	ALQACANDTRSSSTR		0		0	0	26080.2		0	0		0	0	0
Saposin 6	28	9	LQACANDTRSSSTRN		0		0	0	0		0	0		0	0	0
Saposin 6	28	10	QACANDTRSSSTRNS		0		0	0	0		0	0		0	0	0
Saposin 6	28	11	ACANDTRSSSTRNSG		0		0	0	0		0	0		0	0	0
Saposin 6	28	12	CANDTRSSSTRNSGD		0		0	0	0		0	0		0	0	0
Saposin 6	28	13	ANDTRSSSTRNSGDS		0		0	0	0		0	0		0	0	0
Saposin 6	28	14	NDTRSSSTRNSGDSI		0		0	0	0		0	0		0	0	0
Saposin 6	28	15	DTRSSSTRNSGDSIL		0		0	0	0		0	0		0	0	0
Saposin 6	28	16	TRSSSTRNSGDSILC		0		0	0	0		0	0		0	0	0
Saposin 6	28	17	RSSSTRNSGDSILCE		0		0	0	0		0	4491.36		0	0	0
Saposin 6	28	18	SSSTRNSGDSILCEG		0		0	0	0		0	0		0	0	0
Saposin 6	28	19	SSTRNSGDSILCEGC		0		0	0	0		0	9475.75		0	0	0
Saposin 6	28	20	STRNSGDSILCEGCK		0		0	0	0		0	0		0	0	0
Saposin 6	28	21	TRNSGDSILCEGCKS		0		0	0	0		0	0		0	0	0
Saposin 6	28	22	RNSGDSILCEGCKSV		0		0	0	0		0	0		0	0	0
Saposin 6	28	23	NSGDSILCEGCKSVY		0		0	0	0		0	0		0	0	0
Saposin 6	28	24	SGDSILCEGCKSVYN		0		0	0	0		0	0		0	0	0
Saposin 6	28	25	GDSILCEGCKSVYNR		0		0	0	20442.7		0	4668.61		0	0	0
Saposin 6	28	26	DSILCEGCKSVYNRI		0		0	0	0		0	6146.37		0	0	0
Saposin 6	28	27	SILCEGCKSVYNRIQ		0		0	0	0		0	0		0	0	0
Saposin 6	28	28	ILCEGCKSVYNRIQS		0		0	0	0		0	0		0	0	0
Saposin 6	28	29	LCEGCKSVYNRIQSI		0		0	0	0		0	0		0	0	0
Saposin 6	28	30	CEGCKSVYNRIQSIF		0		0	0	4419.44		0	15092.6		0	0	0
Saposin 6	28	31	EGCKSVYNRIQSIFT		0		0	0	0		0	0		0	0	0
Saposin 6	28	32	GCKSVYNRIQSIFTD		0		0	0	0		0	0		0	0	0
Saposin 6	28	33	CKSVYNRIQSIFTDH		0		0	0	0		0	12969.7		0	0	0
Saposin 6	28	34	KSVYNRIQSIFTDHT		0		0	0	0		0	0		0	0	0
Saposin 6	28	35	SVYNRIQSIFTDHTV		0		0	0	0		0	0		0	0	0
Saposin 6	28	36	VYNRIQSIFTDHTVI		0		0	0	0		0	0		0	0	0
Saposin 6	28	37	YNRIQSIFTDHTVIK		0		0	0	23496.3		0	0		0	0	0
Saposin 6	28	38	NRIQSIFTDHTVIKE		0		0	0	0		0	0		0	0	0
Saposin 6	28	39	RIQSIFTDHTVIKEM		0		0	0	0		0	0		0	0	0
Saposin 6	28	40	IQSIFTDHTVIKEMK		0		0	0	0		0	0		0	0	0
Saposin 6	28	41	QSIFTDHTVIKEMKS		0		0	0	0		0	0		0	0	0
Saposin 6	28	42	SIFTDHTVIKEMKSS		0		0	0	0		0	0		0	0	0
Saposin 6	28	43	IFTDHTVIKEMKSSV		0		0	0	0		0	0		0	0	0
Saposin 6	28	44	FTDHTVIKEMKSSVK		0		0	0	16765.2		0	0		0	0	0
Saposin 6	28	45	TDHTVIKEMKSSVKV		0		0	0	6687.47		0	0		0	0	12405.9
Saposin 6	28	46	DHTVIKEMKSSVKVI		0		0	0	0		0	0		0	0	12263.3
Saposin 6	28	47	HTVIKEMKSSVKVIC		0		0	0	0		0	0		0	0	5973.88
Saposin 6	28	48	TVIKEMKSSVKVICL		0		0	0	0		0	0		0	0	0
Saposin 6	28	49	VIKEMKSSVKVICLL		0		0	0	0		0	0		0	0	0
Saposin 6	28	50	IKEMKSSVKVICLLY		0		0	0	0		0	0		0	0	0
Saposin 6	28	51	KEMKSSVKVICLLYA		0		0	0	0		0	0		0	0	5733.91
Saposin 6	28	52	EMKSSVKVICLLYAA		0		0	0	0		0	0		0	0	0
Saposin 6	28	53	MKSSVKVICLLYAAD		0		0	0	0		0	0		0	0	0
Saposin 6	28	54	KSSVKVICLLYAADE		0		0	0	0		0	0		0	0	0
Saposin 6	28	55	SSVKVICLLYAADES		0		0	0	0		0	0		0	0	0
Saposin 6	28	56	SVKVICLLYAADESQ		0		0	0	0		0	0		0	0	0
Saposin 6	28	57	VKVICLLYAADESQC		0		0	0	0		0	5367.24		0	0	0
Saposin 6	28	58	KVICLLYAADESQCD		0		0	0	0		0	9380.65		0	0	0
Saposin 6	28	59	VICLLYAADESQCDK		0		0	0	0		0	0		0	0	0
Saposin 6	28	60	ICLLYAADESQCDKV		0		0	0	4346.95		0	0		0	0	0
Saposin 6	28	61	CLLYAADESQCDKVL		0		0	0	0		0	0		0	0	0
Saposin 6	28	62	LLYAADESQCDKVLQ		0		0	0	0		0	0		0	0	0
Saposin 6	28	63	LYAADESQCDKVLQK		0		0	0	0		0	0		0	0	0
Saposin 6	28	64	YAADESQCDKVLQKY		0		0	0	0		0	0		0	0	0
Saposin 6	28	65	AADESQCDKVLQKYM		0		0	0	0		0	0		0	0	0
Saposin 6	28	66	ADESQCDKVLQKYMD		0		0	0	0		0	0		0	0	0
Saposin 6	28	67	DESQCDKVLQKYMDQ		0		0	0	0		0	0		0	0	0
Saposin 6	30	2	ESQCDKVLQKYMDQA		0		0	0	0		0	0		0	0	0
Saposin 6	30	3	SQCDKVLQKYMDQAI		0		0	0	0		0	0		0	0	0
Saposin 6	30	4	QCDKVLQKYMDQAIT		0		0	0	0		0	0		0	0	0
Saposin 6	30	5	CDKVLQKYMDQAITY		0		0	0	8157.64		0	0		0	0	0
Saposin 6	30	6	DKVLQKYMDQAITYF		0		0	0	8832.61		0	0		0	0	0
Saposin 6	30	7	KVLQKYMDQAITYFE		0		0	0	8681.22		0	7734.67		0	0	0
Saposin 6	30	8	VLQKYMDQAITYFEH		0		4633.92	7881.07	19731.7		15075.4	21252.2		9899	0	0
Saposin 6	30	9	LQKYMDQAITYFEHH		0		9140.09	12830.6	22457.5		13662	23464.7		12506.8	0	11189.8
Saposin 6	30	10	QKYMDQAITYFEHHR		0		0	5099.07	49936.9		13550	23612		5660.95	0	11176
Saposin 6	30	11	KYMDQAITYFEHHRA		0		0	0	11890.7		8309.16	16460.5		0	0	4575.73
Saposin 6	30	12	YMDQAITYFEHHRAD		0		6151.95	4991.11	10393.2		20068.4	27698.7		10248	0	0
Saposin 6	30	13	MDQAITYFEHHRADQ		0		0	0	7031.1		7798.43	14177.9		0	0	9179.75
Saposin 6	30	14	DQAITYFEHHRADQT		0		0	0	0		0	8202.12		0	0	0
Saposin 6	30	15	QAITYFEHHRADQTC		0		0	0	0		9233.11	19129.4		0	0	0
Saposin 6	30	16	AITYFEHHRADQTCY		0		7282.46	20673.2	16702.3		18904.2	26452		16431.2	4770.92	0
Saposin 6	30	17	ITYFEHHRADQTCYA		0		0	10120.8	8788.44		16454.7	22776.6		9946.68	0	13782.7
Saposin 6	30	18	TYFEHHRADQTCYAL		0		7318.37	19309.5	15016.9		24440.9	29419.7		14633.6	0	6071.56
Saposin 6	30	19	YFEHHRADQTCYALC		0		4152.63	10327.3	7816.54		26577.4	29860.6		9052.95	0	12145.4
Saposin 6	30	20	FEHHRADQTCYALCT		0		0	0	0		5693.03	15455.6		0	0	7824.76
Saposin 6	30	21	EHHRADQTCYALCTF		0		0	5371.51	5025.72		11093.5	21855.7		6453.89	0	0
Saposin 6	30	22	HHRADQTCYALCTFL		0		0	7731.95	0		15007	24775		6474.57	0	4776.76
Saposin 6	30	23	HRADQTCYALCTFLK		0		0	0	20945		0	0		0	0	0
Saposin 6	30	24	RADQTCYALCTFLKL		0		0	0	0		0	0		0	0	0
Saposin 6	30	25	ADQTCYALCTFLKLF		0		0	0	0		0	0		0	0	0
Saposin 6	30	26	DQTCYALCTFLKLFK		0		0	0	32491.9		0	0		0	0	0
Saposin 6	30	27	QTCYALCTFLKLFKL		0		0	0	10778		0	0		0	0	0
Saposin 6	30	28	TCYALCTFLKLFKLI		0		0	0	0		0	0		0	0	0
Saposin 6	30	29	CYALCTFLKLFKLIF		0		0	0	0		0	0		0	0	0
Saposin 6	30	30	YALCTFLKLFKLIFY		0		0	0	0		0	0		0	0	0
Saposin 6	30	31	ALCTFLKLFKLIFYG		0		0	0	0		0	0		0	0	0
Saposin 6	30	32	LCTFLKLFKLIFYGS		0		0	0	0		0	0		0	0	0
Saposin 6	30	33	CTFLKLFKLIFYGSG		0		0	0	0		0	0		0	0	0
Saposin 6	30	34	TFLKLFKLIFYGSGS		0		0	0	0		0	0		0	0	0
Saposin 6	30	35	FLKLFKLIFYGSGSG		0		0	0	0		0	0		0	0	0
Saposin 6	30	36	LKLFKLIFYGSGSGS		0		0	0	0		0	0		0	0	0
Saposin 6	30	37	KLFKLIFYGSGSGSG		0		0	0	0		0	0		0	0	0
Saposin 6	30	38	LFKLIFYGSGSGSGD		0		0	0	0		0	0		0	0	0
Saposin 6	30	39	FKLIFYGSGSGSGDI		0		0	0	0		0	0		0	0	0
Saposin 6	30	40	KLIFYGSGSGSGDIE		0		0	0	0		0	0		0	0	0
					6215.78		78368.4	215790	561235		264525	594054		140825	9124.82	157520
MEG-4.2	30	41	LIFYGSGSGSGDIEP		0		0	0	0		7996.71	9252.83		0	0	0
MEG-4.2	30	42	IFYGSGSGSGDIEPR		0		6290.55	6235.73	4031.01		16716.7	13946.1		4978.07	0	11359.6
MEG-4.2	30	43	FYGSGSGSGDIEPRI		0		5690.64	9042.24	4259.73		23809	18628.4		5261.93	4095.26	5912.33
MEG-4.2	30	44	YGSGSGSGDIEPRIQ		0		0	6690.86	0		10345.9	6542.56		0	0	8485.17
MEG-4.2	30	45	GSGSGSGDIEPRIQK		0		0	0	0		0	0		0	0	0
MEG-4.2	30	46	SGSGSGDIEPRIQKE		0		0	0	0		0	0		0	0	0
MEG-4.2	30	47	GSGSGDIEPRIQKEY		0		0	5110.58	0		5053.11	0		4218.32	0	0
MEG-4.2	30	48	SGSGDIEPRIQKEYY		0		5280.22	11939.5	6330.32		22976.8	18184.9		9452.41	5436.29	0
MEG-4.2	30	49	GSGDIEPRIQKEYYY		0		6148.15	14102.7	12800.6		10274.5	8589.93		11058.8	6508.5	9031.16
MEG-4.2	30	50	SGDIEPRIQKEYYYN		0		0	6460.94	4861.88		15824.5	18152.1		5297.76	0	17622.8
MEG-4.2	30	51	GDIEPRIQKEYYYNL		0		0	8165.13	4111.13		11486	11632.8		6059.84	4116.53	8032.66
MEG-4.2	30	52	DIEPRIQKEYYYNLH		0		8510.47	12366.1	9157.26		7343.29	8955.9		0	0	10950.1
MEG-4.2	30	53	IEPRIQKEYYYNLHE		0		13804.1	20574.5	27432.9		23813.8	26046.7		14181.8	23940.9	10979.2
MEG-4.2	30	54	EPRIQKEYYYNLHEN		0		5280.93	12731.7	18437		25261.3	26564.4		7431.28	13734.7	23323
MEG-4.2	30	55	PRIQKEYYYNLHENN		0		4884.83	9741.3	18271.7		22379	24513.7		5933.33	12908.6	13695.9
MEG-4.2	30	56	RIQKEYYYNLHENNS		0		0	0	10390.8		10602.1	15928.3		0	7230.28	8024.29
MEG-4.2	30	57	IQKEYYYNLHENNSQ		0		0	4603.98	10927.9		6682.68	7106.96		0	5058.46	0
MEG-4.2	30	58	QKEYYYNLHENNSQA		0		0	0	0		0	0		0	0	4383.02
MEG-4.2	30	59	KEYYYNLHENNSQAN		0		0	0	0		0	5170.39		0	0	0
MEG-4.2	30	60	EYYYNLHENNSQANH		0		4986.91	15647.5	17153.8		15681.6	18390.4		6624.82	9036.05	0
MEG-4.2	30	61	YYYNLHENNSQANHN		0		0	5548.49	5170.69		11478.8	14597.9		0	0	11354.8
MEG-4.2	30	62	YYNLHENNSQANHNK		0		0	0	17187		0	0		0	0	4473.59
MEG-4.2	30	63	YNLHENNSQANHNKF		0		0	0	9892.11		0	0		0	0	0
MEG-4.2	30	64	NLHENNSQANHNKFH		0		0	0	6015.92		0	0		0	0	0
MEG-4.2	30	65	LHENNSQANHNKFHE		0		10644.2	5136.04	5650.97		5603.37	0		0	0	0
MEG-4.2	30	66	HENNSQANHNKFHEM		0		0	0	0		0	0		0	0	5512.92
MEG-4.2	30	67	ENNSQANHNKFHEMP		0		0	0	0		0	0		0	0	0
MEG-4.2	32	2	NNSQANHNKFHEMPE		0		0	0	6012.07		0	0		0	0	0
MEG-4.2	32	3	NSQANHNKFHEMPEY		6542.19		12522.1	9585.66	16151.3		14537.7	13057.3		16338.1	5287.76	7937.8
MEG-4.2	32	4	SQANHNKFHEMPEYD		9520.95		11405.6	0	0		14590.1	24582.6		23422.1	8461.94	21949.3
MEG-4.2	32	5	QANHNKFHEMPEYDD		11257.9		12264.6	4767.96	30783.3		22324.1	28223.1		24590.5	12534.3	22650.1
MEG-4.2	32	6	ANHNKFHEMPEYDDQ		11811.9		13650.5	8149.84	33505.2		21469.2	24701.5		26632.3	9232.57	17444.8
MEG-4.2	32	7	NHNKFHEMPEYDDQL		11816.5		14732	16601.3	40909.4		25413	30537		21140.6	12124.1	19733.9
MEG-4.2	32	8	HNKFHEMPEYDDQLP		14110.9		11371.1	15090.8	39537.3		26057.5	23556.2		15103.7	12982.7	30443.7
MEG-4.2	32	9	NKFHEMPEYDDQLPD		9392.14		14347.6	11742.8	31451		26979.8	29162.3		21451.5	14045.3	26202.8
MEG-4.2	32	10	KFHEMPEYDDQLPDF		12185.3		28991.6	18937.9	32218.7		28666.2	31468.2		31806.3	17006	17522.7
MEG-4.2	32	11	FHEMPEYDDQLPDFP		22620.4		28901.4	24468	39760.2		29632.6	31550.7		33028.8	20389.2	26107
MEG-4.2	32	12	HEMPEYDDQLPDFPH		15803.5		30438	31477.3	42538.4		28364.9	31120.6		32452.8	19772.2	24138.7
MEG-4.2	32	13	EMPEYDDQLPDFPHK		0		4433.54	6427	26097.4		0	17428.5		4765.46	0	27234.5
MEG-4.2	32	14	MPEYDDQLPDFPHKQ		6809.85		6648.9	9809.22	19109.4		13062	26586.8		8180.13	0	0
MEG-4.2	32	15	PEYDDQLPDFPHKQL		10129.8		23430.5	32258.8	32986.6		24519.4	30117.3		33223.1	8477.17	7457.42
MEG-4.2	32	16	EYDDQLPDFPHKQLE		6722.83		16422.7	23008.6	33771.6		19151.5	29043		11310	6501.03	16940
MEG-4.2	32	17	YDDQLPDFPHKQLEE		6026.47		8254.82	0	12849.6		22458.9	29037.1		6441.53	5246.25	7790.29
MEG-4.2	32	18	DDQLPDFPHKQLEEE		0		0	0	0		18606.2	29025.8		0	6319.39	8268.73
MEG-4.2	32	19	DQLPDFPHKQLEEEQ		0		5148.24	0	0		20240.8	28712.1		4153.37	0	4252.97
MEG-4.2	32	20	QLPDFPHKQLEEEQN		4408.57		6511.69	0	0		25366.1	29518.5		6050.78	5503.12	0
MEG-4.2	32	21	LPDFPHKQLEEEQNP		0		8895.47	4533.83	0		24520.2	28796.2		5271.36	4886.81	6568.45
MEG-4.2	32	22	PDFPHKQLEEEQNPF		10010.4		19948	24400	16040		28324.1	30229		33801.7	14096.7	6595.09
MEG-4.2	32	23	DFPHKQLEEEQNPFH		7733.43		14157.8	22971.8	11143.7		27652.9	31073		17148.8	10281.2	16498.6
MEG-4.2	32	24	FPHKQLEEEQNPFHK		0		0	0	16874.4		5046.8	11794.1		0	0	11091.5
MEG-4.2	32	25	PHKQLEEEQNPFHKL		0		0	0	6924.45		0	6716.07		0	0	0
MEG-4.2	32	26	HKQLEEEQNPFHKLS		0		0	0	0		0	0		0	0	0
MEG-4.2	32	27	KQLEEEQNPFHKLSE		0		0	0	0		0	6273.55		0	0	0
MEG-4.2	32	28	QLEEEQNPFHKLSEV		0		0	0	0		0	8685.51		0	0	0
MEG-4.2	32	29	LEEEQNPFHKLSEVL		0		0	0	0		0	7469.82		0	0	0
MEG-4.2	32	30	EEEQNPFHKLSEVLN		0		0	0	0		0	0		0	0	0
MEG-4.2	32	31	EEQNPFHKLSEVLNS		0		0	0	0		0	0		0	0	0
MEG-4.2	32	32	EQNPFHKLSEVLNSG		0		0	0	0		0	0		0	0	0
MEG-4.2	32	33	QNPFHKLSEVLNSGS		0		0	0	0		0	0		0	0	0
MEG-4.2	32	34	NPFHKLSEVLNSGSV		0		0	0	0		0	0		0	0	0
MEG-4.2	32	35	PFHKLSEVLNSGSVV		0		0	0	0		0	0		0	0	0
MEG-4.2	32	36	FHKLSEVLNSGSVVP		0		0	0	0		0	0		0	0	0
MEG-4.2	32	37	HKLSEVLNSGSVVPL		0		0	0	0		0	0		0	0	0
MEG-4.2	32	38	KLSEVLNSGSVVPLW		0		0	0	0		0	0		0	0	0
MEG-4.2	32	39	LSEVLNSGSVVPLWL		0		0	6306.3	0		0	0		0	0	0
MEG-4.2	32	40	SEVLNSGSVVPLWLV		0		0	0	0		0	0		0	0	5329.86
MEG-4.2	32	41	EVLNSGSVVPLWLVN		0		0	0	0		0	0		0	0	0
MEG-4.2	32	42	VLNSGSVVPLWLVNP		0		0	0	0		0	0		0	0	0
MEG-4.2	32	43	LNSGSVVPLWLVNPI		0		0	0	0		0	0		0	0	0
MEG-4.2	32	44	NSGSVVPLWLVNPIY		0		0	8602.65	7791.7		0	4739.8		0	0	0
MEG-4.2	32	45	SGSVVPLWLVNPIYY		0		0	10437.9	10852.5		0	4366.12		4004.98	0	8431.74
MEG-4.2	32	46	GSVVPLWLVNPIYYV		0		0	0	0		0	0		0	0	12866.1
MEG-4.2	32	47	SVVPLWLVNPIYYVL		0		0	0	0		0	0		0	0	5552.18
MEG-4.2	32	48	VVPLWLVNPIYYVLE		0		0	0	0		0	10409.6		0	0	0
MEG-4.2	32	49	VPLWLVNPIYYVLEL		0		0	0	0		0	15686.4		0	0	0
MEG-4.2	32	50	PLWLVNPIYYVLELF		0		0	5268.1	4145.82		15088.1	24005.8		0	0	0
MEG-4.2	32	51	LWLVNPIYYVLELFP		0		0	9591.05	4186.75		17506.8	23855.8		0	0	0
MEG-4.2	32	52	WLVNPIYYVLELFPR		0		6934.96	19173.5	37143.4		18145.2	19660.8		7934.3	5426.72	0
MEG-4.2	32	53	LVNPIYYVLELFPRA		0		0	4262.54	0		6079.38	11130.1		0	0	10046.1
MEG-4.2	32	54	VNPIYYVLELFPRAI		0		0	4591.03	0		6114.84	11253.6		0	0	0
MEG-4.2	32	55	NPIYYVLELFPRAIS		0		0	0	0		0	14427.6		0	0	0
MEG-4.2	32	56	PIYYVLELFPRAISY		0		0	18332.5	15001.9		0	14708.4		4190.27	0	0
MEG-4.2	32	57	IYYVLELFPRAISYY		0		0	18301.5	21381.5		12763.2	20729.9		6837.6	5146.54	15760.1
MEG-4.2	32	58	YYVLELFPRAISYYF		0		0	13369.4	17641.4		20313.2	27504.3		7273.9	0	25039.3
MEG-4.2	32	59	YVLELFPRAISYYFN		0		4205.1	19532.4	17126.7		24779.3	26151.1		11767.8	0	22023.6
MEG-4.2	32	60	VLELFPRAISYYFNG		0		0	0	0		0	5974.48		0	0	23300.8
MEG-4.2	32	61	LELFPRAISYYFNGS		0		0	0	0		0	0		0	0	0
MEG-4.2	32	62	ELFPRAISYYFNGSG		0		0	0	0		0	0		0	0	0
MEG-4.2	32	63	LFPRAISYYFNGSGS		0		0	0	0		0	0		0	0	0
MEG-4.2	32	64	FPRAISYYFNGSGSG		0		0	0	0		0	0		0	0	0
MEG-4.2	32	65	PRAISYYFNGSGSGS		0		0	0	0		0	0		0	0	0
MEG-4.2	32	66	RAISYYFNGSGSGSG		0		0	0	0		0	0		0	0	0
MEG-4.2	32	67	AISYYFNGSGSGSGQ		0		0	0	0		0	0		0	0	0
MEG-4.2	34	2	ISYYFNGSGSGSGQR		0		0	0	29786.3		0	0		0	0	0
MEG-4.2	34	3	SYYFNGSGSGSGQRD		0		0	0	0		4602.64	0		0	0	0
MEG-4.2	34	4	YYFNGSGSGSGQRDP		0		0	0	0		0	4897.03		0	0	0
					176903		375137	556097	845805		845706	1.11017e+06		498820	295787	608319
MEG-15	34	5	YFNGSGSGSGQRDPP		0		0	0	6164.66		0	0		0	0	0
MEG-15	34	6	FNGSGSGSGQRDPPR		0		0	0	43692.4		7985.98	5325.85		0	0	0
MEG-15	34	7	NGSGSGSGQRDPPRT		0		0	0	19791.6		0	0		0	0	0
MEG-15	34	8	GSGSGSGQRDPPRTN		0		0	0	12567.4		0	0		0	0	0
MEG-15	34	9	SGSGSGQRDPPRTNN		0		0	0	0		0	0		0	0	0
MEG-15	34	10	GSGSGQRDPPRTNNT		0		0	0	0		0	0		0	0	0
MEG-15	34	11	SGSGQRDPPRTNNTI		0		0	0	0		0	0		0	0	0
MEG-15	34	12	GSGQRDPPRTNNTIT		0		0	0	0		0	0		0	0	0
MEG-15	34	13	SGQRDPPRTNNTITH		0		0	0	0		0	0		0	0	0
MEG-15	34	14	GQRDPPRTNNTITHT		0		0	0	0		0	0		0	0	0
MEG-15	34	15	QRDPPRTNNTITHTT		0		0	0	0		0	0		0	0	0
MEG-15	34	16	RDPPRTNNTITHTTN		0		0	0	0		0	0		0	0	0
MEG-15	34	17	DPPRTNNTITHTTNH		0		0	0	0		0	0		0	0	0
MEG-15	34	18	PPRTNNTITHTTNHY		0		0	4352.76	0		0	4275.64		0	0	0
MEG-15	34	19	PRTNNTITHTTNHYV		0		0	0	0		0	0		0	0	0
MEG-15	34	20	RTNNTITHTTNHYVG		0		0	0	0		0	0		0	0	0
MEG-15	34	21	TNNTITHTTNHYVGK		0		0	0	9970.54		0	0		0	0	0
MEG-15	34	22	NNTITHTTNHYVGKL		0		0	0	0		0	0		0	0	0
MEG-15	34	23	NTITHTTNHYVGKLS		0		0	0	0		0	0		0	0	0
MEG-15	34	24	TITHTTNHYVGKLSH		0		0	0	0		0	0		0	0	0
MEG-15	34	25	ITHTTNHYVGKLSHH		0		0	0	6186.34		0	5232.69		0	0	0
MEG-15	34	26	THTTNHYVGKLSHHN		0		0	0	0		0	0		0	0	0
MEG-15	34	27	HTTNHYVGKLSHHNT		0		0	0	0		0	0		0	0	0
MEG-15	34	28	TTNHYVGKLSHHNTV		0		0	0	0		0	0		0	0	0
MEG-15	34	29	TNHYVGKLSHHNTVP		0		0	0	0		0	0		0	0	0
MEG-15	34	30	NHYVGKLSHHNTVPA		0		0	0	0		0	0		0	0	0
MEG-15	34	31	HYVGKLSHHNTVPAK		0		0	0	7839.11		0	0		0	0	0
MEG-15	34	32	YVGKLSHHNTVPAKT		0		0	0	0		0	0		0	0	15740.3
MEG-15	34	33	VGKLSHHNTVPAKTT		0		0	0	0		0	0		0	0	4114.9
MEG-15	34	34	GKLSHHNTVPAKTTR		0		0	0	31702.1		0	0		0	0	8546.34
MEG-15	34	35	KLSHHNTVPAKTTRK		0		0	0	47493.3		0	0		0	14052.7	20138.8
MEG-15	34	36	LSHHNTVPAKTTRKS		0		0	0	5057.07		0	0		0	9249.01	44122.4
MEG-15	34	37	SHHNTVPAKTTRKSQ		0		0	0	0		0	0		0	0	35643.7
MEG-15	34	38	HHNTVPAKTTRKSQH		0		0	0	0		0	0		0	0	19057
MEG-15	34	39	HNTVPAKTTRKSQHT		0		0	0	0		0	0		0	0	18199.2
MEG-15	34	40	NTVPAKTTRKSQHTT		0		0	0	0		0	0		0	0	16455.9
MEG-15	34	41	TVPAKTTRKSQHTTA		0		0	0	0		0	0		0	0	4587.2
MEG-15	34	42	VPAKTTRKSQHTTAT		0		0	0	0		0	0		0	0	0
MEG-15	34	43	PAKTTRKSQHTTATA		0		0	0	0		0	0		0	0	4535.83
MEG-15	34	44	AKTTRKSQHTTATAR		0		0	0	20327.6		0	0		0	0	0
MEG-15	34	45	KTTRKSQHTTATARH		0		0	0	14827.4		0	0		0	0	0
MEG-15	34	46	TTRKSQHTTATARHH		0		0	0	6280.25		0	4140.43		0	0	0
MEG-15	34	47	TRKSQHTTATARHHN		0		0	0	0		0	0		0	0	0
MEG-15	34	48	RKSQHTTATARHHNT		0		0	0	0		0	0		0	0	0
MEG-15	34	49	KSQHTTATARHHNTL		0		0	0	0		0	0		0	0	0
MEG-15	34	50	SQHTTATARHHNTLK		0		0	0	26704.2		0	0		0	0	0
MEG-15	34	51	QHTTATARHHNTLKT		0		0	0	0		0	0		0	0	0
MEG-15	34	52	HTTATARHHNTLKTT		0		0	0	21621.8		0	0		0	0	0
MEG-15	34	53	TTATARHHNTLKTTL		0		0	0	0		0	0		0	0	0
MEG-15	34	54	TATARHHNTLKTTLS		0		0	0	0		0	0		0	0	0
MEG-15	34	55	ATARHHNTLKTTLSH		0		0	0	0		0	0		0	0	0
MEG-15	34	56	TARHHNTLKTTLSHH		0		0	0	12384.3		0	0		0	0	0
MEG-15	34	57	ARHHNTLKTTLSHHN		0		0	0	5988.17		0	0		0	0	0
MEG-15	34	58	RHHNTLKTTLSHHNT		0		0	0	0		0	0		0	0	0
MEG-15	34	59	HHNTLKTTLSHHNTV		0		0	0	0		0	0		0	0	0
MEG-15	34	60	HNTLKTTLSHHNTVP		0		0	0	0		0	0		0	0	0
MEG-15	34	61	NTLKTTLSHHNTVPA		0		0	0	0		0	0		0	0	0
MEG-15	34	62	TLKTTLSHHNTVPAK		0		0	0	6182.26		0	0		0	0	0
MEG-15	34	63	LKTTLSHHNTVPAKT		0		0	0	0		0	0		0	0	7939.84
MEG-15	34	64	KTTLSHHNTVPAKTT		0		0	0	0		0	0		0	0	4980.94
MEG-15	34	65	TTLSHHNTVPAKTTR		0		0	0	18531.1		0	0		0	0	4610.03
MEG-15	34	66	TLSHHNTVPAKTTRK		0		0	0	33835.6		0	0		0	21183.8	0
MEG-15	34	67	LSHHNTVPAKTTRKS		0		0	0	7008.27		0	0		0	9946.54	39966.9
MEG-15	36	2	SHHNTVPAKTTRKSQ		0		0	0	6553.21		0	0		0	0	0
MEG-15	36	3	HHNTVPAKTTRKSQH		0		0	0	0		0	0		0	0	27860.6
MEG-15	36	4	HNTVPAKTTRKSQHP		0		0	0	0		0	0		0	0	32899.6
MEG-15	36	5	NTVPAKTTRKSQHPN		0		0	0	0		0	0		0	0	22067.5
MEG-15	36	6	TVPAKTTRKSQHPNT		0		0	0	0		0	0		0	0	4031.26
MEG-15	36	7	VPAKTTRKSQHPNTT		0		0	0	0		0	0		0	0	0
MEG-15	36	8	PAKTTRKSQHPNTTP		0		0	0	0		0	0		0	0	0
MEG-15	36	9	AKTTRKSQHPNTTPS		0		0	0	0		0	0		0	0	0
MEG-15	36	10	KTTRKSQHPNTTPSH		0		0	0	0		0	0		0	0	0
MEG-15	36	11	TTRKSQHPNTTPSHT		0		0	0	0		0	0		0	0	0
MEG-15	36	12	TRKSQHPNTTPSHTD		0		0	0	0		0	0		0	0	0
MEG-15	36	13	RKSQHPNTTPSHTDK		0		0	0	0		0	0		0	0	0
MEG-15	36	14	KSQHPNTTPSHTDKT		0		0	0	0		0	0		0	0	0
MEG-15	36	15	SQHPNTTPSHTDKTV		0		0	0	0		0	0		0	0	0
MEG-15	36	16	QHPNTTPSHTDKTVQ		0		0	0	0		0	0		0	0	0
MEG-15	36	17	HPNTTPSHTDKTVQK		0		0	0	5199.6		0	0		0	0	0
MEG-15	36	18	PNTTPSHTDKTVQKK		0		0	0	20088.9		0	0		0	0	0
MEG-15	36	19	NTTPSHTDKTVQKKC		0		0	0	0		0	0		0	0	33086.1
MEG-15	36	20	TTPSHTDKTVQKKCL		0		0	0	0		0	0		0	0	0
MEG-15	36	21	TPSHTDKTVQKKCLN		0		0	0	0		0	0		0	0	0
MEG-15	36	22	PSHTDKTVQKKCLNK		0		0	0	25766.8		0	0		0	0	0
MEG-15	36	23	SHTDKTVQKKCLNKM		0		0	0	10140.9		0	0		0	0	0
MEG-15	36	24	HTDKTVQKKCLNKMT		0		0	0	0		0	0		0	0	0
MEG-15	36	25	TDKTVQKKCLNKMTP		0		0	0	0		0	0		0	0	0
MEG-15	36	26	DKTVQKKCLNKMTPQ		0		0	0	0		0	0		0	0	0
MEG-15	36	27	KTVQKKCLNKMTPQD		0		0	0	0		0	0		0	0	0
MEG-15	36	28	TVQKKCLNKMTPQDL		0		0	0	0		0	0		0	0	0
MEG-15	36	29	VQKKCLNKMTPQDLI		0		0	0	0		0	0		0	0	0
MEG-15	36	30	QKKCLNKMTPQDLIS		0		0	0	0		0	0		0	0	0
MEG-15	36	31	KKCLNKMTPQDLISL		0		0	0	0		0	0		0	0	0
MEG-15	36	32	KCLNKMTPQDLISLL		0		0	0	0		0	0		0	0	0
MEG-15	36	33	CLNKMTPQDLISLLF		0		0	0	0		0	5015.76		0	0	0
MEG-15	36	34	LNKMTPQDLISLLFS		0		0	0	0		0	0		0	0	0
MEG-15	36	35	NKMTPQDLISLLFSL		0		0	0	0		0	0		0	0	0
MEG-15	36	36	KMTPQDLISLLFSLI		0		0	0	0		0	0		0	0	0
MEG-15	36	37	MTPQDLISLLFSLIP		0		0	0	0		0	0		0	0	0
MEG-15	36	38	TPQDLISLLFSLIPQ		0		0	0	0		0	0		0	0	0
MEG-15	36	39	PQDLISLLFSLIPQI		0		0	7642.77	0		0	0		0	0	0
MEG-15	36	40	QDLISLLFSLIPQIK		0		0	0	4663.3		0	0		0	0	0
MEG-15	36	41	DLISLLFSLIPQIKT		0		0	0	0		0	0		0	0	0
MEG-15	36	42	LISLLFSLIPQIKTI		0		0	0	0		0	0		0	0	0
MEG-15	36	43	ISLLFSLIPQIKTIE		0		0	0	0		0	0		0	0	0
MEG-15	36	44	SLLFSLIPQIKTIEF		0		0	0	0		0	0		0	0	0
MEG-15	36	45	LLFSLIPQIKTIEFS		0		0	0	0		0	0		0	0	4909.33
MEG-15	36	46	LFSLIPQIKTIEFSQ		0		0	0	0		0	0		0	0	0
MEG-15	36	47	FSLIPQIKTIEFSQN		0		0	0	0		0	0		0	0	0
MEG-15	36	48	SLIPQIKTIEFSQNE		0		14193.7	0	0		8078.8	12036.1		11087.2	0	0
MEG-15	36	49	LIPQIKTIEFSQNEN		0		29127.4	15634.5	13594		28263.5	29008.5		24066.1	11947.9	0
MEG-15	36	50	IPQIKTIEFSQNENL		0		27803.9	13097	13655.1		25785	29498.3		35372.6	11602.5	19474.2
MEG-15	36	51	PQIKTIEFSQNENLL		0		9112.88	10679.7	5498.34		26752.9	26887		11323.5	5152.43	26784
MEG-15	36	52	QIKTIEFSQNENLLK		0		0	0	4880.01		0	0		0	0	8550.27
MEG-15	36	53	IKTIEFSQNENLLKL		0		0	0	0		7648.56	8727.23		0	0	0
MEG-15	36	54	KTIEFSQNENLLKLA		0		0	0	0		0	0		0	0	0
MEG-15	36	55	TIEFSQNENLLKLAT		0		0	0	0		0	0		0	0	0
MEG-15	36	56	IEFSQNENLLKLATI		0		0	0	0		0	0		0	0	0
MEG-15	36	57	EFSQNENLLKLATIL		0		0	0	0		0	0		0	0	0
MEG-15	36	58	FSQNENLLKLATILE		0		0	0	0		0	8018.44		0	0	0
MEG-15	36	59	SQNENLLKLATILEK		0		0	0	0		0	0		0	0	0
MEG-15	36	60	QNENLLKLATILEKI		0		0	0	0		0	0		0	0	0
MEG-15	36	61	NENLLKLATILEKIF		0		0	0	0		0	0		0	0	0
MEG-15	36	62	ENLLKLATILEKIFE		0		5974.63	0	0		0	0		0	0	0
MEG-15	36	63	NLLKLATILEKIFEQ		0		0	0	0		0	0		0	0	9441.21
MEG-15	36	64	LLKLATILEKIFEQQ		0		8623.29	0	4425.66		0	0		0	0	0
MEG-15	36	65	LKLATILEKIFEQQS		0		8575.96	0	0		0	0		0	0	0
MEG-15	36	66	KLATILEKIFEQQSR		0		0	0	23207.8		0	0		0	0	0
MEG-15	36	67	LATILEKIFEQQSRV		0		8514.54	0	0		0	0		0	0	0
MEG-15	38	2	ATILEKIFEQQSRVE		0		5642.73	0	0		0	0		0	0	0
MEG-15	38	3	TILEKIFEQQSRVEH		0		5594.79	4890.7	7139.39		0	4449.98		0	0	5213.74
MEG-15	38	4	ILEKIFEQQSRVEHS		0		0	0	0		0	0		0	0	7179.39
MEG-15	38	5	LEKIFEQQSRVEHSS		0		0	0	0		0	0		0	0	0
MEG-15	38	6	EKIFEQQSRVEHSSP		0		0	0	7064.86		0	0		0	0	0
MEG-15	38	7	KIFEQQSRVEHSSPT		0		0	0	0		0	0		0	0	0
MEG-15	38	8	IFEQQSRVEHSSPTK		0		0	0	0		0	0		0	0	0
MEG-15	38	9	FEQQSRVEHSSPTKT		0		0	0	0		0	0		0	0	18843.6
MEG-15	38	10	EQQSRVEHSSPTKTP		0		0	0	0		0	0		0	0	15516.8
MEG-15	38	11	QQSRVEHSSPTKTPA		0		0	0	0		0	0		0	0	10744.2
MEG-15	38	12	QSRVEHSSPTKTPAN		0		0	0	0		0	0		0	0	14579.3
MEG-15	38	13	SRVEHSSPTKTPANK		0		0	0	8492.57		0	0		0	0	10872.8
MEG-15	38	14	RVEHSSPTKTPANKI		0		0	0	0		0	0		0	0	25890.4
MEG-15	38	15	VEHSSPTKTPANKIF		0		0	0	0		0	0		0	0	14445.6
MEG-15	38	16	EHSSPTKTPANKIFH		0		0	0	0		0	0		0	0	7084.22
MEG-15	38	17	HSSPTKTPANKIFHG		0		0	0	0		0	0		0	0	6140.39
MEG-15	38	18	SSPTKTPANKIFHGS		0		0	0	0		0	0		0	0	0
MEG-15	38	19	SPTKTPANKIFHGSG		0		0	0	0		0	0		0	0	0
MEG-15	38	20	PTKTPANKIFHGSGS		0		0	0	0		0	0		0	0	0
MEG-15	38	21	TKTPANKIFHGSGSG		0		0	0	0		0	0		0	0	0
MEG-15	38	22	KTPANKIFHGSGSGS		0		0	0	0		0	0		0	0	0
MEG-15	38	23	TPANKIFHGSGSGSG		0		0	0	0		0	0		0	0	0
MEG-15	38	24	PANKIFHGSGSGSGG		0		0	0	0		0	0		0	0	0
MEG-15	38	25	ANKIFHGSGSGSGGT		0		0	0	0		0	0		0	0	0
MEG-15	38	26	NKIFHGSGSGSGGTV		0		0	0	0		0	0		0	0	0
MEG-15	38	27	KIFHGSGSGSGGTVS		0		0	0	0		0	0		0	0	0
					0		123164	56297.4	524526		104515	142616		81849.4	83134.9	574254
MEG-8.2	38	28	IFHGSGSGSGGTVSK		0		0	0	4971.78		0	0		0	0	0
MEG-8.2	38	29	FHGSGSGSGGTVSKP		0		0	0	0		0	0		0	0	0
MEG-8.2	38	30	HGSGSGSGGTVSKPT		0		0	0	0		0	0		0	0	0
MEG-8.2	38	31	GSGSGSGGTVSKPTA		0		0	0	0		0	0		0	0	0
MEG-8.2	38	32	SGSGSGGTVSKPTAT		0		0	0	0		0	0		0	0	0
MEG-8.2	38	33	GSGSGGTVSKPTATV		0		0	0	0		0	0		0	0	0
MEG-8.2	38	34	SGSGGTVSKPTATVK		0		0	0	9850.53		0	0		0	0	0
MEG-8.2	38	35	GSGGTVSKPTATVKP		0		0	0	5521.97		0	0		0	0	0
MEG-8.2	38	36	SGGTVSKPTATVKPQ		0		0	0	4873.44		0	0		0	0	0
MEG-8.2	38	37	GGTVSKPTATVKPQP		0		0	0	0		0	0		0	0	0
MEG-8.2	38	38	GTVSKPTATVKPQPV		0		0	0	7821.74		0	0		0	0	0
MEG-8.2	38	39	TVSKPTATVKPQPVN		0		0	0	0		0	0		0	0	0
MEG-8.2	38	40	VSKPTATVKPQPVNK		0		6822.87	0	26432.5		0	0		0	8912.64	0
MEG-8.2	38	41	SKPTATVKPQPVNKM		0		4080.43	0	8147.19		0	0		0	4512.91	17930.6
MEG-8.2	38	42	KPTATVKPQPVNKMN		0		0	0	0		0	0		0	0	0
MEG-8.2	38	43	PTATVKPQPVNKMNT		0		0	0	0		0	0		0	0	9189.71
MEG-8.2	38	44	TATVKPQPVNKMNTT		0		0	0	0		0	0		0	0	0
MEG-8.2	38	45	ATVKPQPVNKMNTTP		0		0	0	0		0	0		0	0	0
MEG-8.2	38	46	TVKPQPVNKMNTTPV		0		0	0	0		0	0		0	0	0
MEG-8.2	38	47	VKPQPVNKMNTTPVH		0		0	0	0		0	0		0	0	0
MEG-8.2	38	48	KPQPVNKMNTTPVHQ		0		0	0	0		0	0		0	0	0
MEG-8.2	38	49	PQPVNKMNTTPVHQE		0		0	0	0		0	0		0	0	0
MEG-8.2	38	50	QPVNKMNTTPVHQEE		0		0	0	0		0	0		0	0	0
MEG-8.2	38	51	PVNKMNTTPVHQEEP		0		0	0	0		0	0		0	0	0
MEG-8.2	38	52	VNKMNTTPVHQEEPS		0		0	0	0		0	0		0	0	0
MEG-8.2	38	53	NKMNTTPVHQEEPSF		0		0	0	0		11560.5	14939.8		0	0	0
MEG-8.2	38	54	KMNTTPVHQEEPSFW		5379.15		4632.38	8046.51	6186.21		21451.4	25317.8		8155.2	5128.22	5313.6
MEG-8.2	38	55	MNTTPVHQEEPSFWR		4319.9		5644.75	14131	19421.4		22979.9	27143.9		8747.54	6019.79	12104.4
MEG-8.2	38	56	NTTPVHQEEPSFWRR		0		6998.85	10445.9	34497.6		25056.1	23316.9		6387.15	6682.28	9836.46
MEG-8.2	38	57	TTPVHQEEPSFWRRM		0		4441.58	5695.31	6651.41		21064.4	22016		6184.86	0	11121.2
MEG-8.2	38	58	TPVHQEEPSFWRRMW		6220.03		11685.6	17543.7	21374.3		27224.2	29832.7		18306.2	9685.89	7528.4
MEG-8.2	38	59	PVHQEEPSFWRRMWN		7732.16		7183.61	13306.3	15076.8		23383.9	25933.3		16615	11141.5	24345
MEG-8.2	38	60	VHQEEPSFWRRMWNS		4317.28		0	0	4982.41		4417.99	6552.6		0	0	23675.7
MEG-8.2	38	61	HQEEPSFWRRMWNSF		7244.52		7660.05	16111.1	23887.5		22629.6	25853.6		13972	7200.17	6205.72
MEG-8.2	38	62	QEEPSFWRRMWNSFT		0		0	0	0		4883.23	8484.36		0	0	24303.3
MEG-8.2	38	63	EEPSFWRRMWNSFTS		0		0	0	0		0	0		0	0	0
MEG-8.2	38	64	EPSFWRRMWNSFTSM		0		0	0	0		0	0		0	0	0
MEG-8.2	38	65	PSFWRRMWNSFTSMF		0		0	0	8161.56		23239.5	24811.2		0	0	0
MEG-8.2	38	66	SFWRRMWNSFTSMFG		0		0	0	0		8963.13	11215.6		0	0	9118.56
MEG-8.2	38	67	FWRRMWNSFTSMFGS		0		0	0	0		0	0		0	0	0
MEG-8.2	40	2	WRRMWNSFTSMFGSS		0		0	0	0		0	0		0	0	0
MEG-8.2	40	3	RRMWNSFTSMFGSSD		0		0	0	5553.73		0	0		0	0	0
MEG-8.2	40	4	RMWNSFTSMFGSSDS		0		0	0	0		0	0		0	0	0
MEG-8.2	40	5	MWNSFTSMFGSSDSS		0		0	0	0		0	0		0	0	0
MEG-8.2	40	6	WNSFTSMFGSSDSSS		0		0	0	11652.1		0	0		0	0	0
MEG-8.2	40	7	NSFTSMFGSSDSSSG		0		0	0	8380.39		0	0		0	0	0
MEG-8.2	40	8	SFTSMFGSSDSSSGT		0		0	0	0		0	0		0	0	0
MEG-8.2	40	9	FTSMFGSSDSSSGTN		0		0	0	0		0	0		0	0	0
MEG-8.2	40	10	TSMFGSSDSSSGTNN		0		0	0	0		0	0		0	0	0
MEG-8.2	40	11	SMFGSSDSSSGTNNK		0		0	0	11065.1		0	0		0	0	0
MEG-8.2	40	12	MFGSSDSSSGTNNKD		0		0	0	26902.4		0	10684.6		0	0	0
MEG-8.2	40	13	FGSSDSSSGTNNKDT		0		0	0	7752.65		0	12422.8		0	0	0
MEG-8.2	40	14	GSSDSSSGTNNKDTK		0		0	0	0		0	0		0	0	0
MEG-8.2	40	15	SSDSSSGTNNKDTKS		0		0	0	0		0	10832.9		0	0	0
MEG-8.2	40	16	SDSSSGTNNKDTKSP		0		0	0	0		0	0		0	0	0
MEG-8.2	40	17	DSSSGTNNKDTKSPN		0		0	0	0		0	0		0	0	0
MEG-8.2	40	18	SSSGTNNKDTKSPNP		0		0	0	0		0	0		0	0	0
MEG-8.2	40	19	SSGTNNKDTKSPNPN		0		0	0	0		0	0		0	0	0
MEG-8.2	40	20	SGTNNKDTKSPNPNT		0		0	0	0		0	0		0	0	0
MEG-8.2	40	21	GTNNKDTKSPNPNTT		0		0	0	0		0	0		0	0	0
MEG-8.2	40	22	TNNKDTKSPNPNTTE		0		0	0	0		0	0		0	0	0
MEG-8.2	40	23	NNKDTKSPNPNTTEA		0		0	0	0		0	0		0	0	0
MEG-8.2	40	24	NKDTKSPNPNTTEAK		0		0	0	0		0	0		0	0	0
MEG-8.2	40	25	KDTKSPNPNTTEAKS		0		0	0	0		0	0		0	0	0
MEG-8.2	40	26	DTKSPNPNTTEAKSL		0		0	0	0		0	0		0	0	0
MEG-8.2	40	27	TKSPNPNTTEAKSLS		0		0	0	0		0	0		0	0	0
MEG-8.2	40	28	KSPNPNTTEAKSLSL		0		0	0	0		0	0		0	0	0
MEG-8.2	40	29	SPNPNTTEAKSLSLK		0		0	0	0		0	0		0	0	0
MEG-8.2	40	30	PNPNTTEAKSLSLKE		0		0	0	0		0	0		0	0	0
MEG-8.2	40	31	NPNTTEAKSLSLKER		0		0	0	12408.7		0	0		0	0	0
MEG-8.2	40	32	PNTTEAKSLSLKERI		0		4235.01	0	8565.99		0	0		5295.52	31822.8	0
MEG-8.2	40	33	NTTEAKSLSLKERIM		0		0	4466.81	0		0	0		4322.8	26555.3	36221.5
MEG-8.2	40	34	TTEAKSLSLKERIMN		0		0	0	0		0	0		0	8076.95	28748.8
MEG-8.2	40	35	TEAKSLSLKERIMNK		0		0	0	12246.4		0	0		0	8652.7	22519.7
MEG-8.2	40	36	EAKSLSLKERIMNKF		0		0	0	9862.13		0	0		0	8823.8	32351.8
MEG-8.2	40	37	AKSLSLKERIMNKFN		0		0	0	0		0	0		0	0	19665
MEG-8.2	40	38	KSLSLKERIMNKFNS		0		0	0	4628.14		0	0		0	0	6060.01
MEG-8.2	40	39	SLSLKERIMNKFNSI		0		0	0	0		0	0		0	0	0
MEG-8.2	40	40	LSLKERIMNKFNSIF		0		0	0	0		0	0		0	0	0
MEG-8.2	40	41	SLKERIMNKFNSIFG		0		0	0	0		0	0		0	0	0
MEG-8.2	40	42	LKERIMNKFNSIFGE		0		0	0	13741.6		0	0		0	0	0
MEG-8.2	40	43	KERIMNKFNSIFGEE		0		0	0	0		5796.96	7162.56		0	0	0
MEG-8.2	40	44	ERIMNKFNSIFGEEE		0		4356.39	0	0		19000.5	25683.3		4072.16	6960.63	0
MEG-8.2	40	45	RIMNKFNSIFGEEEY		9289.32		11896.7	6354.26	17101		28077.2	29052.8		27290.2	16577.6	6991.56
MEG-8.2	40	46	IMNKFNSIFGEEEYN		5972.52		10215.8	6177.53	15659.2		27440	29733.7		16773.1	11539.5	17084.2
MEG-8.2	40	47	MNKFNSIFGEEEYNP		7020.68		11381.2	10181.4	21714.2		29207.6	31018.2		19686.3	8011.54	12041
MEG-8.2	40	48	NKFNSIFGEEEYNPP		9239.78		10058.7	17048.5	15236.7		28576.8	30705.3		14485	7545.51	16095.5
MEG-8.2	40	49	KFNSIFGEEEYNPPK		0		0	14904.8	7983.04		6034.17	4802.92		0	4280.32	14582.8
MEG-8.2	40	50	FNSIFGEEEYNPPKD		9956.79		35270.7	40509.1	17631.5		23282.7	20760		8609.12	8805.06	5892.34
MEG-8.2	40	51	NSIFGEEEYNPPKDS		0		29243.1	35977.7	8115.25		14246.9	12364.2		0	4238.37	14319.4
MEG-8.2	40	52	SIFGEEEYNPPKDSD		0		15774.6	23871.4	9781.65		17133.3	18635.5		5748.04	5822.47	9061.98
MEG-8.2	40	53	IFGEEEYNPPKDSDF		5989.57		32908.1	40434.2	21181.2		25624.1	27765.7		15823.1	13271.8	18546.2
MEG-8.2	40	54	FGEEEYNPPKDSDFT		5890.49		27702.1	33490.2	18406.8		22079	26492.6		15012.2	12688.1	20474.4
MEG-8.2	40	55	GEEEYNPPKDSDFTE		0		13837	21675.9	5676.57		12803.8	17421.2		7370.68	7616.53	17924.3
MEG-8.2	40	56	EEEYNPPKDSDFTER		0		15786.3	33640.8	29737.6		21951.4	20846.1		9559.79	12863.1	6753.85
MEG-8.2	40	57	EEYNPPKDSDFTERL		0		24433.8	40821.3	24361.6		18107.3	17767.2		7192.65	6952.74	15925.1
MEG-8.2	40	58	EYNPPKDSDFTERLW		0		27181.8	36195.1	22110.5		23556.9	27513.3		15390.2	9063.02	14501.2
MEG-8.2	40	59	YNPPKDSDFTERLWM		0		29400.8	32786	19792.9		26792.3	25875.2		11588.3	6084.7	26978.8
MEG-8.2	40	60	NPPKDSDFTERLWML		0		14849	27399.8	10144.7		15939.5	16157.8		5216.77	4319.29	24981
MEG-8.2	40	61	PPKDSDFTERLWMLF		0		19546.2	34080.3	20208		20096.4	22935.8		8237.36	5574.33	13183
MEG-8.2	40	62	PKDSDFTERLWMLFK		0		7510.1	8145.38	13094.3		0	0		0	0	22621.1
MEG-8.2	40	63	KDSDFTERLWMLFKH		0		4704.39	12523.2	13885.4		0	0		0	0	0
MEG-8.2	40	64	DSDFTERLWMLFKHC		0		0	0	0		8358.59	5683.01		0	0	0
MEG-8.2	40	65	SDFTERLWMLFKHCF		0		0	0	0		18274.8	20649.6		4261.39	0	0
MEG-8.2	40	66	DFTERLWMLFKHCFL		0		0	0	0		5043.82	12463.5		0	0	8959.51
MEG-8.2	40	67	FTERLWMLFKHCFLN		0		0	0	0		0	0		0	0	0
MEG-8.2	42	2	TERLWMLFKHCFLNF		0		0	12484.5	23184.2		0	8977.06		0	0	0
MEG-8.2	42	3	ERLWMLFKHCFLNFK		0		0	0	46144		0	0		0	0	4583.93
MEG-8.2	42	4	RLWMLFKHCFLNFKN		0		0	0	26469.1		0	0		0	0	0
MEG-8.2	42	5	LWMLFKHCFLNFKNL		0		0	0	5227.54		0	0		0	0	0
MEG-8.2	42	6	WMLFKHCFLNFKNLA		0		0	0	9483.17		0	0		0	0	0
MEG-8.2	42	7	MLFKHCFLNFKNLAK		0		0	0	46461.6		0	0		0	0	0
MEG-8.2	42	8	LFKHCFLNFKNLAKI		0		0	0	41899.2		0	0		0	0	0
MEG-8.2	42	9	FKHCFLNFKNLAKIF		0		0	0	40756.4		0	0		0	0	0
MEG-8.2	42	10	KHCFLNFKNLAKIFS		0		0	0	36482.8		0	0		0	0	0
MEG-8.2	42	11	HCFLNFKNLAKIFST		0		0	0	9924.48		0	0		0	0	0
MEG-8.2	42	12	CFLNFKNLAKIFSTG		0		0	0	0		0	0		0	0	0
MEG-8.2	42	13	FLNFKNLAKIFSTGS		0		0	0	0		0	0		0	0	0
MEG-8.2	42	14	LNFKNLAKIFSTGSG		0		0	0	0		0	0		0	0	0
MEG-8.2	42	15	NFKNLAKIFSTGSGS		0		0	0	0		0	0		0	0	0
MEG-8.2	42	16	FKNLAKIFSTGSGSG		0		0	0	0		0	0		0	0	0
MEG-8.2	42	17	KNLAKIFSTGSGSGS		0		0	0	0		0	0		0	0	0
MEG-8.2	42	18	NLAKIFSTGSGSGSG		0		0	0	0		0	0		0	0	0
MEG-8.2	42	19	LAKIFSTGSGSGSGS		0		0	0	0		0	0		0	0	0
MEG-8.2	42	20	AKIFSTGSGSGSGSP		0		0	0	0		0	0		0	0	0
MEG-8.2	42	21	KIFSTGSGSGSGSPL		0		0	0	0		0	0		0	0	0
					88572.2		409442	578448	938472		634278	739825		284303	295429	597741
MEG-8.2	42	22	IFSTGSGSGSGSPLD		0		0	0	0		25830.3	19278.5		0	0	0
MEG-4.1N	42	23	FSTGSGSGSGSPLDD		0		0	0	0		28059.8	26004.8		0	0	0
MEG-4.1N	42	24	STGSGSGSGSPLDDR		0		0	0	0		26231.2	21735.5		0	0	0
MEG-4.1N	42	25	TGSGSGSGSPLDDRF		0		13856.9	10506	12132.1		28403.5	29309.8		9881.73	0	0
MEG-4.1N	42	26	GSGSGSGSPLDDRFN		0		8196.43	9850.07	4495.36		28331.4	24389.5		8616.88	0	11266.9
MEG-4.1N	42	27	SGSGSGSPLDDRFND		5022.39		9139.34	8103.23	6468.81		27705.4	26472.4		8808.12	0	5332.37
MEG-4.1N	42	28	GSGSGSPLDDRFNDV		0		9261.88	13073.2	0		27212.2	28097.6		7557.2	0	10119
MEG-4.1N	42	29	SGSGSPLDDRFNDVN		0		4572.47	5620.87	0		22249.8	19875.8		0	0	6601
MEG-4.1N	42	30	GSGSPLDDRFNDVNT		0		0	0	0		8077.86	8828.1		0	0	0
MEG-4.1N	42	31	SGSPLDDRFNDVNTI		0		0	0	0		10355.3	7056.16		0	0	0
MEG-4.1N	42	32	GSPLDDRFNDVNTIN		0		0	0	0		10247.7	7798.48		0	0	0
MEG-4.1N	42	33	SPLDDRFNDVNTINK		0		0	0	0		0	0		0	0	0
MEG-4.1N	42	34	PLDDRFNDVNTINKK		0		0	0	8236.65		0	0		0	0	0
MEG-4.1N	42	35	LDDRFNDVNTINKKQ		0		0	0	0		0	0		0	0	0
MEG-4.1N	42	36	DDRFNDVNTINKKQF		0		0	0	0		0	0		0	8796.88	0
MEG-4.1N	42	37	DRFNDVNTINKKQFT		0		0	0	0		0	0		0	0	0
MEG-4.1N	42	38	RFNDVNTINKKQFTE		0		0	0	0		0	0		0	7225.32	0
MEG-4.1N	42	39	FNDVNTINKKQFTEE		0		0	0	0		0	0		0	4912.6	0
MEG-4.1N	42	40	NDVNTINKKQFTEEE		0		0	0	0		0	7524.68		0	6580.75	0
MEG-4.1N	42	41	DVNTINKKQFTEEEF		0		5282.45	0	0		24533.1	23063.1		5306.32	11650.4	0
MEG-4.1N	42	42	VNTINKKQFTEEEFS		0		4463.31	0	0		22132.9	23932.8		5465.01	20333.4	0
MEG-4.1N	42	43	NTINKKQFTEEEFSR		0		4868.53	0	18517.2		22996.1	22143.8		4883.57	11222.9	6288.1
MEG-4.1N	42	44	TINKKQFTEEEFSRL		0		0	7383.71	7690.24		20985	21811.7		0	8062.99	9947.09
MEG-4.1N	42	45	INKKQFTEEEFSRLI		0		0	8252.06	0		16090.9	21831.7		4759.19	0	7820.83
MEG-4.1N	42	46	NKKQFTEEEFSRLIN		0		0	5692.25	0		18569.8	16021.8		0	0	5287.69
MEG-4.1N	42	47	KKQFTEEEFSRLINS		0		0	0	0		4547.81	10961.5		0	0	0
MEG-4.1N	42	48	KQFTEEEFSRLINSM		0		0	0	0		10214.8	14051		0	0	0
MEG-4.1N	42	49	QFTEEEFSRLINSML		0		0	6916.26	0		14350.8	21172.8		6581.15	6536.78	0
MEG-4.1N	42	50	FTEEEFSRLINSMLK		0		0	0	16253.9		0	0		0	0	8251.46
MEG-4.1N	42	51	TEEEFSRLINSMLKK		0		0	0	9341.45		0	0		0	0	0
MEG-4.1N	42	52	EEEFSRLINSMLKKY		0		0	0	9097.86		0	0		0	0	0
MEG-4.1N	42	53	EEFSRLINSMLKKYE		0		0	0	4329.17		0	0		0	0	0
MEG-4.1N	42	54	EFSRLINSMLKKYED		0		0	0	5799.95		0	0		0	0	0
MEG-4.1N	42	55	FSRLINSMLKKYEDK		0		0	0	4593.95		0	0		0	0	7139.08
MEG-4.1N	42	56	SRLINSMLKKYEDKN		0		0	0	0		0	0		0	0	0
MEG-4.1N	42	57	RLINSMLKKYEDKNV		0		0	0	0		0	0		0	0	0
MEG-4.1N	42	58	LINSMLKKYEDKNVD		0		0	0	0		0	0		0	0	0
MEG-4.1N	42	59	INSMLKKYEDKNVDI		0		0	0	0		0	0		0	0	0
MEG-4.1N	42	60	NSMLKKYEDKNVDIR		0		0	0	8867.61		0	0		0	0	0
MEG-4.1N	42	61	SMLKKYEDKNVDIRI		0		0	0	0		0	0		0	0	7301.71
MEG-4.1N	42	62	MLKKYEDKNVDIRII		0		0	0	0		0	0		0	0	17756.5
MEG-4.1N	42	63	LKKYEDKNVDIRIIG		0		0	0	0		0	0		0	0	12138.2
MEG-4.1N	42	64	KKYEDKNVDIRIIGN		0		0	0	0		0	0		0	0	6811.54
MEG-4.1N	42	65	KYEDKNVDIRIIGNK		0		0	0	10963.9		0	0		0	0	0
MEG-4.1N	42	66	YEDKNVDIRIIGNKK		0		0	0	16676.2		0	0		0	0	0
MEG-4.1N	42	67	EDKNVDIRIIGNKKD		0		6143.59	0	0		0	0		0	0	0
MEG-4.1N	44	2	DKNVDIRIIGNKKDK		0		0	0	18981		0	0		0	0	0
MEG-4.1N	44	3	KNVDIRIIGNKKDKQ		0		0	0	25956		0	0		0	0	10924.2
MEG-4.1N	44	4	NVDIRIIGNKKDKQP		0		0	0	0		0	0		0	0	5586.96
MEG-4.1N	44	5	VDIRIIGNKKDKQPT		0		0	0	0		0	0		0	0	5061.39
MEG-4.1N	44	6	DIRIIGNKKDKQPTQ		0		0	0	0		0	0		0	0	4638.14
MEG-4.1N	44	7	IRIIGNKKDKQPTQK		0		0	0	31159.1		0	0		0	0	0
MEG-4.1N	44	8	RIIGNKKDKQPTQKG		0		0	0	22698.7		0	0		0	0	33149.3
MEG-4.1N	44	9	IIGNKKDKQPTQKGS		0		0	0	5663.94		0	0		0	0	22289.7
MEG-4.1N	44	10	IGNKKDKQPTQKGSG		0		0	0	0		0	0		0	0	16272.2
MEG-4.1N	44	11	GNKKDKQPTQKGSGS		0		0	0	0		0	0		0	0	4973.95
MEG-4.1N	44	12	NKKDKQPTQKGSGSG		0		0	0	0		0	0		0	0	5242.79
MEG-4.1N	44	13	KKDKQPTQKGSGSGS		0		0	0	0		0	0		0	0	0
MEG-4.1N	44	14	KDKQPTQKGSGSGSG		0		0	0	0		0	0		0	0	0
MEG-4.1N	44	15	DKQPTQKGSGSGSGK		0		0	0	0		0	0		0	0	0
MEG-4.1N	44	16	KQPTQKGSGSGSGKP		0		0	0	0		0	0		0	0	6275.92
MEG-4.1N	44	17	QPTQKGSGSGSGKPK		0		0	0	0		0	0		0	0	0
					5022.39		65784.9	75397.6	247923		397126	401361		61859.2	85322	236476
MEG-4.1N	44	18	PTQKGSGSGSGKPKS		0		0	0	0		0	0		0	0	31047
MEG-4.1C	44	19	TQKGSGSGSGKPKSI		0		0	0	0		0	0		0	0	11842.7
MEG-4.1C	44	20	QKGSGSGSGKPKSIA		0		0	0	0		0	0		0	0	5253.98
MEG-4.1C	44	21	KGSGSGSGKPKSIAD		0		0	0	0		0	0		0	0	0
MEG-4.1C	44	22	GSGSGSGKPKSIADI		0		0	0	0		0	0		0	0	0
MEG-4.1C	44	23	SGSGSGKPKSIADIF		0		0	0	0		0	0		0	0	0
MEG-4.1C	44	24	GSGSGKPKSIADIFL		0		0	0	0		0	0		0	0	0
MEG-4.1C	44	25	SGSGKPKSIADIFLI		0		0	0	0		0	0		0	0	0
MEG-4.1C	44	26	GSGKPKSIADIFLIN		0		0	0	0		0	0		0	0	0
MEG-4.1C	44	27	SGKPKSIADIFLINK		0		0	0	21895.7		0	0		0	0	0
MEG-4.1C	44	28	GKPKSIADIFLINKP		0		0	0	0		0	0		0	0	0
MEG-4.1C	44	29	KPKSIADIFLINKPK		0		0	0	21402.7		0	0		0	0	0
MEG-4.1C	44	30	PKSIADIFLINKPKV		0		0	0	4802.78		0	0		0	0	25482.9
MEG-4.1C	44	31	KSIADIFLINKPKVP		0		0	0	0		0	0		0	0	5406.85
MEG-4.1C	44	32	SIADIFLINKPKVPL		0		0	0	0		0	0		0	0	7386.65
MEG-4.1C	44	33	IADIFLINKPKVPLW		0		0	0	0		0	0		0	0	6661.5
MEG-4.1C	44	34	ADIFLINKPKVPLWI		0		0	0	0		0	0		0	0	0
MEG-4.1C	44	35	DIFLINKPKVPLWIV		0		0	0	0		0	0		0	0	0
MEG-4.1C	44	36	IFLINKPKVPLWIVN		0		0	0	0		0	0		0	0	0
MEG-4.1C	44	37	FLINKPKVPLWIVNP		0		0	0	0		0	0		0	0	0
MEG-4.1C	44	38	LINKPKVPLWIVNPL		0		0	0	0		0	0		0	0	0
MEG-4.1C	44	39	INKPKVPLWIVNPLY		0		0	4291.47	0		0	0		0	0	0
MEG-4.1C	44	40	NKPKVPLWIVNPLYY		0		0	10620.4	0		0	0		0	0	0
MEG-4.1C	44	41	KPKVPLWIVNPLYYM		0		0	0	0		0	0		0	0	5208.49
MEG-4.1C	44	42	PKVPLWIVNPLYYMV		0		0	0	0		0	0		0	0	0
MEG-4.1C	44	43	KVPLWIVNPLYYMVE		0		0	0	0		0	0		0	0	0
MEG-4.1C	44	44	VPLWIVNPLYYMVEK		0		0	0	0		0	0		0	0	0
MEG-4.1C	44	45	PLWIVNPLYYMVEKF		0		0	5379.66	5519.93		12595	12495.9		0	0	0
MEG-4.1C	44	46	LWIVNPLYYMVEKFV		0		0	0	0		0	0		0	0	6041.91
MEG-4.1C	44	47	WIVNPLYYMVEKFVQ		0		0	0	0		0	0		0	0	0
MEG-4.1C	44	48	IVNPLYYMVEKFVQI		0		0	0	0		0	0		0	0	0
MEG-4.1C	44	49	VNPLYYMVEKFVQIM		0		0	0	0		0	0		0	0	0
MEG-4.1C	44	50	NPLYYMVEKFVQIMG		0		0	0	0		0	0		0	0	0
MEG-4.1C	44	51	PLYYMVEKFVQIMGY		0		0	15253.4	4811.53		5360.12	13225.2		6575.32	0	0
MEG-4.1C	44	52	LYYMVEKFVQIMGYL		0		0	8793.9	0		0	12703.5		4938.9	0	9825.35
MEG-4.1C	44	53	YYMVEKFVQIMGYLL		0		0	8169.35	0		6581.3	16762.5		0	0	4986.55
MEG-4.1C	44	54	YMVEKFVQIMGYLLE		0		5238.71	0	0		0	12594.1		4285.19	0	6357.82
MEG-4.1C	44	55	MVEKFVQIMGYLLED		0		0	0	0		0	10743.2		0	0	0
MEG-4.1C	44	56	VEKFVQIMGYLLEDD		0		0	0	0		11686.6	21424.6		0	0	0
MEG-4.1C	44	57	EKFVQIMGYLLEDDD		0		6517.3	0	0		20645.1	26812		0	0	0
MEG-4.1C	44	58	KFVQIMGYLLEDDDT		0		6045.02	0	0		21523.3	27240.9		0	0	0
MEG-4.1C	44	59	FVQIMGYLLEDDDTL		0		4487.24	0	0		18879.8	21726		0	0	0
MEG-4.1C	44	60	VQIMGYLLEDDDTLE		0		4551.16	0	0		15854.6	26478.3		0	0	0
MEG-4.1C	44	61	QIMGYLLEDDDTLEL		0		0	0	0		16827.2	27103.9		0	0	0
MEG-4.1C	44	62	IMGYLLEDDDTLELN		0		4288.3	0	0		17931.8	25694.4		0	0	0
MEG-4.1C	44	63	MGYLLEDDDTLELNL		0		4817.2	0	0		14300.8	24743		0	0	0
MEG-4.1C	44	64	GYLLEDDDTLELNLP		0		0	0	0		14767.9	22414		0	0	0
MEG-4.1C	44	65	YLLEDDDTLELNLPK		0		0	0	0		0	0		0	0	0
MEG-4.1C	44	66	LLEDDDTLELNLPKY		0		0	0	0		0	4259.01		0	0	0
MEG-4.1C	44	67	LEDDDTLELNLPKYY		0		0	0	0		0	0		0	0	0
MEG-4.1C	46	2	EDDDTLELNLPKYYY		0		0	0	10461.4		0	0		0	0	0
MEG-4.1C	46	3	DDDTLELNLPKYYYD		0		0	0	4620.88		15065.7	14609.3		0	0	0
MEG-4.1C	46	4	DDTLELNLPKYYYDK		0		0	0	7106.12		0	0		0	0	0
MEG-4.1C	46	5	DTLELNLPKYYYDKS		0		0	0	0		0	0		0	0	4418.52
MEG-4.1C	46	6	TLELNLPKYYYDKSI		0		0	0	14598.5		0	0		0	0	0
MEG-4.1C	46	7	LELNLPKYYYDKSIG		0		0	0	9741.91		0	0		0	0	0
MEG-4.1C	46	8	ELNLPKYYYDKSIGS		0		0	0	4400.25		0	0		0	0	0
MEG-4.1C	46	9	LNLPKYYYDKSIGSG		0		0	0	0		0	0		0	0	0
MEG-4.1C	46	10	NLPKYYYDKSIGSGS		0		0	0	0		0	0		0	0	0
MEG-4.1C	46	11	LPKYYYDKSIGSGSG		0		0	0	0		0	0		0	0	0
MEG-4.1C	46	12	PKYYYDKSIGSGSGS		0		0	0	0		0	0		0	0	0
MEG-4.1C	46	13	KYYYDKSIGSGSGSG		0		0	0	0		0	0		0	0	0
MEG-4.1C	46	14	YYYDKSIGSGSGSGK		0		0	0	11514.2		0	0		0	0	0
MEG-4.1C	46	15	YYDKSIGSGSGSGKF		0		0	0	7872.58		0	0		0	0	0
MEG-4.1C	46	16	YDKSIGSGSGSGKFE		0		0	0	4360.54		0	0		0	0	0
MEG-4.1C	46	17	DKSIGSGSGSGKFEH		0		0	0	0		0	0		0	0	0
					0		35944.9	52508.2	133109		192019	321030		15799.4	0	129920
MEG-8.1	46	18	KSIGSGSGSGKFEHT		0		0	0	0		0	0		0	0	0
MEG-8.1	46	19	SIGSGSGSGKFEHTT		0		0	0	0		0	0		0	0	0
MEG-8.1	46	20	IGSGSGSGKFEHTTS		0		0	0	0		0	0		0	0	0
MEG-8.1	46	21	GSGSGSGKFEHTTSG		0		0	0	0		0	0		0	0	0
MEG-8.1	46	22	SGSGSGKFEHTTSGI		0		0	0	0		0	0		0	0	0
MEG-8.1	46	23	GSGSGKFEHTTSGIR		0		0	0	31672.2		0	0		0	0	0
MEG-8.1	46	24	SGSGKFEHTTSGIRN		0		0	0	0		0	0		0	0	0
MEG-8.1	46	25	GSGKFEHTTSGIRNP		0		0	0	0		0	0		0	0	0
MEG-8.1	46	26	SGKFEHTTSGIRNPS		0		0	0	0		0	0		0	0	0
MEG-8.1	46	27	GKFEHTTSGIRNPSK		0		0	0	15646.8		0	0		0	0	0
MEG-8.1	46	28	KFEHTTSGIRNPSKL		0		0	0	4798.74		0	0		0	0	28511.9
MEG-8.1	46	29	FEHTTSGIRNPSKLS		0		0	0	0		0	0		0	0	27544.5
MEG-8.1	46	30	EHTTSGIRNPSKLSD		0		0	0	0		0	0		0	0	21868.5
MEG-8.1	46	31	HTTSGIRNPSKLSDS		0		0	0	0		0	0		0	0	13904
MEG-8.1	46	32	TTSGIRNPSKLSDSN		0		0	0	0		0	0		0	0	15599.6
MEG-8.1	46	33	TSGIRNPSKLSDSNA		0		0	0	0		0	0		0	0	11301.5
MEG-8.1	46	34	SGIRNPSKLSDSNAS		0		0	0	0		0	0		0	0	6440.89
MEG-8.1	46	35	GIRNPSKLSDSNASK		0		0	0	0		0	0		0	0	8022.57
MEG-8.1	46	36	IRNPSKLSDSNASKT		0		0	0	0		0	0		0	0	19856.5
MEG-8.1	46	37	RNPSKLSDSNASKTL		0		0	0	6352.83		0	0		0	0	20456.8
MEG-8.1	46	38	NPSKLSDSNASKTLS		0		0	0	0		0	0		0	0	21532.8
MEG-8.1	46	39	PSKLSDSNASKTLSL		0		0	0	0		0	0		0	0	16947.3
MEG-8.1	46	40	SKLSDSNASKTLSLK		0		0	0	6244.42		0	0		0	0	0
MEG-8.1	46	41	KLSDSNASKTLSLKN		0		0	0	0		0	0		0	0	6733.38
MEG-8.1	46	42	LSDSNASKTLSLKNL		0		0	0	0		0	0		0	0	0
MEG-8.1	46	43	SDSNASKTLSLKNLT		0		0	0	0		0	0		0	0	0
MEG-8.1	46	44	DSNASKTLSLKNLTD		0		0	0	0		0	0		0	0	0
MEG-8.1	46	45	SNASKTLSLKNLTDH		0		0	0	0		0	0		0	0	0
MEG-8.1	46	46	NASKTLSLKNLTDHY		0		0	4089.15	0		0	0		0	0	0
MEG-8.1	46	47	ASKTLSLKNLTDHYI		0		0	0	0		0	0		0	0	0
MEG-8.1	46	48	SKTLSLKNLTDHYIH		0		0	0	6480.97		0	0		0	0	0
MEG-8.1	46	49	KTLSLKNLTDHYIHT		0		0	0	0		0	0		0	0	0
MEG-8.1	46	50	TLSLKNLTDHYIHTP		0		0	0	0		0	0		0	0	0
MEG-8.1	46	51	LSLKNLTDHYIHTPQ		0		0	0	0		0	0		0	0	0
MEG-8.1	46	52	SLKNLTDHYIHTPQK		0		0	0	12501.3		0	0		0	0	0
MEG-8.1	46	53	LKNLTDHYIHTPQKS		0		0	0	0		0	0		0	0	9212.5
MEG-8.1	46	54	KNLTDHYIHTPQKSN		0		0	0	0		0	0		0	0	8482.19
MEG-8.1	46	55	NLTDHYIHTPQKSNN		0		0	0	0		0	0		0	0	0
MEG-8.1	46	56	LTDHYIHTPQKSNNG		0		0	0	0		0	0		0	0	0
MEG-8.1	46	57	TDHYIHTPQKSNNGT		0		0	0	0		0	0		0	0	0
MEG-8.1	46	58	DHYIHTPQKSNNGTS		0		0	0	0		0	0		0	0	0
MEG-8.1	46	59	HYIHTPQKSNNGTSC		0		0	0	0		0	0		0	0	0
MEG-8.1	46	60	YIHTPQKSNNGTSCN		0		0	0	0		0	0		0	0	0
MEG-8.1	46	61	IHTPQKSNNGTSCNG		0		0	0	0		0	0		0	0	0
MEG-8.1	46	62	HTPQKSNNGTSCNGK		0		0	0	4540.12		0	0		0	0	0
MEG-8.1	46	63	TPQKSNNGTSCNGKD		0		10048.4	6737.71	0		0	0		0	0	0
MEG-8.1	46	64	PQKSNNGTSCNGKDT		0		0	4167.03	0		0	0		0	0	0
MEG-8.1	46	65	QKSNNGTSCNGKDTC		0		0	0	0		0	0		0	0	0
MEG-8.1	46	66	KSNNGTSCNGKDTCK		0		0	0	0		0	0		0	0	0
MEG-8.1	46	67	SNNGTSCNGKDTCKL		0		0	0	0		0	0		0	0	0
MEG-8.1	48	2	NNGTSCNGKDTCKLP		0		0	0	0		0	0		0	0	0
MEG-8.1	48	3	NGTSCNGKDTCKLPN		0		0	0	0		0	0		0	0	0
MEG-8.1	48	4	GTSCNGKDTCKLPNP		0		0	0	0		0	0		0	0	0
MEG-8.1	48	5	TSCNGKDTCKLPNPS		0		0	0	0		0	0		0	0	0
MEG-8.1	48	6	SCNGKDTCKLPNPSQ		0		0	0	0		0	0		0	0	0
MEG-8.1	48	7	CNGKDTCKLPNPSQK		0		0	0	14780.4		0	0		0	0	0
MEG-8.1	48	8	NGKDTCKLPNPSQKG		0		0	0	7041.61		0	0		0	0	0
MEG-8.1	48	9	GKDTCKLPNPSQKGF		0		0	0	9901.74		0	0		0	0	0
MEG-8.1	48	10	KDTCKLPNPSQKGFT		0		0	0	11405.8		0	0		0	0	0
MEG-8.1	48	11	DTCKLPNPSQKGFTN		0		0	0	0		0	0		0	0	0
MEG-8.1	48	12	TCKLPNPSQKGFTNT		0		0	0	0		0	0		0	0	0
MEG-8.1	48	13	CKLPNPSQKGFTNTT		0		0	0	0		0	0		0	0	0
MEG-8.1	48	14	KLPNPSQKGFTNTTS		0		0	0	0		0	0		0	0	0
MEG-8.1	48	15	LPNPSQKGFTNTTSL		0		0	0	0		0	0		0	0	0
MEG-8.1	48	16	PNPSQKGFTNTTSLP		0		0	0	0		0	0		0	0	0
MEG-8.1	48	17	NPSQKGFTNTTSLPH		0		0	0	0		0	0		0	0	0
MEG-8.1	48	18	PSQKGFTNTTSLPHT		0		0	0	0		0	0		0	0	0
MEG-8.1	48	19	SQKGFTNTTSLPHTQ		0		0	0	0		0	0		0	0	0
MEG-8.1	48	20	QKGFTNTTSLPHTQS		0		0	0	0		0	0		0	0	0
MEG-8.1	48	21	KGFTNTTSLPHTQSH		0		0	0	0		0	0		0	0	0
MEG-8.1	48	22	GFTNTTSLPHTQSHN		0		0	0	0		0	0		0	0	0
MEG-8.1	48	23	FTNTTSLPHTQSHNS		0		0	0	0		0	0		0	0	0
MEG-8.1	48	24	TNTTSLPHTQSHNST		0		0	0	0		0	0		0	0	0
MEG-8.1	48	25	NTTSLPHTQSHNSTV		0		0	0	0		0	0		0	0	0
MEG-8.1	48	26	TTSLPHTQSHNSTVA		0		0	0	0		0	0		0	0	0
MEG-8.1	48	27	TSLPHTQSHNSTVAP		0		0	0	0		0	0		0	0	0
MEG-8.1	48	28	SLPHTQSHNSTVAPS		0		0	0	0		0	0		0	0	0
MEG-8.1	48	29	LPHTQSHNSTVAPSV		0		0	0	0		0	0		0	0	0
MEG-8.1	48	30	PHTQSHNSTVAPSVP		0		0	0	0		0	0		0	0	0
MEG-8.1	48	31	HTQSHNSTVAPSVPK		0		0	0	0		0	0		0	0	0
MEG-8.1	48	32	TQSHNSTVAPSVPKP		0		0	0	0		0	0		0	0	0
MEG-8.1	48	33	QSHNSTVAPSVPKPT		0		0	0	0		0	0		0	0	0
MEG-8.1	48	34	SHNSTVAPSVPKPTR		0		0	0	12930.1		0	0		0	0	0
MEG-8.1	48	35	HNSTVAPSVPKPTRQ		0		0	0	0		0	0		0	0	0
MEG-8.1	48	36	NSTVAPSVPKPTRQE		0		0	0	0		0	0		0	0	0
MEG-8.1	48	37	STVAPSVPKPTRQEI		0		0	0	0		0	0		0	0	0
MEG-8.1	48	38	TVAPSVPKPTRQEIP		0		0	0	0		0	0		0	0	0
MEG-8.1	48	39	VAPSVPKPTRQEIPR		0		0	0	19981.1		0	0		0	0	0
MEG-8.1	48	40	APSVPKPTRQEIPRS		0		0	0	0		0	0		0	0	0
MEG-8.1	48	41	PSVPKPTRQEIPRSG		0		0	0	0		0	0		0	0	0
MEG-8.1	48	42	SVPKPTRQEIPRSGT		0		0	0	0		0	0		0	0	0
MEG-8.1	48	43	VPKPTRQEIPRSGTI		0		0	0	0		0	0		0	0	0
MEG-8.1	48	44	PKPTRQEIPRSGTIV		0		0	0	0		0	0		0	0	0
MEG-8.1	48	45	KPTRQEIPRSGTIVN		0		0	0	0		0	0		0	0	0
MEG-8.1	48	46	PTRQEIPRSGTIVNG		0		0	0	0		0	0		0	0	0
MEG-8.1	48	47	TRQEIPRSGTIVNGT		0		0	0	0		0	0		0	0	0
MEG-8.1	48	48	RQEIPRSGTIVNGTK		0		0	0	0		0	0		0	0	0
MEG-8.1	48	49	QEIPRSGTIVNGTKP		0		0	0	0		0	0		0	0	0
MEG-8.1	48	50	EIPRSGTIVNGTKPT		0		0	0	0		0	0		0	0	0
MEG-8.1	48	51	IPRSGTIVNGTKPTP		0		0	0	0		0	0		0	0	0
MEG-8.1	48	52	PRSGTIVNGTKPTPG		0		0	0	0		0	0		0	0	0
MEG-8.1	48	53	RSGTIVNGTKPTPGK		0		0	0	0		0	0		0	0	0
MEG-8.1	48	54	SGTIVNGTKPTPGKP		0		0	0	0		0	0		0	0	6589.62
MEG-8.1	48	55	GTIVNGTKPTPGKPV		0		0	0	0		0	0		0	0	0
MEG-8.1	48	56	TIVNGTKPTPGKPVV		0		0	0	0		0	0		0	0	0
MEG-8.1	48	57	IVNGTKPTPGKPVVN		0		0	0	0		0	0		0	0	0
MEG-8.1	48	58	VNGTKPTPGKPVVNG		0		0	0	0		0	0		0	0	0
MEG-8.1	48	59	NGTKPTPGKPVVNGT		0		0	0	0		0	0		0	0	0
MEG-8.1	48	60	GTKPTPGKPVVNGTK		0		0	0	0		0	0		0	0	0
MEG-8.1	48	61	TKPTPGKPVVNGTKP		0		0	0	0		0	0		0	0	0
MEG-8.1	48	62	KPTPGKPVVNGTKPT		0		0	0	0		0	0		0	0	0
MEG-8.1	48	63	PTPGKPVVNGTKPTP		0		0	0	0		0	0		0	0	0
MEG-8.1	48	64	TPGKPVVNGTKPTPG		0		0	0	0		0	0		0	0	0
MEG-8.1	48	65	PGKPVVNGTKPTPGK		0		0	0	0		0	0		0	0	0
MEG-8.1	48	66	GKPVVNGTKPTPGKP		0		0	0	0		0	0		0	0	6242.15
MEG-8.1	48	67	KPVVNGTKPTPGKPE		0		0	0	0		0	0		0	0	0
MEG-8.1	50	2	PVVNGTKPTPGKPES		0		0	0	0		0	0		0	0	0
MEG-8.1	50	3	VVNGTKPTPGKPESF		0		0	0	0		0	0		0	0	0
MEG-8.1	50	4	VNGTKPTPGKPESFL		0		0	0	0		0	0		0	0	0
MEG-8.1	50	5	NGTKPTPGKPESFLK		0		0	0	0		0	0		0	0	0
MEG-8.1	50	6	GTKPTPGKPESFLKR		0		0	0	29133.1		0	0		0	0	0
MEG-8.1	50	7	TKPTPGKPESFLKRV		0		0	0	26169.5		0	0		0	0	7887.08
MEG-8.1	50	8	KPTPGKPESFLKRVG		0		0	0	16339		0	0		0	0	10878.3
MEG-8.1	50	9	PTPGKPESFLKRVGD		0		0	0	0		0	0		0	0	10396.8
MEG-8.1	50	10	TPGKPESFLKRVGDG		0		0	0	0		0	0		0	0	0
MEG-8.1	50	11	PGKPESFLKRVGDGF		0		0	13308	9766.92		0	5592.96		5279.83	0	0
MEG-8.1	50	12	GKPESFLKRVGDGFF		0		0	14120.5	20232.3		11865.1	17750.1		4094.26	0	5150.15
MEG-8.1	50	13	KPESFLKRVGDGFFD		0		4192.41	11033.3	9243.49		19318	27076.3		4924.57	0	8906.79
MEG-8.1	50	14	PESFLKRVGDGFFDL		0		8451.38	13197.6	8806.12		20173.1	28969.6		9479.7	0	6475.4
MEG-8.1	50	15	ESFLKRVGDGFFDLF		0		5602.23	12590.2	7120.25		20244.9	29462		5448.06	0	8760.41
MEG-8.1	50	16	SFLKRVGDGFFDLFS		0		0	11384.6	0		21060.2	27440.2		0	0	7703.54
MEG-8.1	50	17	FLKRVGDGFFDLFSE		0		0	0	0		24109.7	27966.5		0	0	5390.39
MEG-8.1	50	18	LKRVGDGFFDLFSEQ		0		4506.43	12157.7	5523.46		18699	22002.7		0	4193.79	0
MEG-8.1	50	19	KRVGDGFFDLFSEQE		0		0	0	0		25469.7	25806.1		0	9421.96	6917.26
MEG-8.1	50	20	RVGDGFFDLFSEQEF		5535.98		10206.4	11242.2	13324.4		28969.7	28693		7883.19	8509.21	10511.5
MEG-8.1	50	21	VGDGFFDLFSEQEFH		6379.62		16399.9	29645.8	25820.9		28964	30971.3		18213.7	13409.3	12366.3
MEG-8.1	50	22	GDGFFDLFSEQEFHP		7418.25		18124.4	33086.3	30917.5		29300.2	30937.2		21526.2	14995.6	21222.8
MEG-8.1	50	23	DGFFDLFSEQEFHPI		7291.21		17381.2	33658.3	35995.3		29652.1	31211.3		21571.4	13216.5	22903.3
MEG-8.1	50	24	GFFDLFSEQEFHPIN		9441.51		16059.1	32922.9	32646.7		29629.4	31213.3		18246.3	9814.94	22487.7
MEG-8.1	50	25	FFDLFSEQEFHPINH		29692.2		28939	44132.7	38641.1		29581.7	30809.6		29199.9	14282.5	19511.2
MEG-8.1	50	26	FDLFSEQEFHPINHK		0		0	8048.79	10246.6		0	4764.75		0	0	31197.2
MEG-8.1	50	27	DLFSEQEFHPINHKS		0		0	0	0		0	0		0	0	0
MEG-8.1	50	28	LFSEQEFHPINHKSY		0		4191.71	15269.3	10746.1		6089.27	6651.62		0	0	0
MEG-8.1	50	29	FSEQEFHPINHKSYL		0		0	16898.4	10066.1		12716.3	10219.5		7652.22	0	0
MEG-8.1	50	30	SEQEFHPINHKSYLF		0		0	9047.64	11503.6		0	9113.14		4419.2	0	4962.82
MEG-8.1	50	31	EQEFHPINHKSYLFN		0		0	9085.72	0		0	7512.66		0	0	0
MEG-8.1	50	32	QEFHPINHKSYLFNF		0		0	32524.2	7727.35		16362.7	14483		5072.32	0	0
MEG-8.1	50	33	EFHPINHKSYLFNFW		0		4215.87	26759	6405.69		21870.9	21509.9		4513.69	0	7689.25
MEG-8.1	50	34	FHPINHKSYLFNFWY		0		0	27471.8	6391.44		13659.3	15353.4		4829.61	0	5024.08
MEG-8.1	50	35	HPINHKSYLFNFWYL		0		0	15887.4	4398.75		5918.74	11995		0	0	5114.29
MEG-8.1	50	36	PINHKSYLFNFWYLF		0		0	15506.6	5539.33		7761.07	10779.9		0	0	0
MEG-8.1	50	37	INHKSYLFNFWYLFR		0		0	4124.2	29508.4		0	0		0	0	4058.78
MEG-8.1	50	38	NHKSYLFNFWYLFRT		0		0	0	0		0	0		0	0	0
MEG-8.1	50	39	HKSYLFNFWYLFRTS		0		0	0	0		0	0		0	0	0
MEG-8.1	50	40	KSYLFNFWYLFRTSF		0		0	0	0		0	0		0	0	0
MEG-8.1	50	41	SYLFNFWYLFRTSFL		0		0	0	0		7844.23	10839.4		0	0	0
MEG-8.1	50	42	YLFNFWYLFRTSFLN		0		0	0	0		11848	11620.9		0	0	0
MEG-8.1	50	43	LFNFWYLFRTSFLNL		0		0	6320.04	0		8016.76	9855.07		0	0	0
MEG-8.1	50	44	FNFWYLFRTSFLNLK		0		0	0	15002.3		0	0		0	0	0
MEG-8.1	50	45	NFWYLFRTSFLNLKN		0		0	0	0		0	0		0	0	0
MEG-8.1	50	46	FWYLFRTSFLNLKNM		0		0	0	0		0	0		0	0	0
MEG-8.1	50	47	WYLFRTSFLNLKNMK		0		0	0	29537.7		0	0		0	0	0
MEG-8.1	50	48	YLFRTSFLNLKNMKN		0		0	0	10058.3		0	0		0	0	5660.11
MEG-8.1	50	49	LFRTSFLNLKNMKNL		0		0	0	8819.22		0	0		0	0	0
MEG-8.1	50	50	FRTSFLNLKNMKNLL		0		0	0	11234.6		0	0		0	0	0
MEG-8.1	50	51	RTSFLNLKNMKNLLL		0		0	0	6363.56		0	0		0	0	0
MEG-8.1	50	52	TSFLNLKNMKNLLLG		0		0	0	0		0	0		0	0	0
MEG-8.1	50	53	SFLNLKNMKNLLLGS		0		0	0	0		0	0		0	0	0
MEG-8.1	50	54	FLNLKNMKNLLLGSG		0		0	0	0		0	0		0	0	0
MEG-8.1	50	55	LNLKNMKNLLLGSGS		0		0	0	0		0	0		0	0	0
MEG-8.1	50	56	NLKNMKNLLLGSGSG		0		0	0	0		0	0		0	0	0
MEG-8.1	50	57	LKNMKNLLLGSGSGS		0		0	0	0		0	0		0	0	0
MEG-8.1	50	58	KNMKNLLLGSGSGSG		0		0	0	0		0	0		0	0	0
MEG-8.1	50	59	NMKNLLLGSGSGSGS		0		0	0	0		0	0		0	0	0
MEG-8.1	50	60	MKNLLLGSGSGSGSG		0		0	0	0		0	0		0	0	0
MEG-8.1	50	61	KNLLLGSGSGSGSGE		0		0	0	18311.5		0	0		0	0	0
MEG-8.1	50	62	NLLLGSGSGSGSGEN		0		0	0	7214.65		0	0		0	0	0
					65758.8		148318	474417	683033		449124	540600		172354	87843.9	500422
MEG-8.1	50	63	LLLGSGSGSGSGENY		0		6013.81	19264.3	14294.7		0	6390.62		5538.84	6079.67	0
MEG-12	50	64	LLGSGSGSGSGENYE		0		27024.8	32808	36108.1		7368.89	15912.9		4763.16	24805.9	11294.3
MEG-12	50	65	LGSGSGSGSGENYEQ		0		48324.5	44491.1	46944.3		16782.3	24676.6		34392.8	42383	7920.74
MEG-12	50	66	GSGSGSGSGENYEQQ		0		44105.9	45271.6	44689.2		14044.7	25838.1		38198.6	42912.9	7249.27
MEG-12	50	67	SGSGSGSGENYEQQL		0		41394.8	33492.1	40382.2		17359.3	26003.5		41503.5	37393	6636.54
MEG-12	52	2	GSGSGSGENYEQQLQ		0		30912.1	31397.6	47563.9		14259.5	21160.7		35946.4	25812.4	0
MEG-12	52	3	SGSGSGENYEQQLQQ		0		29334.2	36014.6	43911.9		20209	24391.2		37797.1	25213.5	21660.9
MEG-12	52	4	GSGSGENYEQQLQQP		0		26926	25120.8	40713.9		19125.5	25180.4		33710.1	15957.2	14552.2
MEG-12	52	5	SGSGENYEQQLQQPK		0		19279	32499.1	32336.5		8801.82	14365.9		24874.6	19229.3	17991.2
MEG-12	52	6	GSGENYEQQLQQPKA		0		13731.5	22113.3	34232.9		7658.77	15394.4		23173.2	17579.5	26476.7
MEG-12	52	7	SGENYEQQLQQPKAY		0		16558.4	32133.2	41645.1		12134.5	14366.9		17178.8	17799.7	18927.7
MEG-12	52	8	GENYEQQLQQPKAYG		0		0	20278.5	36943.2		0	7324.26		10527.5	9334.81	16135.5
MEG-12	52	9	ENYEQQLQQPKAYGI		0		8454.04	29150.2	43360		0	5725.01		13170.4	15381.8	8833.21
MEG-12	52	10	NYEQQLQQPKAYGIW		0		10233.8	25009.5	40365.1		0	5277.48		11754.4	6605	16117.2
MEG-12	52	11	YEQQLQQPKAYGIWS		0		0	17745.1	33059.6		0	0		7639.67	5203.71	7475.35
MEG-12	52	12	EQQLQQPKAYGIWSL		0		0	12957.4	9936.18		0	0		0	0	0
MEG-12	52	13	QQLQQPKAYGIWSLF		0		0	5489.84	4311.41		0	0		0	0	0
MEG-12	52	14	QLQQPKAYGIWSLFS		0		0	0	0		0	0		0	0	0
MEG-12	52	15	LQQPKAYGIWSLFSY		0		0	8974.05	5010.77		0	0		0	0	0
MEG-12	52	16	QQPKAYGIWSLFSYF		0		0	5701.19	0		0	10467.8		0	0	0
MEG-12	52	17	QPKAYGIWSLFSYFY		0		0	13397.8	0		0	5396.95		0	0	0
MEG-12	52	18	PKAYGIWSLFSYFYK		0		0	0	30057.2		0	0		0	0	0
MEG-12	52	19	KAYGIWSLFSYFYKT		0		0	0	5915.65		0	0		0	0	0
MEG-12	52	20	AYGIWSLFSYFYKTF		0		0	0	0		0	0		0	0	0
MEG-12	52	21	YGIWSLFSYFYKTFK		0		0	0	36986.1		0	0		0	0	0
MEG-12	52	22	GIWSLFSYFYKTFKV		0		0	0	13684		0	0		0	0	0
MEG-12	52	23	IWSLFSYFYKTFKVF		0		0	0	10000.7		0	0		0	0	0
MEG-12	52	24	WSLFSYFYKTFKVFC		0		0	0	0		0	0		0	0	0
MEG-12	52	25	SLFSYFYKTFKVFCS		0		0	0	0		0	0		0	0	0
MEG-12	52	26	LFSYFYKTFKVFCSV		0		0	0	0		0	0		0	0	0
MEG-12	52	27	FSYFYKTFKVFCSVS		0		0	0	0		0	0		0	0	0
MEG-12	52	28	SYFYKTFKVFCSVSN		0		0	0	0		0	0		0	0	0
MEG-12	52	29	YFYKTFKVFCSVSNM		0		0	0	0		0	0		0	0	0
MEG-12	52	30	FYKTFKVFCSVSNMV		0		0	0	0		0	0		0	0	0
MEG-12	52	31	YKTFKVFCSVSNMVN		0		0	0	0		0	0		0	0	0
MEG-12	52	32	KTFKVFCSVSNMVNW		0		0	0	0		0	0		0	0	0
MEG-12	52	33	TFKVFCSVSNMVNWI		0		0	0	0		0	0		0	0	0
MEG-12	52	34	FKVFCSVSNMVNWIF		0		0	16798.5	0		0	4750.14		0	0	0
MEG-12	52	35	KVFCSVSNMVNWIFG		0		0	0	0		0	0		0	0	0
MEG-12	52	36	VFCSVSNMVNWIFGG		0		0	0	0		0	0		0	0	0
MEG-12	52	37	FCSVSNMVNWIFGGS		0		0	0	0		0	0		0	0	0
MEG-12	52	38	CSVSNMVNWIFGGSG		0		0	0	0		0	0		0	0	0
MEG-12	52	39	SVSNMVNWIFGGSGS		0		0	0	0		0	0		0	0	0
MEG-12	52	40	VSNMVNWIFGGSGSG		0		0	0	0		0	0		0	0	0
MEG-12	52	41	SNMVNWIFGGSGSGS		0		0	0	0		0	0		0	0	0
MEG-12	52	42	NMVNWIFGGSGSGSG		0		0	0	0		0	0		0	0	0
MEG-12	52	43	MVNWIFGGSGSGSGF		0		0	0	0		4785.46	10373.7		0	0	0
MEG-12	52	44	VNWIFGGSGSGSGFV		0		0	0	0		0	6428.58		0	0	0
MEG-12	52	45	NWIFGGSGSGSGFVV		0		0	0	0		0	0		0	0	0
MEG-12	52	46	WIFGGSGSGSGFVVH		0		0	0	0		0	5059.61		0	0	0
					0		322293	510108	692453		142530	274485		340169	311691	181271
MEG-9	52	47	IFGGSGSGSGFVVHE		0		0	9735.48	0		0	8212.43		4291.78	0	0
MEG-9	52	48	FGGSGSGSGFVVHES		0		0	0	0		0	0		0	0	10509.1
MEG-9	52	49	GGSGSGSGFVVHESS		0		0	0	0		0	0		0	0	0
MEG-9	52	50	GSGSGSGFVVHESST		0		0	0	0		0	0		0	0	0
MEG-9	52	51	SGSGSGFVVHESSTE		0		0	0	0		0	0		0	0	0
MEG-9	52	52	GSGSGFVVHESSTEG		0		0	0	0		0	0		0	0	0
MEG-9	52	53	SGSGFVVHESSTEGQ		0		0	0	0		0	0		0	0	0
MEG-9	52	54	GSGFVVHESSTEGQN		0		0	0	0		0	0		0	0	0
MEG-9	52	55	SGFVVHESSTEGQNH		0		0	0	0		0	0		0	0	0
MEG-9	52	56	GFVVHESSTEGQNHE		0		6748.62	0	0		0	7090.22		4236.88	0	0
MEG-9	52	57	FVVHESSTEGQNHEE		4097.41		8706.64	0	6830.5		4877.27	16171.3		8380.16	5947.52	9899.32
MEG-9	52	58	VVHESSTEGQNHEES		0		8875.26	0	7295.54		0	7694.65		0	0	13858.6
MEG-9	52	59	VHESSTEGQNHEESQ		9188.41		6278.82	0	4435.13		0	8713.35		0	0	5237.4
MEG-9	52	60	HESSTEGQNHEESQF		11212.5		21373.6	16090.2	13218.7		12885.9	23658.3		14446.2	10038	5310.29
MEG-9	52	61	ESSTEGQNHEESQFF		5503.87		13192.3	15199.2	12021		18316	25377.6		10526.5	7830.81	25165.4
MEG-9	52	62	SSTEGQNHEESQFFL		0		8718.59	10472.3	0		19761.3	24073.5		6038.24	0	17934
MEG-9	52	63	STEGQNHEESQFFLA		0		0	0	0		4560.55	10317.5		0	0	12467.9
MEG-9	52	64	TEGQNHEESQFFLAP		0		0	0	0		0	5730.98		0	0	0
MEG-9	52	65	EGQNHEESQFFLAPL		0		0	0	0		0	8952.66		0	0	0
MEG-9	52	66	GQNHEESQFFLAPLA		0		0	0	0		0	0		0	0	0
MEG-9	52	67	QNHEESQFFLAPLAA		0		0	0	0		0	0		0	0	0
MEG-9	54	2	NHEESQFFLAPLAAA		0		0	0	0		0	0		0	0	4921.61
MEG-9	54	3	HEESQFFLAPLAAAA		0		0	0	0		0	0		0	0	0
MEG-9	54	4	EESQFFLAPLAAAAG		0		0	0	0		0	0		0	0	0
MEG-9	54	5	ESQFFLAPLAAAAGA		0		0	0	0		0	0		0	0	0
MEG-9	54	6	SQFFLAPLAAAAGAH		0		0	0	0		0	4589.86		0	0	0
MEG-9	54	7	QFFLAPLAAAAGAHF		0		0	5068.47	12622.6		0	15276.8		0	0	0
MEG-9	54	8	FFLAPLAAAAGAHFL		0		0	0	8057.5		0	0		0	0	5889.85
MEG-9	54	9	FLAPLAAAAGAHFLQ		0		0	5089.36	9146.62		0	0		0	0	4304.51
MEG-9	54	10	LAPLAAAAGAHFLQF		0		0	7850.75	18050.9		0	12896		0	7618.51	0
MEG-9	54	11	APLAAAAGAHFLQFL		0		0	0	7335.03		0	6824.19		0	0	8679.47
MEG-9	54	12	PLAAAAGAHFLQFLN		0		0	0	0		0	7344		0	0	0
MEG-9	54	13	LAAAAGAHFLQFLNG		0		0	0	0		0	0		0	0	0
MEG-9	54	14	AAAAGAHFLQFLNGC		0		0	0	0		0	0		0	0	0
MEG-9	54	15	AAAGAHFLQFLNGCF		0		0	10380.6	6440.28		14723.9	23302.5		0	0	0
MEG-9	54	16	AAGAHFLQFLNGCFL		0		0	8880.81	9200.19		9595.61	22194.5		0	0	7340.99
MEG-9	54	17	AGAHFLQFLNGCFLN		0		0	8985.39	5288.19		5659.17	17943.9		0	0	6422.61
MEG-9	54	18	GAHFLQFLNGCFLNM		0		0	6031.96	0		0	7938.9		0	0	4012.66
MEG-9	54	19	AHFLQFLNGCFLNMD		0		0	0	0		5202	7097.01		0	0	0
MEG-9	54	20	HFLQFLNGCFLNMDN		0		0	8848.16	0		7019.33	8723.11		0	0	8567
MEG-9	54	21	FLQFLNGCFLNMDNL		0		0	9760.86	0		11636.1	14271.7		0	0	0
MEG-9	54	22	LQFLNGCFLNMDNLK		0		0	0	0		0	0		0	0	0
MEG-9	54	23	QFLNGCFLNMDNLKK		0		0	0	11184.1		0	0		0	0	0
MEG-9	54	24	FLNGCFLNMDNLKKL		0		0	0	12869.5		0	0		0	0	0
MEG-9	54	25	LNGCFLNMDNLKKLV		0		0	0	7681.57		0	0		0	0	0
MEG-9	54	26	NGCFLNMDNLKKLVF		0		0	0	4541.13		0	0		0	0	0
MEG-9	54	27	GCFLNMDNLKKLVFP		0		0	0	0		0	0		0	0	0
MEG-9	54	28	CFLNMDNLKKLVFPG		0		0	0	0		0	0		0	0	0
MEG-9	54	29	FLNMDNLKKLVFPGG		0		0	0	0		0	0		0	0	0
MEG-9	54	30	LNMDNLKKLVFPGGS		0		0	0	0		0	0		0	0	0
MEG-9	54	31	NMDNLKKLVFPGGSG		0		0	0	0		0	0		0	0	0
MEG-9	54	32	MDNLKKLVFPGGSGS		0		0	0	0		0	0		0	0	0
MEG-9	54	33	DNLKKLVFPGGSGSG		0		0	0	0		0	0		0	0	0
MEG-9	54	34	NLKKLVFPGGSGSGS		0		0	0	0		0	0		0	0	0
MEG-9	54	35	LKKLVFPGGSGSGSG		0		0	0	0		0	0		0	0	0
MEG-9	54	36	KKLVFPGGSGSGSGP		0		0	0	0		0	0		0	0	0
MEG-9	54	37	KLVFPGGSGSGSGPI		0		0	0	0		0	0		0	0	0
MEG-9	54	38	LVFPGGSGSGSGPIQ		0		0	0	0		0	0		0	0	0
MEG-9	54	39	VFPGGSGSGSGPIQI		0		0	0	0		0	0		0	0	0
					30002.2		73893.8	122394	156218		114237	294395		47919.8	31434.8	150521
Apoferritin 2	54	40	FPGGSGSGSGPIQIH		0		0	0	0		0	0		0	0	0
Apoferritin 2	54	41	PGGSGSGSGPIQIHG		0		0	0	0		0	0		7064.1	0	0
Apoferritin 2	54	42	GGSGSGSGPIQIHGE		0		0	0	11601.5		0	0		0	0	0
Apoferritin 2	54	43	GSGSGSGPIQIHGEV		0		0	0	0		0	0		0	0	0
Apoferritin 2	54	44	SGSGSGPIQIHGEVE		0		0	0	0		0	4456.43		0	0	0
Apoferritin 2	54	45	GSGSGPIQIHGEVED		0		0	0	0		0	8084.12		0	0	0
Apoferritin 2	54	46	SGSGPIQIHGEVEDP		0		0	0	0		5356.7	11314.3		0	0	0
Apoferritin 2	54	47	GSGPIQIHGEVEDPI		0		0	0	0		4698.8	7751.29		0	0	0
Apoferritin 2	54	48	SGPIQIHGEVEDPIA		0		0	0	0		0	6992.43		0	0	5196.37
Apoferritin 2	54	49	GPIQIHGEVEDPIAL		0		0	0	0		0	0		0	0	0
Apoferritin 2	54	50	PIQIHGEVEDPIALD		0		0	0	0		5849	10651.2		0	0	6350.95
Apoferritin 2	54	51	IQIHGEVEDPIALDN		0		4539.19	0	0		5783.79	8634.81		0	0	0
Apoferritin 2	54	52	QIHGEVEDPIALDNQ		0		0	0	0		7202.25	5573.31		0	0	0
Apoferritin 2	54	53	IHGEVEDPIALDNQV		0		0	0	0		0	0		0	0	0
Apoferritin 2	54	54	HGEVEDPIALDNQVE		0		4218.11	0	0		0	0		0	0	0
Apoferritin 2	54	55	GEVEDPIALDNQVEE		0		0	0	0		0	0		0	0	0
Apoferritin 2	54	56	EVEDPIALDNQVEEG		0		0	0	0		0	0		0	0	0
Apoferritin 2	54	57	VEDPIALDNQVEEGL		0		0	0	0		0	0		0	0	0
Apoferritin 2	54	58	EDPIALDNQVEEGLN		0		0	0	0		0	0		0	0	0
Apoferritin 2	54	59	DPIALDNQVEEGLND		0		0	0	0		0	6287.93		0	0	0
Apoferritin 2	54	60	PIALDNQVEEGLNDQ		0		0	0	0		0	0		0	0	0
Apoferritin 2	54	61	IALDNQVEEGLNDQI		0		0	0	0		5931.28	5152.34		0	0	0
Apoferritin 2	54	62	ALDNQVEEGLNDQIL		0		0	0	0		5729.41	0		0	0	0
Apoferritin 2	54	63	LDNQVEEGLNDQILN		0		0	0	0		0	0		0	0	0
Apoferritin 2	54	64	DNQVEEGLNDQILNE		0		0	0	0		6619.19	0		0	0	0
Apoferritin 2	54	65	NQVEEGLNDQILNEY		4587.65		6951.01	0	0		16568.5	15604.3		6202.44	4335.74	0
Apoferritin 2	54	66	QVEEGLNDQILNEYE		4530.26		7871.03	0	0		18721.8	21977		0	0	0
Apoferritin 2	54	67	VEEGLNDQILNEYEA		0		17230.2	0	11964.2		5384.72	12298.5		8081.13	0	0
Apoferritin 2	56	2	EEGLNDQILNEYEAF		4091.78		8329.01	6134.13	24608.6		4546.6	25329.7		6249.99	0	0
Apoferritin 2	56	3	EGLNDQILNEYEAFY		0		9193.54	6181.65	21967.7		27338.4	29987.4		7896.16	0	0
Apoferritin 2	56	4	GLNDQILNEYEAFYI		0		0	0	12484.2		25704.2	30657.8		4700.53	0	5295.85
Apoferritin 2	56	5	LNDQILNEYEAFYIY		0		0	0	0		20653.1	29881.6		0	0	0
Apoferritin 2	56	6	NDQILNEYEAFYIYD		0		0	0	0		21005.5	28474		0	0	0
Apoferritin 2	56	7	DQILNEYEAFYIYDH		4974.09		5481.08	10903.7	19330.2		27422.2	27429.5		7856.31	0	0
Apoferritin 2	56	8	QILNEYEAFYIYDHM		6651.73		9378.93	16916.2	33169.4		28461.3	31005.7		13836.3	5138.48	11185
Apoferritin 2	56	9	ILNEYEAFYIYDHMV		5874.73		7254.31	17869.3	31891		26909.2	30057.2		12821.5	0	21642.8
Apoferritin 2	56	10	LNEYEAFYIYDHMVS		6697.69		4975.48	9424.66	21980.1		13145.7	25127.2		8157.98	4142.96	23426.4
Apoferritin 2	56	11	NEYEAFYIYDHMVSY		7493.69		13176.8	25127.1	21308.7		22299.6	29867.5		15180.6	5946.83	13063.4
Apoferritin 2	56	12	EYEAFYIYDHMVSYL		4611.67		8835.44	14749.6	17531.8		21437.5	26181.2		9846.65	0	14914.1
Apoferritin 2	56	13	YEAFYIYDHMVSYLS		4918.93		0	10462.2	10672.2		11335.7	21769.8		6100.86	0	7973.08
Apoferritin 2	56	14	EAFYIYDHMVSYLSR		0		0	11852.6	32556.5		8866.43	20395.7		5275.73	0	6685.25
Apoferritin 2	56	15	AFYIYDHMVSYLSRP		0		0	11231.1	8039.5		10164	21301.2		0	0	6320.42
Apoferritin 2	56	16	FYIYDHMVSYLSRPE		0		12516	17176.7	13296.4		15403.3	22951.7		9548.79	4076.07	11253.8
Apoferritin 2	56	17	YIYDHMVSYLSRPEV		4495.11		8045.72	10209.5	8645.87		12262.6	18065.5		6541.8	0	18641.3
Apoferritin 2	56	18	IYDHMVSYLSRPEVG		4350.61		4068.06	5176.09	0		0	7914.04		0	0	13289.2
Apoferritin 2	56	19	YDHMVSYLSRPEVGL		0		0	8206.35	0		4078.05	5872.74		0	0	7547.35
Apoferritin 2	56	20	DHMVSYLSRPEVGLS		0		0	0	0		0	0		0	0	11844.7
Apoferritin 2	56	21	HMVSYLSRPEVGLSG		0		0	0	0		0	0		0	0	0
Apoferritin 2	56	22	MVSYLSRPEVGLSGF		0		4523.8	13319.6	0		0	5985.05		4136.16	0	0
Apoferritin 2	56	23	VSYLSRPEVGLSGFA		0		0	4004.83	0		0	0		0	0	4829.06
Apoferritin 2	56	24	SYLSRPEVGLSGFAK		0		0	0	5340.71		0	0		0	0	0
Apoferritin 2	56	25	YLSRPEVGLSGFAKF		0		0	0	0		0	0		0	0	0
Apoferritin 2	56	26	LSRPEVGLSGFAKFF		0		0	0	4259.97		0	0		0	0	0
Apoferritin 2	56	27	SRPEVGLSGFAKFFR		0		0	0	24897.7		0	0		0	0	0
Apoferritin 2	56	28	RPEVGLSGFAKFFRE		0		7811.55	13858	0		13684.8	9670.7		0	0	0
Apoferritin 2	56	29	PEVGLSGFAKFFRES		0		0	4299.52	0		4732.98	0		4445.34	0	0
Apoferritin 2	56	30	EVGLSGFAKFFRESA		0		0	0	0		0	0		0	0	0
Apoferritin 2	56	31	VGLSGFAKFFRESAN		0		0	0	0		0	0		0	0	0
Apoferritin 2	56	32	GLSGFAKFFRESANE		0		9649.7	0	0		0	0		0	4355.33	0
Apoferritin 2	56	33	LSGFAKFFRESANEE		0		0	0	0		15401	0		0	0	0
Apoferritin 2	56	34	SGFAKFFRESANEEL		0		0	0	0		10612	11254.2		0	0	0
Apoferritin 2	56	35	GFAKFFRESANEELE		0		6480.69	0	0		11422	14444.4		0	0	0
Apoferritin 2	56	36	FAKFFRESANEELEH		0		11476.2	5890.54	7934.27		23085.9	23864.5		10361.6	6690.72	0
Apoferritin 2	56	37	AKFFRESANEELEHA		0		5484.11	0	4016.52		12601.6	16124.3		5046.04	0	9562.63
Apoferritin 2	56	38	KFFRESANEELEHAR		0		8553.66	10765	15746.1		12911	14146.7		5678.84	4614.53	6852.47
Apoferritin 2	56	39	FFRESANEELEHARK		0		0	0	8191.93		0	4125.8		0	0	7373.23
Apoferritin 2	56	40	FRESANEELEHARKF		4354.49		10745.1	11462.4	29621.2		8912.98	13465.8		6825.63	0	6374.49
Apoferritin 2	56	41	RESANEELEHARKFS		0		0	0	13766.7		0	0		0	0	9158.93
Apoferritin 2	56	42	ESANEELEHARKFSE		0		4012.91	0	6866.28		0	11500.8		0	0	0
Apoferritin 2	56	43	SANEELEHARKFSEF		0		10288.1	9515.08	10679		17662.2	26910.5		9972.48	4933.59	0
Apoferritin 2	56	44	ANEELEHARKFSEFV		0		0	4362.75	8875.94		11098.4	22456.4		5916.98	0	16082.4
Apoferritin 2	56	45	NEELEHARKFSEFVN		0		0	4291.38	0		4653.09	13780.3		4454.46	0	9800.25
Apoferritin 2	56	46	EELEHARKFSEFVNK		0		0	0	9176.68		0	0		0	0	0
Apoferritin 2	56	47	ELEHARKFSEFVNKR		0		0	0	25406.2		0	0		0	0	0
Apoferritin 2	56	48	LEHARKFSEFVNKRN		0		0	0	4601.5		0	0		0	0	0
Apoferritin 2	56	49	EHARKFSEFVNKRNS		0		0	0	0		0	0		0	0	0
Apoferritin 2	56	50	HARKFSEFVNKRNSK		0		0	0	34083.8		0	0		0	0	0
Apoferritin 2	56	51	ARKFSEFVNKRNSKV		0		0	0	8866.46		0	0		0	0	17677.2
Apoferritin 2	56	52	RKFSEFVNKRNSKVV		0		0	0	14774		0	0		0	0	13445.7
Apoferritin 2	56	53	KFSEFVNKRNSKVVL		0		0	0	0		0	0		0	0	13960.9
Apoferritin 2	56	54	FSEFVNKRNSKVVLK		0		0	0	33088.7		0	0		0	0	0
Apoferritin 2	56	55	SEFVNKRNSKVVLKN		0		0	0	15294		0	0		0	0	20401.8
Apoferritin 2	56	56	EFVNKRNSKVVLKNI		0		0	0	4890.96		0	0		0	0	0
Apoferritin 2	56	57	FVNKRNSKVVLKNIL		0		0	0	8793.21		0	0		0	0	0
Apoferritin 2	56	58	VNKRNSKVVLKNILL		0		0	0	5045.2		0	0		0	0	0
Apoferritin 2	56	59	NKRNSKVVLKNILLA		0		0	0	0		0	0		0	0	0
Apoferritin 2	56	60	KRNSKVVLKNILLAS		0		0	0	0		0	0		0	0	0
Apoferritin 2	56	61	RNSKVVLKNILLASS		0		0	0	0		0	0		0	0	0
Apoferritin 2	56	62	NSKVVLKNILLASSG		0		0	0	0		0	0		0	0	0
Apoferritin 2	56	63	SKVVLKNILLASSGV		0		0	0	0		0	0		0	0	0
Apoferritin 2	56	64	KVVLKNILLASSGVP		0		0	0	0		0	0		0	0	0
Apoferritin 2	56	65	VVLKNILLASSGVPM		0		0	0	0		0	0		0	0	0
Apoferritin 2	56	66	VLKNILLASSGVPMD		0		0	0	0		5050.55	0		0	0	0
Apoferritin 2	56	67	LKNILLASSGVPMDF		0		0	0	0		10010.6	9558.02		0	0	0
Apoferritin 2	58	2	KNILLASSGVPMDFK		0		0	0	4410.43		0	0		0	0	0
Apoferritin 2	58	3	NILLASSGVPMDFKN		0		0	0	0		0	0		0	0	0
Apoferritin 2	58	4	ILLASSGVPMDFKNI		0		0	0	0		0	0		0	0	0
Apoferritin 2	58	5	LLASSGVPMDFKNIH		0		0	0	0		0	0		0	0	0
Apoferritin 2	58	6	LASSGVPMDFKNIHE		0		0	0	0		0	0		0	0	0
Apoferritin 2	58	7	ASSGVPMDFKNIHEV		0		0	0	0		0	0		0	0	0
Apoferritin 2	58	8	SSGVPMDFKNIHEVI		0		0	0	0		0	0		0	0	0
Apoferritin 2	58	9	SGVPMDFKNIHEVID		0		0	0	0		0	0		0	0	0
Apoferritin 2	58	10	GVPMDFKNIHEVIDT		0		0	0	0		0	0		0	0	0
Apoferritin 2	58	11	VPMDFKNIHEVIDTA		0		0	0	0		0	0		0	0	0
Apoferritin 2	58	12	PMDFKNIHEVIDTAI		0		0	0	0		0	0		0	0	0
Apoferritin 2	58	13	MDFKNIHEVIDTAIG		0		0	0	0		0	0		0	0	0
Apoferritin 2	58	14	DFKNIHEVIDTAIGK		0		0	0	0		0	0		0	0	0
Apoferritin 2	58	15	FKNIHEVIDTAIGKE		0		0	0	0		0	0		0	0	0
Apoferritin 2	58	16	KNIHEVIDTAIGKEL		0		0	0	0		0	0		0	0	0
Apoferritin 2	58	17	NIHEVIDTAIGKELE		0		0	0	0		0	0		0	0	0
Apoferritin 2	58	18	IHEVIDTAIGKELEV		0		0	0	0		0	0		0	0	0
Apoferritin 2	58	19	HEVIDTAIGKELEVT		0		0	0	0		0	0		0	0	0
Apoferritin 2	58	20	EVIDTAIGKELEVTA		0		0	0	0		0	0		0	0	0
Apoferritin 2	58	21	VIDTAIGKELEVTAH		0		0	0	0		0	0		0	0	0
Apoferritin 2	58	22	IDTAIGKELEVTAHI		0		0	0	0		0	0		0	0	0
Apoferritin 2	58	23	DTAIGKELEVTAHIN		0		0	0	0		0	0		0	0	0
Apoferritin 2	58	24	TAIGKELEVTAHINA		0		0	0	0		0	0		0	0	0
Apoferritin 2	58	25	AIGKELEVTAHINAL		0		0	0	0		0	0		0	0	0
Apoferritin 2	58	26	IGKELEVTAHINALH		0		0	0	0		0	0		0	0	0
Apoferritin 2	58	27	GKELEVTAHINALHK		0		0	0	0		0	0		0	0	0
Apoferritin 2	58	28	KELEVTAHINALHKL		0		0	0	0		0	0		0	0	0
Apoferritin 2	58	29	ELEVTAHINALHKLA		0		0	0	0		0	0		0	0	0
Apoferritin 2	58	30	LEVTAHINALHKLAS		0		0	0	0		0	0		0	0	0
Apoferritin 2	58	31	EVTAHINALHKLASK		0		0	0	8740.98		0	0		0	0	0
Apoferritin 2	58	32	VTAHINALHKLASKM		0		0	0	0		0	0		0	0	0
Apoferritin 2	58	33	TAHINALHKLASKMN		0		0	0	0		0	0		0	0	0
Apoferritin 2	58	34	AHINALHKLASKMND		0		0	0	0		0	0		0	0	0
Apoferritin 2	58	35	HINALHKLASKMNDA		0		0	0	0		0	0		0	0	0
Apoferritin 2	58	36	INALHKLASKMNDAT		0		0	0	0		0	0		0	0	0
Apoferritin 2	58	37	NALHKLASKMNDATT		0		0	0	0		0	0		0	0	0
Apoferritin 2	58	38	ALHKLASKMNDATTQ		0		0	0	0		0	0		0	0	0
Apoferritin 2	58	39	LHKLASKMNDATTQD		0		0	0	0		0	0		0	0	0
Apoferritin 2	58	40	HKLASKMNDATTQDF		0		5986.89	0	26440.3		7739.87	7456.67		0	0	0
Apoferritin 2	58	41	KLASKMNDATTQDFL		0		0	0	11587.3		0	0		0	0	0
Apoferritin 2	58	42	LASKMNDATTQDFLD		0		0	0	0		6470.2	12962.6		0	0	0
Apoferritin 2	58	43	ASKMNDATTQDFLDD		0		0	0	0		11084.1	22899.8		0	0	0
Apoferritin 2	58	44	SKMNDATTQDFLDDF		0		8142.28	0	0		20964.1	28525.7		0	0	0
Apoferritin 2	58	45	KMNDATTQDFLDDFL		0		0	0	0		10690.1	28543		0	0	0
Apoferritin 2	58	46	MNDATTQDFLDDFLQ		4071.74		6720.65	9759.99	0		9606.4	25460.6		0	0	0
Apoferritin 2	58	47	NDATTQDFLDDFLQE		4079.83		4316.32	0	0		20882	29202.5		0	0	0
Apoferritin 2	58	48	DATTQDFLDDFLQEQ		0		6284.34	0	0		21665.4	26823.5		0	0	0
Apoferritin 2	58	49	ATTQDFLDDFLQEQV		0		8046.31	0	0		21865.8	26641.6		0	0	0
Apoferritin 2	58	50	TTQDFLDDFLQEQVN		0		10635.4	0	0		24296.8	26801.7		5305.73	0	0
Apoferritin 2	58	51	TQDFLDDFLQEQVNS		5460.99		5661.77	0	0		18600.7	24434.8		6023.19	0	0
Apoferritin 2	58	52	QDFLDDFLQEQVNSV		6031.39		4444.18	0	4024.41		16963	20777.1		5035.91	5554.94	4125.38
Apoferritin 2	58	53	DFLDDFLQEQVNSVS		0		0	0	0		8083.11	17264.9		0	0	6202.34
Apoferritin 2	58	54	FLDDFLQEQVNSVSK		0		0	0	0		0	0		0	0	0
Apoferritin 2	58	55	LDDFLQEQVNSVSKL		0		0	0	0		0	0		0	0	0
Apoferritin 2	58	56	DDFLQEQVNSVSKLR		0		0	0	8210.53		0	0		0	0	0
Apoferritin 2	58	57	DFLQEQVNSVSKLRE		0		0	0	0		0	0		0	0	0
Apoferritin 2	58	58	FLQEQVNSVSKLREM		0		0	0	0		0	0		0	0	0
Apoferritin 2	58	59	LQEQVNSVSKLREMR		0		0	0	24444.2		0	0		0	0	0
Apoferritin 2	58	60	QEQVNSVSKLREMRA		0		0	0	0		0	0		0	0	0
Apoferritin 2	58	61	EQVNSVSKLREMRAR		0		0	0	21384.4		0	0		0	0	0
Apoferritin 2	58	62	QVNSVSKLREMRARL		0		0	0	0		0	0		0	0	0
Apoferritin 2	58	63	VNSVSKLREMRARLH		0		0	0	0		0	0		0	0	0
Apoferritin 2	58	64	NSVSKLREMRARLHL		0		0	0	0		0	0		0	0	0
Apoferritin 2	58	65	SVSKLREMRARLHLD		0		4812.02	0	0		0	0		0	0	0
Apoferritin 2	58	66	VSKLREMRARLHLDN		0		0	0	0		4852.71	0		0	0	0
Apoferritin 2	58	67	SKLREMRARLHLDNS		0		0	0	0		0	0		0	0	0
Apoferritin 2	60	2	KLREMRARLHLDNSA		0		0	0	0		0	0		0	0	0
Apoferritin 2	60	3	LREMRARLHLDNSAV		0		0	0	7773.91		0	0		0	0	0
Apoferritin 2	60	4	REMRARLHLDNSAVY		0		4306.03	10998.5	13036.5		4623.53	7234.84		0	0	0
Apoferritin 2	60	5	EMRARLHLDNSAVYL		0		0	5941.51	5983.56		0	5645.55		0	0	8285.65
Apoferritin 2	60	6	MRARLHLDNSAVYLM		0		0	4097.22	0		0	5929.22		0	0	4805.82
Apoferritin 2	60	7	RARLHLDNSAVYLMD		5289		7252.51	4599.58	5131.88		6772.79	7599.79		0	0	4664.15
Apoferritin 2	60	8	ARLHLDNSAVYLMDK		0		0	0	0		0	0		0	0	14746.1
Apoferritin 2	60	9	RLHLDNSAVYLMDKE		0		0	0	0		0	0		0	0	0
Apoferritin 2	60	10	LHLDNSAVYLMDKEF		0		5955.28	10206.7	11978.6		18848.8	26218.7		4304.21	4163.34	0
Apoferritin 2	60	11	HLDNSAVYLMDKEFR		0		10649.3	23337.2	41398.3		22932.8	23318.1		6183.02	7178.55	15352.8
Apoferritin 2	60	12	LDNSAVYLMDKEFRG		0		0	0	0		0	0		0	0	14774
Apoferritin 2	60	13	DNSAVYLMDKEFRGS		0		0	0	0		0	0		0	0	0
Apoferritin 2	60	14	NSAVYLMDKEFRGSG		0		0	0	0		0	0		0	0	0
Apoferritin 2	60	15	SAVYLMDKEFRGSGS		0		0	0	0		0	0		0	0	0
Apoferritin 2	60	16	AVYLMDKEFRGSGSG		0		0	0	0		0	0		0	0	0
Apoferritin 2	60	17	VYLMDKEFRGSGSGS		0		0	0	0		0	0		0	0	0
Apoferritin 2	60	18	YLMDKEFRGSGSGSG		0		0	0	0		0	0		0	0	0
Apoferritin 2	60	19	LMDKEFRGSGSGSGK		0		0	0	0		0	0		0	0	0
Apoferritin 2	60	20	MDKEFRGSGSGSGKP		0		0	0	0		0	0		0	0	0
Apoferritin 2	60	21	DKEFRGSGSGSGKPH		0		0	0	0		0	0		0	0	0
Apoferritin 2	60	22	KEFRGSGSGSGKPHL		0		0	0	5116.73		0	0		0	0	0
					92565.4		304303	332331	804927		807660	1.12808e+06		219051	61131.1	393106
Calumenin	60	23	EFRGSGSGSGKPHLE		0		0	0	0		0	0		0	0	0
Calumenin	60	24	FRGSGSGSGKPHLET		0		0	0	0		0	0		0	0	0
Calumenin	60	25	RGSGSGSGKPHLETV		0		0	0	0		0	0		0	0	0
Calumenin	60	26	GSGSGSGKPHLETVS		0		0	0	0		0	0		0	0	0
Calumenin	60	27	SGSGSGKPHLETVSR		0		0	0	15518.1		0	0		0	0	0
Calumenin	60	28	GSGSGKPHLETVSRR		0		0	0	28069.8		0	0		0	0	0
Calumenin	60	29	SGSGKPHLETVSRRD		0		0	0	0		5157.16	0		0	0	0
Calumenin	60	30	GSGKPHLETVSRRDT		0		0	0	0		0	0		0	0	0
Calumenin	60	31	SGKPHLETVSRRDTE		0		0	0	0		0	0		0	0	0
Calumenin	60	32	GKPHLETVSRRDTEH		0		0	0	0		0	0		0	0	0
Calumenin	60	33	KPHLETVSRRDTEHF		0		9172.63	6388.2	12650.6		22722.3	21647.4		4033.1	4074.57	0
Calumenin	60	34	PHLETVSRRDTEHFA		0		11332.7	11570	10074.5		22738.3	24981.1		9049.33	0	8916.27
Calumenin	60	35	HLETVSRRDTEHFAD		0		13072.9	5042.7	4266.63		20068.8	23455.2		10436	4422.18	6674.69
Calumenin	60	36	LETVSRRDTEHFADD		0		5494.84	0	0		20467.9	27154.7		0	0	0
Calumenin	60	37	ETVSRRDTEHFADDP		5535.96		7502.74	0	0		27304.5	29165.4		4097.97	0	0
Calumenin	60	38	TVSRRDTEHFADDPN		0		9006.15	0	5787.27		26017.7	29754.2		7663.87	4331.31	0
Calumenin	60	39	VSRRDTEHFADDPNR		5560.79		21257.4	14935.9	37266.5		27632.5	28405.2		7525.79	6134.9	9826.16
Calumenin	60	40	SRRDTEHFADDPNRH		8321.08		21140.3	16313.3	38570.8		28434.3	29697.3		12260.3	6907.42	12181.9
Calumenin	60	41	RRDTEHFADDPNRHD		11468.3		34902.1	21576.1	38645.5		27780.7	30128.7		20200.3	13503.7	13592.8
Calumenin	60	42	RDTEHFADDPNRHDI		9413.91		39122.6	18153.2	9139.17		28213.9	29265.8		13019.1	9536.97	27773.7
Calumenin	60	43	DTEHFADDPNRHDIE		7853.99		14771.5	0	0		23538.5	27248.7		5653.96	6223.37	22726.5
Calumenin	60	44	TEHFADDPNRHDIEF		13532.7		28356.5	18961.9	10550.3		28358.6	29456.7		14952.2	12520.6	8100.75
Calumenin	60	45	EHFADDPNRHDIEFD		11945.3		15498.2	4728.68	6181.48		28564.7	31143.3		11880.9	11900.4	25314.7
Calumenin	60	46	HFADDPNRHDIEFDH		19289.8		43436.2	36183.3	20909.2		29121.9	31496.6		25511.4	21701.6	11294.6
Calumenin	60	47	FADDPNRHDIEFDHN		14745.6		33726.1	27374.1	15098.9		29621.6	31252.4		21303.7	15031.7	33432.2
Calumenin	60	48	ADDPNRHDIEFDHNA		6522.17		10553.2	7376.85	0		25052.7	29022.3		5511.49	5821.55	28877.3
Calumenin	60	49	DDPNRHDIEFDHNAF		7490.17		20162.7	14052.8	5101.08		28138.6	31014.6		15752.9	12182.1	12953.7
Calumenin	60	50	DPNRHDIEFDHNAFL		7455.89		24704.1	24716.6	7636.73		28510.6	30974.5		20771.7	8612.96	23609.2
Calumenin	60	51	PNRHDIEFDHNAFLG		5748.55		19081.2	19030.8	0		26352.4	30072.1		13128.4	5950.86	20907
Calumenin	60	52	NRHDIEFDHNAFLGE		6990.32		17518.5	8052.61	13290.6		20818.4	28052.2		10080.3	6047.66	16643.8
Calumenin	60	53	RHDIEFDHNAFLGEE		8318.68		10948.8	0	0		22473.5	28336.1		8557.39	6753.07	11688.1
Calumenin	60	54	HDIEFDHNAFLGEET		8494.88		13187.8	0	0		14347.3	23449.4		6972.25	4674.5	8365.62
Calumenin	60	55	DIEFDHNAFLGEETA		0		0	0	0		7180.79	15792.9		0	0	8023.66
Calumenin	60	56	IEFDHNAFLGEETAK		4262.53		0	0	0		0	5001.8		0	0	0
Calumenin	60	57	EFDHNAFLGEETAKE		9310.95		0	0	0		5752.79	6671.08		0	0	0
Calumenin	60	58	FDHNAFLGEETAKEF		8137.93		5396.87	0	0		22091.1	26016.6		4402.98	0	0
Calumenin	60	59	DHNAFLGEETAKEFS		0		0	0	0		7533.5	11163.8		0	0	0
Calumenin	60	60	HNAFLGEETAKEFSQ		0		0	0	0		0	0		0	0	0
Calumenin	60	61	NAFLGEETAKEFSQL		0		0	0	0		0	0		0	0	0
Calumenin	60	62	AFLGEETAKEFSQLT		0		0	0	0		0	0		0	0	0
Calumenin	60	63	FLGEETAKEFSQLTP		0		0	0	0		0	0		0	0	0
Calumenin	60	64	LGEETAKEFSQLTPN		0		0	0	0		0	0		0	0	0
Calumenin	60	65	GEETAKEFSQLTPNE		0		0	0	0		0	0		0	0	0
Calumenin	60	66	EETAKEFSQLTPNES		0		19689.4	11036	10525.6		17321.2	10781.4		4944.49	5067.22	0
Calumenin	60	67	ETAKEFSQLTPNESE		0		51535.4	22104	19515.3		24304.8	20309.2		26107.8	16499.3	7622.81
Calumenin	62	2	TAKEFSQLTPNESEE		0		10546	0	14250		16945.4	15341.9		5469.11	7016.76	0
Calumenin	62	3	AKEFSQLTPNESEEQ		0		6833.13	0	33870.7		14175.1	12028.7		0	4208.86	7142.41
Calumenin	62	4	KEFSQLTPNESEEQL		0		9039.9	0	30453.5		21910.5	13117.6		0	4474.36	8328.52
Calumenin	62	5	EFSQLTPNESEEQLK		0		0	0	30790.9		5549.94	0		0	0	9080.86
[truncated: 274 more rows]
[truncated: 2 more columns]

## Sheet: 2.Long Alimentary Tract
Spot Family	Row	Column	Peptide		Control		Infect 3	Infect 2	Infect 1		IFNgRKO 3	IFNRgKO 2		Vaccn 3	Vaccn 2	Vaccn 1
Ferritin H chain	2	2	GSGSGSGMNKTVSKH		0		0	0	0		0	0		0	0	0
Ferritin H chain	2	3	SGSGSGMNKTVSKHI		0		0	0	6184.46		0	0		0	0	0
Ferritin H chain	2	4	GSGSGMNKTVSKHIF		0		0	0	0		0	0		0	0	0
Ferritin H chain	2	5	SGSGMNKTVSKHIFT		0		0	0	0		0	0		0	0	0
Ferritin H chain	2	6	GSGMNKTVSKHIFTE		0		0	0	0		0	0		0	0	0
Ferritin H chain	2	7	SGMNKTVSKHIFTES		0		0	0	20773.4		0	0		0	0	0
Ferritin H chain	2	8	GMNKTVSKHIFTESR		0		0	0	0		0	0		0	0	0
Ferritin H chain	2	9	MNKTVSKHIFTESRA		0		0	0	38484		0	0		0	0	0
Ferritin H chain	2	10	NKTVSKHIFTESRAR		0		0	0	5974.38		0	0		0	0	0
Ferritin H chain	2	11	KTVSKHIFTESRARQ		0		0	0	0		0	0		0	0	0
Ferritin H chain	2	12	TVSKHIFTESRARQN		0		0	0	13266.7		0	0		0	0	0
Ferritin H chain	2	13	VSKHIFTESRARQNF		0		0	0	0		0	0		5024.46	0	8054.31
Ferritin H chain	2	14	SKHIFTESRARQNFA		0		0	0	36321.8		0	0		0	0	0
Ferritin H chain	2	15	KHIFTESRARQNFAK		0		0	0	5860.19		0	0		0	0	6033.06
Ferritin H chain	2	16	HIFTESRARQNFAKE		0		0	0	0		0	0		0	0	0
Ferritin H chain	2	17	IFTESRARQNFAKEC		0		0	0	0		0	0		0	0	0
Ferritin H chain	2	18	FTESRARQNFAKECE		0		0	0	0		0	0		0	0	7368.19
Ferritin H chain	2	19	TESRARQNFAKECED		0		0	0	0		0	0		0	0	5261.97
Ferritin H chain	2	20	ESRARQNFAKECEDA		0		0	0	0		0	0		0	0	0
Ferritin H chain	2	21	SRARQNFAKECEDAI		0		0	0	0		0	0		0	0	7388.25
Ferritin H chain	2	22	RARQNFAKECEDAIN		0		0	0	0		0	0		0	0	8030.04
Ferritin H chain	2	23	ARQNFAKECEDAINK		0		0	0	0		0	0		0	0	0
Ferritin H chain	2	24	RQNFAKECEDAINKQ		0		0	0	0		0	0		0	0	0
Ferritin H chain	2	25	QNFAKECEDAINKQI		0		0	0	0		0	0		0	0	0
Ferritin H chain	2	26	NFAKECEDAINKQIN		0		0	0	0		0	0		0	0	0
Ferritin H chain	2	27	FAKECEDAINKQINM		0		0	0	0		0	0		0	0	0
Ferritin H chain	2	28	AKECEDAINKQINME		0		0	0	0		0	0		0	0	0
Ferritin H chain	2	29	KECEDAINKQINMEL		0		0	0	0		0	0		0	0	0
Ferritin H chain	2	30	ECEDAINKQINMELQ		0		0	0	0		0	0		0	0	0
Ferritin H chain	2	31	CEDAINKQINMELQA		0		0	0	0		0	0		0	0	0
Ferritin H chain	2	32	EDAINKQINMELQAA		0		0	0	0		0	0		0	0	0
Ferritin H chain	2	33	DAINKQINMELQAAY		0		0	0	0		0	0		0	0	0
Ferritin H chain	2	34	AINKQINMELQAAYD		0		0	0	11221.3		0	0		0	0	0
Ferritin H chain	2	35	INKQINMELQAAYDY		4733.8		11711.3	5965.79	9452.28		9232.41	0		8070.21	0	21976.7
Ferritin H chain	2	36	NKQINMELQAAYDYM		4414.63		6075.05	0	0		7631.46	0		6014.89	0	7912.23
Ferritin H chain	2	37	KQINMELQAAYDYMA		0		0	0	15277.8		4014.57	0		0	0	0
Ferritin H chain	2	38	QINMELQAAYDYMAF		7148.26		8929.43	0	19041.1		15547	4749.51		11273.2	0	11094.2
Ferritin H chain	2	39	INMELQAAYDYMAFF		0		8799.58	0	0		24028.7	11126.3		9470.89	0	14293.8
Ferritin H chain	2	40	NMELQAAYDYMAFFT		0		0	0	8833.74		5583.25	0		0	0	6038.36
Ferritin H chain	2	41	MELQAAYDYMAFFTY		0		0	0	8038.27		5850.83	0		0	0	5933.34
Ferritin H chain	2	42	ELQAAYDYMAFFTYF		0		0	7030.13	0		16243.3	7065.93		4770.97	0	4996.2
Ferritin H chain	2	43	LQAAYDYMAFFTYFD		0		0	0	24444.2		18058	9679.94		0	0	0
Ferritin H chain	2	44	QAAYDYMAFFTYFDR		4191.92		7496.04	14723	7693.08		22893.7	6935.71		7949.28	0	13216.7
Ferritin H chain	2	45	AAYDYMAFFTYFDRD		7107.49		15997.2	7387.43	4630.06		26474.1	11604		15372	4284.75	12262.9
Ferritin H chain	2	46	AYDYMAFFTYFDRDD		7261.13		6732.79	0	6127.96		24202.5	14410.5		9302.54	5092.1	8280.81
Ferritin H chain	2	47	YDYMAFFTYFDRDDV		6999.99		8779.35	9419.5	5333.56		23280.1	12591.8		6966.44	0	8586.55
Ferritin H chain	2	48	DYMAFFTYFDRDDVS		0		6175.41	8652.84	8201.69		5983.32	0		4586.34	0	4189.86
Ferritin H chain	2	49	YMAFFTYFDRDDVSF		4353.37		9913.24	9387.9	9851.81		21300.3	13678		6867.27	5737.72	9151.02
Ferritin H chain	2	50	MAFFTYFDRDDVSFP		4148.29		9382.55	11716.4	11156.8		14222.7	8868.1		9916.83	7461.93	10724.2
Ferritin H chain	2	51	AFFTYFDRDDVSFPK		0		0	5378.88	6976.6		0	0		0	0	0
Ferritin H chain	2	52	FFTYFDRDDVSFPKA		0		0	0	0		0	0		0	0	0
Ferritin H chain	2	53	FTYFDRDDVSFPKAA		0		0	0	0		0	0		0	0	0
Ferritin H chain	2	54	TYFDRDDVSFPKAAE		0		0	0	9078.57		0	0		0	0	0
Ferritin H chain	2	55	YFDRDDVSFPKAAEF		0		5720.6	5642.04	16103.8		7568.69	10263.7		4989.81	7506.93	11956.1
Ferritin H chain	2	56	FDRDDVSFPKAAEFF		0		10207.8	10289.2	32264.2		15699.2	9935.09		5426.64	8633.44	13989.4
Ferritin H chain	2	57	DRDDVSFPKAAEFFR		0		0	5642.31	24922		0	0		0	4407.7	5739.64
Ferritin H chain	2	58	RDDVSFPKAAEFFRK		0		0	0	0		0	0		0	0	0
Ferritin H chain	2	59	DDVSFPKAAEFFRKA		0		0	0	0		0	0		0	0	0
Ferritin H chain	2	60	DVSFPKAAEFFRKAS		0		0	0	0		0	0		0	0	0
Ferritin H chain	2	61	VSFPKAAEFFRKASH		0		0	0	0		0	0		0	0	0
Ferritin H chain	2	62	SFPKAAEFFRKASHE		0		0	0	0		0	0		0	0	0
Ferritin H chain	2	63	FPKAAEFFRKASHEE		0		0	0	4213.44		0	0		0	0	0
Ferritin H chain	2	64	PKAAEFFRKASHEER		0		0	0	6956.01		0	0		4942.3	0	0
Ferritin H chain	2	65	KAAEFFRKASHEERE		0		4827.63	5396.56	8223.69		11053.4	0		8601.61	9667.19	14044.9
Ferritin H chain	2	66	AAEFFRKASHEEREH		4406.71		6688.75	10500.7	0		13460.2	4941.86		8687.03	8697.38	15945.3
Ferritin H chain	2	67	AEFFRKASHEEREHA		0		0	6739.93	0		4003.43	0		0	0	6327
Ferritin H chain	4	2	EFFRKASHEEREHAE		0		6558.31	19481.6	14806.5		25554.3	15543.5		8886.4	12593.9	31888
Ferritin H chain	4	3	FFRKASHEEREHAEN		0		4621.96	16362	12716		24114.1	14255.1		5271.78	11684.5	20112.4
Ferritin H chain	4	4	FRKASHEEREHAENL		0		7061.37	20131.8	0		23692.8	10909.6		5065.49	8750.74	25122.8
Ferritin H chain	4	5	RKASHEEREHAENLA		0		0	4827.1	0		11855.4	4239.29		0	0	6612.26
Ferritin H chain	4	6	KASHEEREHAENLAK		0		0	0	5648.65		0	0		0	0	0
Ferritin H chain	4	7	ASHEEREHAENLAKY		0		0	4461.33	0		7188.23	4622.51		4099.32	0	11743.6
Ferritin H chain	4	8	SHEEREHAENLAKYQ		0		0	0	0		0	5670.33		0	0	6011.94
Ferritin H chain	4	9	HEEREHAENLAKYQN		0		0	0	14039.8		0	7582.77		0	0	4607.2
Ferritin H chain	4	10	EEREHAENLAKYQNK		0		0	0	34756.1		0	0		0	0	0
Ferritin H chain	4	11	EREHAENLAKYQNKR		0		0	0	19707.3		0	0		0	0	6230.01
Ferritin H chain	4	12	REHAENLAKYQNKRG		0		0	0	0		0	0		0	0	0
Ferritin H chain	4	13	EHAENLAKYQNKRGG		0		0	0	36023.2		0	0		0	0	0
Ferritin H chain	4	14	HAENLAKYQNKRGGR		0		0	0	5283.55		0	0		0	0	0
Ferritin H chain	4	15	AENLAKYQNKRGGRV		0		0	0	0		0	0		0	0	0
Ferritin H chain	4	16	ENLAKYQNKRGGRVQ		0		0	0	5296.65		0	0		0	0	0
Ferritin H chain	4	17	NLAKYQNKRGGRVQY		0		0	0	0		0	0		0	0	0
Ferritin H chain	4	18	LAKYQNKRGGRVQYS		0		0	0	0		0	0		0	0	0
Ferritin H chain	4	19	AKYQNKRGGRVQYSD		0		4471.97	0	0		0	0		0	0	4418.64
Ferritin H chain	4	20	KYQNKRGGRVQYSDI		0		0	0	14163.6		0	0		0	0	0
Ferritin H chain	4	21	YQNKRGGRVQYSDIK		0		0	0	5653.19		0	0		0	0	0
Ferritin H chain	4	22	QNKRGGRVQYSDIKC		0		0	0	4059.09		0	0		0	0	0
Ferritin H chain	4	23	NKRGGRVQYSDIKCP		9868.64		0	0	0		0	0		0	0	0
Ferritin H chain	4	24	KRGGRVQYSDIKCPT		0		0	0	7844.77		0	0		0	0	0
Ferritin H chain	4	25	RGGRVQYSDIKCPTK		0		0	0	0		0	0		0	0	34590.2
Ferritin H chain	4	26	GGRVQYSDIKCPTKV		0		0	0	0		0	0		0	0	18862.1
Ferritin H chain	4	27	GRVQYSDIKCPTKVE		0		0	0	0		0	0		0	0	6189.35
Ferritin H chain	4	28	RVQYSDIKCPTKVEF		0		0	0	0		0	0		0	0	8734.27
Ferritin H chain	4	29	VQYSDIKCPTKVEFS		0		0	0	6858.35		0	0		0	0	7205.7
Ferritin H chain	4	30	QYSDIKCPTKVEFSD		0		0	0	13402.1		0	6109.17		0	0	8691.88
Ferritin H chain	4	31	YSDIKCPTKVEFSDL		0		0	0	25421.9		0	6384.16		0	0	6698.44
Ferritin H chain	4	32	SDIKCPTKVEFSDLV		0		0	0	0		0	0		0	0	11910.8
Ferritin H chain	4	33	DIKCPTKVEFSDLVD		0		0	0	0		0	0		0	0	0
Ferritin H chain	4	34	IKCPTKVEFSDLVDA		0		0	0	0		0	0		0	0	4024.22
Ferritin H chain	4	35	KCPTKVEFSDLVDAM		0		0	0	0		0	0		0	0	0
Ferritin H chain	4	36	CPTKVEFSDLVDAMN		0		0	0	0		0	0		0	0	0
Ferritin H chain	4	37	PTKVEFSDLVDAMNT		0		0	0	0		0	0		0	0	0
Ferritin H chain	4	38	TKVEFSDLVDAMNTA		0		0	0	0		0	0		0	0	0
Ferritin H chain	4	39	KVEFSDLVDAMNTAL		0		0	0	0		0	0		0	0	0
Ferritin H chain	4	40	VEFSDLVDAMNTALS		0		0	0	0		0	0		0	0	0
Ferritin H chain	4	41	EFSDLVDAMNTALSM		0		0	0	0		0	0		0	0	0
Ferritin H chain	4	42	FSDLVDAMNTALSME		0		0	0	0		0	0		0	0	0
Ferritin H chain	4	43	SDLVDAMNTALSMEK		0		0	0	0		0	0		0	0	0
Ferritin H chain	4	44	DLVDAMNTALSMEKA		0		0	0	0		0	0		0	0	0
Ferritin H chain	4	45	LVDAMNTALSMEKAV		0		0	0	0		0	0		0	0	0
Ferritin H chain	4	46	VDAMNTALSMEKAVN		0		0	0	0		0	0		0	0	0
Ferritin H chain	4	47	DAMNTALSMEKAVND		0		0	0	0		0	0		0	0	0
Ferritin H chain	4	48	AMNTALSMEKAVNDS		0		0	0	0		0	0		0	0	0
Ferritin H chain	4	49	MNTALSMEKAVNDSL		0		0	0	0		0	0		0	0	0
Ferritin H chain	4	50	NTALSMEKAVNDSLL		0		0	0	0		0	0		0	0	0
Ferritin H chain	4	51	TALSMEKAVNDSLLK		0		0	0	0		0	0		0	0	0
Ferritin H chain	4	52	ALSMEKAVNDSLLKL		0		0	0	0		0	0		0	0	0
Ferritin H chain	4	53	LSMEKAVNDSLLKLH		0		0	0	0		0	0		0	0	0
Ferritin H chain	4	54	SMEKAVNDSLLKLHE		0		0	0	0		0	0		0	0	0
Ferritin H chain	4	55	MEKAVNDSLLKLHEI		0		0	0	0		0	0		0	0	0
Ferritin H chain	4	56	EKAVNDSLLKLHEIA		0		0	0	0		0	0		0	0	0
Ferritin H chain	4	57	KAVNDSLLKLHEIAA		0		0	0	0		0	0		0	0	0
Ferritin H chain	4	58	AVNDSLLKLHEIAAK		0		0	0	0		0	0		0	0	0
Ferritin H chain	4	59	VNDSLLKLHEIAAKN		0		0	0	0		0	0		0	0	0
Ferritin H chain	4	60	NDSLLKLHEIAAKNN		0		0	0	0		0	0		0	0	0
Ferritin H chain	4	61	DSLLKLHEIAAKNND		0		0	0	0		0	0		0	0	0
Ferritin H chain	4	62	SLLKLHEIAAKNNDP		0		0	0	0		0	0		0	0	0
Ferritin H chain	4	63	LLKLHEIAAKNNDPA		0		0	0	0		0	0		0	0	0
Ferritin H chain	4	64	LKLHEIAAKNNDPAL		0		0	0	0		0	0		0	0	0
Ferritin H chain	4	65	KLHEIAAKNNDPALT		0		0	12306.8	0		0	0		0	0	0
Ferritin H chain	4	66	LHEIAAKNNDPALTD		0		0	4513.56	0		0	0		0	0	0
Ferritin H chain	4	67	HEIAAKNNDPALTDF		0		0	13714.1	0		0	0		0	0	4290.96
Ferritin H chain	6	2	EIAAKNNDPALTDFI		0		0	32704.3	0		8388.95	0		0	0	4242.02
Ferritin H chain	6	3	IAAKNNDPALTDFIE		0		0	15003	0		12412	7788.11		0	0	4406.93
Ferritin H chain	6	4	AAKNNDPALTDFIES		0		0	9175.46	0		9740.22	0		0	4270.3	0
Ferritin H chain	6	5	AKNNDPALTDFIESQ		0		0	5281.35	6671.92		6792.43	0		0	0	4011.17
Ferritin H chain	6	6	KNNDPALTDFIESQY		4945.34		4259.56	19484	6094.54		11719	10366.2		9543.84	8868.2	15572.4
Ferritin H chain	6	7	NNDPALTDFIESQYL		0		0	7271.63	16681.4		6724.47	10344.8		7725.89	4865.13	11858.6
Ferritin H chain	6	8	NDPALTDFIESQYLH		4860.58		5273.67	18467.5	12264		12153.5	15891.9		10744.2	4664.03	20200.5
Ferritin H chain	6	9	DPALTDFIESQYLHE		4882.51		5838.19	9456.77	25551.7		10094.3	14450		8361.26	4758.27	14595.7
Ferritin H chain	6	10	PALTDFIESQYLHEQ		6614.21		11856.9	20924.4	15400.2		13068.2	12059.2		9547.98	7935.85	22179.8
Ferritin H chain	6	11	ALTDFIESQYLHEQE		4169.43		8965.26	9327.14	13864.1		17167.2	18030.3		8667.39	9765.6	16380.4
Ferritin H chain	6	12	LTDFIESQYLHEQED		0		7669.92	6342.55	10335.4		23293.2	19616.7		6054.64	9848.56	12365.7
Ferritin H chain	6	13	TDFIESQYLHEQEDA		0		5058.76	0	13765.3		15080.5	14336.1		0	5813.59	7691.81
Ferritin H chain	6	14	DFIESQYLHEQEDAI		0		9256.85	8536.64	15202.2		14917	15120.3		7755.47	4894.63	14095.7
Ferritin H chain	6	15	FIESQYLHEQEDAIK		0		4177.28	0	10638.2		0	4113.44		0	0	10724.8
Ferritin H chain	6	16	IESQYLHEQEDAIKQ		0		0	7582.24	16911.9		0	0		0	0	6166.04
Ferritin H chain	6	17	ESQYLHEQEDAIKQF		0		7815.28	30230.3	7974.56		14002.6	8177.83		5852.79	10450.8	8789.37
Ferritin H chain	6	18	SQYLHEQEDAIKQFA		0		0	13440.1	6067.75		0	0		0	0	0
Ferritin H chain	6	19	QYLHEQEDAIKQFAD		0		5997.94	13217.7	21911.9		12324.9	7572.54		0	4866.79	0
Ferritin H chain	6	20	YLHEQEDAIKQFADY		5630.46		22013.5	33375.2	12281.5		21009.1	19203.1		17258.3	11909.1	25873.4
Ferritin H chain	6	21	LHEQEDAIKQFADYV		0		6474.03	16712.5	11757.8		10011.1	6706.46		4248.06	0	12674.6
Ferritin H chain	6	22	HEQEDAIKQFADYVT		0		0	0	0		0	0		0	0	0
Ferritin H chain	6	23	EQEDAIKQFADYVTE		0		0	0	4171.57		0	0		0	5917.61	0
Ferritin H chain	6	24	QEDAIKQFADYVTET		0		0	0	0		0	0		0	0	0
Ferritin H chain	6	25	EDAIKQFADYVTETN		0		0	0	16006.4		0	0		0	0	0
Ferritin H chain	6	26	DAIKQFADYVTETNR		0		0	0	0		6301.5	0		0	0	0
Ferritin H chain	6	27	AIKQFADYVTETNRV		0		0	0	0		6204.84	0		0	0	0
Ferritin H chain	6	28	IKQFADYVTETNRVG		0		0	0	0		0	0		0	0	0
Ferritin H chain	6	29	KQFADYVTETNRVGS		0		0	0	0		0	0		0	0	0
Ferritin H chain	6	30	QFADYVTETNRVGSG		0		0	0	0		0	0		0	0	0
Ferritin H chain	6	31	FADYVTETNRVGSGL		0		0	0	0		0	0		0	0	0
Ferritin H chain	6	32	ADYVTETNRVGSGLG		0		0	0	0		0	0		0	0	0
Ferritin H chain	6	33	DYVTETNRVGSGLGQ		0		0	0	8327.05		0	0		0	0	0
Ferritin H chain	6	34	YVTETNRVGSGLGQY		0		0	6549.38	0		0	0		5402.47	0	8792.8
Ferritin H chain	6	35	VTETNRVGSGLGQYL		0		0	0	10994		0	0		0	0	0
Ferritin H chain	6	36	TETNRVGSGLGQYLF		0		0	10770.1	6828.62		5052.23	0		7156.72	0	8840.11
Ferritin H chain	6	37	ETNRVGSGLGQYLFD		0		5833.27	6486.8	10630		14023.5	12767.7		4465.15	0	8757.61
Ferritin H chain	6	38	TNRVGSGLGQYLFDK		0		0	0	0		0	0		0	0	0
Ferritin H chain	6	39	NRVGSGLGQYLFDKM		0		0	0	0		0	0		0	0	0
Ferritin H chain	6	40	RVGSGLGQYLFDKMT		0		0	0	0		0	0		0	0	0
Ferritin H chain	6	41	VGSGLGQYLFDKMTL		0		0	0	16549.6		0	0		0	0	0
Ferritin H chain	6	42	GSGLGQYLFDKMTLK		0		0	0	0		0	0		0	0	0
Ferritin H chain	6	43	SGLGQYLFDKMTLKE		0		0	0	0		0	0		0	0	0
Ferritin H chain	6	44	GLGQYLFDKMTLKEG		0		0	0	0		0	0		0	0	0
Ferritin H chain	6	45	LGQYLFDKMTLKEGS		0		0	0	0		0	0		0	0	0
Ferritin H chain	6	46	GQYLFDKMTLKEGSG		0		0	0	0		0	0		0	0	0
Ferritin H chain	6	47	QYLFDKMTLKEGSGS		0		0	0	0		0	0		0	0	0
Ferritin H chain	6	48	YLFDKMTLKEGSGSG		0		0	0	0		0	0		0	0	0
Ferritin H chain	6	49	LFDKMTLKEGSGSGS		0		0	0	0		0	0		0	0	0
Ferritin H chain	6	50	FDKMTLKEGSGSGSG		0		0	0	17087.9		0	0		0	0	0
Ferritin H chain	6	51	DKMTLKEGSGSGSGE		0		0	0	0		0	0		0	0	0
Ferritin H chain	6	52	KMTLKEGSGSGSGEP		0		0	0	4615		0	0		0	0	0
Ferritin H chain	6	53	MTLKEGSGSGSGEPF		0		0	4012.37	27386.7		0	0		0	0	0
					95736.8		260641	524022	956559		639217	397712		274340	193347	714959
NPC-2	6	54	TLKEGSGSGSGEPFR		0		0	0	5579.29		0	0		0	0	0
NPC-2	6	55	LKEGSGSGSGEPFRD		0		0	5158.1	0		8967.42	5515.23		5700.87	0	6447.79
NPC-2	6	56	KEGSGSGSGEPFRDC		0		0	0	0		0	0		0	0	0
NPC-2	6	57	EGSGSGSGEPFRDCG		0		0	0	0		0	0		0	0	0
NPC-2	6	58	GSGSGSGEPFRDCGS		0		0	0	0		0	0		0	0	0
NPC-2	6	59	SGSGSGEPFRDCGSK		0		0	0	0		0	0		0	0	0
NPC-2	6	60	GSGSGEPFRDCGSKF		0		0	0	0		0	0		0	0	0
NPC-2	6	61	SGSGEPFRDCGSKFG		0		0	0	8930.08		0	0		0	0	0
NPC-2	6	62	GSGEPFRDCGSKFGK		0		0	0	0		0	0		0	0	0
NPC-2	6	63	SGEPFRDCGSKFGKL		0		0	0	0		0	0		0	0	0
NPC-2	6	64	GEPFRDCGSKFGKLY		0		0	0	0		0	0		0	0	0
NPC-2	6	65	EPFRDCGSKFGKLYS		0		0	0	0		0	0		0	0	0
NPC-2	6	66	PFRDCGSKFGKLYSL		0		0	0	0		0	0		0	0	0
NPC-2	6	67	FRDCGSKFGKLYSLT		0		0	0	0		0	0		0	0	0
NPC-2	8	2	RDCGSKFGKLYSLTV		0		0	0	0		0	0		0	0	4181.1
NPC-2	8	3	DCGSKFGKLYSLTVT		0		0	0	0		0	0		0	0	0
NPC-2	8	4	CGSKFGKLYSLTVTP		0		0	0	0		0	0		0	0	0
NPC-2	8	5	GSKFGKLYSLTVTPC		0		0	0	0		0	0		0	0	0
NPC-2	8	6	SKFGKLYSLTVTPCD		0		0	0	0		0	0		0	0	0
NPC-2	8	7	KFGKLYSLTVTPCDR		0		0	0	0		0	0		0	0	0
NPC-2	8	8	FGKLYSLTVTPCDRT		0		0	0	0		0	0		0	0	0
NPC-2	8	9	GKLYSLTVTPCDRTP		0		0	0	0		0	0		0	0	0
NPC-2	8	10	KLYSLTVTPCDRTPC		0		0	0	0		0	0		0	0	0
NPC-2	8	11	LYSLTVTPCDRTPCA		0		0	0	0		0	0		0	0	0
NPC-2	8	12	YSLTVTPCDRTPCAL		0		0	0	0		0	0		0	0	0
NPC-2	8	13	SLTVTPCDRTPCALY		0		0	9443.33	0		0	0		0	0	0
NPC-2	8	14	LTVTPCDRTPCALYK		0		0	0	0		0	0		0	0	0
NPC-2	8	15	TVTPCDRTPCALYKG		0		0	0	0		0	0		0	0	0
NPC-2	8	16	VTPCDRTPCALYKGQ		0		0	0	0		0	0		0	0	0
NPC-2	8	17	TPCDRTPCALYKGQN		0		0	0	0		0	0		0	0	0
NPC-2	8	18	PCDRTPCALYKGQNA		0		0	0	0		0	0		0	0	0
NPC-2	8	19	CDRTPCALYKGQNAT		0		0	0	0		0	0		0	0	0
NPC-2	8	20	DRTPCALYKGQNATI		0		0	0	0		0	0		0	0	0
NPC-2	8	21	RTPCALYKGQNATIT		0		0	0	0		0	0		0	0	0
NPC-2	8	22	TPCALYKGQNATITI		0		0	0	0		0	0		0	0	0
NPC-2	8	23	PCALYKGQNATITIE		0		0	0	0		0	0		0	0	0
NPC-2	8	24	CALYKGQNATITIEF		0		0	0	0		0	0		0	0	0
NPC-2	8	25	ALYKGQNATITIEFT		0		0	0	0		0	0		0	0	0
NPC-2	8	26	LYKGQNATITIEFTT		0		0	0	0		0	0		0	0	0
NPC-2	8	27	YKGQNATITIEFTTQ		0		0	0	0		0	0		0	0	0
NPC-2	8	28	KGQNATITIEFTTQE		0		0	0	0		0	0		0	0	0
NPC-2	8	29	GQNATITIEFTTQET		0		0	0	0		0	0		0	0	0
NPC-2	8	30	QNATITIEFTTQETV		0		0	0	0		0	0		0	0	0
NPC-2	8	31	NATITIEFTTQETVK		0		0	0	0		0	0		0	0	0
NPC-2	8	32	ATITIEFTTQETVKD		0		15906.8	20085.1	0		0	0		0	0	0
NPC-2	8	33	TITIEFTTQETVKDG		0		0	7375.81	0		0	0		0	0	0
NPC-2	8	34	ITIEFTTQETVKDGH		0		5621.47	15116	0		0	0		0	0	0
NPC-2	8	35	TIEFTTQETVKDGHI		0		6470.99	15976	0		0	0		0	0	0
NPC-2	8	36	IEFTTQETVKDGHIS		0		0	11894.8	0		0	0		0	0	0
NPC-2	8	37	EFTTQETVKDGHISV		0		0	5321.64	0		0	0		0	0	0
NPC-2	8	38	FTTQETVKDGHISVH		0		0	13440.2	0		0	0		0	0	0
NPC-2	8	39	TTQETVKDGHISVHG		0		0	0	0		0	0		0	0	0
NPC-2	8	40	TQETVKDGHISVHGV		0		0	0	0		0	0		0	0	0
NPC-2	8	41	QETVKDGHISVHGVI		0		0	0	0		0	0		0	0	0
NPC-2	8	42	ETVKDGHISVHGVIA		0		0	0	0		0	0		0	0	0
NPC-2	8	43	TVKDGHISVHGVIAH		0		0	5543.4	0		0	0		0	0	0
NPC-2	8	44	VKDGHISVHGVIAHV		0		0	0	0		0	0		0	0	0
NPC-2	8	45	KDGHISVHGVIAHVP		0		0	8221.02	0		0	0		0	0	0
NPC-2	8	46	DGHISVHGVIAHVPI		0		0	0	0		0	0		0	0	0
NPC-2	8	47	GHISVHGVIAHVPIP		0		0	0	13897.6		0	0		0	0	0
NPC-2	8	48	HISVHGVIAHVPIPF		0		0	17949.4	0		6059.74	4167.22		6103.73	5452.83	7851.33
NPC-2	8	49	ISVHGVIAHVPIPFA		0		0	0	0		0	0		0	0	0
NPC-2	8	50	SVHGVIAHVPIPFAL		0		0	0	4221.61		0	0		0	0	0
NPC-2	8	51	VHGVIAHVPIPFALD		0		4383.88	6871.79	0		0	0		0	0	0
NPC-2	8	52	HGVIAHVPIPFALDN		0		0	4730.45	0		0	0		0	0	0
NPC-2	8	53	GVIAHVPIPFALDNS		0		0	0	0		0	0		0	0	0
NPC-2	8	54	VIAHVPIPFALDNSN		0		0	0	0		0	0		0	0	0
NPC-2	8	55	IAHVPIPFALDNSNL		0		0	0	0		0	0		0	0	0
NPC-2	8	56	AHVPIPFALDNSNLC		0		0	0	0		0	0		0	0	0
NPC-2	8	57	HVPIPFALDNSNLCE		0		0	0	4646.06		0	5988.46		0	0	0
NPC-2	8	58	VPIPFALDNSNLCEF		0		7333.27	0	0		17182.7	19011		6970.31	0	0
NPC-2	8	59	PIPFALDNSNLCEFV		0		0	0	0		7162.41	8693.7		0	0	0
NPC-2	8	60	IPFALDNSNLCEFVS		0		0	0	0		0	0		0	0	0
NPC-2	8	61	PFALDNSNLCEFVSP		0		0	0	0		0	7150.17		0	0	0
NPC-2	8	62	FALDNSNLCEFVSPT		0		0	0	0		0	0		0	0	0
NPC-2	8	63	ALDNSNLCEFVSPTC		0		0	0	0		0	0		0	0	0
NPC-2	8	64	LDNSNLCEFVSPTCP		0		0	0	0		0	6992.37		0	0	0
NPC-2	8	65	DNSNLCEFVSPTCPL		0		0	0	0		4054.98	0		0	0	0
NPC-2	8	66	NSNLCEFVSPTCPLI		0		0	0	0		0	4479.31		0	0	0
NPC-2	8	67	SNLCEFVSPTCPLIP		0		0	0	0		7272.9	0		0	0	0
NPC-2	10	2	NLCEFVSPTCPLIPS		0		0	0	0		0	0		0	0	4339.66
NPC-2	10	3	LCEFVSPTCPLIPSI		0		0	0	0		0	0		0	0	0
NPC-2	10	4	CEFVSPTCPLIPSIG		0		0	0	0		0	0		0	0	0
NPC-2	10	5	EFVSPTCPLIPSIGK		0		0	0	0		0	0		0	0	0
NPC-2	10	6	FVSPTCPLIPSIGKY		0		0	0	0		0	0		0	0	0
NPC-2	10	7	VSPTCPLIPSIGKYT		0		0	0	0		0	0		0	0	0
NPC-2	10	8	SPTCPLIPSIGKYTH		0		0	0	0		0	0		0	0	0
NPC-2	10	9	PTCPLIPSIGKYTHT		0		0	0	0		0	0		0	0	0
NPC-2	10	10	TCPLIPSIGKYTHTY		0		0	0	0		0	0		0	0	0
NPC-2	10	11	CPLIPSIGKYTHTYS		0		0	0	0		0	0		0	0	0
NPC-2	10	12	PLIPSIGKYTHTYSL		0		0	0	0		0	0		0	0	0
NPC-2	10	13	LIPSIGKYTHTYSLY		0		0	5999.42	0		0	0		0	0	5009.43
NPC-2	10	14	IPSIGKYTHTYSLYV		0		0	0	26867.7		0	0		0	0	0
NPC-2	10	15	PSIGKYTHTYSLYVK		0		0	0	0		0	0		0	0	0
NPC-2	10	16	SIGKYTHTYSLYVKA		0		0	0	0		0	0		0	0	0
NPC-2	10	17	IGKYTHTYSLYVKAM		0		0	0	0		0	0		0	0	0
NPC-2	10	18	GKYTHTYSLYVKAMY		0		0	0	0		0	0		0	0	0
NPC-2	10	19	KYTHTYSLYVKAMYP		0		0	0	0		0	0		0	0	0
NPC-2	10	20	YTHTYSLYVKAMYPS		0		0	0	0		0	0		0	0	0
NPC-2	10	21	THTYSLYVKAMYPSI		0		0	0	0		0	0		0	0	0
NPC-2	10	22	HTYSLYVKAMYPSIS		0		0	0	0		0	0		0	0	0
NPC-2	10	23	TYSLYVKAMYPSISL		0		0	0	0		0	0		0	0	0
NPC-2	10	24	YSLYVKAMYPSISLT		0		0	0	0		0	0		0	0	0
NPC-2	10	25	SLYVKAMYPSISLTI		0		0	0	27802.4		0	0		0	0	0
NPC-2	10	26	LYVKAMYPSISLTIR		0		0	0	0		0	0		0	0	0
NPC-2	10	27	YVKAMYPSISLTIRW		0		0	0	4755.72		0	0		0	0	0
NPC-2	10	28	VKAMYPSISLTIRWE		0		6364.78	8667.91	13503.1		16595.7	7903.26		6097.15	4449.61	9533.71
NPC-2	10	29	KAMYPSISLTIRWEL		0		5840.56	14263.1	13121.6		10748.5	9241.9		7468.74	0	15628.1
NPC-2	10	30	AMYPSISLTIRWELQ		4826.16		4974.76	14018.4	12582.3		10090.2	7018.34		6509.93	4109.83	12389.2
NPC-2	10	31	MYPSISLTIRWELQD		7922.62		12171.5	23869.8	9237.39		18655.2	13463.2		11408	9232.93	23099.2
NPC-2	10	32	YPSISLTIRWELQDS		7914.33		5882.35	5403.72	4295.12		11768.9	5634.76		7174.59	5380.34	15034
NPC-2	10	33	PSISLTIRWELQDSS		0		0	0	4395.77		5554.42	0		5904.03	0	8258.53
NPC-2	10	34	SISLTIRWELQDSSN		0		7329.75	0	12208.9		9006.19	4285.05		5207.67	0	8488.19
NPC-2	10	35	ISLTIRWELQDSSNE		0		12317.2	6110.75	5053.29		15060	6110.96		11255.3	10354.5	18316.2
NPC-2	10	36	SLTIRWELQDSSNED		0		4501.51	0	9287.01		15564.1	10368.4		6174.19	7670.79	8848.59
NPC-2	10	37	LTIRWELQDSSNEDI		0		9215.26	0	10144		18175.9	13792.1		8244.86	5100.36	11170.5
NPC-2	10	38	TIRWELQDSSNEDIV		0		8472.74	4443.43	0		10711.8	4618.54		5610.58	4542.9	11840.5
NPC-2	10	39	IRWELQDSSNEDIVC		0		0	0	4949.47		4401.95	0		0	0	5367.03
NPC-2	10	40	RWELQDSSNEDIVCV		0		4161.82	0	0		0	0		0	0	9053.54
NPC-2	10	41	WELQDSSNEDIVCVE		0		0	0	0		0	4196.43		4918.54	0	4780.63
NPC-2	10	42	ELQDSSNEDIVCVEF		0		0	0	0		0	0		0	0	0
NPC-2	10	43	LQDSSNEDIVCVEFP		0		0	0	0		6961.95	5179.43		0	0	0
NPC-2	10	44	QDSSNEDIVCVEFPV		0		0	0	0		0	0		0	0	0
NPC-2	10	45	DSSNEDIVCVEFPVQ		0		0	0	0		0	0		0	0	0
NPC-2	10	46	SSNEDIVCVEFPVQL		0		0	0	0		0	0		0	0	0
NPC-2	10	47	SNEDIVCVEFPVQLI		0		0	0	0		0	0		0	0	0
NPC-2	10	48	NEDIVCVEFPVQLIG		0		0	0	0		0	0		0	0	0
NPC-2	10	49	EDIVCVEFPVQLIGS		0		0	0	0		0	0		0	0	0
NPC-2	10	50	DIVCVEFPVQLIGSG		0		0	0	0		0	0		0	0	0
NPC-2	10	51	IVCVEFPVQLIGSGS		0		0	0	0		0	0		0	0	0
NPC-2	10	52	VCVEFPVQLIGSGSG		0		0	0	0		0	0		0	0	0
NPC-2	10	53	CVEFPVQLIGSGSGS		0		0	0	0		0	0		0	0	0
NPC-2	10	54	VEFPVQLIGSGSGSG		0		0	0	0		0	0		0	0	0
Blank	10	55	0		0		0	0	0		0	0		0	0	0
Blank	10	56	0		0		0	0	0		0	0		0	0	0
Blank	10	57	0		0		0	0	0		0	0		0	0	0
Blank	10	58	0		0		0	0	0		0	0		0	0	0
Blank	10	59	0		0		0	0	0		0	0		0	0	0
Blank	10	60	0		0		0	0	0		0	0		0	0	0
Blank	10	61	0		0		0	0	0		0	0		0	0	0
Blank	10	62	0		0		0	0	0		0	0		0	0	0
Blank	10	63	0		0		0	0	0		0	0		0	0	0
Blank	10	64	0		0		0	0	0		0	0		0	0	0
Blank	10	65	0		0		0	0	0		0	0		0	0	0
Blank	10	66	0		0		0	0	0		0	0		0	0	0
Blank	10	67	0		0		0	0	0		0	0		0	0	0
					20663.1		120949	229904	195478		203995	153810		104748	56294.1	189637
Asp endopeptidase	12	2	GSGSGSGQLDTNYEV		0		10091.4	0	17701.2		6986.59	4026.38		0	13861.5	0
Asp endopeptidase	12	3	GSGSGQLDTNYEVSD		0		26416.2	0	26552.7		0	0		0	17690.3	0
Asp endopeptidase	12	4	GSGQLDTNYEVSDET		0		36133.5	5230.87	37107.3		4891.39	12066		0	22184.6	0
Asp endopeptidase	12	5	GQLDTNYEVSDETVS		0		33941.9	5035.42	29461.4		0	0		0	15774.1	0
Asp endopeptidase	12	6	LDTNYEVSDETVSDN		0		22495.3	4189.78	12901.9		6952.35	0		0	15275.2	0
Asp endopeptidase	12	7	TNYEVSDETVSDNNK		0		13700.4	0	0		0	0		0	8561.45	0
Asp endopeptidase	12	8	YEVSDETVSDNNKWA		0		0	0	0		0	0		0	0	0
Asp endopeptidase	12	9	VSDETVSDNNKWAVL		0		0	0	0		0	0		0	0	0
Asp endopeptidase	12	10	DETVSDNNKWAVLVA		0		0	0	0		0	0		0	0	0
Asp endopeptidase	12	11	TVSDNNKWAVLVAGS		0		0	0	0		0	0		0	0	0
Asp endopeptidase	12	12	SDNNKWAVLVAGSNG		0		0	0	6668.89		0	0		0	0	0
Asp endopeptidase	12	13	NNKWAVLVAGSNGYF		0		0	13657.2	5995.54		8398.11	0		0	0	4006.8
Asp endopeptidase	12	14	KWAVLVAGSNGYFNY		0		0	25779.7	0		9062.49	0		0	0	0
Asp endopeptidase	12	15	AVLVAGSNGYFNYRH		0		0	7895.3	0		9680.31	4930.81		0	0	0
Asp endopeptidase	12	16	LVAGSNGYFNYRHQA		0		0	0	0		0	0		0	0	0
Asp endopeptidase	12	17	AGSNGYFNYRHQADV		0		0	0	0		5326.38	0		0	0	0
Asp endopeptidase	12	18	SNGYFNYRHQADVCH		0		0	15078.1	8421.12		14191.9	4975.02		0	0	0
Asp endopeptidase	12	19	GYFNYRHQADVCHAY		0		0	29801.5	10193.5		16388.5	0		6707.47	0	8148.66
Asp endopeptidase	12	20	FNYRHQADVCHAYHV		0		6076.55	25260.4	41739.5		14201.5	0		5320.2	0	5698.54
Asp endopeptidase	12	21	YRHQADVCHAYHVLR		0		5043.06	16854.5	19416.8		15836.8	8556.05		0	0	10749.2
Asp endopeptidase	12	22	HQADVCHAYHVLRSK		0		0	0	0		0	0		0	0	0
Asp endopeptidase	12	23	ADVCHAYHVLRSKGI		0		0	0	29735.4		0	0		0	0	0
Asp endopeptidase	12	24	VCHAYHVLRSKGIKP		0		0	0	4838.45		0	0		0	0	21412.4
Asp endopeptidase	12	25	HAYHVLRSKGIKPEH		0		0	0	0		0	0		0	0	0
Asp endopeptidase	12	26	YHVLRSKGIKPEHII		0		0	0	0		0	0		0	0	0
Asp endopeptidase	12	27	VLRSKGIKPEHIITM		0		0	0	0		0	0		0	0	0
Asp endopeptidase	12	28	RSKGIKPEHIITMMY		0		0	0	0		0	0		0	0	12001.4
Asp endopeptidase	12	29	KGIKPEHIITMMYDD		16507.3		6867.94	0	0		14316.6	0		7252.73	6100.58	4922.53
Asp endopeptidase	12	30	IKPEHIITMMYDDIA		21604.3		5400.22	6378.22	10621.4		10249.5	0		0	0	0
Asp endopeptidase	12	31	PEHIITMMYDDIAYN		6082.23		10541.8	17978.5	5324.93		22565.7	6319.86		16679.2	6135.47	11764.4
Asp endopeptidase	12	32	HIITMMYDDIAYNLM		0		7760.06	8238.45	0		14026.5	0		6013.35	0	5340.74
Asp endopeptidase	12	33	ITMMYDDIAYNLMNP		0		0	0	11595		14839.3	0		0	0	0
Asp endopeptidase	12	34	MMYDDIAYNLMNPFP		8421.97		6437.99	12629	8536.95		31885.2	10104.7		13795.1	6204.1	8869.03
Asp endopeptidase	12	35	YDDIAYNLMNPFPGK		0		0	0	11899.8		0	0		0	0	5883.62
Asp endopeptidase	12	36	DIAYNLMNPFPGKLF		0		0	6915.26	0		0	0		0	0	0
Asp endopeptidase	12	37	AYNLMNPFPGKLFND		0		0	0	7148.41		11690.4	0		0	0	5760.79
Asp endopeptidase	12	38	NLMNPFPGKLFNDYN		6642.34		0	8465.72	13527		10418.2	0		5151.19	0	9953.5
Asp endopeptidase	12	39	MNPFPGKLFNDYNHK		0		0	0	26324		0	0		0	0	0
Asp endopeptidase	12	40	PFPGKLFNDYNHKDW		4393.25		21147	35301.1	25477.2		22932	8553.92		10261.4	4687.9	17354
Asp endopeptidase	12	41	PGKLFNDYNHKDWYK		0		4615.7	0	6654.76		0	0		0	0	0
Asp endopeptidase	12	42	KLFNDYNHKDWYKGV		0		0	0	0		0	0		0	0	0
Asp endopeptidase	12	43	FNDYNHKDWYKGVVI		0		0	7541.6	5131.55		0	0		0	0	0
Asp endopeptidase	12	44	DYNHKDWYKGVVIDY		0		6159.35	14636.9	0		4120.01	0		6852.13	0	7325.79
Asp endopeptidase	12	45	NHKDWYKGVVIDYRG		0		0	0	34364.4		0	0		0	0	0
Asp endopeptidase	12	46	KDWYKGVVIDYRGKK		0		0	0	0		0	0		0	0	0
Asp endopeptidase	12	47	WYKGVVIDYRGKKVN		0		0	0	26058.9		0	0		0	0	0
Asp endopeptidase	12	48	KGVVIDYRGKKVNSK		0		0	0	17015.1		0	0		0	0	14014.9
Asp endopeptidase	12	49	VVIDYRGKKVNSKTF		0		0	0	40604.6		0	0		0	0	0
Asp endopeptidase	12	50	IDYRGKKVNSKTFLK		0		0	0	32598.4		0	0		0	0	23675.3
Asp endopeptidase	12	51	YRGKKVNSKTFLKVL		0		0	0	25507.5		0	0		0	0	18354.1
Asp endopeptidase	12	52	GKKVNSKTFLKVLKG		0		0	0	22907.5		0	0		0	0	0
Asp endopeptidase	12	53	KVNSKTFLKVLKGDK		0		0	0	0		0	0		0	0	0
Asp endopeptidase	12	54	NSKTFLKVLKGDKSA		0		0	0	0		0	0		0	0	0
Asp endopeptidase	12	55	KTFLKVLKGDKSAGG		0		0	0	13296.2		0	0		0	0	0
Asp endopeptidase	12	56	FLKVLKGDKSAGGKV		0		0	0	34692.3		0	0		0	0	0
Asp endopeptidase	12	57	KVLKGDKSAGGKVLK		0		0	0	10115.8		0	0		0	0	0
Asp endopeptidase	12	58	LKGDKSAGGKVLKSG		0		0	0	9379.28		0	0		0	0	0
Asp endopeptidase	12	59	GDKSAGGKVLKSGKN		0		0	0	0		0	0		0	0	0
Asp endopeptidase	12	60	KSAGGKVLKSGKNDD		0		0	0	0		0	0		0	0	0
Asp endopeptidase	12	61	AGGKVLKSGKNDDVF		0		0	0	0		0	0		0	0	0
Asp endopeptidase	12	62	GKVLKSGKNDDVFIY		0		0	0	0		0	0		0	0	0
Asp endopeptidase	12	63	VLKSGKNDDVFIYFT		0		0	0	0		0	0		0	0	0
Asp endopeptidase	12	64	KSGKNDDVFIYFTDH		0		0	4675.91	0		0	0		0	0	0
Asp endopeptidase	12	65	GKNDDVFIYFTDHGA		0		0	0	0		0	0		0	0	0
Asp endopeptidase	12	66	NDDVFIYFTDHGAPG		0		0	17117.8	0		4352.35	0		0	0	0
Asp endopeptidase	12	67	DVFIYFTDHGAPGLI		0		0	16651.3	0		6650.25	4426.51		0	0	0
Asp endopeptidase	14	2	FIYFTDHGAPGLIAF		0		0	17012.2	4209.9		11146.6	8257.89		0	0	8879.54
Asp endopeptidase	14	3	YFTDHGAPGLIAFPD		0		6799.11	7564.89	0		13808.5	10815.4		4321.28	0	6815.84
Asp endopeptidase	14	4	TDHGAPGLIAFPDDE		5102.3		4838.06	0	4314.33		31055	25437.3		0	4631.5	0
Asp endopeptidase	14	5	HGAPGLIAFPDDELY		10822.5		7709.93	4010.35	0		21275.1	15191.8		5222.14	5831.74	5375.86
Asp endopeptidase	14	6	APGLIAFPDDELYAK		0		0	0	7470.38		4061.78	0		0	0	0
Asp endopeptidase	14	7	GLIAFPDDELYAKEF		0		5330.41	8872.29	6179.04		27840	17475.7		5437.56	6256.49	10673.3
Asp endopeptidase	14	8	IAFPDDELYAKEFMS		0		5388.09	8725.73	17505.6		21206.3	17798		4919.59	5390.46	14366.7
Asp endopeptidase	14	9	FPDDELYAKEFMSTL		0		7635.32	19410.2	7238.79		21761.8	16105.2		4602.42	7031.19	19231.1
Asp endopeptidase	14	10	DDELYAKEFMSTLKY		0		0	0	9776.97		0	0		0	4935.12	6234.97
Asp endopeptidase	14	11	ELYAKEFMSTLKYLH		0		0	0	13961.1		0	0		0	0	0
Asp endopeptidase	14	12	YAKEFMSTLKYLHSH		0		0	0	43690		0	0		0	0	0
Asp endopeptidase	14	13	KEFMSTLKYLHSHKR		0		0	0	27957.5		0	0		0	0	0
Asp endopeptidase	14	14	FMSTLKYLHSHKRYS		0		0	0	37063.9		0	0		0	0	0
Asp endopeptidase	14	15	STLKYLHSHKRYSKL		0		0	0	38161.4		0	0		0	0	18177.5
Asp endopeptidase	14	16	LKYLHSHKRYSKLVI		0		0	0	0		0	0		0	0	7307.72
Asp endopeptidase	14	17	YLHSHKRYSKLVIYI		0		0	0	0		0	0		0	0	0
Asp endopeptidase	14	18	HSHKRYSKLVIYIEA		0		0	0	0		0	0		0	0	0
Asp endopeptidase	14	19	HKRYSKLVIYIEACE		0		0	0	0		0	0		0	0	0
Asp endopeptidase	14	20	RYSKLVIYIEACESG		0		0	0	0		0	0		0	0	0
Asp endopeptidase	14	21	SKLVIYIEACESGSM		0		0	0	5909.76		0	0		0	0	0
Asp endopeptidase	14	22	LVIYIEACESGSMFQ		0		0	6453.03	14672.2		13318	0		0	0	0
Asp endopeptidase	14	23	IYIEACESGSMFQRI		0		7861.5	11643.1	5525.16		14585.5	16597		4911.14	4017.39	6271.14
Asp endopeptidase	14	24	IEACESGSMFQRILP		0		0	0	0		5422.65	0		0	0	0
Asp endopeptidase	14	25	ACESGSMFQRILPSN		0		0	0	0		0	0		0	0	0
Asp endopeptidase	14	26	ESGSMFQRILPSNLS		0		0	0	0		0	0		0	0	0
Asp endopeptidase	14	27	GSMFQRILPSNLSIY		0		0	0	0		0	0		0	0	5327.46
Asp endopeptidase	14	28	MFQRILPSNLSIYAT		0		0	0	0		0	0		0	0	0
Asp endopeptidase	14	29	QRILPSNLSIYATTA		0		0	0	0		0	0		0	0	0
Asp endopeptidase	14	30	ILPSNLSIYATTAAS		0		0	0	0		0	0		0	0	0
Asp endopeptidase	14	31	PSNLSIYATTAASPT		0		0	0	0		0	0		0	0	0
Asp endopeptidase	14	32	NLSIYATTAASPTES		0		0	0	0		0	0		0	0	0
Asp endopeptidase	14	33	SIYATTAASPTESSY		0		0	0	0		0	0		0	0	0
Asp endopeptidase	14	34	YATTAASPTESSYGT		0		0	0	0		0	0		0	0	0
Asp endopeptidase	14	35	TTAASPTESSYGTFC		0		0	0	0		0	0		0	0	0
Asp endopeptidase	14	36	AASPTESSYGTFCDD		0		0	0	0		18874.1	9403.92		0	0	0
Asp endopeptidase	14	37	SPTESSYGTFCDDPT		0		0	0	0		14594.3	0		0	0	0
Asp endopeptidase	14	38	TESSYGTFCDDPTIT		0		0	0	0		6340.8	0		0	0	0
Asp endopeptidase	14	39	SSYGTFCDDPTITTC		0		0	0	0		0	0		0	0	0
Asp endopeptidase	14	40	YGTFCDDPTITTCLA		0		0	0	0		0	0		0	0	0
Asp endopeptidase	14	41	TFCDDPTITTCLADL		0		0	0	0		5501.74	0		0	0	0
Asp endopeptidase	14	42	CDDPTITTCLADLYS		0		0	0	0		8106.46	0		0	0	0
Asp endopeptidase	14	43	DPTITTCLADLYSYD		0		0	0	4672.12		10289.5	0		0	0	0
Asp endopeptidase	14	44	TITTCLADLYSYDWI		6370.55		0	0	0		24387.4	9557.84		0	0	4433.89
Asp endopeptidase	14	45	TTCLADLYSYDWIVD		4411.47		0	0	0		14436.6	6287.83		0	0	0
Asp endopeptidase	14	46	CLADLYSYDWIVDSQ		0		4066.75	0	5883.04		13119.7	4612.22		4558.26	0	5014.53
Asp endopeptidase	14	47	ADLYSYDWIVDSQTH		0		7136.68	10818.2	14121.4		13539.8	4054.71		10028.1	0	12910.2
Asp endopeptidase	14	48	LYSYDWIVDSQTHHL		0		7128.27	16723.5	0		16463.2	5779.19		9613.51	4498.6	16949.2
Asp endopeptidase	14	49	SYDWIVDSQTHHLTQ		0		0	7440.87	0		4427.78	0		0	0	0
Asp endopeptidase	14	50	DWIVDSQTHHLTQRT		0		0	0	0		0	0		0	0	0
Asp endopeptidase	14	51	IVDSQTHHLTQRTLD		0		0	0	0		0	0		0	0	0
Asp endopeptidase	14	52	DSQTHHLTQRTLDQQ		0		0	0	8520.84		0	0		0	0	0
Asp endopeptidase	14	53	QTHHLTQRTLDQQYK		0		0	0	0		0	0		0	0	0
Asp endopeptidase	14	54	HHLTQRTLDQQYKEV		0		0	0	17716.4		0	0		0	0	0
Asp endopeptidase	14	55	LTQRTLDQQYKEVKR		0		0	0	0		0	0		0	0	0
Asp endopeptidase	14	56	QRTLDQQYKEVKRET		0		0	0	0		0	0		0	0	0
Asp endopeptidase	14	57	TLDQQYKEVKRETNL		0		0	0	0		0	0		0	0	0
Asp endopeptidase	14	58	DQQYKEVKRETNLSH		0		0	0	0		0	0		0	0	0
Asp endopeptidase	14	59	QYKEVKRETNLSHVQ		0		0	0	0		0	0		0	0	0
Asp endopeptidase	14	60	KEVKRETNLSHVQRY		0		0	0	0		0	0		0	0	0
Asp endopeptidase	14	61	VKRETNLSHVQRYGD		0		0	0	23269.3		0	0		0	0	0
Asp endopeptidase	14	62	RETNLSHVQRYGDTR		0		0	0	0		0	0		0	0	0
Asp endopeptidase	14	63	TNLSHVQRYGDTRMG		0		0	0	0		0	0		0	0	0
Asp endopeptidase	14	64	LSHVQRYGDTRMGKL		0		0	0	0		0	0		0	0	0
Asp endopeptidase	14	65	HVQRYGDTRMGKLHV		0		0	0	0		0	0		0	0	0
Asp endopeptidase	14	66	QRYGDTRMGKLHVSE		0		0	0	0		0	0		0	0	0
Asp endopeptidase	14	67	YGDTRMGKLHVSEFQ		0		0	0	0		0	0		0	0	0
Asp endopeptidase	16	2	DTRMGKLHVSEFQGS		0		0	0	0		0	0		0	0	0
Asp endopeptidase	16	3	RMGKLHVSEFQGSRD		0		0	0	0		0	0		0	0	0
Asp endopeptidase	16	4	GKLHVSEFQGSRDKS		0		0	0	0		0	0		0	0	0
Asp endopeptidase	16	5	LHVSEFQGSRDKSST		0		0	0	0		0	0		0	0	0
Asp endopeptidase	16	6	VSEFQGSRDKSSTEN		0		0	0	42625		0	0		0	0	0
Asp endopeptidase	16	7	EFQGSRDKSSTENDE		0		0	0	36171.7		10643	6677.06		0	0	0
Asp endopeptidase	16	8	QGSRDKSSTENDEPP		0		0	0	0		0	0		0	0	0
Asp endopeptidase	16	9	SRDKSSTENDEPPMK		0		0	0	0		0	0		0	0	16290.5
Asp endopeptidase	16	10	DKSSTENDEPPMKPR		0		0	0	0		0	0		0	0	12918.8
Asp endopeptidase	16	11	SSTENDEPPMKPRHS		0		0	0	0		0	0		0	0	17683.6
Asp endopeptidase	16	12	TENDEPPMKPRHSIA		0		0	0	21415		0	0		0	0	4448.67
Asp endopeptidase	16	13	NDEPPMKPRHSIASR		0		0	0	0		0	0		0	0	11704.2
Asp endopeptidase	16	14	EPPMKPRHSIASRDI		0		0	0	0		0	0		0	0	12300.5
Asp endopeptidase	16	15	PMKPRHSIASRDIPL		0		0	0	4502.49		0	0		0	0	0
Asp endopeptidase	16	16	KPRHSIASRDIPLHT		0		0	0	18548		0	0		0	0	0
Asp endopeptidase	16	17	RHSIASRDIPLHTLH		5943.69		7012.04	17991.7	5794.44		11876.6	8785.25		0	4668	12754.3
Asp endopeptidase	16	18	SIASRDIPLHTLHRQ		0		0	4274.26	0		8635.56	0		0	0	0
Asp endopeptidase	16	19	ASRDIPLHTLHRQIM		0		0	0	0		5937.09	0		0	0	0
Asp endopeptidase	16	20	RDIPLHTLHRQIMMT		0		0	0	0		0	0		0	0	0
Asp endopeptidase	16	21	IPLHTLHRQIMMTNN		0		0	0	0		0	0		0	0	0
Asp endopeptidase	16	22	LHTLHRQIMMTNNAE		0		0	0	0		0	0		0	0	0
Asp endopeptidase	16	23	TLHRQIMMTNNAEDK		0		0	0	0		0	0		0	0	0
Asp endopeptidase	16	24	HRQIMMTNNAEDKSF		0		0	0	0		0	0		0	0	0
Asp endopeptidase	16	25	QIMMTNNAEDKSFLM		0		0	0	0		0	0		0	0	0
Asp endopeptidase	16	26	MMTNNAEDKSFLMQI		0		0	0	0		0	0		0	0	0
Asp endopeptidase	16	27	TNNAEDKSFLMQILG		0		0	0	4597.25		0	0		0	0	0
Asp endopeptidase	16	28	NAEDKSFLMQILGLK		0		0	0	29962.2		0	0		0	0	0
Asp endopeptidase	16	29	EDKSFLMQILGLKLK		0		0	0	43154		0	0		0	0	0
Asp endopeptidase	16	30	KSFLMQILGLKLKRR		0		0	0	22011.7		0	0		0	5580.19	28858.3
Asp endopeptidase	16	31	FLMQILGLKLKRRDL		0		0	0	5010.94		0	0		0	0	9441.45
Asp endopeptidase	16	32	MQILGLKLKRRDLIE		0		0	0	0		0	0		0	0	5814.83
Asp endopeptidase	16	33	ILGLKLKRRDLIEDT		0		0	0	0		0	0		0	0	0
Asp endopeptidase	16	34	GLKLKRRDLIEDTMK		0		0	0	0		0	0		0	0	0
Asp endopeptidase	16	35	KLKRRDLIEDTMKLI		0		0	0	24822.4		0	0		0	0	0
Asp endopeptidase	16	36	KRRDLIEDTMKLIVK		0		0	0	0		0	0		0	0	0
Asp endopeptidase	16	37	RDLIEDTMKLIVKVM		0		0	0	0		0	0		0	0	0
Asp endopeptidase	16	38	LIEDTMKLIVKVMNN		0		0	0	0		0	0		0	0	0
Asp endopeptidase	16	39	EDTMKLIVKVMNNEE		0		0	0	0		0	0		0	0	0
Asp endopeptidase	16	40	TMKLIVKVMNNEEIP		0		0	0	0		0	0		0	0	0
Asp endopeptidase	16	41	KLIVKVMNNEEIPNT		0		0	0	0		0	0		0	0	0
Asp endopeptidase	16	42	IVKVMNNEEIPNTKA		0		0	0	0		0	0		0	0	0
Asp endopeptidase	16	43	KVMNNEEIPNTKATI		0		0	0	0		0	0		0	0	0
Asp endopeptidase	16	44	MNNEEIPNTKATIDQ		0		0	0	0		0	0		0	0	0
Asp endopeptidase	16	45	NEEIPNTKATIDQTL		0		0	0	0		0	0		0	0	0
Asp endopeptidase	16	46	EIPNTKATIDQTLDC		0		0	0	0		0	0		0	0	0
Asp endopeptidase	16	47	PNTKATIDQTLDCTE		0		0	0	15995.5		0	0		0	0	0
Asp endopeptidase	16	48	TKATIDQTLDCTESV		0		0	0	9519.43		0	0		0	0	0
Asp endopeptidase	16	49	ATIDQTLDCTESVYE		0		0	0	37682.9		0	0		0	0	0
Asp endopeptidase	16	50	IDQTLDCTESVYEQF		0		20187	18820.5	20970.1		20103	19685.6		21551.4	38034.9	11505.1
Asp endopeptidase	16	51	QTLDCTESVYEQFKS		0		0	0	0		0	0		0	11623.6	0
Asp endopeptidase	16	52	LDCTESVYEQFKSKC		0		0	0	0		0	0		0	0	0
Asp endopeptidase	16	53	CTESVYEQFKSKCFT		0		0	0	0		0	0		0	0	0
Asp endopeptidase	16	54	ESVYEQFKSKCFTLQ		0		0	0	0		0	0		0	0	0
Asp endopeptidase	16	55	VYEQFKSKCFTLQQA		0		0	0	0		0	0		0	0	0
Asp endopeptidase	16	56	EQFKSKCFTLQQAPE		0		0	0	0		0	0		0	0	0
Asp endopeptidase	16	57	FKSKCFTLQQAPEVG		0		0	0	0		0	0		0	0	0
Asp endopeptidase	16	58	SKCFTLQQAPEVGGH		0		0	0	0		0	0		0	0	0
Asp endopeptidase	16	59	CFTLQQAPEVGGHFS		0		0	0	0		0	0		0	0	0
Asp endopeptidase	16	60	TLQQAPEVGGHFSTL		0		0	0	0		0	0		0	0	0
Asp endopeptidase	16	61	QQAPEVGGHFSTLYN		0		0	0	0		0	0		0	0	0
Asp endopeptidase	16	62	APEVGGHFSTLYNYC		0		0	0	0		0	0		0	0	0
Asp endopeptidase	16	63	EVGGHFSTLYNYCAD		0		0	0	0		0	0		0	0	0
Asp endopeptidase	16	64	GGHFSTLYNYCADGY		4188.78		0	0	0		0	0		0	0	0
Asp endopeptidase	16	65	HFSTLYNYCADGYTA		0		0	0	0		0	0		0	0	0
Asp endopeptidase	16	66	STLYNYCADGYTAET		0		0	0	0		0	0		0	0	0
Asp endopeptidase	16	67	LYNYCADGYTAETIN		0		0	0	0		0	4879.23		0	0	0
Asp endopeptidase	18	2	NYCADGYTAETINEA		0		4260.83	0	0		0	0		0	0	5111.66
Asp endopeptidase	18	3	CADGYTAETINEAII		0		0	0	0		0	0		0	0	0
Asp endopeptidase	18	4	DGYTAETINEAIIKI		0		0	0	0		0	0		0	0	0
Asp endopeptidase	18	5	YTAETINEAIIKICG		0		0	0	0		0	0		0	0	0
Asp endopeptidase	18	6	AETINEAIIKICGGS		0		0	0	0		0	0		0	0	0
Asp endopeptidase	18	7	TINEAIIKICGGSGS		0		0	0	0		0	0		0	0	0
Asp endopeptidase	18	8	NEAIIKICGGSGSGS		0		0	0	22131.1		0	0		0	0	0
Asp endopeptidase	18	9	AIIKICGGSGSGSGE		0		0	0	10495.6		0	0		0	0	0
Asp endopeptidase	18	10	IKICGGSGSGSGELY		0		0	9397.68	5296.41		9759.96	0		0	0	6318.46
					100491		318182	474471	1.34804e+06		682480	271360		153198	218974	498355
Cathepsin S	18	11	ICGGSGSGSGELYNQ		0		0	7716.02	5421.4		14157.7	4961.57		0	4067.44	7727.5
Cathepsin S	18	12	GGSGSGSGELYNQSW		4019.2		4484.26	15179.5	5959.72		29750.7	14487.6		0	0	7194.33
Cathepsin S	18	13	SGSGSGELYNQSWDN		5647.1		0	12591.2	0		31298.8	15917.2		0	5449.31	11616.1
Cathepsin S	18	14	SGSGELYNQSWDNNN		0		4120.81	9490.86	0		23556	5406.65		0	0	6213.73
Cathepsin S	18	15	SGELYNQSWDNNNNN		0		0	0	0		13733	0		0	0	0
Cathepsin S	18	16	ELYNQSWDNNNNNNN		0		0	0	0		12223.8	0		0	0	0
Cathepsin S	18	17	YNQSWDNNNNNNNNT		0		0	0	0		0	0		0	0	0
Cathepsin S	18	18	QSWDNNNNNNNNTID		0		0	0	13217.7		5416.78	0		0	0	0
Cathepsin S	18	19	WDNNNNNNNNTIDYY		8230.67		8855.23	31239.9	11509.3		23117	10109.8		9577.88	9323.23	27674.5
Cathepsin S	18	20	NNNNNNNNTIDYYLL		0		5218.09	24928.4	9387.42		17742.5	7481.47		5049.59	0	10729.2
Cathepsin S	18	21	NNNNNNTIDYYLLWL		0		0	26414.3	7514.45		21271.9	10215.7		0	0	6299.1
Cathepsin S	18	22	NNNNTIDYYLLWLTW		0		0	26425.4	9779.71		24448.6	9888.75		4361.34	0	4743.7
Cathepsin S	18	23	NNTIDYYLLWLTWQL		0		0	19801.4	22674.4		11102.8	4950.83		0	0	7042.76
Cathepsin S	18	24	TIDYYLLWLTWQLRY		0		4377.99	34735.7	5384.54		12681.1	0		5273.94	4396.4	20571.7
Cathepsin S	18	25	DYYLLWLTWQLRYNQ		0		0	13448.6	17320.5		5371.81	0		0	0	6210.1
Cathepsin S	18	26	YLLWLTWQLRYNQYY		0		0	29198.9	21454.8		7968.8	0		9044.04	5264.04	23187.6
Cathepsin S	18	27	LWLTWQLRYNQYYQK		0		0	0	0		0	0		0	0	0
Cathepsin S	18	28	LTWQLRYNQYYQKTD		0		0	0	0		0	0		0	0	0
Cathepsin S	18	29	WQLRYNQYYQKTDEL		0		0	0	0		0	0		0	0	0
Cathepsin S	18	30	LRYNQYYQKTDELKD		0		13332.9	4220.77	11660		0	0		0	0	0
Cathepsin S	18	31	YNQYYQKTDELKDFY		0		11742.2	23577.2	0		13142.6	0		9240.78	7057.1	13393
Cathepsin S	18	32	QYYQKTDELKDFYYW		8659.67		0	10263	0		23913.8	7097.04		0	4007.15	0
Cathepsin S	18	33	YQKTDELKDFYYWQL		0		5084.67	16689.2	0		11108.9	0		0	0	0
Cathepsin S	18	34	KTDELKDFYYWQLNI		0		0	6174.61	8873.94		0	0		0	0	0
Cathepsin S	18	35	DELKDFYYWQLNIQK		0		0	0	9159.24		0	0		0	0	0
Cathepsin S	18	36	LKDFYYWQLNIQKIL		0		0	0	0		0	0		0	0	0
Cathepsin S	18	37	DFYYWQLNIQKILLH		0		0	0	0		0	0		0	0	0
Cathepsin S	18	38	YYWQLNIQKILLHNL		0		0	0	11247.7		0	0		0	0	0
Cathepsin S	18	39	WQLNIQKILLHNLYY		0		0	12665.9	12432.2		4742.95	0		0	0	12199.5
Cathepsin S	18	40	LNIQKILLHNLYYDL		0		5454.65	13436.1	13719.4		11311.8	0		4153.11	4368.56	12828.9
Cathepsin S	18	41	IQKILLHNLYYDLGI		0		4621.83	12276.6	4077.23		5890.12	0		0	0	10770
Cathepsin S	18	42	KILLHNLYYDLGIKT		0		0	0	27638.1		0	0		0	0	0
Cathepsin S	18	43	LLHNLYYDLGIKTYR		0		0	0	10165.3		0	0		0	0	8530.62
Cathepsin S	18	44	HNLYYDLGIKTYRKS		0		0	0	0		0	0		0	0	0
Cathepsin S	18	45	LYYDLGIKTYRKSIN		0		0	0	0		0	0		0	0	0
Cathepsin S	18	46	YDLGIKTYRKSINQY		0		0	0	0		0	0		0	0	0
Cathepsin S	18	47	LGIKTYRKSINQYTA		0		0	0	0		0	0		0	0	0
Cathepsin S	18	48	IKTYRKSINQYTAIN		0		0	0	0		0	0		0	0	0
Cathepsin S	18	49	TYRKSINQYTAINWN		0		0	0	27621.7		0	0		0	0	6003.08
Cathepsin S	18	50	RKSINQYTAINWNEF		9897.97		10729.1	22535.8	16003.1		29263.9	27642.1		16046.5	19559.7	33353.9
Cathepsin S	18	51	SINQYTAINWNEFYN		6005.55		5506.93	15737.1	5803.24		16911.5	17510.9		10035.2	8320.71	19927.3
Cathepsin S	18	52	NQYTAINWNEFYNQK		0		0	0	29215.4		0	0		0	0	0
Cathepsin S	18	53	YTAINWNEFYNQKIK		0		0	0	28623.8		0	0		0	0	20316.9
Cathepsin S	18	54	AINWNEFYNQKIKKN		0		0	0	0		0	0		0	0	34820.4
Cathepsin S	18	55	NWNEFYNQKIKKNNQ		0		0	0	8059.16		0	0		0	0	0
Cathepsin S	18	56	NEFYNQKIKKNNQYF		0		0	0	21386.1		0	0		0	0	4726.19
Cathepsin S	18	57	FYNQKIKKNNQYFKN		0		0	0	37290		0	0		0	0	0
Cathepsin S	18	58	NQKIKKNNQYFKNTK		0		0	0	30754.5		0	0		0	0	27095.5
Cathepsin S	18	59	KIKKNNQYFKNTKKM		0		0	0	38699.7		0	0		0	0	26911.7
Cathepsin S	18	60	KKNNQYFKNTKKMNK		0		0	0	32214.4		0	0		0	0	22515.9
Cathepsin S	18	61	NNQYFKNTKKMNKLR		0		0	0	14656.9		0	0		0	0	18987.2
Cathepsin S	18	62	QYFKNTKKMNKLRNN		0		0	0	0		0	0		0	0	4335.68
Cathepsin S	18	63	FKNTKKMNKLRNNNI		0		0	0	0		0	0		0	0	0
Cathepsin S	18	64	NTKKMNKLRNNNINN		0		0	0	0		0	0		0	0	0
Cathepsin S	18	65	KKMNKLRNNNINNDN		0		0	0	0		0	0		0	0	0
Cathepsin S	18	66	MNKLRNNNINNDNNI		0		0	0	0		0	0		0	0	0
Cathepsin S	18	67	KLRNNNINNDNNIPE		0		0	0	0		0	0		0	0	0
Cathepsin S	20	2	RNNNINNDNNIPEYV		0		0	6237.1	0		0	0		0	0	46267
Cathepsin S	20	3	NNINNDNNIPEYVDW		13251.4		9215.86	6521.83	8592.11		35704.8	24158.8		6744.61	0	5974.9
Cathepsin S	20	4	INNDNNIPEYVDWRN		6611.78		5193.8	11491.9	0		29638.6	15898		7840.07	0	8653.92
Cathepsin S	20	5	NDNNIPEYVDWRNND		4563.53		4530.3	0	0		23380	13525		5098.21	0	7215.09
Cathepsin S	20	6	NNIPEYVDWRNNDTV		0		0	0	0		4949.84	0		0	0	0
Cathepsin S	20	7	IPEYVDWRNNDTVTP		0		0	0	0		0	0		0	0	0
Cathepsin S	20	8	EYVDWRNNDTVTPVK		0		0	0	0		0	0		0	0	0
Cathepsin S	20	9	VDWRNNDTVTPVKTQ		0		0	0	0		0	0		0	0	0
Cathepsin S	20	10	WRNNDTVTPVKTQED		0		0	0	0		0	0		0	0	5717.02
Cathepsin S	20	11	NNDTVTPVKTQEDCA		0		0	0	0		0	0		0	0	0
Cathepsin S	20	12	DTVTPVKTQEDCASS		0		0	0	0		0	0		0	0	0
Cathepsin S	20	13	VTPVKTQEDCASSWA		0		0	0	0		0	0		0	0	0
Cathepsin S	20	14	PVKTQEDCASSWAIA		0		0	0	0		0	0		0	0	0
Cathepsin S	20	15	KTQEDCASSWAIASV		0		0	0	0		0	0		0	0	0
Cathepsin S	20	16	QEDCASSWAIASVEA		0		0	0	0		0	0		0	0	0
Cathepsin S	20	17	DCASSWAIASVEALE		0		0	0	0		0	0		0	0	0
Cathepsin S	20	18	ASSWAIASVEALEGQ		0		0	0	0		0	0		0	0	0
Cathepsin S	20	19	SWAIASVEALEGQVK		0		0	0	5129.3		0	0		0	0	0
Cathepsin S	20	20	AIASVEALEGQVKIK		0		0	0	0		0	0		0	0	0
Cathepsin S	20	21	ASVEALEGQVKIKTG		0		0	0	0		0	0		0	0	0
Cathepsin S	20	22	VEALEGQVKIKTGTL		0		0	0	0		0	0		0	0	0
Cathepsin S	20	23	ALEGQVKIKTGTLTP		0		0	0	0		0	0		0	0	0
Cathepsin S	20	24	EGQVKIKTGTLTPLS		0		0	0	0		0	0		0	0	0
Cathepsin S	20	25	QVKIKTGTLTPLSSQ		0		0	0	0		0	0		0	0	0
Cathepsin S	20	26	KIKTGTLTPLSSQQL		0		0	0	0		0	0		0	0	0
Cathepsin S	20	27	KTGTLTPLSSQQLVD		0		0	0	0		0	0		0	0	0
Cathepsin S	20	28	GTLTPLSSQQLVDCA		0		0	0	0		0	0		0	0	0
Cathepsin S	20	29	LTPLSSQQLVDCAGD		0		0	0	0		0	0		0	0	0
Cathepsin S	20	30	PLSSQQLVDCAGDHE		0		0	0	0		11635.6	0		5992.74	0	0
Cathepsin S	20	31	SSQQLVDCAGDHECV		0		0	0	0		11616.5	0		0	0	0
Cathepsin S	20	32	QQLVDCAGDHECVEN		0		0	0	0		15307.6	5166.99		4880.29	5423.97	0
Cathepsin S	20	33	LVDCAGDHECVENPV		0		0	0	0		14832.9	0		0	0	4910.53
Cathepsin S	20	34	DCAGDHECVENPVSV		0		0	0	0		4904.13	0		0	0	0
Cathepsin S	20	35	AGDHECVENPVSVAF		0		0	0	5917.2		7892.67	0		0	0	0
Cathepsin S	20	36	DHECVENPVSVAFDF		0		10472.4	4357.2	0		21543.3	14053.2		7950.03	5628.5	8298.5
Cathepsin S	20	37	ECVENPVSVAFDFIK		0		0	0	0		0	0		0	0	0
Cathepsin S	20	38	VENPVSVAFDFIKQN		0		0	0	0		0	0		0	0	0
Cathepsin S	20	39	NPVSVAFDFIKQNGV		0		0	0	0		0	0		0	0	0
Cathepsin S	20	40	VSVAFDFIKQNGVES		0		0	0	0		0	0		0	0	0
Cathepsin S	20	41	VAFDFIKQNGVESQQ		0		0	0	8553.36		0	0		0	0	0
Cathepsin S	20	42	FDFIKQNGVESQQDY		4632.59		9472.69	7647.21	17860.5		15369.4	8707.24		6377.08	6456.04	10317.7
Cathepsin S	20	43	FIKQNGVESQQDYPF		9489.11		16867.6	19267.6	0		22267.1	17125.5		14754.8	12427.7	19355.5
Cathepsin S	20	44	KQNGVESQQDYPFTG		0		0	0	0		0	0		0	0	0
Cathepsin S	20	45	NGVESQQDYPFTGKV		0		0	0	0		0	0		0	0	0
Cathepsin S	20	46	VESQQDYPFTGKVGN		0		0	0	0		0	0		0	0	0
Cathepsin S	20	47	SQQDYPFTGKVGNCT		0		0	0	0		0	0		0	0	0
Cathepsin S	20	48	QDYPFTGKVGNCTYD		0		0	0	0		0	0		0	0	0
Cathepsin S	20	49	YPFTGKVGNCTYDSS		0		0	0	8094.56		0	0		0	0	0
Cathepsin S	20	50	FTGKVGNCTYDSSKK		0		0	0	0		0	0		0	0	0
Cathepsin S	20	51	GKVGNCTYDSSKKVT		0		0	0	0		0	0		0	0	0
Cathepsin S	20	52	VGNCTYDSSKKVTTI		0		0	0	0		0	0		0	0	0
Cathepsin S	20	53	NCTYDSSKKVTTISS		0		0	0	0		0	0		0	0	0
Cathepsin S	20	54	TYDSSKKVTTISSYI		0		0	0	0		0	0		0	0	0
Cathepsin S	20	55	DSSKKVTTISSYIQV		0		0	0	0		0	0		0	0	0
Cathepsin S	20	56	SKKVTTISSYIQVDD		0		0	0	6318.33		0	0		0	0	0
Cathepsin S	20	57	KVTTISSYIQVDDNE		0		6955.1	6679.43	5172.42		4205.66	9059.88		0	4893.86	0
Cathepsin S	20	58	TTISSYIQVDDNEEE		0		6148.96	0	9815.85		12532.3	19862.7		0	7210.15	0
Cathepsin S	20	59	ISSYIQVDDNEEELQ		0		7037.35	6737.45	0		10561.4	16131.4		6991.73	7572.66	0
Cathepsin S	20	60	SYIQVDDNEEELQKA		0		0	0	0		0	0		0	0	0
Cathepsin S	20	61	IQVDDNEEELQKAVY		0		0	0	0		0	0		0	0	0
Cathepsin S	20	62	VDDNEEELQKAVYNI		0		0	0	0		0	0		0	0	0
Cathepsin S	20	63	DNEEELQKAVYNIGP		0		0	0	0		0	0		0	0	0
Cathepsin S	20	64	EEELQKAVYNIGPIA		0		0	0	10977.9		0	0		0	0	0
Cathepsin S	20	65	ELQKAVYNIGPIAVR		0		0	0	0		0	0		0	0	0
Cathepsin S	20	66	QKAVYNIGPIAVRIA		0		0	0	0		0	0		0	0	0
Cathepsin S	20	67	AVYNIGPIAVRIAMT		0		0	0	0		0	0		0	0	0
Cathepsin S	22	2	YNIGPIAVRIAMTQE		0		0	0	8677.94		0	0		0	0	0
Cathepsin S	22	3	IGPIAVRIAMTQEFL		0		0	0	7259.1		7783.05	0		0	0	0
Cathepsin S	22	4	PIAVRIAMTQEFLTY		0		0	6768.28	0		0	0		0	0	6297.74
Cathepsin S	22	5	AVRIAMTQEFLTYGS		0		0	0	0		0	0		0	0	0
Cathepsin S	22	6	RIAMTQEFLTYGSGV		0		0	0	0		0	0		0	0	0
Cathepsin S	22	7	AMTQEFLTYGSGVLL		0		0	0	0		0	0		0	0	0
Cathepsin S	22	8	TQEFLTYGSGVLLID		0		0	0	0		0	0		0	0	0
Cathepsin S	22	9	EFLTYGSGVLLIDDC		0		0	0	0		0	5335.11		0	0	0
Cathepsin S	22	10	LTYGSGVLLIDDCQN		0		0	0	0		9098.66	6863.36		0	0	0
Cathepsin S	22	11	YGSGVLLIDDCQNEE		0		0	0	15736.1		15569.1	13744.5		0	0	0
Cathepsin S	22	12	SGVLLIDDCQNEEPF		0		7647.03	11215.8	17373.1		30147.8	25373.7		17934.7	13364.7	9390.08
Cathepsin S	22	13	VLLIDDCQNEEPFES		0		11838.7	6979.31	23685		27879.7	18573.3		18751.9	14136	11481.7
Cathepsin S	22	14	LIDDCQNEEPFESVL		5296.41		9459.09	7638.15	19856.3		26606.6	21227.6		13730.7	8544.52	21102.2
Cathepsin S	22	15	DDCQNEEPFESVLVV		0		0	0	6416.98		4290.94	0		4799.82	5545.32	5351.68
Cathepsin S	22	16	CQNEEPFESVLVVGY		0		0	4354.16	0		7375.1	4026.45		5695.58	0	0
Cathepsin S	22	17	NEEPFESVLVVGYGI		0		0	0	5153.67		0	0		0	0	0
Cathepsin S	22	18	EPFESVLVVGYGIEN		0		0	8866.47	0		4060.66	0		0	0	4501.83
Cathepsin S	22	19	FESVLVVGYGIENDI		0		4968.22	0	10479.5		8265.17	4529.25		4814.36	0	0
Cathepsin S	22	20	SVLVVGYGIENDIPY		0		9175.63	22257.8	16104.2		12300.7	5587.99		17330.8	5967.6	16048.6
Cathepsin S	22	21	LVVGYGIENDIPYWL		0		5725.07	24479.8	4654.57		25578.9	14239.4		14570.6	4081.79	16914
Cathepsin S	22	22	VGYGIENDIPYWLVK		0		0	0	0		0	0		0	0	0
Cathepsin S	22	23	YGIENDIPYWLVKFN		0		0	13121.9	0		6590.55	0		7456.13	0	0
Cathepsin S	22	24	IENDIPYWLVKFNLG		0		0	0	0		0	0		0	0	0
Cathepsin S	22	25	NDIPYWLVKFNLGEE		0		0	0	7080.19		0	0		0	0	0
Cathepsin S	22	26	IPYWLVKFNLGEEFG		0		0	9778.66	14836.7		13142.3	6282.22		12337.4	0	6826.43
Cathepsin S	22	27	YWLVKFNLGEEFGDH		5340.35		9341.85	21020.6	19922.6		23742.1	20442.9		29658	6356.56	19426.1
Cathepsin S	22	28	LVKFNLGEEFGDHGY		6827.91		10079.4	28685	12301.7		21537.6	10794.7		31898	8430.15	23641
Cathepsin S	22	29	KFNLGEEFGDHGYIK		0		0	5980.96	0		0	0		0	0	0
Cathepsin S	22	30	NLGEEFGDHGYIKLA		0		0	5231.39	0		6095.63	0		0	0	0
Cathepsin S	22	31	GEEFGDHGYIKLARN		0		0	0	29526.2		4706.84	0		0	0	0
Cathepsin S	22	32	EFGDHGYIKLARNYK		0		0	0	0		0	0		0	0	0
Cathepsin S	22	33	GDHGYIKLARNYKNM		0		0	0	0		0	0		0	0	0
Cathepsin S	22	34	HGYIKLARNYKNMCH		0		0	0	0		0	0		0	0	0
Cathepsin S	22	35	YIKLARNYKNMCHIA		0		0	0	0		0	0		0	0	0
Cathepsin S	22	36	KLARNYKNMCHIANF		0		0	0	0		0	0		0	0	0
Cathepsin S	22	37	ARNYKNMCHIANFAY		0		0	0	0		0	0		0	0	0
Cathepsin S	22	38	NYKNMCHIANFAYYP		0		0	0	0		0	0		0	0	0
Cathepsin S	22	39	KNMCHIANFAYYPVI		0		0	0	0		0	0		0	0	0
Cathepsin S	22	40	MCHIANFAYYPVIGS		0		0	0	0		0	0		0	0	0
Cathepsin S	22	41	HIANFAYYPVIGSGS		0		0	0	0		0	0		0	0	0
Cathepsin S	22	42	ANFAYYPVIGSGSGS		0		0	0	0		0	0		0	0	0
Cathepsin S	22	43	FAYYPVIGSGSGSGH		0		0	0	0		0	0		0	0	0
Cathepsin S	22	44	YYPVIGSGSGSGHIS		0		0	0	0		0	0		0	0	0
					98473.2		227658	634064	834420		871240	436379		318390	187853	673618
Cathepsin B1	22	45	PVIGSGSGSGHISIK		0		0	0	0		0	0		0	0	0
Cathepsin B1	22	46	IGSGSGSGHISIKNE		0		0	0	0		0	0		0	0	0
Cathepsin B1	22	47	SGSGSGHISIKNEKF		0		0	0	0		0	0		0	0	0
Cathepsin B1	22	48	SGSGHISIKNEKFKP		0		0	0	0		0	0		0	0	0
Cathepsin B1	22	49	SGHISIKNEKFKPLS		0		0	0	0		0	0		0	0	0
Cathepsin B1	22	50	HISIKNEKFKPLSDD		0		0	0	0		0	0		0	0	0
Cathepsin B1	22	51	SIKNEKFKPLSDDII		0		0	0	0		0	0		0	0	0
Cathepsin B1	22	52	KNEKFKPLSDDIISY		0		0	0	0		0	0		0	0	0
Cathepsin B1	22	53	EKFKPLSDDIISYIN		0		0	0	9527.89		0	0		0	0	0
Cathepsin B1	22	54	FKPLSDDIISYINEH		5617.65		4549.72	13649.9	0		7354.17	8291.3		5529.63	7509.16	10313
Cathepsin B1	22	55	PLSDDIISYINEHPN		0		0	8826.74	0		11229.5	10615.2		0	5952.97	0
Cathepsin B1	22	56	SDDIISYINEHPNAG		0		0	0	23103.5		0	0		0	0	0
Cathepsin B1	22	57	DIISYINEHPNAGWR		4092.74		0	5938.39	5749.96		7376.79	12312.5		0	7509.36	6243.9
Cathepsin B1	22	58	ISYINEHPNAGWRAE		6449		4954.88	0	0		6604.12	7706.82		4263.32	6730.07	5748.43
Cathepsin B1	22	59	YINEHPNAGWRAEKS		0		0	0	26355.7		0	0		0	0	0
Cathepsin B1	22	60	NEHPNAGWRAEKSNR		0		0	0	12969.5		0	0		0	0	0
Cathepsin B1	22	61	HPNAGWRAEKSNRFH		5542.73		0	0	0		0	12788.1		0	7089.55	6378.87
Cathepsin B1	22	62	NAGWRAEKSNRFHSL		0		0	0	0		0	0		0	0	0
Cathepsin B1	22	63	GWRAEKSNRFHSLDD		0		0	0	4684.98		0	6294.83		0	5220.7	0
Cathepsin B1	22	64	RAEKSNRFHSLDDAR		0		0	0	0		0	4723.87		0	0	0
Cathepsin B1	22	65	EKSNRFHSLDDARIQ		0		0	0	0		0	0		0	0	0
Cathepsin B1	22	66	SNRFHSLDDARIQMG		0		0	0	13382		0	0		0	0	0
Cathepsin B1	22	67	RFHSLDDARIQMGAR		0		0	0	0		0	7463.59		0	0	0
Cathepsin B1	24	2	HSLDDARIQMGARRE		0		0	0	0		13957.6	7549.84		0	0	4232.26
Cathepsin B1	24	3	LDDARIQMGARREEP		0		0	0	4810.39		21583.1	9305.68		0	0	5960.84
Cathepsin B1	24	4	DARIQMGARREEPDL		0		0	0	34472.2		17574.2	7630.76		0	6114.33	7424.63
Cathepsin B1	24	5	RIQMGARREEPDLRR		0		4116.78	9434.62	27369.3		24750	15502.1		6225.85	11147.1	20534.2
Cathepsin B1	24	6	QMGARREEPDLRRKR		0		0	0	36370.2		5635.15	0		0	6743.9	25022.6
Cathepsin B1	24	7	GARREEPDLRRKRRP		8041.94		8750.3	8102.7	16052.3		12297.1	9809.36		5064.97	20059.8	42845.9
Cathepsin B1	24	8	RREEPDLRRKRRPTV		0		0	0	0		0	0		0	8576.88	27386.3
Cathepsin B1	24	9	EEPDLRRKRRPTVDH		0		0	0	0		0	0		0	0	0
Cathepsin B1	24	10	PDLRRKRRPTVDHNE		0		6152.96	12375.2	9619.73		6518.81	7825.05		11877.4	4167.85	7151.42
Cathepsin B1	24	11	LRRKRRPTVDHNEWN		0		6881.62	25033.5	12387.4		24991.3	19990.7		7886.09	0	15434.2
Cathepsin B1	24	12	RKRRPTVDHNEWNVE		5063.58		12845.5	23087.1	15598.3		20915.5	21300.5		17215.8	12329.5	23476
Cathepsin B1	24	13	RRPTVDHNEWNVEIP		5815.73		8599.04	23875.7	11113.2		27473.1	6814.15		13640.9	8267.88	22162.5
Cathepsin B1	24	14	PTVDHNEWNVEIPSN		0		4915.88	15385.8	22022.6		16664.2	6087.46		14219.4	0	15278.6
Cathepsin B1	24	15	VDHNEWNVEIPSNFD		8587.4		12936.1	26575	35182.8		28114.3	23616.3		25049.8	14030.5	26536.9
Cathepsin B1	24	16	HNEWNVEIPSNFDSR		5876.81		10969	38856.4	18325.7		26286.2	22175.6		29480.1	13967.8	32522.7
Cathepsin B1	24	17	EWNVEIPSNFDSRKK		0		0	0	0		0	0		0	0	17822.1
Cathepsin B1	24	18	NVEIPSNFDSRKKWP		0		0	0	0		0	0		0	0	0
Cathepsin B1	24	19	EIPSNFDSRKKWPGC		0		0	0	0		0	0		0	0	0
Cathepsin B1	24	20	PSNFDSRKKWPGCKS		0		0	0	0		0	0		0	0	0
Cathepsin B1	24	21	NFDSRKKWPGCKSIA		0		0	0	0		0	0		0	0	0
Cathepsin B1	24	22	DSRKKWPGCKSIATI		0		0	0	0		0	0		0	0	0
Cathepsin B1	24	23	RKKWPGCKSIATIRD		0		0	0	0		0	0		0	0	0
Cathepsin B1	24	24	KWPGCKSIATIRDQS		0		0	0	0		0	0		0	0	0
Cathepsin B1	24	25	PGCKSIATIRDQSRC		0		0	0	0		0	0		0	0	0
Cathepsin B1	24	26	CKSIATIRDQSRCGS		0		0	0	0		0	0		0	0	0
Cathepsin B1	24	27	SIATIRDQSRCGSCW		0		0	0	0		5955.92	0		4682.66	0	5432.47
Cathepsin B1	24	28	ATIRDQSRCGSCWAF		0		0	7745.86	0		7105.7	0		5757.21	0	7623.3
Cathepsin B1	24	29	IRDQSRCGSCWAFGA		0		0	0	0		0	0		0	0	0
Cathepsin B1	24	30	DQSRCGSCWAFGAVE		0		0	0	0		0	0		0	0	0
Cathepsin B1	24	31	SRCGSCWAFGAVEAM		0		0	0	0		0	0		0	0	0
Cathepsin B1	24	32	CGSCWAFGAVEAMSD		0		0	0	0		0	0		0	0	0
Cathepsin B1	24	33	SCWAFGAVEAMSDRS		0		0	0	0		0	0		0	0	0
Cathepsin B1	24	34	WAFGAVEAMSDRSCI		0		0	0	0		0	0		0	0	0
Cathepsin B1	24	35	FGAVEAMSDRSCIQS		0		0	0	0		0	0		0	0	0
Cathepsin B1	24	36	AVEAMSDRSCIQSGG		0		0	0	0		0	0		0	0	0
Cathepsin B1	24	37	EAMSDRSCIQSGGKQ		0		0	0	0		0	0		0	0	0
Cathepsin B1	24	38	MSDRSCIQSGGKQNV		0		0	0	0		0	0		0	0	0
Cathepsin B1	24	39	DRSCIQSGGKQNVEL		0		0	0	0		0	0		0	0	0
Cathepsin B1	24	40	SCIQSGGKQNVELSA		0		0	0	0		0	0		0	0	0
Cathepsin B1	24	41	IQSGGKQNVELSAVD		0		0	0	0		0	0		0	0	0
Cathepsin B1	24	42	SGGKQNVELSAVDLL		0		0	0	0		0	0		0	0	0
Cathepsin B1	24	43	GKQNVELSAVDLLSC		0		0	0	0		0	0		0	0	0
Cathepsin B1	24	44	QNVELSAVDLLSCCE		0		0	0	0		0	0		0	0	0
Cathepsin B1	24	45	VELSAVDLLSCCESC		0		0	0	0		0	0		0	0	0
Cathepsin B1	24	46	LSAVDLLSCCESCGL		0		0	0	0		0	0		0	0	0
Cathepsin B1	24	47	AVDLLSCCESCGLGC		0		0	0	0		0	0		0	0	0
Cathepsin B1	24	48	DLLSCCESCGLGCEG		0		0	0	0		0	0		0	0	0
Cathepsin B1	24	49	LSCCESCGLGCEGGI		0		0	0	0		0	0		0	0	0
Cathepsin B1	24	50	CCESCGLGCEGGILG		0		0	0	0		0	5053.88		0	0	0
Cathepsin B1	24	51	ESCGLGCEGGILGPA		0		0	0	47705.2		0	0		0	0	0
Cathepsin B1	24	52	CGLGCEGGILGPAWD		8441.08		25245.3	38295.3	36598.8		23884.6	27811.6		32719.8	9121.62	38238.3
Cathepsin B1	24	53	LGCEGGILGPAWDFW		9813.28		7295.58	13681.2	24557.6		29590.6	27733.4		12275.6	4330.88	16487.6
Cathepsin B1	24	54	CEGGILGPAWDFWVK		0		0	0	11038.2		0	0		0	0	0
Cathepsin B1	24	55	GGILGPAWDFWVKEG		0		0	0	31679.2		6585.45	0		0	0	0
Cathepsin B1	24	56	ILGPAWDFWVKEGIV		0		9161.88	11304.7	13760		13056	0		0	18361.8	9865.39
Cathepsin B1	24	57	GPAWDFWVKEGIVTG		0		10082.9	0	18000.2		0	0		0	10997	0
Cathepsin B1	24	58	AWDFWVKEGIVTGSS		0		10736	0	30717.8		0	0		0	4645.25	5411.23
Cathepsin B1	24	59	DFWVKEGIVTGSSKE		0		22981.8	12212.1	0		0	0		0	6652.77	7767.61
Cathepsin B1	24	60	WVKEGIVTGSSKENH		0		0	0	0		0	0		0	0	0
Cathepsin B1	24	61	KEGIVTGSSKENHTG		0		0	0	0		0	0		0	0	0
Cathepsin B1	24	62	GIVTGSSKENHTGCE		0		0	0	0		0	0		0	0	0
Cathepsin B1	24	63	VTGSSKENHTGCEPY		0		0	0	14762.5		0	0		0	0	0
Cathepsin B1	24	64	GSSKENHTGCEPYPF		0		0	0	31557.8		7350	12920.9		0	0	0
Cathepsin B1	24	65	SKENHTGCEPYPFPK		0		0	0	13477.8		0	0		5549.66	0	0
Cathepsin B1	24	66	ENHTGCEPYPFPKCE		0		0	0	7057.79		15033.5	21955.5		16957	6408.93	0
Cathepsin B1	24	67	HTGCEPYPFPKCEHH		0		0	0	0		12458.3	26083.8		4737.61	5954.54	4955.28
Cathepsin B1	26	2	GCEPYPFPKCEHHTK		0		8866.57	0	6774.63		0	18718.6		0	0	0
Cathepsin B1	26	3	EPYPFPKCEHHTKGK		0		0	0	12540.3		0	0		0	0	15300.5
Cathepsin B1	26	4	YPFPKCEHHTKGKYP		0		12253	0	44922.4		0	0		0	18969.7	8898.22
Cathepsin B1	26	5	FPKCEHHTKGKYPPC		0		27886.3	0	26036.1		19095.2	0		0	42761.9	16492.9
Cathepsin B1	26	6	KCEHHTKGKYPPCGS		0		9173.78	0	20729.2		0	0		0	21005.5	0
Cathepsin B1	26	7	EHHTKGKYPPCGSKI		0		6195.45	0	38029.2		0	0		4739.49	17940	25244.9
Cathepsin B1	26	8	HTKGKYPPCGSKIYK		0		5770.07	0	21839.7		0	0		0	19035.5	37116.9
Cathepsin B1	26	9	KGKYPPCGSKIYKTP		0		0	0	8309.53		0	0		0	19634.4	31779.3
Cathepsin B1	26	10	KYPPCGSKIYKTPRC		0		0	0	8503.55		0	0		0	0	0
Cathepsin B1	26	11	PPCGSKIYKTPRCKQ		0		0	0	0		0	0		0	5064.51	21306.5
Cathepsin B1	26	12	CGSKIYKTPRCKQTC		0		0	0	29739.2		0	0		0	0	0
Cathepsin B1	26	13	SKIYKTPRCKQTCQK		0		0	0	30829.6		0	0		0	0	29326.3
Cathepsin B1	26	14	IYKTPRCKQTCQKKY		0		0	0	38782.5		0	0		0	0	40861.3
Cathepsin B1	26	15	KTPRCKQTCQKKYKT		0		0	0	33338.1		0	0		0	0	44971.1
Cathepsin B1	26	16	PRCKQTCQKKYKTPY		0		0	0	6437.62		0	0		0	0	34566.3
Cathepsin B1	26	17	CKQTCQKKYKTPYTQ		0		0	0	16915.5		0	0		0	0	4406.81
Cathepsin B1	26	18	QTCQKKYKTPYTQDK		0		33763.7	0	40677.5		0	0		0	0	0
Cathepsin B1	26	19	CQKKYKTPYTQDKHR		0		5575.22	0	42575.8		0	0		0	0	15748.8
Cathepsin B1	26	20	KKYKTPYTQDKHRGK		0		8123.44	0	20943.6		0	0		4692.6	19325.2	37269.1
Cathepsin B1	26	21	YKTPYTQDKHRGKSS		0		0	0	17839.2		0	0		0	4399.52	31384.8
Cathepsin B1	26	22	TPYTQDKHRGKSSYN		0		0	0	36488.1		0	0		0	0	23333.4
Cathepsin B1	26	23	YTQDKHRGKSSYNVK		0		0	0	0		0	0		0	0	24484.1
Cathepsin B1	26	24	QDKHRGKSSYNVKND		0		0	0	8856.99		0	0		0	0	0
Cathepsin B1	26	25	KHRGKSSYNVKNDEK		0		0	0	0		0	0		0	0	0
Cathepsin B1	26	26	RGKSSYNVKNDEKAI		0		0	0	15006.9		0	0		0	0	0
Cathepsin B1	26	27	KSSYNVKNDEKAIQK		0		0	0	0		0	0		0	0	0
Cathepsin B1	26	28	SYNVKNDEKAIQKEI		0		0	0	0		0	0		0	0	0
Cathepsin B1	26	29	NVKNDEKAIQKEIMK		0		0	0	9577.26		0	0		0	0	9844.17
Cathepsin B1	26	30	KNDEKAIQKEIMKYG		0		0	0	5678.22		0	0		0	0	0
Cathepsin B1	26	31	DEKAIQKEIMKYGPV		0		0	0	0		0	5530.54		0	0	0
Cathepsin B1	26	32	KAIQKEIMKYGPVEA		0		0	0	4909.33		0	29138.6		0	0	0
Cathepsin B1	26	33	IQKEIMKYGPVEASF		0		0	0	0		0	14471.4		0	0	0
Cathepsin B1	26	34	KEIMKYGPVEASFTV		0		0	0	0		0	26793.6		0	0	0
Cathepsin B1	26	35	IMKYGPVEASFTVYE		0		0	0	10025.8		0	26311.5		4622.25	0	0
Cathepsin B1	26	36	KYGPVEASFTVYEDF		4335.33		12313.1	0	11267		20469.6	14226.6		10648.7	4422.08	6100.71
Cathepsin B1	26	37	GPVEASFTVYEDFLN		4194.04		7240.12	4715.18	5567.68		14241	9394.28		11499.9	0	7127.91
Cathepsin B1	26	38	VEASFTVYEDFLNYK		0		0	0	0		0	0		0	0	0
Cathepsin B1	26	39	ASFTVYEDFLNYKSG		0		0	0	9705.61		0	0		0	0	0
Cathepsin B1	26	40	FTVYEDFLNYKSGIY		0		0	10281	9799.51		0	0		12692.8	0	14416.6
Cathepsin B1	26	41	VYEDFLNYKSGIYKH		0		0	0	0		0	0		0	0	0
Cathepsin B1	26	42	EDFLNYKSGIYKHIT		0		0	0	6788.8		0	0		0	0	0
Cathepsin B1	26	43	FLNYKSGIYKHITGE		0		0	0	0		0	0		0	0	0
Cathepsin B1	26	44	NYKSGIYKHITGEAL		0		0	0	0		0	0		0	0	0
Cathepsin B1	26	45	KSGIYKHITGEALGG		0		0	0	0		0	0		0	0	0
Cathepsin B1	26	46	GIYKHITGEALGGHA		0		0	0	35429.9		0	0		0	0	0
Cathepsin B1	26	47	YKHITGEALGGHAIR		0		0	0	0		0	0		0	0	0
Cathepsin B1	26	48	HITGEALGGHAIRII		0		0	0	0		0	0		0	0	0
Cathepsin B1	26	49	TGEALGGHAIRIIGW		0		0	4107.68	0		4786.4	0		0	0	0
Cathepsin B1	26	50	EALGGHAIRIIGWGV		0		0	0	0		0	0		0	0	0
Cathepsin B1	26	51	LGGHAIRIIGWGVEN		0		0	0	0		0	0		0	0	0
Cathepsin B1	26	52	GHAIRIIGWGVENKT		0		0	0	0		0	0		0	0	0
Cathepsin B1	26	53	AIRIIGWGVENKTPY		0		0	0	6658.7		0	0		0	0	0
Cathepsin B1	26	54	RIIGWGVENKTPYWL		0		0	0	0		0	0		0	0	0
Cathepsin B1	26	55	IGWGVENKTPYWLIA		0		0	0	0		0	0		0	0	0
Cathepsin B1	26	56	WGVENKTPYWLIANS		0		0	0	0		0	0		0	0	0
Cathepsin B1	26	57	VENKTPYWLIANSWN		0		0	0	0		0	0		0	0	0
Cathepsin B1	26	58	NKTPYWLIANSWNED		7237.58		0	0	7239.54		13079.6	22007.9		0	6174.98	4684.63
Cathepsin B1	26	59	TPYWLIANSWNEDWG		11111.2		4132.83	0	20670.9		15450.1	18312.7		4006.28	4918.51	9079.27
Cathepsin B1	26	60	YWLIANSWNEDWGEN		10340.5		9639.58	0	22981.7		17289.3	24094		8908.06	12021.4	15850
Cathepsin B1	26	61	LIANSWNEDWGENGY		10949.6		9677.4	6728.5	41620.2		19326.2	26692.5		9301.64	12250.2	24844.3
Cathepsin B1	26	62	ANSWNEDWGENGYFR		4445.48		10970.8	19182.5	15321		22613.5	32486.9		12993.9	16277	25005.6
Cathepsin B1	26	63	SWNEDWGENGYFRIV		0		6933.65	0	0		10524.7	19033.8		0	10677.5	12439.9
Cathepsin B1	26	64	NEDWGENGYFRIVRG		0		4396.83	0	9637.75		0	0		0	5030.99	0
Cathepsin B1	26	65	DWGENGYFRIVRGRD		6490.7		11582.2	4195.24	0		7388.58	16668.4		0	9930.06	6379.25
Cathepsin B1	26	66	GENGYFRIVRGRDEC		5783.45		0	0	0		5188.16	24027.8		0	8767.55	0
Cathepsin B1	26	67	NGYFRIVRGRDECFI		0		0	7156.21	0		14846.3	27926.6		4565.88	6761.12	5396.35
Cathepsin B1	28	2	YFRIVRGRDECFIES		0		0	0	0		17698.2	8684.66		6176.37	7359.12	26172.9
Cathepsin B1	28	3	RIVRGRDECFIESEV		0		0	0	0		22387.7	14110.9		6027.37	9365.82	23939.2
Cathepsin B1	28	4	VRGRDECFIESEVIA		0		0	0	0		5282.23	0		0	0	11472.6
Cathepsin B1	28	5	GRDECFIESEVIAGQ		0		0	0	0		0	0		0	0	4042.77
Cathepsin B1	28	6	DECFIESEVIAGQIN		0		0	0	0		0	0		0	0	0
Cathepsin B1	28	7	CFIESEVIAGQINGS		0		0	0	0		0	0		0	0	0
Cathepsin B1	28	8	IESEVIAGQINGSGS		0		0	0	0		0	0		0	0	0
Cathepsin B1	28	9	SEVIAGQINGSGSGS		0		0	0	28633.7		0	0		0	0	0
Cathepsin B1	28	10	VIAGQINGSGSGSGE		0		0	0	0		0	0		0	0	0
Cathepsin B1	28	11	AGQINGSGSGSGEVV		0		0	0	0		0	0		0	0	0
					138230		365669	350746	1.40764e+06		630012	727994		324008	493983	1.06754e+06
Cathepsin D	28	12	QINGSGSGSGEVVRI		0		0	0	0		0	0		0	0	0
Cathepsin D	28	13	NGSGSGSGEVVRIPL		0		0	0	0		0	0		0	0	0
Cathepsin D	28	14	SGSGSGEVVRIPLHP		0		0	0	10647.3		0	0		0	0	0
Cathepsin D	28	15	SGSGEVVRIPLHPLK		0		0	0	0		0	0		0	0	13201.4
Cathepsin D	28	16	SGEVVRIPLHPLKSA		0		0	0	31370.4		0	0		0	0	7053.13
Cathepsin D	28	17	EVVRIPLHPLKSAQR		0		0	0	12458.8		0	0		0	0	24448.2
Cathepsin D	28	18	VRIPLHPLKSAQRTL		0		0	0	0		0	0		0	0	29607.6
Cathepsin D	28	19	IPLHPLKSAQRTLIE		0		0	0	10860.1		0	0		0	0	22802
Cathepsin D	28	20	LHPLKSAQRTLIEFE		0		18004.8	21209.2	5722.49		13348.1	12574.5		13362.9	13563.7	34127
Cathepsin D	28	21	PLKSAQRTLIEFETS		0		0	0	10652.9		4041.26	0		0	0	6393.25
Cathepsin D	28	22	KSAQRTLIEFETSLE		0		0	0	0		12931	4548.51		0	4707.28	10219.1
Cathepsin D	28	23	AQRTLIEFETSLEIV		0		0	0	14960.3		7002.34	0		0	0	0
Cathepsin D	28	24	RTLIEFETSLEIVKK		0		4770.03	0	0		0	0		0	0	0
Cathepsin D	28	25	LIEFETSLEIVKKVW		0		0	5398.36	0		0	0		4515	0	0
Cathepsin D	28	26	EFETSLEIVKKVWLS		0		0	0	0		0	0		0	0	0
Cathepsin D	28	27	ETSLEIVKKVWLSRV		0		0	0	0		0	0		0	0	0
Cathepsin D	28	28	SLEIVKKVWLSRVSG		0		0	0	0		0	0		0	0	0
Cathepsin D	28	29	EIVKKVWLSRVSGVD		0		0	0	0		0	0		0	0	0
Cathepsin D	28	30	VKKVWLSRVSGVDPQ		0		0	0	0		0	0		0	0	0
Cathepsin D	28	31	KVWLSRVSGVDPQPE		0		0	0	9447.83		0	0		0	0	0
Cathepsin D	28	32	WLSRVSGVDPQPEYL		9982.96		9189.83	13527.4	0		15806	9345.22		12969.9	5447.98	15515.6
Cathepsin D	28	33	SRVSGVDPQPEYLKN		0		0	0	0		0	0		0	0	0
Cathepsin D	28	34	VSGVDPQPEYLKNYL		0		0	0	0		0	0		0	0	0
Cathepsin D	28	35	GVDPQPEYLKNYLDA		0		0	0	12863.4		0	0		0	0	0
Cathepsin D	28	36	DPQPEYLKNYLDAQY		4479.7		7637.44	10153.1	7000.5		0	0		12732.3	4789.41	16825
Cathepsin D	28	37	QPEYLKNYLDAQYYG		0		0	7289.16	0		0	0		9913.58	0	16624.6
Cathepsin D	28	38	EYLKNYLDAQYYGDI		0		4860.39	0	0		0	0		7427.74	0	8746.67
Cathepsin D	28	39	LKNYLDAQYYGDITI		0		0	4653.61	0		0	0		5415.76	0	0
Cathepsin D	28	40	NYLDAQYYGDITIGT		0		0	0	0		0	0		0	0	0
Cathepsin D	28	41	LDAQYYGDITIGTPP		0		0	0	0		0	0		5890.47	0	0
Cathepsin D	28	42	AQYYGDITIGTPPQT		0		0	0	0		0	0		0	0	0
Cathepsin D	28	43	YYGDITIGTPPQTFS		0		0	0	0		0	0		0	0	0
Cathepsin D	28	44	GDITIGTPPQTFSVV		0		0	0	0		0	0		0	0	0
Cathepsin D	28	45	ITIGTPPQTFSVVFD		0		0	0	0		0	0		0	0	5195.68
Cathepsin D	28	46	IGTPPQTFSVVFDTG		0		0	20489.8	0		0	0		0	0	4696.99
Cathepsin D	28	47	TPPQTFSVVFDTGSS		0		0	0	0		0	0		0	0	0
Cathepsin D	28	48	PQTFSVVFDTGSSNL		0		0	0	0		0	0		0	0	0
Cathepsin D	28	49	TFSVVFDTGSSNLWV		0		0	5742.19	0		6169.82	0		0	0	4168.74
Cathepsin D	28	50	SVVFDTGSSNLWVPS		0		0	0	0		0	0		0	0	0
Cathepsin D	28	51	VFDTGSSNLWVPSKY		6247.44		0	0	0		0	0		0	0	7919.21
Cathepsin D	28	52	DTGSSNLWVPSKYCS		0		0	0	0		0	0		0	0	0
Cathepsin D	28	53	GSSNLWVPSKYCSYF		0		0	0	5492.16		0	0		0	0	4677.36
Cathepsin D	28	54	SNLWVPSKYCSYFDI		0		0	0	0		0	4316.51		0	0	8063.41
Cathepsin D	28	55	LWVPSKYCSYFDIAC		0		0	0	0		0	0		0	0	0
Cathepsin D	28	56	VPSKYCSYFDIACLL		0		0	0	29673.6		0	0		0	0	0
Cathepsin D	28	57	SKYCSYFDIACLLHR		0		0	0	8333.13		0	0		0	0	0
Cathepsin D	28	58	YCSYFDIACLLHRKY		0		0	7656.24	0		0	0		0	0	0
Cathepsin D	28	59	SYFDIACLLHRKYDS		0		0	0	0		0	0		0	0	0
Cathepsin D	28	60	FDIACLLHRKYDSSK		0		0	0	0		0	0		0	0	0
Cathepsin D	28	61	IACLLHRKYDSSKSS		0		0	0	0		0	0		0	0	0
Cathepsin D	28	62	CLLHRKYDSSKSSTY		0		0	0	0		0	0		0	0	0
Cathepsin D	28	63	LHRKYDSSKSSTYIP		0		0	0	0		0	0		0	0	0
Cathepsin D	28	64	RKYDSSKSSTYIPNG		0		0	0	0		0	0		0	0	0
Cathepsin D	28	65	YDSSKSSTYIPNGTE		0		0	0	0		0	0		0	0	0
Cathepsin D	28	66	SSKSSTYIPNGTEFS		0		0	0	0		0	0		0	0	0
Cathepsin D	28	67	KSSTYIPNGTEFSVH		0		0	0	0		0	0		0	0	0
Cathepsin D	30	2	STYIPNGTEFSVHYG		0		0	0	0		7366.53	0		0	0	7312.7
Cathepsin D	30	3	YIPNGTEFSVHYGTG		0		0	0	0		0	0		0	0	0
Cathepsin D	30	4	PNGTEFSVHYGTGSL		0		0	0	0		0	0		7871.55	0	0
Cathepsin D	30	5	GTEFSVHYGTGSLSG		0		0	0	0		0	0		0	0	0
Cathepsin D	30	6	EFSVHYGTGSLSGFL		0		0	6805.01	0		4580.22	4618.81		0	0	8229.44
Cathepsin D	30	7	SVHYGTGSLSGFLST		0		0	0	0		0	0		0	0	0
Cathepsin D	30	8	HYGTGSLSGFLSTDS		0		0	0	0		0	0		0	0	0
Cathepsin D	30	9	GTGSLSGFLSTDSLQ		0		0	0	0		0	0		0	0	0
Cathepsin D	30	10	GSLSGFLSTDSLQLG		0		0	0	0		0	0		0	0	0
Cathepsin D	30	11	LSGFLSTDSLQLGSL		0		0	0	0		0	0		0	0	0
Cathepsin D	30	12	GFLSTDSLQLGSLSV		0		0	0	0		0	0		0	0	0
Cathepsin D	30	13	LSTDSLQLGSLSVKG		0		0	0	0		0	0		0	0	0
Cathepsin D	30	14	TDSLQLGSLSVKGQT		0		0	0	0		0	0		0	0	0
Cathepsin D	30	15	SLQLGSLSVKGQTFG		0		0	0	10607.5		0	0		0	0	0
Cathepsin D	30	16	QLGSLSVKGQTFGEA		0		0	0	0		0	0		0	0	0
Cathepsin D	30	17	GSLSVKGQTFGEATQ		0		0	0	0		0	0		0	0	0
Cathepsin D	30	18	LSVKGQTFGEATQQP		0		0	0	0		0	0		0	0	0
Cathepsin D	30	19	VKGQTFGEATQQPGL		0		0	0	6813.57		0	0		0	0	0
Cathepsin D	30	20	GQTFGEATQQPGLVF		0		0	14453.9	0		0	0		5939.45	0	8539.05
Cathepsin D	30	21	TFGEATQQPGLVFVM		0		0	0	0		0	0		0	0	0
Cathepsin D	30	22	GEATQQPGLVFVMAK		0		0	0	0		0	0		0	0	0
Cathepsin D	30	23	ATQQPGLVFVMAKFD		0		0	0	0		0	0		0	0	0
Cathepsin D	30	24	QQPGLVFVMAKFDGI		0		0	0	0		0	0		0	0	0
Cathepsin D	30	25	PGLVFVMAKFDGILG		0		0	0	0		0	0		0	0	0
Cathepsin D	30	26	LVFVMAKFDGILGMA		0		0	0	0		0	0		0	0	0
Cathepsin D	30	27	FVMAKFDGILGMAYP		0		0	0	0		0	0		0	0	0
Cathepsin D	30	28	MAKFDGILGMAYPSI		0		0	0	0		0	0		0	0	0
Cathepsin D	30	29	KFDGILGMAYPSISV		0		0	0	0		0	0		0	0	0
Cathepsin D	30	30	DGILGMAYPSISVDG		0		0	0	0		0	0		0	0	0
Cathepsin D	30	31	ILGMAYPSISVDGVT		0		0	0	0		0	0		0	0	0
Cathepsin D	30	32	GMAYPSISVDGVTPV		0		0	0	0		0	0		0	0	0
Cathepsin D	30	33	AYPSISVDGVTPVFV		0		0	0	0		0	0		0	0	0
Cathepsin D	30	34	PSISVDGVTPVFVNM		0		0	0	0		0	0		0	0	0
Cathepsin D	30	35	ISVDGVTPVFVNMIQ		0		0	0	0		0	0		0	0	0
Cathepsin D	30	36	VDGVTPVFVNMIQQG		0		0	0	0		0	0		0	0	0
Cathepsin D	30	37	GVTPVFVNMIQQGIV		0		0	0	0		0	0		0	0	0
Cathepsin D	30	38	TPVFVNMIQQGIVES		0		0	0	0		0	0		0	0	0
Cathepsin D	30	39	VFVNMIQQGIVESPV		0		0	0	0		0	0		0	0	0
Cathepsin D	30	40	VNMIQQGIVESPVFS		0		0	0	10034		0	0		0	0	0
Cathepsin D	30	41	MIQQGIVESPVFSFY		0		0	8221.54	0		0	0		9196.41	0	17094.6
Cathepsin D	30	42	QQGIVESPVFSFYLS		0		0	0	0		0	0		0	0	0
Cathepsin D	30	43	GIVESPVFSFYLSRN		0		0	0	0		0	0		0	0	0
Cathepsin D	30	44	VESPVFSFYLSRNIS		0		0	0	0		0	0		0	0	0
Cathepsin D	30	45	SPVFSFYLSRNISAV		0		0	0	0		0	0		4043.71	0	0
Cathepsin D	30	46	VFSFYLSRNISAVLG		0		0	0	18129.4		0	0		0	0	0
Cathepsin D	30	47	SFYLSRNISAVLGGE		0		0	0	0		0	0		0	0	0
Cathepsin D	30	48	YLSRNISAVLGGELM		0		0	0	0		0	0		0	0	0
Cathepsin D	30	49	SRNISAVLGGELMIG		0		0	0	0		0	0		0	0	0
Cathepsin D	30	50	NISAVLGGELMIGGI		0		0	0	0		0	0		0	0	0
Cathepsin D	30	51	SAVLGGELMIGGIDK		0		0	0	0		0	0		0	0	0
Cathepsin D	30	52	VLGGELMIGGIDKKY		0		0	0	0		0	0		0	0	0
Cathepsin D	30	53	GGELMIGGIDKKYYS		0		0	0	20528		0	0		0	0	0
Cathepsin D	30	54	ELMIGGIDKKYYSGE		0		0	0	0		0	0		0	0	0
Cathepsin D	30	55	MIGGIDKKYYSGEIN		0		0	0	0		0	0		0	0	0
Cathepsin D	30	56	GGIDKKYYSGEINYV		0		0	0	0		0	0		0	0	0
Cathepsin D	30	57	IDKKYYSGEINYVDL		0		0	0	0		0	4997.41		0	0	0
Cathepsin D	30	58	KKYYSGEINYVDLTE		0		0	0	0		0	0		0	0	0
Cathepsin D	30	59	YYSGEINYVDLTEQS		0		4225.88	0	4244.87		0	4069.74		0	0	0
Cathepsin D	30	60	SGEINYVDLTEQSYW		4188.06		0	0	9281.77		9629.76	13299.8		0	0	0
Cathepsin D	30	61	EINYVDLTEQSYWLF		7762.42		0	0	0		12887.8	20513.7		0	0	5145.27
Cathepsin D	30	62	NYVDLTEQSYWLFKM		0		0	0	0		0	0		0	0	0
Cathepsin D	30	63	VDLTEQSYWLFKMDK		0		0	0	0		0	0		0	0	0
Cathepsin D	30	64	LTEQSYWLFKMDKLT		0		0	0	0		0	0		0	0	0
Cathepsin D	30	65	EQSYWLFKMDKLTIS		0		0	0	0		0	0		0	0	0
Cathepsin D	30	66	SYWLFKMDKLTISDM		0		0	0	0		0	0		0	0	0
Cathepsin D	30	67	WLFKMDKLTISDMTA		0		0	0	0		0	0		0	0	0
Cathepsin D	32	2	FKMDKLTISDMTACP		0		0	0	0		0	0		0	0	0
Cathepsin D	32	3	MDKLTISDMTACPDG		0		0	0	0		0	0		0	0	0
Cathepsin D	32	4	KLTISDMTACPDGCL		0		0	0	0		0	0		0	0	0
Cathepsin D	32	5	TISDMTACPDGCLAI		0		0	0	0		0	0		0	0	0
Cathepsin D	32	6	SDMTACPDGCLAIAD		0		0	0	0		0	0		0	0	0
Cathepsin D	32	7	MTACPDGCLAIADTG		0		0	0	0		0	0		0	0	0
Cathepsin D	32	8	ACPDGCLAIADTGTS		0		0	0	0		0	0		0	0	0
Cathepsin D	32	9	PDGCLAIADTGTSMI		0		0	0	0		0	0		19546.9	0	0
Cathepsin D	32	10	GCLAIADTGTSMIAG		0		0	0	0		0	0		0	0	0
Cathepsin D	32	11	LAIADTGTSMIAGPT		0		0	0	0		0	0		0	0	0
Cathepsin D	32	12	IADTGTSMIAGPTDE		0		0	0	0		0	0		0	0	0
Cathepsin D	32	13	DTGTSMIAGPTDEIQ		0		0	0	0		0	0		0	0	0
Cathepsin D	32	14	GTSMIAGPTDEIQKI		0		0	0	0		0	0		0	0	0
Cathepsin D	32	15	SMIAGPTDEIQKINA		0		0	0	0		0	0		0	0	0
Cathepsin D	32	16	IAGPTDEIQKINAKL		0		0	0	0		0	0		0	0	0
Cathepsin D	32	17	GPTDEIQKINAKLGA		0		0	0	6481.42		0	0		0	0	0
Cathepsin D	32	18	TDEIQKINAKLGATR		0		0	0	0		0	0		0	0	0
Cathepsin D	32	19	EIQKINAKLGATRLP		0		0	0	0		0	0		0	0	0
Cathepsin D	32	20	QKINAKLGATRLPGG		0		0	0	0		0	0		0	0	0
Cathepsin D	32	21	INAKLGATRLPGGIY		0		0	0	0		0	0		0	0	0
Cathepsin D	32	22	AKLGATRLPGGIYTV		0		0	0	0		0	0		0	0	0
Cathepsin D	32	23	LGATRLPGGIYTVSC		0		0	0	0		0	0		0	0	0
Cathepsin D	32	24	ATRLPGGIYTVSCGN		0		0	0	0		0	0		0	0	0
Cathepsin D	32	25	RLPGGIYTVSCGNIN		0		0	0	0		0	0		0	0	0
Cathepsin D	32	26	PGGIYTVSCGNINNL		0		0	0	0		0	0		4063.95	0	0
Cathepsin D	32	27	GIYTVSCGNINNLPT		0		0	0	0		0	0		0	0	0
Cathepsin D	32	28	YTVSCGNINNLPTID		0		0	0	0		0	0		0	0	0
Cathepsin D	32	29	VSCGNINNLPTIDFV		0		0	6022.88	0		0	0		4771.6	0	9184.43
Cathepsin D	32	30	CGNINNLPTIDFVIN		0		0	0	0		0	4590.31		0	0	6908.77
Cathepsin D	32	31	NINNLPTIDFVINGK		0		0	0	0		0	0		0	0	0
Cathepsin D	32	32	NNLPTIDFVINGKAM		0		0	0	0		0	0		0	0	0
Cathepsin D	32	33	LPTIDFVINGKAMTL		0		0	0	0		0	0		0	0	0
Cathepsin D	32	34	TIDFVINGKAMTLEP		0		0	0	0		0	0		0	0	0
Cathepsin D	32	35	DFVINGKAMTLEPTD		0		0	0	0		0	0		0	0	0
Cathepsin D	32	36	VINGKAMTLEPTDYL		0		0	0	0		0	0		4187.14	0	4300.03
Cathepsin D	32	37	NGKAMTLEPTDYLLK		0		0	0	0		0	0		0	0	0
Cathepsin D	32	38	KAMTLEPTDYLLKVS		0		0	0	0		0	0		0	0	0
Cathepsin D	32	39	MTLEPTDYLLKVSKM		0		0	0	0		0	0		0	0	0
Cathepsin D	32	40	LEPTDYLLKVSKMGS		0		0	0	0		0	0		0	0	0
Cathepsin D	32	41	PTDYLLKVSKMGSEI		0		0	0	0		0	0		0	0	0
Cathepsin D	32	42	DYLLKVSKMGSEICL		0		0	0	0		0	0		0	0	0
Cathepsin D	32	43	LLKVSKMGSEICLTG		0		0	0	0		0	0		0	0	0
Cathepsin D	32	44	KVSKMGSEICLTGFM		0		0	0	0		0	0		0	0	0
Cathepsin D	32	45	SKMGSEICLTGFMGL		0		0	0	0		0	0		0	0	0
Cathepsin D	32	46	MGSEICLTGFMGLDL		0		0	0	0		0	6160.26		5177.5	0	4032
Cathepsin D	32	47	SEICLTGFMGLDLPK		0		0	0	26049		0	0		0	0	0
Cathepsin D	32	48	ICLTGFMGLDLPKRK		0		0	0	5660		0	0		0	0	15455.6
Cathepsin D	32	49	LTGFMGLDLPKRKLW		0		0	0	0		0	0		0	0	0
Cathepsin D	32	50	GFMGLDLPKRKLWIL		0		0	0	0		0	0		0	0	0
Cathepsin D	32	51	MGLDLPKRKLWILGD		0		0	0	8284.46		0	0		0	0	0
Cathepsin D	32	52	LDLPKRKLWILGDIF		0		5073.75	9961.43	0		0	6421.72		0	0	13394.7
Cathepsin D	32	53	LPKRKLWILGDIFIG		0		0	0	12736.9		0	0		0	0	0
Cathepsin D	32	54	KRKLWILGDIFIGKF		0		0	0	0		0	0		0	0	0
Cathepsin D	32	55	KLWILGDIFIGKFYT		0		0	0	0		0	0		0	0	0
Cathepsin D	32	56	WILGDIFIGKFYTVF		0		0	0	0		0	0		0	0	0
Cathepsin D	32	57	LGDIFIGKFYTVFDM		0		0	0	0		0	0		0	0	10405
Cathepsin D	32	58	DIFIGKFYTVFDMGK		0		0	0	16194		0	0		0	0	0
Cathepsin D	32	59	FIGKFYTVFDMGKNR		0		0	0	0		0	0		0	0	0
Cathepsin D	32	60	GKFYTVFDMGKNRVG		0		0	0	0		0	0		0	0	0
Cathepsin D	32	61	FYTVFDMGKNRVGFA		0		0	0	0		0	0		0	0	0
Cathepsin D	32	62	TVFDMGKNRVGFAKA		0		0	0	0		0	0		0	0	0
Cathepsin D	32	63	FDMGKNRVGFAKALH		0		0	0	0		0	0		0	0	0
Cathepsin D	32	64	MGKNRVGFAKALHPD		0		0	0	0		0	0		0	0	0
Cathepsin D	32	65	KNRVGFAKALHPDSV		0		0	0	35681.3		0	0		0	0	0
Cathepsin D	32	66	RVGFAKALHPDSVHR		0		0	0	9208.92		0	0		0	0	0
Cathepsin D	32	67	GFAKALHPDSVHRTK		0		0	0	0		0	0		0	0	26171
Cathepsin D	34	2	AKALHPDSVHRTKTY		0		0	0	0		0	0		0	0	12962.1
Cathepsin D	34	3	ALHPDSVHRTKTYIP		0		0	0	0		0	0		0	0	8733.53
Cathepsin D	34	4	HPDSVHRTKTYIPMM		0		0	0	0		0	0		0	0	10763.6
Cathepsin D	34	5	DSVHRTKTYIPMMRL		0		0	0	0		0	0		0	0	13127.4
Cathepsin D	34	6	VHRTKTYIPMMRLFP		0		0	0	4205.26		0	0		0	0	21346.6
Cathepsin D	34	7	RTKTYIPMMRLFPAQ		0		0	0	0		0	0		0	0	9439.2
Cathepsin D	34	8	KTYIPMMRLFPAQSV		0		0	0	0		0	0		0	0	0
Cathepsin D	34	9	YIPMMRLFPAQSVPQ		0		0	0	0		0	0		0	0	0
Cathepsin D	34	10	PMMRLFPAQSVPQAA		0		0	0	0		0	0		0	0	0
Cathepsin D	34	11	MRLFPAQSVPQAASE		0		0	0	0		0	0		0	0	0
Cathepsin D	34	12	LFPAQSVPQAASETP		0		0	0	0		0	0		0	0	0
Cathepsin D	34	13	PAQSVPQAASETPNG		0		0	0	0		0	0		0	0	0
Cathepsin D	34	14	QSVPQAASETPNGVF		0		0	0	0		0	0		0	0	0
Cathepsin D	34	15	VPQAASETPNGVFAF		0		0	4838.44	0		0	0		0	0	4848.63
Cathepsin D	34	16	QAASETPNGVFAFSK		0		0	0	0		0	0		0	0	0
Cathepsin D	34	17	ASETPNGVFAFSKLL		0		0	0	0		0	0		0	0	0
Cathepsin D	34	18	ETPNGVFAFSKLLSD		0		0	0	0		0	0		0	0	0
Cathepsin D	34	19	PNGVFAFSKLLSDEV		0		0	0	0		0	0		0	0	4746.21
Cathepsin D	34	20	GVFAFSKLLSDEVGS		0		0	0	0		0	0		0	0	0
Cathepsin D	34	21	FAFSKLLSDEVGSGS		0		0	0	0		0	0		0	0	10814.7
Cathepsin D	34	22	FSKLLSDEVGSGSGS		0		0	0	0		0	0		0	0	38253.5
Cathepsin D	34	23	KLLSDEVGSGSGSGM		0		0	0	0		0	0		0	0	0
Cathepsin D	34	24	LSDEVGSGSGSGMNQ		0		0	0	0		0	0		0	0	0
					32660.6		53762.1	146422	373623		93762.9	95456.4		137026	28508.4	511493
Cathepsin B 141610	34	25	DEVGSGSGSGMNQYS		0		0	0	0		0	0		0	0	0
Cathepsin B 141610	34	26	VGSGSGSGMNQYSCY		0		0	4795.91	0		0	0		0	0	7683.17
Cathepsin B 141610	34	27	SGSGSGMNQYSCYLL		0		0	0	0		0	0		0	0	4625.12
Cathepsin B 141610	34	28	SGSGMNQYSCYLLQL		0		0	0	0		0	0		0	0	0
Cathepsin B 141610	34	29	SGMNQYSCYLLQLYI		0		0	0	0		0	0		0	0	0
Cathepsin B 141610	34	30	MNQYSCYLLQLYIII		0		0	0	0		0	0		0	0	0
Cathepsin B 141610	34	31	QYSCYLLQLYIIILL		0		0	0	0		0	0		0	0	0
Cathepsin B 141610	34	32	SCYLLQLYIIILLSY		0		0	0	0		0	0		0	0	0
Cathepsin B 141610	34	33	YLLQLYIIILLSYGT		0		0	0	0		0	0		0	0	0
Cathepsin B 141610	34	34	LQLYIIILLSYGTLN		0		0	0	0		0	0		0	0	0
Cathepsin B 141610	34	35	LYIIILLSYGTLNEI		0		0	0	0		0	0		0	0	0
Cathepsin B 141610	34	36	IIILLSYGTLNEIDA		0		0	0	19106.2		0	0		0	0	0
Cathepsin B 141610	34	37	ILLSYGTLNEIDARR		0		0	0	22778.8		0	0		5580.12	0	12850.9
Cathepsin B 141610	34	38	LSYGTLNEIDARRHK		0		0	0	9682.2		0	0		0	0	10761.4
Cathepsin B 141610	34	39	YGTLNEIDARRHKRM		0		0	0	0		0	0		0	0	26098.8
Cathepsin B 141610	34	40	TLNEIDARRHKRMYQ		0		0	0	0		0	0		0	0	8219.47
Cathepsin B 141610	34	41	NEIDARRHKRMYQPL		0		0	0	0		0	0		0	0	4543.33
Cathepsin B 141610	34	42	IDARRHKRMYQPLSM		0		0	0	0		0	0		0	0	0
Cathepsin B 141610	34	43	ARRHKRMYQPLSMEL		0		0	0	0		0	0		0	0	0
Cathepsin B 141610	34	44	RHKRMYQPLSMELIN		0		0	0	7938.11		0	0		0	0	0
Cathepsin B 141610	34	45	KRMYQPLSMELINFI		0		0	0	14715.4		0	0		0	0	6184.71
Cathepsin B 141610	34	46	MYQPLSMELINFINY		0		5527.22	17275.1	4508.62		0	0		12932.4	4502.91	22592.2
Cathepsin B 141610	34	47	QPLSMELINFINYEA		0		0	0	0		0	0		4630.98	0	0
Cathepsin B 141610	34	48	LSMELINFINYEANT		0		0	0	0		0	0		0	0	0
Cathepsin B 141610	34	49	MELINFINYEANTTW		0		0	4191.6	0		7391.6	6498.39		10096.6	0	5333.89
Cathepsin B 141610	34	50	LINFINYEANTTWKA		0		0	0	0		0	0		0	0	0
Cathepsin B 141610	34	51	NFINYEANTTWKAAP		0		0	0	0		0	0		0	0	0
Cathepsin B 141610	34	52	INYEANTTWKAAPTT		0		0	0	0		0	0		0	0	0
Cathepsin B 141610	34	53	YEANTTWKAAPTTRF		0		0	0	0		0	0		0	0	0
Cathepsin B 141610	34	54	ANTTWKAAPTTRFRT		0		0	0	0		0	0		0	0	0
Cathepsin B 141610	34	55	TTWKAAPTTRFRTVS		0		0	0	0		0	0		0	0	0
Cathepsin B 141610	34	56	WKAAPTTRFRTVSDI		0		0	0	23547.3		0	0		0	0	0
Cathepsin B 141610	34	57	AAPTTRFRTVSDIRR		0		0	0	6643.94		0	0		0	0	0
Cathepsin B 141610	34	58	PTTRFRTVSDIRRML		0		0	0	0		0	0		0	0	0
Cathepsin B 141610	34	59	TRFRTVSDIRRMLGA		0		0	0	0		0	0		0	0	0
Cathepsin B 141610	34	60	FRTVSDIRRMLGALP		0		0	0	0		0	0		0	0	0
Cathepsin B 141610	34	61	TVSDIRRMLGALPDP		0		0	0	0		0	0		0	0	0
Cathepsin B 141610	34	62	SDIRRMLGALPDPNG		0		0	0	0		0	0		0	0	0
Cathepsin B 141610	34	63	IRRMLGALPDPNGEQ		0		0	0	22644.9		0	0		0	22586.9	0
Cathepsin B 141610	34	64	RMLGALPDPNGEQLE		0		0	0	13791.3		0	0		0	23276.2	0
Cathepsin B 141610	34	65	LGALPDPNGEQLETL		0		0	0	6863.12		0	0		0	7140	0
Cathepsin B 141610	34	66	ALPDPNGEQLETLCT		0		0	0	7046.49		0	0		0	0	0
Cathepsin B 141610	34	67	PDPNGEQLETLCTGY		0		0	0	0		0	6402.79		7607.26	4383.38	0
Cathepsin B 141610	36	2	PNGEQLETLCTGYIS		0		0	0	0		0	0		0	0	0
Cathepsin B 141610	36	3	GEQLETLCTGYISDE		0		0	0	0		0	5520.22		0	0	0
Cathepsin B 141610	36	4	QLETLCTGYISDELP		0		0	0	0		7433.95	0		0	0	0
Cathepsin B 141610	36	5	ETLCTGYISDELPKS		0		0	0	0		0	0		0	0	0
Cathepsin B 141610	36	6	LCTGYISDELPKSFD		0		0	0	4873.1		9445.83	7298.11		0	0	0
Cathepsin B 141610	36	7	TGYISDELPKSFDAR		0		0	0	0		0	5688.62		0	0	0
Cathepsin B 141610	36	8	YISDELPKSFDARVE		0		0	0	0		0	6420.17		0	0	4603.13
Cathepsin B 141610	36	9	SDELPKSFDARVEWP		0		0	12796.3	0		7322.21	9680.9		7128.22	4270.55	0
Cathepsin B 141610	36	10	ELPKSFDARVEWPHC		0		0	20578.2	0		9997.69	16619.7		6498.86	5278.5	5602.05
Cathepsin B 141610	36	11	PKSFDARVEWPHCPS		0		0	4218.02	0		0	5545.32		4721.44	0	4187.12
Cathepsin B 141610	36	12	SFDARVEWPHCPSIS		0		0	0	0		0	0		0	0	0
Cathepsin B 141610	36	13	DARVEWPHCPSISEI		0		0	0	5582.74		0	0		5798.43	0	5848.75
Cathepsin B 141610	36	14	RVEWPHCPSISEIRD		5796.88		8046.71	19388.8	10566.7		8602.34	20295.9		20453.2	11681.5	22571
Cathepsin B 141610	36	15	EWPHCPSISEIRDQS		0		0	14232.8	5412.75		0	5850.03		7692.04	5791.29	9774.1
Cathepsin B 141610	36	16	PHCPSISEIRDQSSC		0		0	0	0		0	6431.98		8740.07	0	7838.69
Cathepsin B 141610	36	17	CPSISEIRDQSSCGS		0		0	0	0		0	0		0	0	0
Cathepsin B 141610	36	18	SISEIRDQSSCGSCW		0		0	0	0		0	5504.49		3999.66	0	8312.8
Cathepsin B 141610	36	19	SEIRDQSSCGSCWAF		0		0	0	0		0	6310.69		6330.53	0	9478.08
Cathepsin B 141610	36	20	IRDQSSCGSCWAFGA		0		0	0	0		0	0		0	0	0
Cathepsin B 141610	36	21	DQSSCGSCWAFGAVE		0		0	0	0		0	0		0	0	0
Cathepsin B 141610	36	22	SSCGSCWAFGAVEAM		0		0	0	0		0	0		0	0	0
Cathepsin B 141610	36	23	CGSCWAFGAVEAMSD		0		0	0	0		0	0		0	0	0
Cathepsin B 141610	36	24	SCWAFGAVEAMSDRI		0		0	0	0		5543.47	0		4778.9	0	7935.86
Cathepsin B 141610	36	25	WAFGAVEAMSDRICI		0		0	0	0		0	0		0	0	8064.98
Cathepsin B 141610	36	26	FGAVEAMSDRICIKS		0		0	0	0		0	0		0	0	0
Cathepsin B 141610	36	27	AVEAMSDRICIKSKG		0		0	0	9240.06		0	0		0	0	0
Cathepsin B 141610	36	28	EAMSDRICIKSKGKH		0		0	0	16935.5		0	0		0	0	23591.7
Cathepsin B 141610	36	29	MSDRICIKSKGKHKP		0		0	0	37605.8		0	0		0	0	44536.9
Cathepsin B 141610	36	30	DRICIKSKGKHKPFL		0		0	0	10914.7		0	0		0	0	39432.3
Cathepsin B 141610	36	31	ICIKSKGKHKPFLSA		0		0	0	0		0	0		0	0	22531.2
Cathepsin B 141610	36	32	IKSKGKHKPFLSAEN		0		0	0	0		0	0		0	0	0
Cathepsin B 141610	36	33	SKGKHKPFLSAENLV		0		0	0	0		0	0		0	0	0
Cathepsin B 141610	36	34	GKHKPFLSAENLVSC		0		0	0	0		0	0		0	0	0
Cathepsin B 141610	36	35	HKPFLSAENLVSCCS		0		0	0	0		0	0		0	0	0
Cathepsin B 141610	36	36	PFLSAENLVSCCSSC		0		0	0	0		0	0		0	0	0
Cathepsin B 141610	36	37	LSAENLVSCCSSCGM		0		0	0	0		0	0		0	0	0
Cathepsin B 141610	36	38	AENLVSCCSSCGMGC		0		0	0	0		0	0		0	0	0
Cathepsin B 141610	36	39	NLVSCCSSCGMGCNG		0		0	0	4417.51		0	0		0	0	0
Cathepsin B 141610	36	40	VSCCSSCGMGCNGGF		0		0	0	0		0	0		5292	0	7091.98
Cathepsin B 141610	36	41	CCSSCGMGCNGGFPH		0		0	0	0		0	6373.57		7882.61	0	8962.51
Cathepsin B 141610	36	42	SSCGMGCNGGFPHSA		0		0	0	5448.55		0	0		0	0	0
Cathepsin B 141610	36	43	CGMGCNGGFPHSAWL		0		0	5917.05	6798.25		6841.04	8289.09		9337.37	0	11342.5
Cathepsin B 141610	36	44	MGCNGGFPHSAWLYW		0		0	9663.36	0		6592.27	9455.87		9754.21	0	13162
Cathepsin B 141610	36	45	CNGGFPHSAWLYWKN		0		0	0	0		0	0		0	0	0
Cathepsin B 141610	36	46	GGFPHSAWLYWKNQG		0		0	0	0		0	0		0	0	0
Cathepsin B 141610	36	47	FPHSAWLYWKNQGIV		0		0	0	0		0	0		0	0	0
Cathepsin B 141610	36	48	HSAWLYWKNQGIVTG		0		0	0	0		0	0		0	0	0
Cathepsin B 141610	36	49	AWLYWKNQGIVTGDL		0		0	0	0		0	0		0	0	0
Cathepsin B 141610	36	50	LYWKNQGIVTGDLYN		0		0	0	0		0	0		0	0	5391.25
Cathepsin B 141610	36	51	WKNQGIVTGDLYNTT		0		0	0	0		0	0		0	0	0
Cathepsin B 141610	36	52	NQGIVTGDLYNTTNG		0		0	0	0		0	0		0	0	0
Cathepsin B 141610	36	53	GIVTGDLYNTTNGCQ		0		0	0	4673.23		0	0		0	0	0
Cathepsin B 141610	36	54	VTGDLYNTTNGCQPY		0		0	8585.1	27990.7		0	0		5185.37	0	8804.54
Cathepsin B 141610	36	55	GDLYNTTNGCQPYEF		7436.15		8827.33	22176.2	13493		25049.8	23337.8		14629.5	6255.65	22952.7
Cathepsin B 141610	36	56	LYNTTNGCQPYEFPP		9365.43		4540.87	13429.8	6882.63		17218.2	18686.5		11269.1	0	16463.7
Cathepsin B 141610	36	57	NTTNGCQPYEFPPCE		4391.12		4016.04	0	17888.8		29233	32336.4		7223.55	4230.25	8842.99
Cathepsin B 141610	36	58	TNGCQPYEFPPCEHH		6698.84		7953.07	19900.1	13714.1		24003	25837.8		13785.6	6907.96	29263.6
Cathepsin B 141610	36	59	GCQPYEFPPCEHHVI		0		6216.09	14715.5	7974.04		13021.2	17537.7		9164.09	0	10415.9
Cathepsin B 141610	36	60	QPYEFPPCEHHVIGP		0		4573.05	12793.4	8696.42		7922.71	12956.1		8287.77	0	12010.9
Cathepsin B 141610	36	61	YEFPPCEHHVIGPLP		0		0	8817.79	0		15202	17748.2		8876.24	0	6112.59
Cathepsin B 141610	36	62	FPPCEHHVIGPLPSC		0		0	0	0		7794.03	9173.66		0	0	0
Cathepsin B 141610	36	63	PCEHHVIGPLPSCDG		0		0	0	0		0	7282.06		0	0	0
Cathepsin B 141610	36	64	EHHVIGPLPSCDGDV		0		0	0	0		0	5117.62		0	0	0
Cathepsin B 141610	36	65	HVIGPLPSCDGDVET		0		0	0	0		0	0		0	0	0
Cathepsin B 141610	36	66	IGPLPSCDGDVETPS		0		0	0	0		0	0		0	0	0
Cathepsin B 141610	36	67	PLPSCDGDVETPSCK		0		0	0	0		0	0		0	0	0
Cathepsin B 141610	38	2	PSCDGDVETPSCKTN		0		0	0	0		0	0		0	0	0
Cathepsin B 141610	38	3	CDGDVETPSCKTNCQ		0		0	0	0		0	0		0	0	0
Cathepsin B 141610	38	4	GDVETPSCKTNCQPG		0		0	0	0		0	0		0	0	0
Cathepsin B 141610	38	5	VETPSCKTNCQPGYN		0		0	0	0		0	0		0	0	0
Cathepsin B 141610	38	6	TPSCKTNCQPGYNIP		0		0	0	0		0	0		0	0	0
Cathepsin B 141610	38	7	SCKTNCQPGYNIPYE		6490.19		6830.2	4288.16	23866.2		8101.44	9444.92		7736.1	9811.72	8579.88
Cathepsin B 141610	38	8	KTNCQPGYNIPYEKD		0		36687.1	13894.1	0		0	0		7420.35	0	4424.33
Cathepsin B 141610	38	9	NCQPGYNIPYEKDKW		0		5092	18460	0		0	6668.69		0	4335.66	0
Cathepsin B 141610	38	10	QPGYNIPYEKDKWYG		0		0	24749.3	0		0	5608.75		4161.49	0	4524.14
Cathepsin B 141610	38	11	GYNIPYEKDKWYGEK		0		0	11733.9	8694.07		0	0		0	0	0
Cathepsin B 141610	38	12	NIPYEKDKWYGEKVY		0		8317.82	27218.7	10023.4		0	0		8442.5	5985.18	10615
Cathepsin B 141610	38	13	PYEKDKWYGEKVYRI		0		12237.7	21953.5	0		0	0		8797.48	0	7725.05
Cathepsin B 141610	38	14	EKDKWYGEKVYRIHS		0		0	0	0		0	0		0	0	0
Cathepsin B 141610	38	15	DKWYGEKVYRIHSNP		0		0	0	0		0	0		0	0	0
Cathepsin B 141610	38	16	WYGEKVYRIHSNPEA		0		0	4679.35	0		0	0		0	0	0
Cathepsin B 141610	38	17	GEKVYRIHSNPEAIM		0		0	0	0		0	0		0	0	0
Cathepsin B 141610	38	18	KVYRIHSNPEAIMLE		0		0	0	0		0	0		0	0	0
Cathepsin B 141610	38	19	YRIHSNPEAIMLELM		0		0	7553.26	0		12143.7	6892.97		7212.12	0	4068.92
Cathepsin B 141610	38	20	IHSNPEAIMLELMRN		0		0	4150.01	0		6971.52	0		4168.98	0	0
Cathepsin B 141610	38	21	SNPEAIMLELMRNGP		0		0	13482.6	0		0	0		0	0	0
Cathepsin B 141610	38	22	PEAIMLELMRNGPVE		0		0	14683.8	0		0	0		5792.75	0	0
Cathepsin B 141610	38	23	AIMLELMRNGPVEVD		0		0	8471.73	9298.48		0	0		5204.11	0	5612.63
Cathepsin B 141610	38	24	MLELMRNGPVEVDFE		0		14823.6	12119.7	6524.72		17059.2	14458.6		10887.6	12039.2	12738.3
Cathepsin B 141610	38	25	ELMRNGPVEVDFEVY		5231.39		9034.18	14985.9	9094.95		9565.78	7568.81		17124.5	8466.24	15778
Cathepsin B 141610	38	26	MRNGPVEVDFEVYAD		0		0	0	7717.06		9687.37	6761.71		8555.15	0	11516.4
Cathepsin B 141610	38	27	NGPVEVDFEVYADFP		8324.02		5512.46	12850.9	8892.63		23983.2	18233.9		12899.3	6015.95	8485.48
Cathepsin B 141610	38	28	PVEVDFEVYADFPNY		5244.74		9518.99	9646.85	0		21801.8	18709.2		22779.1	11719.1	17252.4
Cathepsin B 141610	38	29	EVDFEVYADFPNYKS		0		0	0	7514.41		0	0		0	0	0
Cathepsin B 141610	38	30	DFEVYADFPNYKSGV		0		0	0	0		0	0		0	0	0
Cathepsin B 141610	38	31	EVYADFPNYKSGVYQ		0		0	0	0		0	0		0	0	0
Cathepsin B 141610	38	32	YADFPNYKSGVYQHV		0		0	0	0		0	0		0	0	0
Cathepsin B 141610	38	33	DFPNYKSGVYQHVSG		0		0	0	0		0	0		0	0	0
Cathepsin B 141610	38	34	PNYKSGVYQHVSGAL		0		0	0	0		0	0		0	0	0
Cathepsin B 141610	38	35	YKSGVYQHVSGALLG		0		0	0	0		0	0		0	0	0
Cathepsin B 141610	38	36	SGVYQHVSGALLGGH		0		0	0	0		0	0		0	0	0
Cathepsin B 141610	38	37	VYQHVSGALLGGHAV		0		0	0	0		0	0		0	0	0
Cathepsin B 141610	38	38	QHVSGALLGGHAVRL		0		0	0	0		0	0		0	0	0
Cathepsin B 141610	38	39	VSGALLGGHAVRLLG		0		0	0	0		0	0		0	0	0
Cathepsin B 141610	38	40	GALLGGHAVRLLGWG		0		0	0	6055.99		0	0		0	0	0
Cathepsin B 141610	38	41	LLGGHAVRLLGWGEE		5223.47		0	0	4720.97		5498.71	8626.13		10840.2	5266.54	10780.2
Cathepsin B 141610	38	42	GGHAVRLLGWGEENN		4267.12		0	0	0		4845.22	5958.06		11212	0	9457.53
Cathepsin B 141610	38	43	HAVRLLGWGEENNVP		0		0	0	18105.8		0	0		4783.48	0	0
Cathepsin B 141610	38	44	VRLLGWGEENNVPYW		6704.02		6666.19	18257.4	11067.9		18807.7	20245.7		24871.8	6924.13	20380.7
Cathepsin B 141610	38	45	LLGWGEENNVPYWLI		0		0	15090.6	0		7940.58	11940.4		10852.7	0	13717.5
Cathepsin B 141610	38	46	GWGEENNVPYWLIAN		0		0	0	0		0	0		5188.28	0	0
Cathepsin B 141610	38	47	GEENNVPYWLIANSW		0		0	0	0		0	0		7634.28	0	0
Cathepsin B 141610	38	48	ENNVPYWLIANSWNS		0		0	0	10412.6		0	0		0	0	0
Cathepsin B 141610	38	49	NVPYWLIANSWNSDW		7634.6		7396.49	10183	0		18976.5	17383.4		28678.4	4176.23	11352.3
Cathepsin B 141610	38	50	PYWLIANSWNSDWGD		5378.52		0	0	0		13677.9	17418.5		12240.1	4014.69	6540.12
Cathepsin B 141610	38	51	WLIANSWNSDWGDKG		0		0	0	12908.4		0	0		0	0	0
Cathepsin B 141610	38	52	IANSWNSDWGDKGYF		0		0	13901.5	0		5290.68	10182		13058.5	4529.71	19299.3
Cathepsin B 141610	38	53	NSWNSDWGDKGYFKI		0		0	0	13571.3		0	0		0	0	0
Cathepsin B 141610	38	54	WNSDWGDKGYFKIVR		0		0	0	16795.3		0	0		0	0	0
Cathepsin B 141610	38	55	SDWGDKGYFKIVRGK		0		0	0	0		0	0		0	0	0
Cathepsin B 141610	38	56	WGDKGYFKIVRGKNE		0		0	0	0		0	0		0	0	0
Cathepsin B 141610	38	57	DKGYFKIVRGKNECG		0		0	0	0		0	0		0	0	0
Cathepsin B 141610	38	58	GYFKIVRGKNECGIE		0		0	0	0		0	0		0	0	0
Cathepsin B 141610	38	59	FKIVRGKNECGIESD		0		0	0	0		0	0		0	0	0
Cathepsin B 141610	38	60	IVRGKNECGIESDVN		0		0	0	0		0	0		0	0	0
Cathepsin B 141610	38	61	RGKNECGIESDVNAG		0		0	0	0		0	0		0	0	0
Cathepsin B 141610	38	62	KNECGIESDVNAGIP		0		0	0	0		0	0		0	0	0
Cathepsin B 141610	38	63	ECGIESDVNAGIPKI		0		0	0	0		0	0		0	0	0
Cathepsin B 141610	38	64	GIESDVNAGIPKIKN		0		0	0	0		0	0		0	0	0
Cathepsin B 141610	38	65	ESDVNAGIPKIKNGS		0		0	0	0		0	0		0	0	0
Cathepsin B 141610	38	66	DVNAGIPKIKNGSGS		0		0	0	0		0	0		0	0	0
Cathepsin B 141610	38	67	NAGIPKIKNGSGSGS		0		0	0	0		0	0		0	0	0
Cathepsin B 141610	40	2	GIPKIKNGSGSGSGQ		0		0	0	0		0	0		0	0	0
Cathepsin B 141610	40	3	PKIKNGSGSGSGQHL		0		0	0	0		0	0		0	0	0
Cathepsin B 141610	40	4	IKNGSGSGSGQHLSL		0		0	0	0		0	0		0	0	0
					88186.5		171817	495829	563639		392966	494301		488217	189590	696867
Cathepsin L	40	5	NGSGSGSGQHLSLQY		0		0	6844.03	0		5959.9	0		0	0	7526.42
Cathepsin L	40	6	SGSGSGQHLSLQYDD		0		0	0	0		21925.6	13169.8		0	6714.37	10736.7
Cathepsin L	40	7	SGSGQHLSLQYDDIW		15293.8		6116.31	10491	6417.63		30900	27676.6		11742.2	7695.52	12166.4
Cathepsin L	40	8	SGQHLSLQYDDIWKQ		0		0	11405.3	11968.5		0	5961.61		0	0	4901.73
Cathepsin L	40	9	QHLSLQYDDIWKQWK		0		0	0	33352.2		0	0		0	0	0
Cathepsin L	40	10	LSLQYDDIWKQWKLK		0		0	0	13479.9		0	0		0	0	22628.1
Cathepsin L	40	11	LQYDDIWKQWKLKYN		0		0	0	21492		0	0		0	0	0
Cathepsin L	40	12	YDDIWKQWKLKYNKT		0		0	0	17154.5		0	0		0	0	9028.69
Cathepsin L	40	13	DIWKQWKLKYNKTYS		0		0	0	0		0	0		0	0	0
Cathepsin L	40	14	WKQWKLKYNKTYSDS		0		0	0	0		0	0		0	0	0
Cathepsin L	40	15	QWKLKYNKTYSDSNE		0		0	0	13368		0	0		0	4841.61	4779.16
Cathepsin L	40	16	KLKYNKTYSDSNEIR		0		0	0	34473		0	0		0	0	0
Cathepsin L	40	17	KYNKTYSDSNEIRRK		0		0	0	0		0	0		0	0	36892.6
Cathepsin L	40	18	NKTYSDSNEIRRKAI		0		0	0	0		0	0		0	0	15046.5
Cathepsin L	40	19	TYSDSNEIRRKAIFM		0		0	0	8153.56		0	0		0	0	11109.7
Cathepsin L	40	20	SDSNEIRRKAIFMRY		0		0	0	0		0	0		0	0	14737.5
Cathepsin L	40	21	SNEIRRKAIFMRYVE		0		0	0	13959.4		0	0		0	0	6033.5
Cathepsin L	40	22	EIRRKAIFMRYVEKI		0		0	0	0		0	0		0	0	14738.5
Cathepsin L	40	23	RRKAIFMRYVEKIQQ		0		0	0	0		0	0		0	0	4095.89
Cathepsin L	40	24	KAIFMRYVEKIQQHN		0		0	0	38287.7		0	0		0	0	0
Cathepsin L	40	25	IFMRYVEKIQQHNLR		0		0	0	7775.27		0	0		0	0	4522.19
Cathepsin L	40	26	MRYVEKIQQHNLRHD		0		4313.56	4145.23	4031.51		0	0		8026.5	5374.11	16545.5
Cathepsin L	40	27	YVEKIQQHNLRHDLG		0		0	5018.85	0		0	0		6381.81	0	9993.37
Cathepsin L	40	28	EKIQQHNLRHDLGLE		0		5661.6	9271.92	18729.3		4449.62	0		6447.53	4378.36	7253.41
Cathepsin L	40	29	IQQHNLRHDLGLEGY		6245.42		19843.3	32069.6	15123.6		16548.9	12706.7		31951.6	18238.1	33609.1
Cathepsin L	40	30	QHNLRHDLGLEGYTM		6175.68		9458.45	15750.6	12151.9		9311.58	7940.88		18990.9	7607.71	13987
Cathepsin L	40	31	NLRHDLGLEGYTMGL		0		7241.89	14917.8	5866.72		7428.43	8015.05		13507.4	5537.38	12986.7
Cathepsin L	40	32	RHDLGLEGYTMGLNQ		0		0	13604.3	0		7739.92	5892.52		7296.81	0	0
Cathepsin L	40	33	DLGLEGYTMGLNQFC		0		0	0	0		6545.69	5378.09		4678.31	0	0
Cathepsin L	40	34	GLEGYTMGLNQFCDM		0		0	0	4102.15		7856	9225.09		5062.13	0	5519.59
Cathepsin L	40	35	EGYTMGLNQFCDMDW		8787.21		6082.01	5832.47	4198.88		22354	21911.6		20832.6	7150.78	9467.14
Cathepsin L	40	36	YTMGLNQFCDMDWEE		7326.38		6960.35	0	8954.89		30463.6	32411.7		13992.3	8769.42	7197.98
Cathepsin L	40	37	MGLNQFCDMDWEEIK		5617.34		10181.9	4628.73	14399		10567.7	19184.3		15192.6	9170.46	17483.2
Cathepsin L	40	38	LNQFCDMDWEEIKTI		0		10823.5	5735.18	11154.4		11529.3	15918.9		16456.7	9167.31	20630.9
Cathepsin L	40	39	QFCDMDWEEIKTIML		0		15256.2	9535.9	5311.3		21105	20175.4		22579.6	7374.18	17928.3
Cathepsin L	40	40	CDMDWEEIKTIMLSK		0		0	0	0		0	0		0	0	0
Cathepsin L	40	41	MDWEEIKTIMLSKVF		0		0	0	0		0	0		0	0	6055.85
Cathepsin L	40	42	WEEIKTIMLSKVFGN		0		0	0	0		0	0		0	0	0
Cathepsin L	40	43	EIKTIMLSKVFGNSP		0		0	0	0		0	0		0	0	0
Cathepsin L	40	44	KTIMLSKVFGNSPLW		0		0	0	0		0	0		0	0	0
Cathepsin L	40	45	IMLSKVFGNSPLWDD		7295.84		6316.69	0	0		25608	22112.7		12840.8	5073.58	9294.12
Cathepsin L	40	46	LSKVFGNSPLWDDKK		0		0	0	0		0	0		0	0	0
Cathepsin L	40	47	KVFGNSPLWDDKKEE		0		0	0	0		0	0		0	0	0
Cathepsin L	40	48	FGNSPLWDDKKEELE		0		7893.07	0	0		9464.62	15155.9		6490.19	4979.71	0
Cathepsin L	40	49	NSPLWDDKKEELELS		0		6644.58	0	0		0	5887.82		0	0	0
Cathepsin L	40	50	PLWDDKKEELELSND		0		4938.79	0	0		14121.5	12134.8		5397.71	6294.85	7892.35
Cathepsin L	40	51	WDDKKEELELSNDPL		0		11297.5	0	0		19027.6	19068.3		9489.91	8537.36	17417.5
Cathepsin L	40	52	DKKEELELSNDPLPS		0		0	0	0		0	0		0	0	0
Cathepsin L	40	53	KEELELSNDPLPSKW		0		0	0	5602.11		0	0		0	0	0
Cathepsin L	40	54	ELELSNDPLPSKWDW		7776.12		5905.89	0	7532.17		19670.5	16642.4		14709.7	0	5368.77
Cathepsin L	40	55	ELSNDPLPSKWDWRD		9638.18		11920.5	11861.2	4475.19		17501.3	16346		20525	9631.26	18112.1
Cathepsin L	40	56	SNDPLPSKWDWRDHG		4203.64		0	5460	0		0	0		5494.39	0	9562.93
Cathepsin L	40	57	DPLPSKWDWRDHGAV		0		0	0	0		0	0		0	0	0
Cathepsin L	40	58	LPSKWDWRDHGAVTP		0		0	0	0		0	0		0	0	0
Cathepsin L	40	59	SKWDWRDHGAVTPVK		0		0	0	0		0	0		0	0	9742.81
Cathepsin L	40	60	WDWRDHGAVTPVKNQ		0		0	0	0		0	0		0	0	0
Cathepsin L	40	61	WRDHGAVTPVKNQGL		0		0	0	0		0	0		0	0	0
Cathepsin L	40	62	DHGAVTPVKNQGLCG		0		0	0	0		0	0		0	0	0
Cathepsin L	40	63	GAVTPVKNQGLCGSC		0		0	0	0		0	0		0	0	0
Cathepsin L	40	64	VTPVKNQGLCGSCWA		0		0	0	0		0	0		0	0	0
Cathepsin L	40	65	PVKNQGLCGSCWAFS		0		0	0	0		0	0		0	0	0
Cathepsin L	40	66	KNQGLCGSCWAFSAA		0		0	0	0		0	0		0	0	0
Cathepsin L	40	67	QGLCGSCWAFSAAGA		0		0	0	0		0	0		0	0	0
Cathepsin L	42	2	LCGSCWAFSAAGAVE		0		0	0	0		0	0		0	0	0
Cathepsin L	42	3	GSCWAFSAAGAVEGQ		0		0	0	0		0	0		0	0	0
Cathepsin L	42	4	CWAFSAAGAVEGQLV		0		0	0	0		0	0		0	0	0
Cathepsin L	42	5	AFSAAGAVEGQLVKK		0		0	0	6779		0	0		0	0	18169.6
Cathepsin L	42	6	SAAGAVEGQLVKKHK		0		0	0	31703.1		0	0		0	0	29791.8
Cathepsin L	42	7	AGAVEGQLVKKHKKL		0		0	0	26794.6		0	0		0	6200.05	37623.7
Cathepsin L	42	8	AVEGQLVKKHKKLIS		0		0	0	15084.9		0	0		0	0	28706.8
Cathepsin L	42	9	EGQLVKKHKKLISLS		0		0	0	0		0	0		0	4128.82	22953.9
Cathepsin L	42	10	QLVKKHKKLISLSEQ		0		0	0	25099.8		0	0		0	0	0
Cathepsin L	42	11	VKKHKKLISLSEQQL		0		0	0	17294.8		0	0		0	0	0
Cathepsin L	42	12	KHKKLISLSEQQLVD		0		0	0	0		0	0		0	0	0
Cathepsin L	42	13	KKLISLSEQQLVDCS		0		0	0	0		0	0		0	0	0
Cathepsin L	42	14	LISLSEQQLVDCSYK		0		0	0	0		0	0		0	0	0
Cathepsin L	42	15	SLSEQQLVDCSYKYG		0		0	0	0		0	0		0	0	0
Cathepsin L	42	16	SEQQLVDCSYKYGND		0		0	0	0		0	0		0	0	0
Cathepsin L	42	17	QQLVDCSYKYGNDGC		0		0	0	0		0	5760.54		0	0	0
Cathepsin L	42	18	LVDCSYKYGNDGCQG		0		0	0	0		0	0		0	0	7247.56
Cathepsin L	42	19	DCSYKYGNDGCQGGT		0		0	0	7085.15		0	0		0	0	0
Cathepsin L	42	20	SYKYGNDGCQGGTMD		0		0	0	0		0	0		4625.95	0	13131.9
Cathepsin L	42	21	KYGNDGCQGGTMDQS		9101.08		0	0	0		0	0		4110.48	0	4092.36
Cathepsin L	42	22	GNDGCQGGTMDQSFA		0		0	0	0		0	0		6565.51	0	0
Cathepsin L	42	23	DGCQGGTMDQSFAYL		0		0	7526.65	0		6459.08	5161.79		9892.92	0	11176.3
Cathepsin L	42	24	CQGGTMDQSFAYLEK		0		0	0	0		0	0		0	0	0
Cathepsin L	42	25	GGTMDQSFAYLEKYP		0		0	0	13409.1		0	0		4687.15	0	0
Cathepsin L	42	26	TMDQSFAYLEKYPIE		0		0	0	9777.31		7228.18	6842.66		6991.53	0	8224.6
Cathepsin L	42	27	DQSFAYLEKYPIESE		0		4663.22	0	11769.5		8983.76	5412.08		13372.8	12603.6	15250.6
Cathepsin L	42	28	SFAYLEKYPIESEKD		0		5206.91	0	7342.13		0	0		8915.2	10342.2	11640.7
Cathepsin L	42	29	AYLEKYPIESEKDYK		0		0	0	10860.4		0	11744.1		0	0	5892.15
Cathepsin L	42	30	LEKYPIESEKDYKYI		0		0	0	16730.5		0	0		6618.95	4655.55	11872.6
Cathepsin L	42	31	KYPIESEKDYKYIGH		0		6028.71	0	0		0	0		0	4032.91	5378.25
Cathepsin L	42	32	PIESEKDYKYIGHDS		0		0	0	0		0	0		13990.9	13852.6	13128.3
Cathepsin L	42	33	ESEKDYKYIGHDSSC		0		0	0	0		0	0		0	0	0
Cathepsin L	42	34	EKDYKYIGHDSSCHF		0		0	10708.9	17662.5		5803.77	12392.9		5747.64	5225.14	7463.27
Cathepsin L	42	35	DYKYIGHDSSCHFRK		0		0	0	26670.1		0	0		0	0	5315.99
Cathepsin L	42	36	KYIGHDSSCHFRKSK		0		0	0	0		0	0		0	0	45123.7
Cathepsin L	42	37	IGHDSSCHFRKSKGV		0		0	0	33446		0	0		0	0	33189.6
Cathepsin L	42	38	HDSSCHFRKSKGVVK		0		0	0	32328.5		0	0		0	18140.1	49829.9
Cathepsin L	42	39	SSCHFRKSKGVVKVK		0		4606.85	0	44997.6		0	0		0	21675.5	47632.2
Cathepsin L	42	40	CHFRKSKGVVKVKKF		0		0	0	24535.2		0	0		0	23076.9	48477.1
Cathepsin L	42	41	FRKSKGVVKVKKFVD		0		0	0	4408.29		0	0		0	0	41919.2
Cathepsin L	42	42	KSKGVVKVKKFVDLP		0		0	0	6672		0	0		0	0	17999.9
Cathepsin L	42	43	KGVVKVKKFVDLPAR		0		0	0	0		0	0		0	0	0
Cathepsin L	42	44	VVKVKKFVDLPARDE		0		0	0	0		0	4919.49		0	0	0
Cathepsin L	42	45	KVKKFVDLPARDEEK		0		0	0	0		0	0		0	0	0
Cathepsin L	42	46	KKFVDLPARDEEKLQ		0		0	4110.69	0		0	0		0	0	0
Cathepsin L	42	47	FVDLPARDEEKLQKA		0		0	0	0		0	0		0	0	0
Cathepsin L	42	48	DLPARDEEKLQKALY		0		0	0	0		0	0		0	0	0
Cathepsin L	42	49	PARDEEKLQKALYHY		0		0	10046.4	0		0	0		5296.34	6313.6	16034.7
Cathepsin L	42	50	RDEEKLQKALYHYGP		0		0	0	0		0	0		0	0	0
Cathepsin L	42	51	EEKLQKALYHYGPIS		0		0	0	0		0	0		0	0	0
Cathepsin L	42	52	KLQKALYHYGPISVA		0		0	0	0		0	0		0	0	0
Cathepsin L	42	53	QKALYHYGPISVAID		0		0	0	0		0	0		0	0	0
Cathepsin L	42	54	ALYHYGPISVAIDAL		0		0	0	0		0	0		0	0	0
Cathepsin L	42	55	YHYGPISVAIDALDD		0		0	0	0		7073.81	7348.7		0	0	0
Cathepsin L	42	56	YGPISVAIDALDDLI		0		0	5963.71	0		0	10734.1		0	0	0
Cathepsin L	42	57	PISVAIDALDDLILY		0		0	0	0		0	6051.32		0	0	0
Cathepsin L	42	58	SVAIDALDDLILYKS		0		0	0	0		0	0		0	0	0
Cathepsin L	42	59	AIDALDDLILYKSGI		0		0	0	0		0	0		0	0	0
Cathepsin L	42	60	DALDDLILYKSGIYE		0		0	0	7291.01		0	0		0	0	0
Cathepsin L	42	61	LDDLILYKSGIYESK		0		7468.46	0	0		0	0		0	0	0
Cathepsin L	42	62	DLILYKSGIYESKQC		0		0	0	0		0	0		0	0	0
Cathepsin L	42	63	ILYKSGIYESKQCSS		0		0	0	0		0	0		0	0	0
Cathepsin L	42	64	YKSGIYESKQCSSFL		0		0	0	0		0	0		0	0	0
Cathepsin L	42	65	SGIYESKQCSSFLLN		0		0	0	0		0	0		0	0	0
Cathepsin L	42	66	IYESKQCSSFLLNHG		0		0	0	0		0	0		0	0	0
Cathepsin L	42	67	ESKQCSSFLLNHGVL		0		0	0	0		0	0		0	0	0
Cathepsin L	44	2	KQCSSFLLNHGVLAV		0		0	0	0		0	0		0	0	0
Cathepsin L	44	3	CSSFLLNHGVLAVGY		0		0	6053.54	13650.6		0	0		0	0	4001.56
Cathepsin L	44	4	SFLLNHGVLAVGYGR		0		0	0	0		0	4760.25		0	0	0
Cathepsin L	44	5	LLNHGVLAVGYGREN		0		0	9917.07	19590.1		7321.24	5832.12		0	0	0
Cathepsin L	44	6	NHGVLAVGYGRENRK		0		0	0	6466.93		0	0		0	0	4472.38
Cathepsin L	44	7	GVLAVGYGRENRKDY		0		14492.6	38714.1	7002.89		6298.63	0		0	0	0
Cathepsin L	44	8	LAVGYGRENRKDYWL		0		8521.47	33758.8	27349.7		15795	14811.7		6396.28	4100.9	11635.5
Cathepsin L	44	9	VGYGRENRKDYWLIK		0		0	5865.46	12349.1		0	0		0	0	0
Cathepsin L	44	10	YGRENRKDYWLIKNS		0		0	0	4026.62		0	0		0	0	0
Cathepsin L	44	11	RENRKDYWLIKNSWG		0		0	5266.65	0		0	0		0	0	0
Cathepsin L	44	12	NRKDYWLIKNSWGTT		0		0	0	0		0	0		0	0	0
Cathepsin L	44	13	KDYWLIKNSWGTTWG		0		0	8836.86	0		0	0		0	0	0
Cathepsin L	44	14	YWLIKNSWGTTWGMN		0		0	0	0		0	0		0	0	0
Cathepsin L	44	15	LIKNSWGTTWGMNGY		0		0	7751.81	15719.2		0	0		0	0	4957.97
Cathepsin L	44	16	KNSWGTTWGMNGYFK		0		0	0	20649.3		0	0		0	0	0
Cathepsin L	44	17	SWGTTWGMNGYFKLR		0		0	0	8786.08		0	0		0	0	0
Cathepsin L	44	18	GTTWGMNGYFKLRRN		0		0	0	36106.2		0	0		0	0	6766.64
Cathepsin L	44	19	TWGMNGYFKLRRNKH		4222.89		0	0	0		0	0		0	0	31663.6
Cathepsin L	44	20	GMNGYFKLRRNKHNM		0		0	0	0		0	0		0	0	5366.93
Cathepsin L	44	21	NGYFKLRRNKHNMCG		0		0	0	0		0	0		0	0	0
Cathepsin L	44	22	YFKLRRNKHNMCGIA		0		0	0	0		0	0		0	0	0
Cathepsin L	44	23	KLRRNKHNMCGIATN		0		0	0	0		0	0		0	0	0
Cathepsin L	44	24	RRNKHNMCGIATNAS		0		0	0	0		0	0		0	0	0
Cathepsin L	44	25	NKHNMCGIATNASFP		0		0	0	0		0	0		0	0	0
Cathepsin L	44	26	HNMCGIATNASFPLL		0		0	0	0		0	0		0	0	0
Cathepsin L	44	27	MCGIATNASFPLLGS		0		0	0	0		0	0		0	0	0
Cathepsin L	44	28	GIATNASFPLLGSGS		0		0	0	0		0	0		0	0	0
Cathepsin L	44	29	ATNASFPLLGSGSGS		0		0	0	0		0	0		0	0	0
Cathepsin L	44	30	NASFPLLGSGSGSGL		0		0	0	0		0	0		0	0	0
Cathepsin L	44	31	SFPLLGSGSGSGLSC		0		0	0	0		0	0		0	0	0
					91683.5		207844	321093	910953		385042	414688		375298	270884	1.06112e+06
DNAse II	44	32	PLLGSGSGSGLSCLD		0		0	0	0		0	0		0	0	0
DNAse II	44	33	LGSGSGSGLSCLDDD		0		0	0	0		12769.2	7368.12		0	0	0
DNAse II	44	34	SGSGSGLSCLDDDGH		0		0	0	0		8279.49	9294.34		6431.91	5502.08	6790.14
DNAse II	44	35	SGSGLSCLDDDGHTV		0		0	0	5819.17		0	0		4059.6	0	0
DNAse II	44	36	SGLSCLDDDGHTVDW		0		7451.85	11345.9	5512.42		19285.7	19099.4		15055.4	7570.29	10362.1
DNAse II	44	37	LSCLDDDGHTVDWFV		0		6144.92	12636.7	7865.59		15579.1	21753.7		14151.5	4722.8	8096.93
DNAse II	44	38	CLDDDGHTVDWFVGY		5359.95		5872.93	18525	0		12364.9	17575.5		15778.9	6048.59	11835.8
DNAse II	44	39	DDDGHTVDWFVGYKL		0		0	0	30108.1		0	0		0	0	5934.94
DNAse II	44	40	DGHTVDWFVGYKLPK		0		0	0	13019.7		0	0		0	0	0
DNAse II	44	41	HTVDWFVGYKLPKGY		0		0	0	6629.97		0	0		0	0	0
DNAse II	44	42	VDWFVGYKLPKGYDV		0		0	0	12343.8		0	0		0	0	0
DNAse II	44	43	WFVGYKLPKGYDVVF		0		0	12320.6	0		0	0		0	0	8694.29
DNAse II	44	44	VGYKLPKGYDVVFMN		0		0	0	0		0	0		0	0	0
DNAse II	44	45	YKLPKGYDVVFMNAD		0		0	0	10672.5		0	0		0	0	0
DNAse II	44	46	LPKGYDVVFMNADQR		0		0	0	6449.52		0	0		0	0	0
DNAse II	44	47	KGYDVVFMNADQRNW		0		6322.77	11544.8	0		9685.13	12489.7		14008.1	5215.02	14196.9
DNAse II	44	48	YDVVFMNADQRNWKL		0		0	0	25465.7		0	0		0	0	0
DNAse II	44	49	VVFMNADQRNWKLSK		0		0	0	4754.38		0	0		0	0	29053.2
DNAse II	44	50	FMNADQRNWKLSKSP		0		0	0	0		0	0		0	0	13247.4
DNAse II	44	51	NADQRNWKLSKSPIN		0		0	0	5586.33		0	0		0	0	6221.9
DNAse II	44	52	DQRNWKLSKSPINEK		0		0	0	0		0	0		0	0	12733
DNAse II	44	53	RNWKLSKSPINEKGM		0		0	0	6242.98		0	0		0	0	7068.57
DNAse II	44	54	WKLSKSPINEKGMMK		0		0	0	0		0	0		0	0	28799.9
DNAse II	44	55	LSKSPINEKGMMKNT		0		0	0	0		0	0		0	0	0
DNAse II	44	56	KSPINEKGMMKNTFE		0		0	0	0		0	0		0	0	0
DNAse II	44	57	PINEKGMMKNTFESM		0		0	0	5940.53		0	0		0	0	0
DNAse II	44	58	NEKGMMKNTFESMFK		0		0	0	0		0	0		0	0	0
DNAse II	44	59	KGMMKNTFESMFKLV		0		0	0	4642.42		0	0		0	0	0
DNAse II	44	60	MMKNTFESMFKLVDK		0		0	0	0		0	0		0	0	0
DNAse II	44	61	KNTFESMFKLVDKPD		0		0	0	0		0	0		0	0	0
DNAse II	44	62	TFESMFKLVDKPDSV		0		0	0	0		0	0		0	0	0
DNAse II	44	63	ESMFKLVDKPDSVIG		0		0	0	0		0	0		0	0	0
DNAse II	44	64	MFKLVDKPDSVIGMY		0		0	0	0		0	0		0	0	0
DNAse II	44	65	KLVDKPDSVIGMYND		0		0	0	0		0	0		0	0	0
DNAse II	44	66	VDKPDSVIGMYNDEI		13431.5		0	0	0		0	7369.17		0	0	4280.26
DNAse II	44	67	KPDSVIGMYNDEIPK		0		0	0	0		0	0		0	0	0
DNAse II	46	2	DSVIGMYNDEIPKWT		0		0	0	0		0	0		0	0	0
DNAse II	46	3	VIGMYNDEIPKWTKP		0		0	0	0		0	0		0	0	0
DNAse II	46	4	GMYNDEIPKWTKPLG		0		0	0	0		0	0		0	0	0
DNAse II	46	5	YNDEIPKWTKPLGYD		0		0	5345.63	0		6946.23	14466.9		0	0	7046.46
DNAse II	46	6	DEIPKWTKPLGYDRE		0		0	10033.6	9666.93		9460.71	10111.8		0	8669.68	14587.4
DNAse II	46	7	IPKWTKPLGYDRENL		0		0	16082	15146.5		15407.7	11604.6		0	6433.64	18663.9
DNAse II	46	8	KWTKPLGYDRENLWW		8706.62		6497.82	35670.2	5475		34375.1	36365.4		17110.3	10016.2	22228.4
DNAse II	46	9	TKPLGYDRENLWWGH		0		0	26120.7	0		27006.7	28615.8		9394.59	7139.68	11815.8
DNAse II	46	10	PLGYDRENLWWGHMK		0		0	0	0		0	5976.04		0	0	0
DNAse II	46	11	GYDRENLWWGHMKGA		0		0	0	0		0	0		0	0	0
DNAse II	46	12	DRENLWWGHMKGAFA		0		0	0	0		0	0		0	0	0
DNAse II	46	13	ENLWWGHMKGAFAFD		0		0	16620.1	0		12746	17734.8		5540.56	4832.71	8386.63
DNAse II	46	14	LWWGHMKGAFAFDDT		0		0	14840.7	0		10961.4	18378		4991.78	5520.93	10933.7
DNAse II	46	15	WGHMKGAFAFDDTNT		0		0	10495.6	0		4407.09	7899.04		0	0	5437.45
DNAse II	46	16	HMKGAFAFDDTNTGF		0		0	24603.5	0		11467.8	17821.8		9671.73	5376.06	15251.1
DNAse II	46	17	KGAFAFDDTNTGFWV		0		0	11562	0		11707	15945.3		4485.07	0	5524.32
DNAse II	46	18	AFAFDDTNTGFWVIH		0		0	14188.6	0		9436.12	16254.9		9395.37	0	13238.9
DNAse II	46	19	AFDDTNTGFWVIHSI		0		0	0	6710.12		0	4718.61		0	0	7708.11
DNAse II	46	20	DDTNTGFWVIHSIPK		0		0	0	0		0	0		0	0	0
DNAse II	46	21	TNTGFWVIHSIPKLS		0		0	0	0		0	0		0	0	0
DNAse II	46	22	TGFWVIHSIPKLSYT		0		0	0	0		0	0		0	0	0
DNAse II	46	23	FWVIHSIPKLSYTNT		0		0	0	0		0	0		0	0	0
DNAse II	46	24	VIHSIPKLSYTNTSY		0		0	0	0		0	0		0	0	0
DNAse II	46	25	HSIPKLSYTNTSYVY		0		0	0	24501		0	0		0	0	0
DNAse II	46	26	IPKLSYTNTSYVYPR		0		0	0	0		0	0		0	0	0
DNAse II	46	27	KLSYTNTSYVYPRTG		0		0	0	0		0	0		0	0	0
DNAse II	46	28	SYTNTSYVYPRTGHT		0		0	0	0		0	0		0	0	0
DNAse II	46	29	TNTSYVYPRTGHTYG		0		0	0	0		0	0		0	0	0
DNAse II	46	30	TSYVYPRTGHTYGQH		0		0	0	10149.2		0	0		0	0	0
DNAse II	46	31	YVYPRTGHTYGQHFL		0		0	12962	0		9394.56	9937.47		9161.04	4900.16	12923
DNAse II	46	32	YPRTGHTYGQHFLCV		0		0	0	0		0	0		0	0	4528.69
DNAse II	46	33	RTGHTYGQHFLCVTL		0		0	0	0		0	0		0	0	0
DNAse II	46	34	GHTYGQHFLCVTLEK		0		0	0	0		0	0		0	0	0
DNAse II	46	35	TYGQHFLCVTLEKKH		0		0	0	27230.5		0	0		0	0	0
DNAse II	46	36	GQHFLCVTLEKKHLK		0		0	0	13587.6		0	0		0	0	7053.84
DNAse II	46	37	HFLCVTLEKKHLKSL		0		0	0	0		0	0		0	0	0
DNAse II	46	38	LCVTLEKKHLKSLIT		0		0	0	0		0	0		0	0	0
DNAse II	46	39	VTLEKKHLKSLITQF		0		0	0	0		0	0		0	0	0
DNAse II	46	40	LEKKHLKSLITQFAL		0		0	0	33035.3		0	0		0	0	0
DNAse II	46	41	KKHLKSLITQFALAR		0		0	0	0		0	0		0	0	0
DNAse II	46	42	HLKSLITQFALARPL		0		0	0	0		0	0		0	0	0
DNAse II	46	43	KSLITQFALARPLFQ		0		0	0	0		0	0		0	0	0
DNAse II	46	44	LITQFALARPLFQGA		0		0	0	0		0	0		0	0	0
DNAse II	46	45	TQFALARPLFQGAHI		0		0	0	0		0	0		0	0	0
DNAse II	46	46	FALARPLFQGAHIAS		0		0	0	0		0	0		0	0	0
DNAse II	46	47	LARPLFQGAHIASSL		0		0	0	0		0	0		0	0	0
DNAse II	46	48	RPLFQGAHIASSLKS		0		0	0	5014.01		0	0		0	0	0
DNAse II	46	49	LFQGAHIASSLKSEF		0		0	0	14199.9		0	0		5339.94	0	0
DNAse II	46	50	QGAHIASSLKSEFPD		0		4677.78	0	0		4974.38	5034.62		11389.9	0	4392.84
DNAse II	46	51	AHIASSLKSEFPDLA		0		0	0	0		0	0		0	0	0
DNAse II	46	52	IASSLKSEFPDLAKL		0		0	0	0		0	0		0	0	0
DNAse II	46	53	SSLKSEFPDLAKLLQ		0		0	0	0		0	0		0	0	0
DNAse II	46	54	LKSEFPDLAKLLQNQ		0		0	0	0		0	0		0	0	0
DNAse II	46	55	SEFPDLAKLLQNQKV		0		0	0	0		0	0		0	0	0
DNAse II	46	56	FPDLAKLLQNQKVFT		0		0	0	0		0	0		0	0	0
DNAse II	46	57	DLAKLLQNQKVFTET		0		0	0	0		0	0		0	0	0
DNAse II	46	58	AKLLQNQKVFTETQS		0		0	0	0		0	0		0	0	0
DNAse II	46	59	LLQNQKVFTETQSNV		0		0	0	0		0	0		0	0	0
DNAse II	46	60	QNQKVFTETQSNVIE		0		0	0	0		0	0		0	0	0
DNAse II	46	61	QKVFTETQSNVIELQ		0		0	0	0		0	0		0	0	0
DNAse II	46	62	VFTETQSNVIELQTA		0		0	0	4159.7		0	0		0	0	0
DNAse II	46	63	TETQSNVIELQTAKR		0		0	0	0		0	0		0	0	0
DNAse II	46	64	TQSNVIELQTAKRSF		0		0	0	0		0	0		0	0	0
DNAse II	46	65	SNVIELQTAKRSFQL		0		0	0	0		0	0		0	0	0
DNAse II	46	66	VIELQTAKRSFQLNH		0		0	0	0		0	0		0	0	0
DNAse II	46	67	ELQTAKRSFQLNHFS		0		0	0	0		0	0		0	0	0
DNAse II	48	2	QTAKRSFQLNHFSKS		0		0	0	0		0	0		0	0	16079.4
DNAse II	48	3	AKRSFQLNHFSKSSD		0		0	0	6180.42		0	0		0	0	14664.1
DNAse II	48	4	RSFQLNHFSKSSDFG		0		0	0	4612.01		0	0		0	0	24452.2
DNAse II	48	5	FQLNHFSKSSDFGKD		0		19132.6	35760.6	21561.9		0	0		0	0	19355.9
DNAse II	48	6	LNHFSKSSDFGKDLY		4552.24		19770.9	38529.3	7753.03		14759.4	12601.4		4627.29	7639.95	28049.7
DNAse II	48	7	HFSKSSDFGKDLYAD		0		11298.3	29822.2	7210.4		8310.28	6643.02		0	7351	33698.2
DNAse II	48	8	SKSSDFGKDLYADFV		0		11400.7	27911.5	0		12551.5	9359.29		0	0	6045.25
DNAse II	48	9	SSDFGKDLYADFVAP		0		7160.81	19031.7	10415.8		9110.89	5330.42		0	0	0
DNAse II	48	10	DFGKDLYADFVAPKL		0		6929.48	22265.7	42515.6		0	0		0	0	0
DNAse II	48	11	GKDLYADFVAPKLKK		0		0	0	21268.7		0	0		0	0	38531.5
DNAse II	48	12	DLYADFVAPKLKKSL		0		0	0	0		0	0		0	0	13566.6
DNAse II	48	13	YADFVAPKLKKSLDT		0		0	0	0		0	0		0	0	4599.85
DNAse II	48	14	DFVAPKLKKSLDTET		0		0	0	0		0	0		0	0	0
DNAse II	48	15	VAPKLKKSLDTETWQ		0		0	0	0		0	0		0	0	0
DNAse II	48	16	PKLKKSLDTETWQHD		0		0	0	0		5592.09	0		0	5445.52	11282.3
DNAse II	48	17	LKKSLDTETWQHDGS		0		0	0	4108.01		0	0		0	0	0
DNAse II	48	18	KSLDTETWQHDGSIP		0		0	10904.1	0		0	0		0	0	5288.42
DNAse II	48	19	LDTETWQHDGSIPSA		0		0	4889.26	0		0	0		0	0	0
DNAse II	48	20	TETWQHDGSIPSACH		0		0	4630.24	0		4095.32	8972.59		6175.19	0	6301.06
DNAse II	48	21	TWQHDGSIPSACHRQ		0		0	0	0		5482.89	15449.1		5127.94	0	10062.9
DNAse II	48	22	QHDGSIPSACHRQYS		0		0	0	0		0	0		0	0	4289.97
DNAse II	48	23	DGSIPSACHRQYSVK		0		0	0	0		0	0		0	0	0
DNAse II	48	24	SIPSACHRQYSVKNI		0		0	0	0		0	0		0	0	0
DNAse II	48	25	PSACHRQYSVKNIES		0		0	0	7611.78		0	0		0	0	0
DNAse II	48	26	ACHRQYSVKNIESIY		0		0	5888.61	37583.5		0	0		4839.74	0	7763.79
DNAse II	48	27	HRQYSVKNIESIYIR		0		0	0	0		0	0		0	0	6007.01
DNAse II	48	28	QYSVKNIESIYIRAT		0		0	0	0		0	0		0	0	0
DNAse II	48	29	SVKNIESIYIRATGT		0		0	0	0		0	0		0	0	0
DNAse II	48	30	KNIESIYIRATGTTI		0		0	0	0		0	0		0	0	0
DNAse II	48	31	IESIYIRATGTTIRN		0		0	0	0		0	0		0	0	0
DNAse II	48	32	SIYIRATGTTIRNAQ		0		0	0	0		0	0		0	0	0
DNAse II	48	33	YIRATGTTIRNAQDH		0		0	0	0		0	0		0	0	0
DNAse II	48	34	RATGTTIRNAQDHAK		0		0	0	0		0	0		0	0	0
DNAse II	48	35	TGTTIRNAQDHAKWA		0		0	0	0		0	0		0	0	0
DNAse II	48	36	TTIRNAQDHAKWAVT		0		0	0	0		0	0		0	0	0
DNAse II	48	37	IRNAQDHAKWAVTVP		0		0	0	0		0	0		0	0	8799.37
DNAse II	48	38	NAQDHAKWAVTVPSK		0		0	0	0		0	0		0	0	11389
DNAse II	48	39	QDHAKWAVTVPSKKP		0		0	0	0		0	0		0	0	13129.2
DNAse II	48	40	HAKWAVTVPSKKPTE		0		0	0	0		0	0		0	0	7002.48
DNAse II	48	41	KWAVTVPSKKPTEDT		0		0	0	0		0	0		0	0	0
DNAse II	48	42	AVTVPSKKPTEDTNN		0		0	0	0		0	0		0	0	0
DNAse II	48	43	TVPSKKPTEDTNNWI		0		0	0	0		0	0		0	0	0
DNAse II	48	44	PSKKPTEDTNNWICL		0		0	0	0		0	0		0	0	0
DNAse II	48	45	KKPTEDTNNWICLGD		0		0	0	0		0	0		0	0	0
DNAse II	48	46	PTEDTNNWICLGDIN		0		0	0	6582.4		0	0		0	0	0
DNAse II	48	47	EDTNNWICLGDINRQ		0		0	0	0		0	0		0	0	7360.14
DNAse II	48	48	TNNWICLGDINRQPH		0		0	0	14221.4		0	6589.71		5922.6	0	10170.1
DNAse II	48	49	NWICLGDINRQPHQF		0		6770.83	20684.3	36170.7		14124.2	21307.7		16272.1	9766.87	32413.5
DNAse II	48	50	ICLGDINRQPHQFER		4485.23		10833	21292	4303.84		17214.7	17102.6		13095.2	11182.5	34310.1
DNAse II	48	51	LGDINRQPHQFERGG		0		0	0	0		0	0		0	0	6961.67
DNAse II	48	52	DINRQPHQFERGGGT		0		0	0	0		0	0		0	0	0
DNAse II	48	53	NRQPHQFERGGGTMC		0		0	0	0		0	0		0	0	0
DNAse II	48	54	QPHQFERGGGTMCIQ		0		0	0	0		0	0		0	0	0
DNAse II	48	55	HQFERGGGTMCIQDQ		0		0	0	0		8561.39	4820.54		0	0	0
DNAse II	48	56	FERGGGTMCIQDQKL		0		0	0	0		0	0		0	0	0
DNAse II	48	57	RGGGTMCIQDQKLWQ		0		0	0	0		0	0		0	0	0
DNAse II	48	58	GGTMCIQDQKLWQSF		0		0	0	0		0	0		0	0	0
DNAse II	48	59	TMCIQDQKLWQSFYD		4958.75		0	0	0		5824.76	0		0	0	8284.4
DNAse II	48	60	CIQDQKLWQSFYDSV		0		0	0	17431.5		0	0		0	0	7191.41
DNAse II	48	61	QDQKLWQSFYDSVQR		0		0	0	0		0	0		0	0	0
DNAse II	48	62	QKLWQSFYDSVQRVE		0		0	0	0		0	0		0	0	0
DNAse II	48	63	LWQSFYDSVQRVEEC		0		0	0	0		6593.61	14119.8		0	0	0
DNAse II	48	64	QSFYDSVQRVEECSK		0		0	0	0		0	0		0	0	0
DNAse II	48	65	FYDSVQRVEECSKTV		0		0	0	0		0	0		0	0	0
DNAse II	48	66	DSVQRVEECSKTVYT		0		0	0	0		0	0		0	0	0
DNAse II	48	67	VQRVEECSKTVYTIF		0		0	0	0		0	0		0	0	0
DNAse II	50	2	RVEECSKTVYTIFAK		0		0	0	0		0	0		0	0	0
DNAse II	50	3	EECSKTVYTIFAKRL		0		0	0	7262.38		0	0		0	0	0
DNAse II	50	4	CSKTVYTIFAKRLFT		0		0	0	21594		0	0		0	0	0
DNAse II	50	5	KTVYTIFAKRLFTRL		0		0	0	0		0	0		0	0	8692.57
DNAse II	50	6	VYTIFAKRLFTRLLT		0		0	0	0		0	0		0	0	0
DNAse II	50	7	TIFAKRLFTRLLTLI		0		0	0	0		0	0		0	0	0
DNAse II	50	8	FAKRLFTRLLTLIEI		0		0	0	0		0	0		0	0	0
DNAse II	50	9	KRLFTRLLTLIEIVQ		0		0	0	14170.6		0	0		0	0	0
DNAse II	50	10	LFTRLLTLIEIVQFF		0		0	18140.5	0		6589	8694.64		0	0	7313.8
DNAse II	50	11	TRLLTLIEIVQFFNT		0		0	0	0		0	0		0	0	0
DNAse II	50	12	LLTLIEIVQFFNTGS		0		0	0	0		0	0		0	0	0
DNAse II	50	13	TLIEIVQFFNTGSGS		0		0	0	0		0	0		0	0	0
DNAse II	50	14	IEIVQFFNTGSGSGS		0		0	0	0		0	0		0	0	0
DNAse II	50	15	IVQFFNTGSGSGSGY		0		0	0	0		0	0		0	0	0
DNAse II	50	16	QFFNTGSGSGSGYRW		0		0	6463.06	0		12550	12673.4		4699.65	0	5950.23
					41494.3		130265	531111	612487		377614	459479		216725	123334	756042
VAL-7	50	17	FNTGSGSGSGYRWYT		0		0	0	0		0	0		0	0	0
VAL-7	50	18	TGSGSGSGYRWYTQN		0		0	0	0		0	0		0	0	0
VAL-7	50	19	SGSGSGYRWYTQNSE		0		0	0	0		0	0		0	0	0
VAL-7	50	20	SGSGYRWYTQNSELL		0		0	0	0		0	0		0	0	0
VAL-7	50	21	SGYRWYTQNSELLAL		0		0	0	0		0	0		0	0	0
VAL-7	50	22	YRWYTQNSELLALHN		0		0	5820.8	15095.8		7747.59	8425.02		0	0	4072
VAL-7	50	23	WYTQNSELLALHNAY		0		6034.58	22475.5	37449.7		8899.07	6739.37		13307.4	7314.56	27936.5
VAL-7	50	24	TQNSELLALHNAYRR		0		0	0	6924.01		0	8344.79		0	8396.36	17238.5
VAL-7	50	25	NSELLALHNAYRRNI		0		0	0	21848		0	0		0	0	6262.73
VAL-7	50	26	ELLALHNAYRRNIKY		0		0	0	0		0	0		0	0	0
VAL-7	50	27	LALHNAYRRNIKYGN		0		0	0	34344.8		0	0		0	0	0
VAL-7	50	28	LHNAYRRNIKYGNVR		0		0	0	0		0	0		0	4181.44	0
VAL-7	50	29	NAYRRNIKYGNVRDQ		0		0	0	0		0	0		0	0	0
VAL-7	50	30	YRRNIKYGNVRDQPQ		0		0	0	0		0	0		0	0	0
VAL-7	50	31	RNIKYGNVRDQPQAM		0		0	0	0		0	0		0	0	0
VAL-7	50	32	IKYGNVRDQPQAMSM		0		0	0	0		0	0		0	0	0
VAL-7	50	33	YGNVRDQPQAMSMLK		0		0	0	0		0	0		0	0	0
VAL-7	50	34	NVRDQPQAMSMLKLT		0		0	0	0		0	0		0	0	0
VAL-7	50	35	RDQPQAMSMLKLTWS		0		0	0	0		0	0		0	0	0
VAL-7	50	36	QPQAMSMLKLTWSHK		0		0	0	0		0	0		0	0	0
VAL-7	50	37	QAMSMLKLTWSHKLA		0		0	0	0		0	0		0	0	0
VAL-7	50	38	MSMLKLTWSHKLAEM		0		0	0	0		0	0		0	0	0
VAL-7	50	39	MLKLTWSHKLAEMAQ		0		0	0	8807		0	0		0	0	0
VAL-7	50	40	KLTWSHKLAEMAQEW		4454.18		0	4912.31	9389.38		11323.1	11834.7		11569.9	5375.61	14282.9
VAL-7	50	41	TWSHKLAEMAQEWAL		4363.59		0	6073.69	0		7819.13	8775.46		8998.62	0	12449.6
VAL-7	50	42	SHKLAEMAQEWALQC		0		0	0	0		0	0		0	0	0
VAL-7	50	43	KLAEMAQEWALQCVP		0		0	0	26698.2		0	0		0	0	0
VAL-7	50	44	AEMAQEWALQCVPRR		0		0	0	0		0	0		0	0	4966.54
VAL-7	50	45	MAQEWALQCVPRRSN		0		0	0	0		0	0		0	0	0
VAL-7	50	46	QEWALQCVPRRSNMT		0		0	0	36666.6		0	0		0	0	0
VAL-7	50	47	WALQCVPRRSNMTMR		0		0	0	0		0	0		0	0	6457.19
VAL-7	50	48	LQCVPRRSNMTMRKG		0		0	0	14935.7		0	0		0	0	10312
VAL-7	50	49	CVPRRSNMTMRKGSK		0		0	0	8704.54		0	0		0	0	36119.5
VAL-7	50	50	PRRSNMTMRKGSKWT		0		0	0	0		0	0		0	0	21844.9
VAL-7	50	51	RSNMTMRKGSKWTYV		0		0	0	0		0	0		0	0	4693.03
VAL-7	50	52	NMTMRKGSKWTYVGQ		0		0	0	0		0	0		0	0	0
VAL-7	50	53	TMRKGSKWTYVGQSI		0		0	0	0		0	0		0	0	0
VAL-7	50	54	RKGSKWTYVGQSIAF		0		0	0	0		0	0		0	0	0
VAL-7	50	55	GSKWTYVGQSIAFVP		0		0	0	6742.64		0	0		0	0	0
VAL-7	50	56	KWTYVGQSIAFVPKV		0		0	0	0		0	0		0	0	0
VAL-7	50	57	TYVGQSIAFVPKVRQ		0		0	0	0		0	0		0	0	0
VAL-7	50	58	VGQSIAFVPKVRQAA		0		0	0	0		0	0		0	0	0
VAL-7	50	59	QSIAFVPKVRQAASV		0		0	0	0		0	0		0	0	0
VAL-7	50	60	IAFVPKVRQAASVWF		0		0	0	0		0	0		0	0	0
VAL-7	50	61	FVPKVRQAASVWFEQ		0		0	0	8087.36		0	0		0	0	0
VAL-7	50	62	PKVRQAASVWFEQHK		0		0	0	0		0	0		0	0	0
VAL-7	50	63	VRQAASVWFEQHKNY		0		0	0	11447.5		0	0		0	0	0
VAL-7	50	64	QAASVWFEQHKNYNF		0		0	0	16248.6		8554.69	8800.49		0	0	4370.62
VAL-7	50	65	ASVWFEQHKNYNFEN		10059.2		7051.04	8514.65	0		14612.9	14439.7		4921.23	5735.29	5490.61
VAL-7	50	66	VWFEQHKNYNFENNT		8633.01		0	0	4317.97		0	0		0	0	0
VAL-7	50	67	FEQHKNYNFENNTCE		0		0	0	0		4737.49	4005.55		0	0	0
VAL-7	52	2	QHKNYNFENNTCEAN		0		0	0	0		5131.27	0		0	0	0
VAL-7	52	3	KNYNFENNTCEANKT		0		0	0	0		0	0		0	0	0
VAL-7	52	4	YNFENNTCEANKTCA		0		0	0	0		0	0		0	0	0
VAL-7	52	5	FENNTCEANKTCADY		0		0	0	0		6108.99	9355.46		0	0	0
VAL-7	52	6	NNTCEANKTCADYKQ		0		0	0	0		0	0		0	0	0
VAL-7	52	7	TCEANKTCADYKQLA		0		0	0	0		0	0		0	0	0
VAL-7	52	8	EANKTCADYKQLAFA		0		0	0	0		0	0		0	0	0
VAL-7	52	9	NKTCADYKQLAFADT		0		0	0	0		0	0		0	0	0
VAL-7	52	10	TCADYKQLAFADTTH		0		0	0	0		0	0		0	0	0
VAL-7	52	11	ADYKQLAFADTTHIG		0		0	0	0		0	0		0	0	0
VAL-7	52	12	YKQLAFADTTHIGCG		0		0	0	0		0	0		0	0	0
VAL-7	52	13	QLAFADTTHIGCGYA		0		0	0	0		0	0		0	0	0
VAL-7	52	14	AFADTTHIGCGYAMC		0		0	0	0		5829.25	7981.54		0	0	0
VAL-7	52	15	ADTTHIGCGYAMCFN		0		0	0	0		12098.7	11624.9		0	0	0
VAL-7	52	16	TTHIGCGYAMCFNLT		0		0	0	0		0	0		0	0	0
VAL-7	52	17	HIGCGYAMCFNLTGL		0		0	0	0		0	4775.24		0	0	0
VAL-7	52	18	GCGYAMCFNLTGLDK		0		0	0	0		0	0		0	0	0
VAL-7	52	19	GYAMCFNLTGLDKVF		0		0	0	0		0	0		0	0	0
VAL-7	52	20	AMCFNLTGLDKVFVV		0		0	0	0		0	0		0	0	0
VAL-7	52	21	CFNLTGLDKVFVVCN		0		0	0	0		0	0		0	0	0
VAL-7	52	22	NLTGLDKVFVVCNYG		0		0	0	0		0	0		0	0	0
VAL-7	52	23	TGLDKVFVVCNYGPG		0		0	0	0		0	0		0	0	0
VAL-7	52	24	LDKVFVVCNYGPGGK		0		0	0	0		0	0		0	0	0
VAL-7	52	25	KVFVVCNYGPGGKYA		0		0	0	28976.7		0	0		0	0	0
VAL-7	52	26	FVVCNYGPGGKYANR		0		0	0	0		0	0		0	0	0
VAL-7	52	27	VCNYGPGGKYANRQP		0		0	0	8232.54		0	0		0	0	0
VAL-7	52	28	NYGPGGKYANRQPYD		4096.85		7107.86	4918.63	5769.68		7313.21	7958.95		12701.8	9763.51	18661.4
VAL-7	52	29	GPGGKYANRQPYDPI		6558.23		4878.31	4404.91	16032.8		10556.4	0		5602.12	5238.81	16381.8
VAL-7	52	30	GGKYANRQPYDPIYP		8643.75		9739.69	12121.1	10127.8		18656.3	11868.2		8911.71	7360.44	22959.4
VAL-7	52	31	KYANRQPYDPIYPED		7322.18		13991.7	4127.74	22361.3		25350.4	19348		14876.5	17470.2	21153.8
VAL-7	52	32	ANRQPYDPIYPEDPY		27691.9		29853	24086.9	13471.8		32101.6	25391.3		32759.3	24450	30253.9
VAL-7	52	33	RQPYDPIYPEDPYYL		4087.65		16310.5	11461.2	18341		33731.1	26599.8		19539.6	9978.46	13183.2
VAL-7	52	34	PYDPIYPEDPYYLPG		10474.3		17430.8	15702.9	0		31020.7	24607		25652	12850.9	27315
VAL-7	52	35	DPIYPEDPYYLPGSG		0		4804.43	0	0		7290.54	7959.29		8491.48	0	5155.86
VAL-7	52	36	IYPEDPYYLPGSGSG		0		0	0	0		0	0		7505.34	0	6071.85
VAL-7	52	37	PEDPYYLPGSGSGSG		0		0	0	0		0	0		17666.2	0	0
					96384.8		117202	124620	391021		258882	228835		192503	118116	337633
MEG-8.3	52	38	GSGFKEKIVELYKNW		0		0	0	0		0	0		0	0	0
MEG-8.3	52	39	GFKEKIVELYKNWMN		0		0	0	0		0	0		0	0	0
MEG-8.3	52	40	KEKIVELYKNWMNEK		0		6360.87	0	17819.3		0	0		0	0	0
MEG-8.3	52	41	KIVELYKNWMNEKEF		0		6035.93	6150.8	15168.3		22688.9	22055.3		10309.5	5922.42	20027.4
MEG-8.3	52	42	VELYKNWMNEKEFNP		0		0	0	9445.15		29863.2	27597.6		0	0	14505.5
MEG-8.3	52	43	LYKNWMNEKEFNPPK		0		0	0	0		0	0		0	0	7458.83
MEG-8.3	52	44	KNWMNEKEFNPPKES		0		0	0	11739.7		0	0		0	0	0
MEG-8.3	52	45	WMNEKEFNPPKESEF		4722.08		10108.5	10655.5	15417.2		26743.8	25552.2		16195.2	10882.6	29521.3
MEG-8.3	52	46	NEKEFNPPKESEFYE		5444.82		17067.2	7766.33	35397.3		27738.8	30239.1		14372.4	14030.7	21718.4
MEG-8.3	52	47	KEFNPPKESEFYERF		8310.59		13484.1	18366.7	16757.9		25520.2	22916.2		21506.2	21251.6	42927.6
MEG-8.3	52	48	FNPPKESEFYERFWE		9735.85		14126.1	4965.02	18501.2		36067.7	39135.2		19878.9	10384.2	33281.9
MEG-8.3	52	49	PPKESEFYERFWELF		6968.75		11171.9	10662.3	15232.6		30705	31233.3		13672.9	9073.18	24248.3
MEG-8.3	52	50	KESEFYERFWELFKH		4277.75		5800.78	10043.1	16443.4		6828.01	10951.8		5673.46	0	8940.52
MEG-8.3	52	51	SEFYERFWELFKHCF		0		8888.63	24641.3	12463		19444.8	21296.7		8874.76	5009.73	25194.6
MEG-8.3	52	52	FYERFWELFKHCFLN		0		5447.21	13699.3	11091		11496.4	12899.4		0	0	10740.1
MEG-8.3	52	53	ERFWELFKHCFLNSK		0		0	0	0		0	0		0	0	0
MEG-8.3	52	54	FWELFKHCFLNSKQL		0		0	0	24221.4		0	0		0	0	0
MEG-8.3	52	55	ELFKHCFLNSKQLTK		0		0	0	9290.42		0	0		0	0	19186.5
MEG-8.3	52	56	FKHCFLNSKQLTKIL		0		0	0	0		0	0		0	0	5290.98
MEG-8.3	52	57	HCFLNSKQLTKILPF		0		0	0	0		0	0		0	0	0
MEG-8.3	52	58	FLNSKQLTKILPFGS		0		0	0	0		0	0		0	0	0
MEG-8.3	52	59	LNSKQLTKILPFGSG		0		0	0	0		0	0		0	0	0
BLANK	52	60			0		0	0	0		0	0		0	0	0
BLANK	52	61			0		0	0	0		0	0		0	0	0
BLANK	52	62			0		0	0	0		0	0		0	0	0
BLANK	52	63			0		0	0	0		0	0		0	0	0
BLANK	52	64			0		0	0	0		0	0		0	0	0
BLANK	52	65			0		0	0	0		0	0		0	0	0
BLANK	52	66			0		0	0	0		0	0		0	0	0
BLANK	52	67			0		0	0	0		0	0		0	0	0
					39459.8		98491.2	106950	228988		237097	243877		110483	76554.4	263042
b-D-Xylosidase	54	2	GSGSGSGQIFRNLSV		0		0	0	19967.8		0	0		0	0	0
b-D-Xylosidase	54	3	SGSGQIFRNLSVSIK		0		0	0	25229.5		0	0		0	0	0
b-D-Xylosidase	54	4	GQIFRNLSVSIKKRL		0		0	0	5803.1		0	0		0	5344.62	35096.9
b-D-Xylosidase	54	5	FRNLSVSIKKRLDDL		0		0	13176	0		4061.49	0		0	0	5056.3
b-D-Xylosidase	54	6	LSVSIKKRLDDLISS		0		0	6262.65	0		0	0		0	0	0
b-D-Xylosidase	54	7	SIKKRLDDLISSLTI		0		0	5713.01	0		0	0		0	0	0
b-D-Xylosidase	54	8	KRLDDLISSLTIEEI		0		0	0	0		0	0		0	0	0
b-D-Xylosidase	54	9	DDLISSLTIEEIVDQ		0		0	0	0		0	0		0	0	0
b-D-Xylosidase	54	10	ISSLTIEEIVDQMAN		0		0	0	0		0	0		0	0	0
b-D-Xylosidase	54	11	LTIEEIVDQMANGGA		0		0	0	0		0	0		0	0	0
b-D-Xylosidase	54	12	EEIVDQMANGGAGPT		0		0	0	0		0	0		0	0	0
b-D-Xylosidase	54	13	VDQMANGGAGPTYGP		0		0	0	0		0	0		0	0	0
b-D-Xylosidase	54	14	MANGGAGPTYGPAPA		0		0	0	16387.8		0	0		0	0	0
b-D-Xylosidase	54	15	GGAGPTYGPAPAIPR		0		0	0	5625.68		0	0		0	0	0
b-D-Xylosidase	54	16	GPTYGPAPAIPRLKI		0		0	0	24409.3		0	0		0	0	0
b-D-Xylosidase	54	17	YGPAPAIPRLKIKPY		0		0	0	34697.2		0	0		0	0	38221.2
b-D-Xylosidase	54	18	APAIPRLKIKPYQWR		0		0	0	7174.52		0	0		0	9955.92	25341
b-D-Xylosidase	54	19	IPRLKIKPYQWRTNP		0		0	0	0		0	0		0	0	8214.07
b-D-Xylosidase	54	20	LKIKPYQWRTNPNQG		0		0	0	0		0	0		0	0	0
b-D-Xylosidase	54	21	KPYQWRTNPNQGLCT		0		0	0	0		0	0		0	0	0
b-D-Xylosidase	54	22	QWRTNPNQGLCTSFV		0		0	0	0		0	0		0	0	0
b-D-Xylosidase	54	23	TNPNQGLCTSFVSHI		0		0	0	0		4632.37	0		0	0	0
b-D-Xylosidase	54	24	NQGLCTSFVSHINQA		0		0	0	0		0	0		0	0	0
b-D-Xylosidase	54	25	LCTSFVSHINQAASF		0		0	0	6619.71		4844.61	0		0	0	0
b-D-Xylosidase	54	26	SFVSHINQAASFDIL		0		0	0	8964.14		6587.72	7287.62		7203.89	0	8391.59
b-D-Xylosidase	54	27	SHINQAASFDILDVW		4954.93		5497.74	11535.4	0		23059.4	21315.7		15345.5	6013.51	9451.64
b-D-Xylosidase	54	28	NQAASFDILDVWKIA		0		0	0	0		0	0		0	0	0
b-D-Xylosidase	54	29	ASFDILDVWKIAFAN		0		0	0	0		0	0		0	0	0
b-D-Xylosidase	54	30	DILDVWKIAFANGLE		0		0	0	0		4414.06	0		0	0	0
b-D-Xylosidase	54	31	DVWKIAFANGLEMRA		0		0	0	0		0	0		0	0	0
b-D-Xylosidase	54	32	KIAFANGLEMRAKWN		0		0	0	0		0	0		0	0	0
b-D-Xylosidase	54	33	FANGLEMRAKWNQFS		0		0	0	0		0	0		0	0	0
b-D-Xylosidase	54	34	GLEMRAKWNQFSQQN		0		0	0	40091.5		0	0		0	0	0
b-D-Xylosidase	54	35	MRAKWNQFSQQNNYR		0		0	0	0		0	0		0	0	0
b-D-Xylosidase	54	36	KWNQFSQQNNYRDNT		0		0	0	0		0	0		0	0	0
b-D-Xylosidase	54	37	QFSQQNNYRDNTGIN		0		0	0	0		0	0		0	0	0
b-D-Xylosidase	54	38	QQNNYRDNTGINVFA		0		0	0	0		0	0		0	0	0
b-D-Xylosidase	54	39	NYRDNTGINVFAPTV		0		0	0	0		0	0		0	0	0
b-D-Xylosidase	54	40	DNTGINVFAPTVNLL		0		0	0	0		0	0		0	0	0
b-D-Xylosidase	54	41	GINVFAPTVNLLRHP		0		0	0	5253.21		0	0		0	0	0
b-D-Xylosidase	54	42	VFAPTVNLLRHPLWG		0		0	10252.4	38492.2		0	5116.39		0	0	8450.93
b-D-Xylosidase	54	43	PTVNLLRHPLWGRNK		0		0	0	9010.01		0	0		0	0	20604.2
b-D-Xylosidase	54	44	NLLRHPLWGRNKETY		0		0	8385.67	0		0	0		0	0	0
b-D-Xylosidase	54	45	RHPLWGRNKETYGED		0		0	0	6152.97		0	6233.5		0	5856.46	6508.11
b-D-Xylosidase	54	46	LWGRNKETYGEDPYL		0		10457.2	6766.58	0		13308.8	12339.4		33036.2	15154.9	14740.7
b-D-Xylosidase	54	47	RNKETYGEDPYLAAE		0		0	0	17249.2		4314.97	4366.11		12957.4	7689.04	5052.24
b-D-Xylosidase	54	48	ETYGEDPYLAAELAR		0		6335.67	6744.4	0		6964.92	7671.89		8489.2	0	5705.94
b-D-Xylosidase	54	49	GEDPYLAAELARAYV		0		0	4282.36	0		0	0		0	0	0
b-D-Xylosidase	54	50	PYLAAELARAYVHGI		0		0	0	0		0	0		0	0	0
b-D-Xylosidase	54	51	AAELARAYVHGISGW		0		0	0	0		7108.06	7978.42		0	0	0
b-D-Xylosidase	54	52	LARAYVHGISGWNVP		0		0	0	0		0	0		0	0	0
b-D-Xylosidase	54	53	AYVHGISGWNVPNDG		0		0	0	0		0	0		0	0	0
b-D-Xylosidase	54	54	HGISGWNVPNDGAIK		0		0	0	0		0	0		0	0	0
b-D-Xylosidase	54	55	SGWNVPNDGAIKVHL		0		0	0	0		0	0		0	0	0
b-D-Xylosidase	54	56	NVPNDGAIKVHLLTI		0		0	0	0		0	0		0	0	0
b-D-Xylosidase	54	57	NDGAIKVHLLTINPI		0		0	13196.5	0		0	0		0	0	0
b-D-Xylosidase	54	58	AIKVHLLTINPIRQH		0		0	0	0		0	0		0	0	0
b-D-Xylosidase	54	59	VHLLTINPIRQHVLL		0		0	0	0		0	0		0	0	0
b-D-Xylosidase	54	60	LTINPIRQHVLLVGA		0		0	0	0		0	0		0	0	0
b-D-Xylosidase	54	61	NPIRQHVLLVGANCK		0		0	0	0		0	0		0	0	0
b-D-Xylosidase	54	62	RQHVLLVGANCKHYA		0		0	0	0		0	0		0	0	0
b-D-Xylosidase	54	63	VLLVGANCKHYAAHS		0		0	0	0		0	0		0	0	0
b-D-Xylosidase	54	64	VGANCKHYAAHSGPE		0		0	0	0		0	0		0	0	0
b-D-Xylosidase	54	65	NCKHYAAHSGPENDP		0		0	0	17365.3		6075.03	5025.46		0	0	0
b-D-Xylosidase	54	66	HYAAHSGPENDPVSR		0		0	0	0		5609.97	0		0	0	0
b-D-Xylosidase	54	67	AHSGPENDPVSRLSF		0		0	5985.63	0		9395.54	0		0	0	0
b-D-Xylosidase	56	2	GPENDPVSRLSFEAD		0		0	0	4767.69		14930.9	8076.74		0	4472.88	0
b-D-Xylosidase	56	3	NDPVSRLSFEADVPE		0		0	4178.62	5677.57		11147.5	8947.42		18525.9	4987.15	8007.37
b-D-Xylosidase	56	4	VSRLSFEADVPEHDL		6582.35		10058.4	17261.2	20682.3		25425.8	25769		6859.02	9798.44	16981
b-D-Xylosidase	56	5	LSFEADVPEHDLWMT		15132.3		11478.3	23008.1	15657.4		37432.4	40060.9		9993.73	10862.1	27414
b-D-Xylosidase	56	6	EADVPEHDLWMTYLP		12802.8		6808.13	24919.5	49119.3		26926.9	19501.7		5812.32	6540.2	8137.37
b-D-Xylosidase	56	7	VPEHDLWMTYLPAFR		10478.1		14102.9	33139.6	0		31736.7	25260.8		10493.8	9858.52	16081.7
b-D-Xylosidase	56	8	HDLWMTYLPAFRACM		4549.21		0	0	0		20063.7	15402.6		0	0	0
b-D-Xylosidase	56	9	WMTYLPAFRACMEAG		0		0	0	0		5334.02	0		0	0	0
b-D-Xylosidase	56	10	YLPAFRACMEAGAVG		0		0	0	0		0	0		0	0	0
b-D-Xylosidase	56	11	AFRACMEAGAVGVMC		0		0	0	0		6246.72	0		0	0	0
b-D-Xylosidase	56	12	ACMEAGAVGVMCAYS		0		0	0	0		0	0		0	0	0
b-D-Xylosidase	56	13	EAGAVGVMCAYSGVN		0		0	0	0		0	0		0	0	0
b-D-Xylosidase	56	14	AVGVMCAYSGVNGTP		0		0	0	0		0	0		0	0	0
b-D-Xylosidase	56	15	VMCAYSGVNGTPACV		0		0	0	0		0	0		0	0	0
b-D-Xylosidase	56	16	AYSGVNGTPACVNHW		7145.61		0	0	5272.15		19775.6	14541.7		0	0	8098.76
b-D-Xylosidase	56	17	GVNGTPACVNHWLLD		7690.11		8010.53	0	6919.98		16818	14314.5		0	0	9627.43
b-D-Xylosidase	56	18	GTPACVNHWLLDTVL		0		0	0	5250.11		7057.45	5510.78		0	0	8586.74
b-D-Xylosidase	56	19	ACVNHWLLDTVLRKQ		0		0	0	28239.6		0	0		0	0	0
b-D-Xylosidase	56	20	NHWLLDTVLRKQWKY		0		0	0	16971.4		0	0		0	0	5163.46
b-D-Xylosidase	56	21	LLDTVLRKQWKYPGF		0		0	0	0		4262.5	0		0	0	8222.3
b-D-Xylosidase	56	22	TVLRKQWKYPGFVIS		0		0	0	0		0	0		0	0	0
b-D-Xylosidase	56	23	RKQWKYPGFVISDEG		0		0	0	0		0	0		0	0	0
b-D-Xylosidase	56	24	WKYPGFVISDEGALQ		0		0	13774.4	4354.29		7679.62	0		0	0	0
b-D-Xylosidase	56	25	PGFVISDEGALQFLI		0		0	7242.03	0		8873.92	0		6494.81	10863.7	7400.27
b-D-Xylosidase	56	26	VISDEGALQFLISKH		0		0	0	0		0	0		0	0	0
b-D-Xylosidase	56	27	DEGALQFLISKHHVY		0		0	5268.12	0		0	0		0	0	0
b-D-Xylosidase	56	28	ALQFLISKHHVYSSL		0		0	0	0		0	0		0	0	0
b-D-Xylosidase	56	29	FLISKHHVYSSLQEA		0		0	0	0		0	0		0	0	0
b-D-Xylosidase	56	30	SKHHVYSSLQEAALA		0		0	0	0		0	0		0	0	0
b-D-Xylosidase	56	31	HVYSSLQEAALAAVK		0		0	0	0		0	0		0	0	0
b-D-Xylosidase	56	32	SSLQEAALAAVKAGV		0		0	0	0		0	0		0	0	0
b-D-Xylosidase	56	33	QEAALAAVKAGVNIE		0		0	0	0		0	0		0	0	0
b-D-Xylosidase	56	34	ALAAVKAGVNIENAL		0		0	0	0		0	0		0	0	0
b-D-Xylosidase	56	35	AVKAGVNIENALPNA		0		0	0	0		0	0		0	0	0
b-D-Xylosidase	56	36	AGVNIENALPNAVNV		0		0	0	0		0	0		0	0	0
b-D-Xylosidase	56	37	NIENALPNAVNVYSE		0		0	0	0		0	0		0	0	0
b-D-Xylosidase	56	38	NALPNAVNVYSELLN		0		0	0	0		0	0		0	0	0
b-D-Xylosidase	56	39	PNAVNVYSELLNLTK		0		0	0	0		0	0		0	0	0
b-D-Xylosidase	56	40	VNVYSELLNLTKSGN		0		0	0	0		0	0		0	0	0
b-D-Xylosidase	56	41	YSELLNLTKSGNVSE		0		0	0	0		0	0		0	0	0
b-D-Xylosidase	56	42	LLNLTKSGNVSEDEL		0		0	0	0		0	0		0	0	0
b-D-Xylosidase	56	43	LTKSGNVSEDELRNL		0		0	0	0		0	0		0	0	0
b-D-Xylosidase	56	44	SGNVSEDELRNLVRP		0		0	0	14676.2		0	0		0	0	0
b-D-Xylosidase	56	45	VSEDELRNLVRPLFL		0		4512.29	9298.25	0		0	8095.85		5207.97	0	11339.4
b-D-Xylosidase	56	46	DELRNLVRPLFLARI		0		0	0	0		0	0		0	0	0
b-D-Xylosidase	56	47	RNLVRPLFLARILEG		0		0	0	0		0	0		0	6876.91	0
b-D-Xylosidase	56	48	VRPLFLARILEGELN		0		0	0	0		7231.96	4955.95		0	0	0
b-D-Xylosidase	56	49	LFLARILEGELNSPE		0		4510.61	0	0		7870.03	6442.26		4076.38	4619.21	5047.96
b-D-Xylosidase	56	50	ARILEGELNSPEMDP		5506.41		4254.44	4344.97	6720.1		7014.04	8307.53		4623.01	4603.35	6039.25
b-D-Xylosidase	56	51	LEGELNSPEMDPYAH		5234.69		6577.75	9565.45	0		14854.2	12411.9		8559.76	5728	12527.4
b-D-Xylosidase	56	52	ELNSPEMDPYAHLLP		0		0	0	0		6038.2	0		0	0	0
b-D-Xylosidase	56	53	SPEMDPYAHLLPSTV		0		0	0	0		0	0		0	0	0
b-D-Xylosidase	56	54	MDPYAHLLPSTVVKS		0		0	0	0		0	0		0	0	0
b-D-Xylosidase	56	55	YAHLLPSTVVKSERH		0		0	0	6606.43		0	0		0	0	0
b-D-Xylosidase	56	56	LLPSTVVKSERHKYL		0		0	0	0		0	0		0	0	0
b-D-Xylosidase	56	57	STVVKSERHKYLSLV		0		0	0	0		0	0		0	0	0
b-D-Xylosidase	56	58	VKSERHKYLSLVTAA		0		0	0	0		0	0		0	0	0
b-D-Xylosidase	56	59	ERHKYLSLVTAAKSM		0		0	0	0		0	0		0	0	0
b-D-Xylosidase	56	60	KYLSLVTAAKSMVLL		0		0	0	0		0	0		0	0	0
b-D-Xylosidase	56	61	SLVTAAKSMVLLKNY		0		0	0	7572.89		0	0		0	0	0
b-D-Xylosidase	56	62	TAAKSMVLLKNYEEF		0		7158.34	0	16718.8		13721.1	17044.8		0	0	4929.26
b-D-Xylosidase	56	63	KSMVLLKNYEEFLPI		0		0	0	16901.9		0	0		0	0	0
b-D-Xylosidase	56	64	VLLKNYEEFLPIETK		0		0	0	17858.8		0	0		0	0	0
b-D-Xylosidase	56	65	KNYEEFLPIETKPDA		0		0	0	16043.9		0	0		0	0	0
b-D-Xylosidase	56	66	EEFLPIETKPDANER		0		7633.63	5007.22	0		8498.18	0		0	0	0
b-D-Xylosidase	56	67	LPIETKPDANERPLK		0		0	0	0		0	0		0	0	5911.17
b-D-Xylosidase	58	2	ETKPDANERPLKHVA		0		0	0	0		0	0		0	0	0
b-D-Xylosidase	58	3	PDANERPLKHVALLG		0		0	0	14489.3		0	0		0	0	0
b-D-Xylosidase	58	4	NERPLKHVALLGPFS		0		0	0	20424.4		6746.88	0		0	0	0
b-D-Xylosidase	58	5	PLKHVALLGPFSTNI		0		0	0	13115.1		0	0		0	0	0
b-D-Xylosidase	58	6	HVALLGPFSTNISEL		0		0	6560.02	0		10037.8	6346.04		0	0	4050.29
b-D-Xylosidase	58	7	LLGPFSTNISELVGS		0		0	0	7890.1		0	0		0	0	0
b-D-Xylosidase	58	8	PFSTNISELVGSYTK		0		0	0	0		0	0		0	0	0
b-D-Xylosidase	58	9	TNISELVGSYTKHID		0		0	0	0		0	0		0	0	0
b-D-Xylosidase	58	10	SELVGSYTKHIDPND		6745.76		0	0	0		7062.12	0		0	0	0
b-D-Xylosidase	58	11	VGSYTKHIDPNDTVP		0		0	4532.72	0		6260.76	0		0	0	0
b-D-Xylosidase	58	12	YTKHIDPNDTVPLDK		0		0	0	0		5447.45	0		0	0	0
b-D-Xylosidase	58	13	HIDPNDTVPLDKALE		0		0	0	0		10743	0		0	0	0
b-D-Xylosidase	58	14	PNDTVPLDKALEKIS		0		0	0	0		0	0		0	0	0
b-D-Xylosidase	58	15	TVPLDKALEKISGNV		0		0	0	0		0	0		0	0	0
b-D-Xylosidase	58	16	LDKALEKISGNVTAS		0		0	0	0		0	0		0	0	0
b-D-Xylosidase	58	17	ALEKISGNVTASDIC		0		0	0	0		0	0		0	0	0
b-D-Xylosidase	58	18	KISGNVTASDICIDG		0		0	0	0		0	0		0	0	0
b-D-Xylosidase	58	19	GNVTASDICIDGGKC		0		0	0	0		0	0		0	0	0
b-D-Xylosidase	58	20	TASDICIDGGKCTMF		0		0	0	0		0	0		0	0	0
b-D-Xylosidase	58	21	DICIDGGKCTMFDDL		18433.1		5096.4	0	0		16853.9	15088.8		0	5731.6	6776.61
b-D-Xylosidase	58	22	IDGGKCTMFDDLAIQ		0		0	0	0		10335.9	9212.08		0	0	4597.19
b-D-Xylosidase	58	23	GKCTMFDDLAIQEIL		0		0	0	8352.43		17077.9	8655.91		4108.09	0	0
b-D-Xylosidase	58	24	TMFDDLAIQEILSQP		5939.25		0	0	0		16705.1	8225.02		6087.51	0	17421.7
b-D-Xylosidase	58	25	DDLAIQEILSQPDID		0		4141.69	0	0		13602.9	7005		6593.18	0	5442.66
b-D-Xylosidase	58	26	AIQEILSQPDIDLVI		0		4682.13	0	0		0	0		12162.1	0	0
b-D-Xylosidase	58	27	EILSQPDIDLVIITI		0		0	0	0		0	0		0	0	0
b-D-Xylosidase	58	28	SQPDIDLVIITIGTG		0		0	0	0		0	0		0	0	0
b-D-Xylosidase	58	29	DIDLVIITIGTGRNV		0		0	0	0		0	0		0	0	0
b-D-Xylosidase	58	30	LVIITIGTGRNVEDE		0		0	0	12807.6		0	9431.06		0	0	0
b-D-Xylosidase	58	31	ITIGTGRNVEDESHD		0		10167.3	0	7394.33		16033.3	14044.4		18181.8	9151.99	19384.6
b-D-Xylosidase	58	32	GTGRNVEDESHDRHN		0		4925.22	0	6248.49		12221.6	11811.4		12738.4	5691.68	10484.7
b-D-Xylosidase	58	33	RNVEDESHDRHNLSL		0		6233.3	6839.16	0		8928.95	7917.53		10944.9	0	11749.1
b-D-Xylosidase	58	34	EDESHDRHNLSLPGH		0		0	0	0		0	0		4386.3	0	0
b-D-Xylosidase	58	35	SHDRHNLSLPGHQNE		0		6755.46	4458.54	30995.4		0	0		6587.62	5171.15	5940.82
b-D-Xylosidase	58	36	RHNLSLPGHQNEFLL		6228.33		13448.5	25872.5	0		16264.9	16333.6		20237	6146.04	24329.1
b-D-Xylosidase	58	37	LSLPGHQNEFLLSTL		0		0	5653.56	0		6849.84	0		4503.44	0	5596.61
b-D-Xylosidase	58	38	PGHQNEFLLSTLDMA		0		0	0	16870.8		10906.4	0		5347.3	0	0
b-D-Xylosidase	58	39	QNEFLLSTLDMAAGR		0		0	0	0		7833.15	0		0	0	0
b-D-Xylosidase	58	40	FLLSTLDMAAGRGII		0		0	0	34578.7		0	0		0	0	0
b-D-Xylosidase	58	41	STLDMAAGRGIIRRK		0		0	0	16614.1		0	0		0	15220.3	47673.3
b-D-Xylosidase	58	42	DMAAGRGIIRRKPVP		0		0	0	0		0	0		0	6478.49	35346.2
b-D-Xylosidase	58	43	AGRGIIRRKPVPVVL		0		0	0	0		0	0		0	4081.63	10041
b-D-Xylosidase	58	44	GIIRRKPVPVVLLVF		0		0	0	0		0	0		0	0	0
b-D-Xylosidase	58	45	RRKPVPVVLLVFSSG		0		0	0	0		0	0		0	0	0
b-D-Xylosidase	58	46	PVPVVLLVFSSGPID		0		0	0	0		0	0		0	0	0
b-D-Xylosidase	58	47	VVLLVFSSGPIDIEP		0		9406.03	0	0		7279.38	0		0	0	22905.1
b-D-Xylosidase	58	48	LVFSSGPIDIEPAVK		0		0	0	0		0	0		0	0	0
b-D-Xylosidase	58	49	SSGPIDIEPAVKDEN		0		0	0	0		0	0		0	0	0
b-D-Xylosidase	58	50	PIDIEPAVKDENVKS		0		0	0	0		0	0		0	0	0
b-D-Xylosidase	58	51	IEPAVKDENVKSIFW		0		0	6915.49	0		0	0		0	0	0
b-D-Xylosidase	58	52	AVKDENVKSIFWCGY		0		0	6332.83	0		0	0		0	0	0
b-D-Xylosidase	58	53	DENVKSIFWCGYMND		0		0	0	0		4305.93	0		0	0	0
b-D-Xylosidase	58	54	VKSIFWCGYMNDILG		0		0	0	0		0	0		0	0	0
b-D-Xylosidase	58	55	IFWCGYMNDILGEVI		0		0	0	0		7764.1	7776.24		0	0	0
b-D-Xylosidase	58	56	CGYMNDILGEVIVRV		0		0	0	0		0	0		0	0	0
b-D-Xylosidase	58	57	MNDILGEVIVRVLIG		0		0	0	0		0	0		0	0	0
b-D-Xylosidase	58	58	ILGEVIVRVLIGNPG		0		0	0	0		0	0		0	0	0
b-D-Xylosidase	58	59	EVIVRVLIGNPGKQF		0		0	0	0		0	0		0	10770.3	0
b-D-Xylosidase	58	60	VRVLIGNPGKQFGPY		0		0	5597.17	0		0	0		0	0	0
b-D-Xylosidase	58	61	LIGNPGKQFGPYAPL		0		0	0	0		0	0		0	0	0
b-D-Xylosidase	58	62	NPGKQFGPYAPLLRL		0		0	0	0		0	0		0	0	0
b-D-Xylosidase	58	63	KQFGPYAPLLRLDPE		0		4675.33	0	0		5846.05	0		0	0	0
b-D-Xylosidase	58	64	GPYAPLLRLDPELSE		0		0	0	0		0	6794.04		5703.82	0	0
b-D-Xylosidase	58	65	APLLRLDPELSEIGM		0		0	0	0		4279.03	0		0	0	0
b-D-Xylosidase	58	66	LRLDPELSEIGMWGT		0		0	0	0		5183.63	0		0	0	0
b-D-Xylosidase	58	67	DPELSEIGMWGTDID		0		0	0	0		9004.84	7893.14		0	0	0
b-D-Xylosidase	60	2	LSEIGMWGTDIDEGY		5066.71		5277.87	4894.96	8146.06		25478.3	19852.7		0	5753.88	0
b-D-Xylosidase	60	3	IGMWGTDIDEGYWWI		12976.1		0	6378.2	0		38042	34102		0	4050.42	0
b-D-Xylosidase	60	4	WGTDIDEGYWWIPAA		4235.87		0	0	6569.85		22756.4	12379.5		0	0	0
b-D-Xylosidase	60	5	DIDEGYWWIPAARLP		0		0	7972.37	6857.16		18113.3	12828.6		0	0	0
b-D-Xylosidase	60	6	EGYWWIPAARLPFTW		6918.29		0	11430.5	0		27917.8	22853.5		0	0	5784.8
b-D-Xylosidase	60	7	WWIPAARLPFTWYSS		0		0	0	0		7103.92	0		0	0	0
b-D-Xylosidase	60	8	PAARLPFTWYSSIDE		5582.71		0	0	12811.8		17321.9	16889.5		0	6375.68	11033.8
b-D-Xylosidase	60	9	RLPFTWYSSIDELAH		5051.98		8103.08	20101.1	4508.54		28529	25423.5		8200.06	8181.67	21000.7
b-D-Xylosidase	60	10	FTWYSSIDELAHITV		0		0	8234.38	5754.27		11925.5	10365.5		0	4491.25	8343.64
b-D-Xylosidase	60	11	YSSIDELAHITVYKM		0		0	0	0		0	0		0	0	0
b-D-Xylosidase	60	12	IDELAHITVYKMTNQ		0		0	0	35133.3		0	0		0	0	0
b-D-Xylosidase	60	13	LAHITVYKMTNQTYR		0		0	0	0		0	0		0	0	0
b-D-Xylosidase	60	14	ITVYKMTNQTYRYLP		0		0	0	11692		0	0		0	0	0
b-D-Xylosidase	60	15	YKMTNQTYRYLPKSC		0		0	0	0		0	0		0	0	0
b-D-Xylosidase	60	16	TNQTYRYLPKSCTKQ		0		0	0	10598.4		0	0		0	0	0
b-D-Xylosidase	60	17	TYRYLPKSCTKQQKG		0		0	0	16240.7		0	0		0	0	12697.4
b-D-Xylosidase	60	18	YLPKSCTKQQKGCKI		0		0	0	9328.47		0	0		0	0	16572
b-D-Xylosidase	60	19	KSCTKQQKGCKIPIL		0		0	0	0		0	0		0	0	0
b-D-Xylosidase	60	20	TKQQKGCKIPILYPF		0		0	0	0		0	0		0	0	0
b-D-Xylosidase	60	21	QKGCKIPILYPFGYG		0		0	0	6956.96		0	0		0	0	0
b-D-Xylosidase	60	22	CKIPILYPFGYGLSY		0		0	8378.21	4771.76		7180.39	0		8205.62	0	13799.1
b-D-Xylosidase	60	23	PILYPFGYGLSYNML		0		0	6221.03	0		13208.4	7841.47		7625.57	0	6913.08
b-D-Xylosidase	60	24	YPFGYGLSYNMLSPS		0		0	0	0		0	0		0	0	0
b-D-Xylosidase	60	25	GYGLSYNMLSPSLSG		0		0	0	0		0	0		0	0	0
b-D-Xylosidase	60	26	LSYNMLSPSLSGIKY		0		0	0	22168.3		0	0		0	0	0
b-D-Xylosidase	60	27	NMLSPSLSGIKYLKL		0		0	0	0		0	0		0	0	0
b-D-Xylosidase	60	28	SPSLSGIKYLKLELP		0		0	0	0		0	0		0	0	0
b-D-Xylosidase	60	29	LSGIKYLKLELPLSP		0		0	0	0		0	0		0	0	0
b-D-Xylosidase	60	30	IKYLKLELPLSPVKP		0		0	0	0		0	0		0	0	7600.27
b-D-Xylosidase	60	31	LKLELPLSPVKPNQP		0		0	0	0		0	0		0	0	0
b-D-Xylosidase	60	32	ELPLSPVKPNQPITV		0		0	0	0		0	0		0	0	0
b-D-Xylosidase	60	33	LSPVKPNQPITVYAT		0		0	0	0		0	0		0	0	0
b-D-Xylosidase	60	34	VKPNQPITVYATVAN		0		0	0	0		0	0		0	0	0
b-D-Xylosidase	60	35	NQPITVYATVANVGA		0		0	0	0		0	0		0	0	0
b-D-Xylosidase	60	36	ITVYATVANVGAIAC		0		0	0	0		0	0		0	0	0
b-D-Xylosidase	60	37	YATVANVGAIACEEV		0		0	0	0		0	0		0	0	0
b-D-Xylosidase	60	38	VANVGAIACEEVVQL		0		0	0	0		0	0		0	0	0
b-D-Xylosidase	60	39	VGAIACEEVVQLYIQ		0		0	0	0		0	0		0	0	0
b-D-Xylosidase	60	40	IACEEVVQLYIQWVK		0		0	0	0		0	0		0	0	0
b-D-Xylosidase	60	41	EEVVQLYIQWVKCGQ		0		0	0	0		0	0		0	0	0
b-D-Xylosidase	60	42	VQLYIQWVKCGQTDI		0		0	0	0		0	0		0	0	0
b-D-Xylosidase	60	43	YIQWVKCGQTDITNE		0		0	0	4770.73		0	0		0	0	0
b-D-Xylosidase	60	44	WVKCGQTDITNEDQW		6874.96		6057.46	6167.74	0		18248.3	18495		4833.53	0	5191.6
b-D-Xylosidase	60	45	CGQTDITNEDQWECT		9887		0	0	0		13594.8	17203.5		0	0	0
b-D-Xylosidase	60	46	TDITNEDQWECTVPN		0		0	0	0		8938.24	5102.21		0	0	5501.38
b-D-Xylosidase	60	47	TNEDQWECTVPNIQL		0		0	0	8416.06		0	0		0	0	0
b-D-Xylosidase	60	48	DQWECTVPNIQLAGF		0		0	12100.9	0		9107.87	8577.63		0	0	11287
b-D-Xylosidase	60	49	ECTVPNIQLAGFKRI		0		0	0	0		0	0		0	0	0
b-D-Xylosidase	60	50	VPNIQLAGFKRIRLD		0		0	0	13633.8		0	0		0	0	0
b-D-Xylosidase	60	51	IQLAGFKRIRLDVGE		0		0	0	0		0	0		0	0	0
b-D-Xylosidase	60	52	AGFKRIRLDVGEKKD		0		4824.58	9267.84	17735.7		0	0		0	0	0
b-D-Xylosidase	60	53	KRIRLDVGEKKDLHF		0		0	7717.21	0		0	0		0	0	0
b-D-Xylosidase	60	54	RLDVGEKKDLHFQIS		0		0	0	0		0	0		0	0	0
b-D-Xylosidase	60	55	VGEKKDLHFQISPDQ		0		0	0	0		0	0		0	0	0
b-D-Xylosidase	60	56	KKDLHFQISPDQLSV		0		0	0	0		0	0		0	0	0
b-D-Xylosidase	60	57	LHFQISPDQLSVWSN		0		0	0	0		0	4220.18		0	0	0
b-D-Xylosidase	60	58	QISPDQLSVWSNQNK		0		0	0	0		0	0		0	0	0
b-D-Xylosidase	60	59	PDQLSVWSNQNKSMV		0		0	0	0		0	0		0	0	0
b-D-Xylosidase	60	60	LSVWSNQNKSMVPGQ		0		0	0	0		0	0		0	0	0
b-D-Xylosidase	60	61	WSNQNKSMVPGQGTL		0		0	0	0		0	0		0	0	0
b-D-Xylosidase	60	62	QNKSMVPGQGTLRIT		0		0	0	0		0	0		0	0	0
b-D-Xylosidase	60	63	SMVPGQGTLRITVGG		0		0	0	0		0	0		0	0	0
b-D-Xylosidase	60	64	PGQGTLRITVGGQQP		0		0	0	0		0	0		0	0	0
b-D-Xylosidase	60	65	GTLRITVGGQQPDQP		0		0	0	0		0	0		0	0	0
b-D-Xylosidase	60	66	RITVGGQQPDQPVTV		0		0	0	0		0	0		0	0	0
b-D-Xylosidase	60	67	VGGQQPDQPVTVGSN		0		0	0	0		0	0		0	0	0
b-D-Xylosidase	62	2	QQPDQPVTVGSNYLI		0		0	0	0		4331.58	0		0	0	0
b-D-Xylosidase	62	3	DQPVTVGSNYLIGIV		0		0	0	0		0	0		0	0	0
b-D-Xylosidase	62	4	VTVGSNYLIGIVKID		0		0	0	7825.62		0	0		0	0	0
b-D-Xylosidase	62	5	GSNYLIGIVKIDHTK		0		0	0	0		0	0		0	0	0
b-D-Xylosidase	62	6	YLIGIVKIDHTKQSH		0		0	0	29672.4		0	0		0	0	0
b-D-Xylosidase	62	7	GIVKIDHTKQSHGWK		0		0	0	11711.9		0	0		0	0	0
b-D-Xylosidase	62	8	KIDHTKQSHGWKMPG		0		0	0	0		0	0		0	0	0
b-D-Xylosidase	62	9	HTKQSHGWKMPGTGS		0		0	0	0		0	0		0	0	0
[truncated: 145 more rows]
[truncated: 2 more columns]

## Sheet: 3.Short Tegument
Spot Family	Row	Column	Peptide		Control		Infect 3	Infect 2	Infect 1		IFNgR KO 2+3		Vaccn 3	Vaccn 2	Vaccn 1
MEG-3.1	2	2	AQETRDAERECKKHC		0		0	0	0		0		0	0	0
MEG-3.1	2	3	QETRDAERECKKHCE		0		0	0	0		0		0	0	0
MEG-3.1	2	4	ETRDAERECKKHCEG		0		0	0	0		0		0	0	0
MEG-3.1	2	5	TRDAERECKKHCEGN		0		2062.05	0	0		0		0	0	0
MEG-3.1	2	6	RDAERECKKHCEGNN		0		3742.63	0	0		0		0	0	0
MEG-3.1	2	7	DAERECKKHCEGNNE		0		3128.2	0	0		0		0	0	0
MEG-3.1	2	8	AERECKKHCEGNNEY		0		7418.92	8189.86	0		2202.19		2395.8	4577.5	5763.55
MEG-3.1	2	9	ERECKKHCEGNNEYV		0		5976.31	3249.86	0		3290.93		0	2973.33	3387.12
MEG-3.1	2	10	RECKKHCEGNNEYVT		0		0	0	0		0		0	0	0
MEG-3.1	2	11	ECKKHCEGNNEYVTR		0		0	0	5989.08		0		0	0	0
MEG-3.1	2	12	CKKHCEGNNEYVTRY		0		4001.93	4108.39	4182.9		0		0	0	3081.34
MEG-3.1	2	13	KKHCEGNNEYVTRYC		0		0	0	0		0		0	0	0
MEG-3.1	2	14	KHCEGNNEYVTRYCG		0		0	0	0		0		0	0	0
MEG-3.1	2	15	HCEGNNEYVTRYCGG		0		2934.48	0	0		0		0	0	0
MEG-3.1	2	16	CEGNNEYVTRYCGGL		0		0	0	0		0		0	0	0
MEG-3.1	2	17	EGNNEYVTRYCGGLC		0		0	0	0		6170.36		0	0	0
MEG-3.1	2	18	GNNEYVTRYCGGLCS		0		0	0	0		0		0	0	0
MEG-3.1	2	19	NNEYVTRYCGGLCSS		0		0	0	0		0		0	0	0
MEG-3.1	2	20	NEYVTRYCGGLCSSN		0		0	0	0		0		0	0	0
MEG-3.1	2	21	EYVTRYCGGLCSSNT		0		0	0	0		0		0	0	0
MEG-3.1	2	22	YVTRYCGGLCSSNTG		0		0	0	0		0		0	0	0
MEG-3.1	2	23	VTRYCGGLCSSNTGP		0		0	0	0		0		0	0	0
MEG-3.1	2	24	TRYCGGLCSSNTGPQ		0		0	0	0		0		0	0	0
MEG-3.1	2	25	RYCGGLCSSNTGPQT		0		0	0	0		0		0	0	0
MEG-3.1	2	26	YCGGLCSSNTGPQTF		0		0	0	0		0		0	0	0
MEG-3.1	2	27	CGGLCSSNTGPQTFY		0		0	0	0		0		0	0	0
MEG-3.1	2	28	GGLCSSNTGPQTFYC		0		0	0	0		0		0	0	0
MEG-3.1	2	29	GLCSSNTGPQTFYCY		0		0	0	0		0		0	0	0
MEG-3.1	2	30	LCSSNTGPQTFYCYL		0		0	0	0		0		0	0	0
MEG-3.1	2	31	CSSNTGPQTFYCYLG		0		0	0	0		0		0	0	0
MEG-3.1	2	32	SSNTGPQTFYCYLGC		0		0	0	0		0		0	0	0
MEG-3.1	2	33	SNTGPQTFYCYLGCS		0		0	0	0		0		0	0	0
MEG-3.1	2	34	NTGPQTFYCYLGCSH		0		0	0	0		0		0	0	0
MEG-3.1	2	35	TGPQTFYCYLGCSHN		0		0	0	0		0		0	0	0
MEG-3.1	2	36	GPQTFYCYLGCSHNA		0		0	0	0		0		0	0	0
MEG-3.1	2	37	PQTFYCYLGCSHNAS		0		0	0	0		0		0	0	0
MEG-3.1	2	38	QTFYCYLGCSHNAST		0		0	0	0		0		0	0	0
MEG-3.1	2	39	TFYCYLGCSHNASTQ		0		0	0	0		0		0	0	0
MEG-3.1	2	40	FYCYLGCSHNASTQD		0		0	0	0		0		0	0	0
MEG-3.1	2	41	YCYLGCSHNASTQDD		0		2520.73	0	0		0		0	0	0
MEG-3.1	2	42	CYLGCSHNASTQDDF		0		11847.9	16380	0		0		0	3339.31	0
MEG-3.1	2	43	YLGCSHNASTQDDFD		0		8657.02	5035.31	0		866.55		0	3704.38	0
MEG-3.1	2	44	LGCSHNASTQDDFDK		0		5219.72	0	0		0		0	0	0
MEG-3.1	2	45	GCSHNASTQDDFDKC		0		3554.01	0	0		0		0	0	0
MEG-3.1	2	46	CSHNASTQDDFDKCL		0		2086.22	0	0		0		0	0	0
MEG-3.1	2	47	SHNASTQDDFDKCLP		0		2675.63	0	0		0		0	0	0
MEG-3.1	2	48	HNASTQDDFDKCLPK		0		0	0	0		0		0	0	0
MEG-3.1	2	49	NASTQDDFDKCLPKC		0		0	0	0		0		0	0	0
MEG-3.1	2	50	ASTQDDFDKCLPKCN		0		0	0	0		0		0	0	0
MEG-3.1	2	51	STQDDFDKCLPKCND		0		0	0	0		0		0	0	0
MEG-3.1	2	52	TQDDFDKCLPKCNDR		0		3403.03	0	0		0		0	0	0
MEG-3.1	2	53	QDDFDKCLPKCNDRV		0		3602.59	0	0		0		0	0	0
MEG-3.1	2	54	DDFDKCLPKCNDRVQ		0		0	0	0		0		0	4074.11	0
MEG-3.1	2	55	DFDKCLPKCNDRVQL		0		0	0	0		0		0	0	0
MEG-3.1	2	56	FDKCLPKCNDRVQLT		0		0	0	0		0		0	0	0
MEG-3.1	2	57	DKCLPKCNDRVQLTE		0		0	0	0		0		0	0	0
MEG-3.1	2	58	KCLPKCNDRVQLTEE		0		0	0	0		0		0	0	0
MEG-3.1	2	59	CLPKCNDRVQLTEEN		0		0	0	2000		0		0	0	0
MEG-3.1	2	60	LPKCNDRVQLTEENC		0		0	0	0		0		0	0	0
MEG-3.1	2	61	PKCNDRVQLTEENCR		0		2454.13	0	0		0		0	0	0
MEG-3.1	2	62	KCNDRVQLTEENCRD		0		3290.82	0	0		0		0	0	0
MEG-3.1	2	63	CNDRVQLTEENCRDD		0		6267.21	0	0		0		0	2137.63	0
MEG-3.1	2	64	NDRVQLTEENCRDDC		0		7829.31	2506.39	0		2727.01		0	2080.88	0
MEG-3.1	2	65	DRVQLTEENCRDDCG		0		5691.4	0	0		0		0	0	0
MEG-3.1	2	66	RVQLTEENCRDDCGR		0		5874.25	0	0		0		0	0	0
MEG-3.1	2	67	VQLTEENCRDDCGRV		0		9258.2	0	0		0		0	0	0
MEG-3.1	4	2	QLTEENCRDDCGRVT		0		6558.18	0	0		0		0	2009.99	0
MEG-3.1	4	3	LTEENCRDDCGRVTS		0		5254.49	0	0		0		0	0	0
MEG-3.1	4	4	TEENCRDDCGRVTSH		0		2932.85	0	0		0		0	0	0
MEG-3.1	4	5	EENCRDDCGRVTSHH		0		5994.15	0	0		0		0	0	0
MEG-3.1	4	6	ENCRDDCGRVTSHHE		0		5944.81	0	2615.17		0		0	2902.08	0
MEG-3.1	4	7	NCRDDCGRVTSHHEL		0		5678.68	0	0		0		0	2043.84	0
MEG-3.1	4	8	CRDDCGRVTSHHELC		0		4755.52	0	0		0		0	0	0
MEG-3.1	4	9	RDDCGRVTSHHELCG		0		4126.75	0	0		0		0	0	0
MEG-3.1	4	10	DDCGRVTSHHELCGD		0		2350.63	0	0		0		0	4957.63	0
MEG-3.1	4	11	DCGRVTSHHELCGDV		0		3871.74	0	0		1701.95		0	0	0
MEG-3.1	4	12	CGRVTSHHELCGDVC		0		2099.92	0	0		0		0	0	0
MEG-3.1	4	13	GRVTSHHELCGDVCG		0		0	0	0		0		0	0	0
MEG-3.1	4	14	RVTSHHELCGDVCGG		0		2009.69	0	0		0		0	0	0
MEG-3.1	4	15	VTSHHELCGDVCGGN		0		0	0	0		0		0	0	0
MEG-3.1	4	16	TSHHELCGDVCGGNH		0		5610.98	0	0		0		0	0	0
MEG-3.1	4	17	SHHELCGDVCGGNHG		0		5319.88	0	0		0		0	0	0
MEG-3.1	4	18	HHELCGDVCGGNHGG		0		5553	0	0		0		0	0	0
MEG-3.1	4	19	HELCGDVCGGNHGGS		0		2016.03	0	0		0		0	0	0
MEG-3.1	4	20	ELCGDVCGGNHGGSF		0		3391.14	0	2327.04		0		0	0	0
MEG-3.1	4	21	LCGDVCGGNHGGSFP		0		2652.5	0	2295.96		0		0	0	0
MEG-3.1	4	22	CGDVCGGNHGGSFPL		0		2554.61	0	3432.05		0		0	0	0
MEG-3.1	4	23	GDVCGGNHGGSFPLC		0		0	0	0		0		0	0	0
MEG-3.1	4	24	DVCGGNHGGSFPLCL		0		0	0	0		0		0	0	0
MEG-3.1	4	25	VCGGNHGGSFPLCLY		0		0	3494.41	2434.54		0		0	0	0
MEG-3.1	4	26	CGGNHGGSFPLCLYN		0		0	0	2068.87		0		0	0	0
MEG-3.1	4	27	GGNHGGSFPLCLYNC		0		0	0	0		0		0	0	0
MEG-3.1	4	28	GNHGGSFPLCLYNCD		0		0	0	0		0		0	0	0
MEG-3.1	4	29	NHGGSFPLCLYNCDQ		0		0	0	0		0		0	0	0
MEG-3.1	4	30	HGGSFPLCLYNCDQE		0		5704.82	0	0		0		0	2127.31	0
MEG-3.1	4	31	GGSFPLCLYNCDQEH		0		4766.01	0	0		0		0	0	0
MEG-3.1	4	32	GSFPLCLYNCDQEHP		0		4129.09	0	0		0		0	0	0
MEG-3.1	4	33	SFPLCLYNCDQEHPR		0		5953.9	0	4337.81		0		0	2320.87	0
MEG-3.1	4	34	FPLCLYNCDQEHPRE		0		5706.82	5911.16	2888.95		0		0	2730.7	2105.71
MEG-3.1	4	35	PLCLYNCDQEHPREY		0		18975.2	16309.6	10210.4		8081.54		4881.54	12323.5	8315.87
MEG-3.1	4	36	LCLYNCDQEHPREYE		0		18051.8	11085.2	8373.6		8980.4		3606.81	14440.1	7840.75
MEG-3.1	4	37	CLYNCDQEHPREYER		2435.76		19586.2	12662.7	10771.1		11386.1		5279.9	8749.8	10036.2
MEG-3.1	4	38	LYNCDQEHPREYERG		2325.41		15495.5	11847.4	7713.31		8457.92		4139.04	6751.57	5456.58
MEG-3.1	4	39	YNCDQEHPREYERGY		2886.94		20162.8	18864.8	14149.2		18162.2		6456.35	12614.8	8417.82
MEG-3.1	4	40	NCDQEHPREYERGYD		0		22666.1	10102.8	7207.54		7358.12		5078.31	11356.8	5271.93
MEG-3.1	4	41	CDQEHPREYERGYDK		0		12005	5316	6440.34		0		3776.21	7211.86	2297.53
MEG-3.1	4	42	DQEHPREYERGYDKC		0		5623.32	3422.02	2451.38		0		0	2931.99	0
MEG-3.1	4	43	QEHPREYERGYDKCK		0		2651.93	0	0		0		0	0	0
MEG-3.1	4	44	EHPREYERGYDKCKT		0		0	0	0		0		0	0	0
MEG-3.1	4	45	HPREYERGYDKCKTK		0		0	0	0		0		0	0	19809
MEG-3.1	4	46	PREYERGYDKCKTKC		0		0	0	0		0		0	0	4278.6
MEG-3.1	4	47	REYERGYDKCKTKCY		0		2118.83	0	0		0		0	0	4872.8
MEG-3.1	4	48	EYERGYDKCKTKCYA		0		0	0	0		0		0	0	2773.31
MEG-3.1	4	49	YERGYDKCKTKCYAM		0		0	0	0		0		0	0	0
MEG-3.1	4	50	ERGYDKCKTKCYAME		0		0	0	0		0		0	0	3022.89
MEG-3.1	4	51	RGYDKCKTKCYAMEG		0		0	0	0		0		0	0	0
MEG-3.1	4	52	GYDKCKTKCYAMEGR		0		0	0	0		0		0	0	0
					7648.11		355769	138486	101889		79385.2		35614	118360	96731
MEG-3.2	4	53	ARETQQECVRHCGGH		0		2598.81	0	0		0		0	0	0
MEG-3.2	4	54	RETQQECVRHCGGHN		0		2222.01	0	0		0		0	0	0
MEG-3.2	4	55	ETQQECVRHCGGHNE		0		3363.08	0	0		0		0	0	0
MEG-3.2	4	56	TQQECVRHCGGHNEY		0		7331.69	9970.06	5509.31		0		0	3283.88	4089.15
MEG-3.2	4	57	QQECVRHCGGHNEYV		0		5975.77	8337.91	5331.52		0		0	3136.89	5258.04
MEG-3.2	4	58	QECVRHCGGHNEYVT		0		2205.11	0	0		0		0	0	0
MEG-3.2	4	59	ECVRHCGGHNEYVTR		0		3149.74	0	10732.1		0		0	0	0
MEG-3.2	4	60	CVRHCGGHNEYVTRY		0		8829.9	9110.59	7058.55		0		0	3734.93	4616.86
MEG-3.2	4	61	VRHCGGHNEYVTRYC		0		4131.53	4404.24	2641.81		0		0	0	2900.95
MEG-3.2	4	62	RHCGGHNEYVTRYCG		0		3124.36	2165.97	0		0		0	0	0
MEG-3.2	4	63	HCGGHNEYVTRYCGG		0		2384.8	0	0		0		0	0	0
MEG-3.2	4	64	CGGHNEYVTRYCGGL		0		0	0	0		0		0	0	0
MEG-3.2	4	65	GGHNEYVTRYCGGLC		0		0	0	0		0		0	0	0
MEG-3.2	4	66	GHNEYVTRYCGGLCS		0		0	0	0		0		0	0	0
MEG-3.2	4	67	HNEYVTRYCGGLCSG		0		0	0	0		0		0	0	0
MEG-3.2	6	2	NEYVTRYCGGLCSGS		0		0	0	0		0		0	0	0
MEG-3.2	6	3	EYVTRYCGGLCSGST		0		0	0	0		0		0	0	0
MEG-3.2	6	4	YVTRYCGGLCSGSTG		0		0	0	0		0		0	0	0
MEG-3.2	6	5	VTRYCGGLCSGSTGP		0		0	0	0		0		0	0	0
MEG-3.2	6	6	TRYCGGLCSGSTGPQ		0		0	0	0		0		0	0	0
MEG-3.2	6	7	RYCGGLCSGSTGPQT		0		0	0	0		0		0	0	0
MEG-3.2	6	8	YCGGLCSGSTGPQTF		0		0	0	0		0		0	0	0
MEG-3.2	6	9	CGGLCSGSTGPQTFY		0		0	2067.61	2114.13		0		0	0	0
MEG-3.2	6	10	GGLCSGSTGPQTFYC		0		0	0	0		0		0	0	0
MEG-3.2	6	11	GLCSGSTGPQTFYCY		0		0	0	0		0		0	0	0
MEG-3.2	6	12	LCSGSTGPQTFYCYL		0		0	0	0		0		0	0	0
MEG-3.2	6	13	CSGSTGPQTFYCYLG		0		0	0	0		0		0	0	0
MEG-3.2	6	14	SGSTGPQTFYCYLGC		0		0	0	0		0		0	0	0
MEG-3.2	6	15	GSTGPQTFYCYLGCS		0		0	0	0		0		0	0	0
MEG-3.2	6	16	STGPQTFYCYLGCSH		0		0	0	0		0		0	0	0
MEG-3.2	6	17	TGPQTFYCYLGCSHN		0		0	0	0		0		0	0	0
MEG-3.2	6	18	GPQTFYCYLGCSHNA		0		0	0	0		0		0	0	0
MEG-3.2	6	19	PQTFYCYLGCSHNAS		0		0	0	0		0		0	0	0
MEG-3.2	6	20	QTFYCYLGCSHNASN		0		0	0	0		0		0	0	0
MEG-3.2	6	21	TFYCYLGCSHNASNQ		0		0	0	0		0		0	0	0
MEG-3.2	6	22	FYCYLGCSHNASNQN		0		0	0	2585.67		0		0	0	0
MEG-3.2	6	23	YCYLGCSHNASNQND		0		0	0	0		0		0	0	0
MEG-3.2	6	24	CYLGCSHNASNQNDF		0		10924.5	0	0		0		0	4444.71	0
MEG-3.2	6	25	YLGCSHNASNQNDFD		0		7795.17	0	3190.88		4834.32		0	4319.3	2590.71
MEG-3.2	6	26	LGCSHNASNQNDFDK		0		3536.27	0	0		0		0	0	0
MEG-3.2	6	27	GCSHNASNQNDFDKC		0		2118.18	0	0		0		0	0	0
MEG-3.2	6	28	CSHNASNQNDFDKCL		0		3020.67	0	0		0		0	0	0
MEG-3.2	6	29	SHNASNQNDFDKCLP		0		0	0	0		0		0	0	0
MEG-3.2	6	30	HNASNQNDFDKCLPK		0		0	0	0		0		0	0	0
MEG-3.2	6	31	NASNQNDFDKCLPKC		0		0	0	0		0		0	0	0
MEG-3.2	6	32	ASNQNDFDKCLPKCN		0		0	0	0		0		0	0	0
MEG-3.2	6	33	SNQNDFDKCLPKCNG		0		0	0	0		0		0	0	0
MEG-3.2	6	34	NQNDFDKCLPKCNGS		0		0	0	0		0		0	0	0
MEG-3.2	6	35	QNDFDKCLPKCNGSP		0		0	0	0		0		0	0	0
MEG-3.2	6	36	NDFDKCLPKCNGSPQ		0		0	0	0		0		0	0	0
MEG-3.2	6	37	DFDKCLPKCNGSPQL		0		0	0	0		0		0	0	0
MEG-3.2	6	38	FDKCLPKCNGSPQLT		0		0	0	0		0		0	0	0
MEG-3.2	6	39	DKCLPKCNGSPQLTE		0		0	0	0		0		0	0	0
MEG-3.2	6	40	KCLPKCNGSPQLTES		0		0	0	0		5871.21		0	0	0
MEG-3.2	6	41	CLPKCNGSPQLTESS		0		0	0	0		12251.3		0	0	0
MEG-3.2	6	42	LPKCNGSPQLTESSC		0		0	0	0		9781.77		0	0	0
MEG-3.2	6	43	PKCNGSPQLTESSCQ		0		0	0	0		0		0	0	0
MEG-3.2	6	44	KCNGSPQLTESSCQN		0		0	0	0		0		0	0	0
MEG-3.2	6	45	CNGSPQLTESSCQND		0		0	0	0		0		0	0	0
MEG-3.2	6	46	NGSPQLTESSCQNDC		0		0	0	0		0		0	0	0
MEG-3.2	6	47	GSPQLTESSCQNDCG		0		0	0	0		0		0	0	0
MEG-3.2	6	48	SPQLTESSCQNDCGR		0		0	0	0		0		0	0	0
MEG-3.2	6	49	PQLTESSCQNDCGRV		0		2555.55	0	0		0		0	0	0
MEG-3.2	6	50	QLTESSCQNDCGRVT		0		0	0	0		0		0	0	0
MEG-3.2	6	51	LTESSCQNDCGRVTT		0		0	0	0		0		0	0	0
MEG-3.2	6	52	TESSCQNDCGRVTTH		0		0	0	0		0		0	0	0
MEG-3.2	6	53	ESSCQNDCGRVTTHP		0		0	0	0		0		0	0	0
MEG-3.2	6	54	SSCQNDCGRVTTHPE		0		0	0	0		0		0	0	0
MEG-3.2	6	55	SCQNDCGRVTTHPEL		0		0	0	0		0		0	0	0
MEG-3.2	6	56	CQNDCGRVTTHPELC		0		0	0	0		0		0	0	0
MEG-3.2	6	57	QNDCGRVTTHPELCG		0		0	0	0		0		0	0	0
MEG-3.2	6	58	NDCGRVTTHPELCGI		0		0	0	0		0		0	0	0
MEG-3.2	6	59	DCGRVTTHPELCGIV		0		0	0	0		0		0	0	0
MEG-3.2	6	60	CGRVTTHPELCGIVC		0		0	0	0		0		0	0	0
MEG-3.2	6	61	GRVTTHPELCGIVCG		0		0	0	0		0		0	0	0
MEG-3.2	6	62	RVTTHPELCGIVCGG		0		0	0	0		0		0	0	0
MEG-3.2	6	63	VTTHPELCGIVCGGN		0		0	0	0		0		0	0	0
MEG-3.2	6	64	TTHPELCGIVCGGNV		0		0	0	0		0		0	0	0
MEG-3.2	6	65	THPELCGIVCGGNVG		0		0	0	0		0		0	0	0
MEG-3.2	6	66	HPELCGIVCGGNVGD		0		0	0	0		0		0	0	0
MEG-3.2	6	67	PELCGIVCGGNVGDS		0		0	0	0		0		0	0	0
MEG-3.2	8	2	ELCGIVCGGNVGDSF		0		2027.48	0	0		0		0	2802.59	0
MEG-3.2	8	3	LCGIVCGGNVGDSFP		0		0	0	0		0		0	2190.8	0
MEG-3.2	8	4	CGIVCGGNVGDSFPL		0		0	0	0		0		0	2367.15	0
MEG-3.2	8	5	GIVCGGNVGDSFPLC		0		0	0	0		0		0	0	0
MEG-3.2	8	6	IVCGGNVGDSFPLCL		0		0	0	0		0		0	0	0
MEG-3.2	8	7	VCGGNVGDSFPLCLY		0		2510.12	3825.36	4192.01		0		0	0	0
MEG-3.2	8	8	CGGNVGDSFPLCLYN		0		0	2183.04	3175.38		0		0	0	0
MEG-3.2	8	9	GGNVGDSFPLCLYNC		0		0	0	0		0		0	0	0
MEG-3.2	8	10	GNVGDSFPLCLYNCD		0		0	0	0		0		0	0	0
MEG-3.2	8	11	NVGDSFPLCLYNCDQ		0		2926.88	0	0		0		0	0	0
MEG-3.2	8	12	VGDSFPLCLYNCDQG		0		2461.19	0	0		0		0	0	0
MEG-3.2	8	13	GDSFPLCLYNCDQGN		0		0	0	0		0		0	0	0
MEG-3.2	8	14	DSFPLCLYNCDQGNG		0		2576.19	0	0		0		0	0	0
MEG-3.2	8	15	SFPLCLYNCDQGNGS		0		0	0	0		0		0	0	0
MEG-3.2	8	16	FPLCLYNCDQGNGSG		0		0	0	0		0		0	0	0
MEG-3.2	8	17	PLCLYNCDQGNGSGN		0		0	0	0		0		0	0	0
MEG-3.2	8	18	LCLYNCDQGNGSGNF		0		3977.66	0	2247.16		0		0	2984.77	0
MEG-3.2	8	19	CLYNCDQGNGSGNFD		0		6281.37	5016.76	5226.93		3152.83		0	4987.63	7876.67
MEG-3.2	8	20	LYNCDQGNGSGNFDE		0		9750.42	4817.76	6254.14		11823.3		0	7016.21	2738.13
MEG-3.2	8	21	YNCDQGNGSGNFDEC		0		6493.73	3451.98	4599.08		7999.55		0	5393.36	2070.96
MEG-3.2	8	22	NCDQGNGSGNFDECK		0		2114.05	0	0		0		0	0	0
MEG-3.2	8	23	CDQGNGSGNFDECKT		0		0	0	0		0		0	3049.74	0
MEG-3.2	8	24	DQGNGSGNFDECKTK		0		0	0	0		0		0	0	2987.45
MEG-3.2	8	25	QGNGSGNFDECKTKC		0		0	0	0		0		0	0	0
MEG-3.2	8	26	GNGSGNFDECKTKCY		0		0	0	0		0		0	0	5014.23
MEG-3.2	8	27	NGSGNFDECKTKCYE		0		4601.67	0	0		0		0	2898.99	2578.53
MEG-3.2	8	28	GSGNFDECKTKCYEM		0		8611.68	9978.35	7405.95		0		0	5582.77	2486.73
MEG-3.2	8	29	SGNFDECKTKCYEMA		0		0	2705.58	3842.07		0		0	0	0
MEG-3.2	8	30	GNFDECKTKCYEMAG		0		2052	0	2651.27		0		0	2028.7	0
MEG-3.2	8	31	NFDECKTKCYEMAGR		0		3477.24	0	3963.29		0		0	2108.04	0
					0		135129	68035.2	82721.2		55714.3		0	62330.5	45208.4
Sm13	8	32	EPEPEPEPVPVSRNS		0		9019.89	5925.81	2744.65		17518.7		13235.2	12679.9	14044.2
Sm13	8	33	PEPEPEPVPVSRNSK		0		7813.96	0	2659.7		0		30121.8	3141.09	0
Sm13	8	34	EPEPEPVPVSRNSKD		0		2911.67	0	0		2952.46		0	0	2629.77
Sm13	8	35	PEPEPVPVSRNSKDV		0		7452.22	3005.75	0		0		17259.6	0	0
Sm13	8	36	EPEPVPVSRNSKDVS		0		0	0	0		0		0	0	0
Sm13	8	37	PEPVPVSRNSKDVSI		0		2433.67	2542.75	0		0		10550.2	0	0
Sm13	8	38	EPVPVSRNSKDVSIQ		0		0	0	0		0		0	0	0
Sm13	8	39	PVPVSRNSKDVSIQT		0		0	0	0		0		0	0	0
Sm13	8	40	VPVSRNSKDVSIQTD		0		0	0	0		0		0	0	0
Sm13	8	41	PVSRNSKDVSIQTDV		0		0	0	0		0		0	0	0
Sm13	8	42	VSRNSKDVSIQTDVD		0		0	0	0		0		0	0	0
Sm13	8	43	SRNSKDVSIQTDVDL		0		0	0	0		0		0	0	0
Sm13	8	44	RNSKDVSIQTDVDLD		0		2537.91	0	0		0		0	0	0
Sm13	8	45	NSKDVSIQTDVDLDP		0		0	0	0		0		0	0	0
Sm13	8	46	SKDVSIQTDVDLDPR		0		4606.43	2178.63	0		0		0	0	0
Sm13	8	47	KDVSIQTDVDLDPRF		0		10351.7	12577	6704.76		0		2353.02	3782.25	0
Sm13	8	48	DVSIQTDVDLDPRFL		0		0	5072.19	2627.14		5910.22		0	2057.65	0
Sm13	8	49	VSIQTDVDLDPRFLL		0		0	3476.29	2877.12		0		0	0	0
Sm13	8	50	SIQTDVDLDPRFLLL		0		0	0	2056.83		0		0	0	0
Sm13	8	51	IQTDVDLDPRFLLLD		0		0	0	0		0		0	0	0
Sm13	8	52	QTDVDLDPRFLLLDL		0		0	0	0		0		0	0	0
Sm13	8	53	TDVDLDPRFLLLDLK		0		0	0	5256.46		0		0	0	0
Sm13	8	54	DVDLDPRFLLLDLKR		0		0	0	0		0		0	0	0
Sm13	8	55	VDLDPRFLLLDLKRE		0		0	0	0		0		0	0	0
Sm13	8	56	DLDPRFLLLDLKREI		0		0	0	2040.53		0		0	0	0
Sm13	8	57	LDPRFLLLDLKREIG		0		0	0	0		0		0	0	0
Sm13	8	58	DPRFLLLDLKREIGR		0		0	0	2648.16		0		0	0	0
Sm13	8	59	PRFLLLDLKREIGRL		0		2766.09	0	2252.21		0		0	0	0
Sm13	8	60	RFLLLDLKREIGRLK		0		2249.37	0	0		0		0	0	0
Sm13	8	61	FLLLDLKREIGRLKD		0		0	0	0		0		0	0	0
Sm13	8	62	LLLDLKREIGRLKDT		0		0	0	0		0		0	0	0
Sm13	8	63	LLDLKREIGRLKDTF		0		4520.26	0	3847.7		0		0	0	0
Sm13	8	64	LDLKREIGRLKDTFN		0		2992.4	0	2387.38		0		0	0	0
Sm13	8	65	DLKREIGRLKDTFNA		0		0	0	0		0		0	0	0
Sm13	8	66	LKREIGRLKDTFNAL		0		3144.03	0	0		0		0	0	0
Sm13	8	67	KREIGRLKDTFNALV		0		0	0	0		0		0	0	0
Sm13	10	2	REIGRLKDTFNALVA		0		0	0	0		0		0	0	0
Sm13	10	3	EIGRLKDTFNALVAK		0		0	0	0		0		0	0	0
Sm13	10	4	IGRLKDTFNALVAKI		0		0	0	0		0		0	0	0
Sm13	10	5	GRLKDTFNALVAKID		0		0	0	0		0		0	0	0
Sm13	10	6	RLKDTFNALVAKIDT		0		0	0	0		0		0	0	0
Sm13	10	7	LKDTFNALVAKIDTI		0		0	0	0		0		0	0	0
Sm13	10	8	KDTFNALVAKIDTIP		0		11699.7	2411.79	0		0		0	0	0
Sm13	10	9	DTFNALVAKIDTIPP		0		0	0	0		0		0	0	0
Sm13	10	10	TFNALVAKIDTIPPS		0		0	0	0		0		0	0	0
Sm13	10	11	FNALVAKIDTIPPSS		0		0	0	0		0		0	0	0
Sm13	10	12	NALVAKIDTIPPSSI		0		0	0	0		0		0	0	0
Sm13	10	13	ALVAKIDTIPPSSIA		0		0	0	0		0		0	0	0
Sm13	10	14	LVAKIDTIPPSSIAT		0		0	0	0		0		0	0	0
Sm13	10	15	VAKIDTIPPSSIATK		0		0	0	0		0		0	0	0
Sm13	10	16	AKIDTIPPSSIATKY		0		0	0	0		0		0	0	0
Sm13	10	17	KIDTIPPSSIATKYI		0		0	0	0		0		0	0	0
Sm13	10	18	IDTIPPSSIATKYIH		0		0	0	24862.5		0		25547.9	0	0
Sm13	10	19	DTIPPSSIATKYIHN		0		0	0	0		0		0	0	0
Sm13	10	20	TIPPSSIATKYIHNG		0		0	0	0		0		0	0	0
Sm13	10	21	IPPSSIATKYIHNGL		0		0	0	0		0		0	0	0
Sm13	10	22	PPSSIATKYIHNGLL		0		0	0	0		0		0	0	0
Sm13	10	23	PSSIATKYIHNGLLS		0		0	0	0		0		6325.14	0	0
Sm13	10	24	SSIATKYIHNGLLSS		0		0	0	0		0		0	0	0
Sm13	10	25	SIATKYIHNGLLSSI		0		0	0	0		0		0	0	0
Sm13	10	26	IATKYIHNGLLSSIC		0		0	0	0		0		0	0	0
Sm13	10	27	ATKYIHNGLLSSICI		0		0	0	0		0		0	0	0
Sm13	10	28	TKYIHNGLLSSICII		0		0	0	0		0		0	0	0
Sm13	10	29	KYIHNGLLSSICIIF		0		0	0	0		0		0	0	0
Sm13	10	30	YIHNGLLSSICIIFT		0		0	0	0		0		0	0	0
Sm13	10	31	IHNGLLSSICIIFTV		0		0	0	0		0		0	0	0
Sm13	10	32	HNGLLSSICIIFTVY		0		0	0	0		0		0	0	0
Sm13	10	33	NGLLSSICIIFTVYY		0		0	0	0		0		0	0	0
Sm13	10	34	GLLSSICIIFTVYYH		0		0	0	0		0		0	0	0
Sm13	10	35	LLSSICIIFTVYYHY		0		0	0	0		0		0	0	0
Sm13	10	36	LSSICIIFTVYYHYK		0		0	0	0		0		0	0	0
Sm13	10	37	SSICIIFTVYYHYKK		0		0	0	0		0		0	0	0
Sm13	10	38	SICIIFTVYYHYKKS		0		0	0	0		0		0	0	0
					0		74499.3	37190.2	62965.1		26381.4		105393	21660.9	16674
Sm29	10	39	VRCYVCDYCPIVTSV		0		0	0	0		0		0	0	0
Sm29	10	40	RCYVCDYCPIVTSVS		0		0	0	0		0		0	0	0
Sm29	10	41	CYVCDYCPIVTSVSI		0		0	0	0		0		0	0	0
Sm29	10	42	YVCDYCPIVTSVSIS		0		0	0	0		0		0	0	0
Sm29	10	43	VCDYCPIVTSVSISE		0		0	0	0		0		0	0	0
Sm29	10	44	CDYCPIVTSVSISEE		0		0	0	0		0		0	0	0
Sm29	10	45	DYCPIVTSVSISEEN		0		0	0	3762.68		0		0	0	0
Sm29	10	46	YCPIVTSVSISEENN		0		0	0	0		0		0	0	0
Sm29	10	47	CPIVTSVSISEENNC		0		0	0	0		0		0	0	0
Sm29	10	48	PIVTSVSISEENNCT		0		0	0	0		0		0	0	0
Sm29	10	49	IVTSVSISEENNCTS		0		0	0	0		0		0	0	0
Sm29	10	50	VTSVSISEENNCTSC		0		0	0	0		0		0	0	0
Sm29	10	51	TSVSISEENNCTSCS		0		0	0	0		0		0	0	0
Sm29	10	52	SVSISEENNCTSCST		0		0	0	0		0		0	0	0
Sm29	10	53	VSISEENNCTSCSTA		0		0	0	0		0		0	0	0
Sm29	10	54	SISEENNCTSCSTAG		0		0	0	0		0		0	0	0
Sm29	10	55	ISEENNCTSCSTAGY		0		0	0	0		0		0	0	0
Sm29	10	56	SEENNCTSCSTAGYN		0		0	0	0		0		0	0	0
Sm29	10	57	EENNCTSCSTAGYNY		0		0	0	0		4925.86		0	0	0
Sm29	10	58	ENNCTSCSTAGYNYS		0		0	0	0		0		0	0	0
Sm29	10	59	NNCTSCSTAGYNYSI		0		0	0	0		0		0	0	0
Sm29	10	60	NCTSCSTAGYNYSIH		0		0	0	0		0		0	0	0
Sm29	10	61	CTSCSTAGYNYSIHR		0		0	0	17793.2		0		0	0	0
Sm29	10	62	TSCSTAGYNYSIHRI		0		0	0	0		0		0	0	0
Sm29	10	63	SCSTAGYNYSIHRIC		0		0	0	0		0		0	0	0
Sm29	10	64	CSTAGYNYSIHRICV		0		0	0	0		0		0	0	0
Sm29	10	65	STAGYNYSIHRICVF		0		0	0	0		0		0	0	0
Sm29	10	66	TAGYNYSIHRICVFK		0		0	0	0		0		0	0	0
Sm29	10	67	AGYNYSIHRICVFKD		0		0	0	0		0		0	0	0
Sm29	12	2	GYNYSIHRICVFKDG		0		0	0	0		0		0	0	0
Sm29	12	3	YNYSIHRICVFKDGI		0		3239.92	0	0		0		0	0	0
Sm29	12	4	NYSIHRICVFKDGIP		0		2823.59	0	0		0		0	0	0
Sm29	12	5	YSIHRICVFKDGIPI		0		2603.29	0	0		0		0	0	0
Sm29	12	6	SIHRICVFKDGIPIN		0		2790.11	0	0		0		0	0	0
Sm29	12	7	IHRICVFKDGIPINF		0		4756.22	2446.12	0		0		0	2671.94	0
Sm29	12	8	HRICVFKDGIPINFP		0		3893.05	0	0		4075.59		0	2418.75	0
Sm29	12	9	RICVFKDGIPINFPN		0		0	0	0		0		0	0	0
Sm29	12	10	ICVFKDGIPINFPNE		0		4336.06	0	0		0		0	3393.25	0
Sm29	12	11	CVFKDGIPINFPNEN		0		5961.36	0	3802.45		0		4181.1	2752.68	0
Sm29	12	12	VFKDGIPINFPNENR		0		10039.5	2662.85	6640.56		0		3030.8	4117.9	2352.68
Sm29	12	13	FKDGIPINFPNENRT		0		13950.2	0	0		0		0	0	0
Sm29	12	14	KDGIPINFPNENRTQ		0		13378.5	2086.26	0		0		0	2147.1	0
Sm29	12	15	DGIPINFPNENRTQC		0		0	0	0		0		0	0	0
Sm29	12	16	GIPINFPNENRTQCN		0		0	0	0		0		0	0	0
Sm29	12	17	IPINFPNENRTQCNT		0		0	0	0		0		0	0	0
Sm29	12	18	PINFPNENRTQCNTD		0		0	0	0		0		0	0	0
Sm29	12	19	INFPNENRTQCNTDL		0		3271.4	0	0		0		0	2288.09	0
Sm29	12	20	NFPNENRTQCNTDLC		0		0	0	0		0		0	0	0
Sm29	12	21	FPNENRTQCNTDLCN		0		0	0	0		0		0	0	0
Sm29	12	22	PNENRTQCNTDLCNG		0		0	0	0		0		0	0	0
Sm29	12	23	NENRTQCNTDLCNGL		0		0	0	0		0		0	0	0
Sm29	12	24	ENRTQCNTDLCNGLT		0		0	0	0		0		0	0	0
Sm29	12	25	NRTQCNTDLCNGLTV		0		0	0	0		0		0	0	0
Sm29	12	26	RTQCNTDLCNGLTVD		0		0	0	0		0		0	0	0
Sm29	12	27	TQCNTDLCNGLTVDN		0		0	0	0		0		0	0	0
Sm29	12	28	QCNTDLCNGLTVDNT		0		0	0	0		0		0	0	0
Sm29	12	29	CNTDLCNGLTVDNTG		0		0	0	0		0		0	0	0
Sm29	12	30	NTDLCNGLTVDNTGK		0		0	0	0		0		0	0	0
Sm29	12	31	TDLCNGLTVDNTGKI		0		0	0	0		0		0	0	0
Sm29	12	32	DLCNGLTVDNTGKIP		0		0	0	0		0		0	0	0
Sm29	12	33	LCNGLTVDNTGKIPS		0		0	0	0		0		0	0	0
Sm29	12	34	CNGLTVDNTGKIPSV		0		0	0	2704.33		0		0	0	0
Sm29	12	35	NGLTVDNTGKIPSVP		0		0	0	0		0		0	0	0
Sm29	12	36	GLTVDNTGKIPSVPI		0		0	0	0		0		0	0	0
Sm29	12	37	LTVDNTGKIPSVPIA		0		0	0	0		0		0	0	0
Sm29	12	38	TVDNTGKIPSVPIAN		0		0	0	0		0		0	0	0
Sm29	12	39	VDNTGKIPSVPIANP		0		0	0	0		0		0	0	0
Sm29	12	40	DNTGKIPSVPIANPF		0		0	0	0		0		0	0	0
Sm29	12	41	NTGKIPSVPIANPFR		0		0	0	32219.9		0		0	0	0
Sm29	12	42	TGKIPSVPIANPFRC		0		0	0	0		0		0	0	0
Sm29	12	43	GKIPSVPIANPFRCY		0		0	0	0		0		0	0	0
Sm29	12	44	KIPSVPIANPFRCYT		0		0	0	0		0		0	0	0
Sm29	12	45	IPSVPIANPFRCYTC		0		0	0	0		0		0	0	0
Sm29	12	46	PSVPIANPFRCYTCL		0		0	0	0		0		4082.56	0	0
Sm29	12	47	SVPIANPFRCYTCLN		0		0	0	0		0		0	0	0
Sm29	12	48	VPIANPFRCYTCLNC		0		0	0	0		0		0	0	0
Sm29	12	49	PIANPFRCYTCLNCT		0		0	0	0		0		0	0	0
Sm29	12	50	IANPFRCYTCLNCTK		0		0	0	0		0		0	0	0
Sm29	12	51	ANPFRCYTCLNCTKS		0		0	0	0		0		0	0	0
Sm29	12	52	NPFRCYTCLNCTKSN		0		0	0	0		0		0	0	0
Sm29	12	53	PFRCYTCLNCTKSNQ		0		0	0	0		0		0	0	0
Sm29	12	54	FRCYTCLNCTKSNQK		0		0	0	0		0		0	0	0
Sm29	12	55	RCYTCLNCTKSNQKV		0		0	0	0		0		0	0	0
Sm29	12	56	CYTCLNCTKSNQKVL		0		0	0	0		0		0	0	0
Sm29	12	57	YTCLNCTKSNQKVLS		0		0	0	0		0		0	0	0
Sm29	12	58	TCLNCTKSNQKVLSG		0		0	0	0		0		0	0	0
Sm29	12	59	CLNCTKSNQKVLSGC		0		0	0	0		0		0	0	0
Sm29	12	60	LNCTKSNQKVLSGCG		0		0	0	0		0		0	0	0
Sm29	12	61	NCTKSNQKVLSGCGA		0		0	0	0		0		0	0	0
Sm29	12	62	CTKSNQKVLSGCGAC		0		0	0	0		0		0	0	0
Sm29	12	63	TKSNQKVLSGCGACV		0		0	0	0		0		0	0	0
Sm29	12	64	KSNQKVLSGCGACVT		0		0	0	0		0		0	0	0
Sm29	12	65	SNQKVLSGCGACVTT		0		0	0	0		0		0	0	0
Sm29	12	66	NQKVLSGCGACVTTR		0		0	0	0		0		0	0	0
Sm29	12	67	QKVLSGCGACVTTRG		0		0	0	0		0		0	0	0
Sm29	14	2	KVLSGCGACVTTRGS		0		0	0	0		0		0	0	0
Sm29	14	3	VLSGCGACVTTRGSG		0		0	0	0		0		0	0	0
Sm29	14	4	LSGCGACVTTRGSGI		0		0	0	0		0		0	0	0
Sm29	14	5	SGCGACVTTRGSGII		0		0	0	0		0		0	0	0
Sm29	14	6	GCGACVTTRGSGIIS		0		0	0	0		0		0	0	0
Sm29	14	7	CGACVTTRGSGIISK		0		0	0	0		0		0	0	0
Sm29	14	8	GACVTTRGSGIISKF		0		0	0	0		0		0	0	0
Sm29	14	9	ACVTTRGSGIISKFC		0		0	0	0		0		0	0	0
Sm29	14	10	CVTTRGSGIISKFCG		0		0	0	0		0		0	0	0
Sm29	14	11	VTTRGSGIISKFCGT		0		0	0	0		0		0	0	0
Sm29	14	12	TTRGSGIISKFCGTT		0		0	0	0		0		0	0	0
Sm29	14	13	TRGSGIISKFCGTTC		0		0	0	0		0		0	0	0
Sm29	14	14	RGSGIISKFCGTTCE		0		0	0	0		0		0	0	0
Sm29	14	15	GSGIISKFCGTTCER		0		0	0	0		0		0	0	0
Sm29	14	16	SGIISKFCGTTCERL		0		0	0	0		0		0	0	0
Sm29	14	17	GIISKFCGTTCERLY		0		2291.01	2352.35	0		0		0	3142.91	0
Sm29	14	18	IISKFCGTTCERLYI		0		0	0	0		0		0	2390.43	2297.2
Sm29	14	19	ISKFCGTTCERLYID		0		2449.95	0	0		0		0	2524.67	0
Sm29	14	20	SKFCGTTCERLYIDD		0		3820.27	0	0		0		0	3162.89	0
Sm29	14	21	KFCGTTCERLYIDDQ		0		9566.9	4727.6	2000		0		0	3815.7	0
Sm29	14	22	FCGTTCERLYIDDQI		0		5991.93	4605.94	0		4463.84		3610.9	5317.22	3762.01
Sm29	14	23	CGTTCERLYIDDQIS		0		2044.9	2907.05	0		0		2441.41	3474.55	2262.34
Sm29	14	24	GTTCERLYIDDQISC		0		0	0	0		0		0	0	0
Sm29	14	25	TTCERLYIDDQISCC		0		0	0	0		0		0	0	0
Sm29	14	26	TCERLYIDDQISCCS		0		0	0	0		0		0	0	0
Sm29	14	27	CERLYIDDQISCCST		0		0	0	0		0		0	0	0
Sm29	14	28	ERLYIDDQISCCSTD		0		0	0	0		0		0	0	0
Sm29	14	29	RLYIDDQISCCSTDL		0		0	0	0		0		0	2307.87	0
Sm29	14	30	LYIDDQISCCSTDLC		0		0	0	0		0		0	0	0
Sm29	14	31	YIDDQISCCSTDLCN		0		0	3124.06	3947.29		0		0	4724.28	2319.55
Sm29	14	32	IDDQISCCSTDLCNG		0		2340.4	0	0		0		0	0	0
					0		99548.5	24912.2	72870.5		13465.3		17346.8	50650.2	12993.8
TSP-2	14	33	LHSVVNHWSEIEPPA		0		4225.62	6063.02	0		0		0	4883.14	5007.28
TSP-2	14	34	HSVVNHWSEIEPPAI		0		2474.57	6372.28	2954.88		0		2774.71	3894.65	4448.37
TSP-2	14	35	SVVNHWSEIEPPAIV		0		2419.9	4233.6	0		0		2365.48	3717.32	3968.4
TSP-2	14	36	VVNHWSEIEPPAIVE		0		5758.76	3938.53	0		0		3637.48	5885.82	5434.13
TSP-2	14	37	VNHWSEIEPPAIVEK		0		0	0	0		0		0	2495.77	3198.34
TSP-2	14	38	NHWSEIEPPAIVEKP		0		2826.67	4992.2	0		0		3173.47	5264.26	4333.62
TSP-2	14	39	HWSEIEPPAIVEKPK		0		0	0	0		0		0	2829.83	2390.12
TSP-2	14	40	WSEIEPPAIVEKPKV		0		0	0	0		0		0	0	2681.18
TSP-2	14	41	SEIEPPAIVEKPKVK		0		0	0	0		0		0	0	0
TSP-2	14	42	EIEPPAIVEKPKVKK		0		2816.9	0	0		0		0	4223.06	7641.56
TSP-2	14	43	IEPPAIVEKPKVKKH		0		2595.68	0	0		0		0	3413.39	6854.74
TSP-2	14	44	EPPAIVEKPKVKKHI		0		0	0	0		0		0	0	2195.74
TSP-2	14	45	PPAIVEKPKVKKHIT		0		0	0	0		0		0	0	2887.6
TSP-2	14	46	PAIVEKPKVKKHITS		0		0	0	0		0		0	4322.72	3266.26
TSP-2	14	47	AIVEKPKVKKHITSA		0		0	0	0		0		0	0	0
TSP-2	14	48	IVEKPKVKKHITSAL		0		0	0	0		0		0	0	0
TSP-2	14	49	VEKPKVKKHITSALK		0		0	0	0		0		0	0	0
TSP-2	14	50	EKPKVKKHITSALKK		0		9932.17	0	0		0		0	6137.19	3502.15
TSP-2	14	51	KPKVKKHITSALKKL		0		6627.23	0	0		0		0	10873.9	11523.1
TSP-2	14	52	PKVKKHITSALKKLV		0		0	0	0		0		0	3385.64	5023.53
TSP-2	14	53	KVKKHITSALKKLVD		0		0	0	0		0		0	0	0
TSP-2	14	54	VKKHITSALKKLVDK		0		0	0	0		0		0	0	0
TSP-2	14	55	KKHITSALKKLVDKY		0		2607.38	0	0		0		0	0	0
TSP-2	14	56	KHITSALKKLVDKYR		0		4569.27	0	0		0		0	0	0
TSP-2	14	57	HITSALKKLVDKYRN		0		0	0	0		0		0	0	0
TSP-2	14	58	ITSALKKLVDKYRND		0		0	0	0		0		0	0	0
TSP-2	14	59	TSALKKLVDKYRNDE		0		0	0	0		0		0	0	0
TSP-2	14	60	SALKKLVDKYRNDEH		0		2232.15	0	0		0		0	0	0
TSP-2	14	61	ALKKLVDKYRNDEHV		0		0	0	0		0		0	0	0
TSP-2	14	62	LKKLVDKYRNDEHVR		0		0	0	0		0		0	0	0
TSP-2	14	63	KKLVDKYRNDEHVRK		0		3024.33	0	0		0		0	0	0
TSP-2	14	64	KLVDKYRNDEHVRKV		0		0	0	0		0		0	0	0
TSP-2	14	65	LVDKYRNDEHVRKVF		0		0	0	0		0		0	0	0
TSP-2	14	66	VDKYRNDEHVRKVFD		0		0	0	0		0		0	0	0
TSP-2	14	67	DKYRNDEHVRKVFDE		0		0	0	0		0		0	0	0
TSP-2	16	2	KYRNDEHVRKVFDEI		0		8670.83	0	0		2761.35		2616.7	6018.49	2146
TSP-2	16	3	YRNDEHVRKVFDEIQ		0		7024.72	0	0		57.09		0	2728.91	0
TSP-2	16	4	RNDEHVRKVFDEIQQ		0		5432.13	0	0		0		0	0	0
TSP-2	16	5	NDEHVRKVFDEIQQK		0		0	0	0		0		0	0	0
TSP-2	16	6	DEHVRKVFDEIQQKL		0		0	0	0		0		0	0	0
TSP-2	16	7	EHVRKVFDEIQQKLH		0		0	0	0		0		0	0	0
TSP-2	16	8	HVRKVFDEIQQKLHC		0		2529.5	0	0		0		0	0	0
TSP-2	16	9	VRKVFDEIQQKLHCC		0		0	0	0		0		0	0	0
TSP-2	16	10	RKVFDEIQQKLHCCG		0		0	0	0		0		0	0	0
TSP-2	16	11	KVFDEIQQKLHCCGA		0		0	0	0		0		0	0	0
TSP-2	16	12	VFDEIQQKLHCCGAD		0		3208.5	0	0		0		0	0	0
TSP-2	16	13	FDEIQQKLHCCGADS		0		2396.31	0	0		0		0	2260.98	0
TSP-2	16	14	DEIQQKLHCCGADSP		0		3601.2	0	0		0		0	0	0
TSP-2	16	15	EIQQKLHCCGADSPK		0		0	0	0		0		0	0	0
TSP-2	16	16	IQQKLHCCGADSPKD		0		11362.4	2332.92	0		0		0	2698.44	0
TSP-2	16	17	QQKLHCCGADSPKDY		0		20737.4	24468.6	0		0		0	3475.23	0
TSP-2	16	18	QKLHCCGADSPKDYG		0		15203.1	11985.3	0		0		0	2420.7	0
TSP-2	16	19	KLHCCGADSPKDYGE		0		8967.63	6191.04	21917.3		0		0	2205.35	0
TSP-2	16	20	LHCCGADSPKDYGEN		0		9669.11	9280.16	10985.4		0		3470.9	4197.67	2442.96
TSP-2	16	21	HCCGADSPKDYGENP		0		14083.2	10760.8	9189.04		0		2664.44	4705.31	0
TSP-2	16	22	CCGADSPKDYGENPP		0		8838.51	7081.85	0		2525.59		2206.23	4342.23	3549.69
TSP-2	16	23	CGADSPKDYGENPPT		0		5973.82	3285.3	2452.39		0		0	2693.73	2948.81
TSP-2	16	24	GADSPKDYGENPPTS		0		2352.93	0	0		0		0	0	0
TSP-2	16	25	ADSPKDYGENPPTSC		0		0	0	0		0		0	0	0
TSP-2	16	26	DSPKDYGENPPTSCS		0		2584.58	0	0		0		0	0	0
TSP-2	16	27	SPKDYGENPPTSCSK		0		5974.68	0	0		0		0	0	0
TSP-2	16	28	PKDYGENPPTSCSKD		0		8515.87	4089.98	0		0		0	0	0
TSP-2	16	29	KDYGENPPTSCSKDG		0		10064.5	9728.22	0		0		0	0	0
TSP-2	16	30	DYGENPPTSCSKDGV		0		3044.99	0	0		0		0	0	0
TSP-2	16	31	YGENPPTSCSKDGVQ		0		2979.83	0	0		0		0	0	0
TSP-2	16	32	GENPPTSCSKDGVQF		0		2468.63	0	0		0		0	0	0
TSP-2	16	33	ENPPTSCSKDGVQFT		0		2267.24	0	0		0		0	0	0
TSP-2	16	34	NPPTSCSKDGVQFTE		0		0	0	0		0		0	0	0
TSP-2	16	35	PPTSCSKDGVQFTEG		0		2241.86	0	0		0		0	0	0
TSP-2	16	36	PTSCSKDGVQFTEGC		0		0	0	0		0		0	0	0
TSP-2	16	37	TSCSKDGVQFTEGCI		0		0	0	0		0		0	0	0
TSP-2	16	38	SCSKDGVQFTEGCIK		0		2049.25	0	0		0		0	0	0
TSP-2	16	39	CSKDGVQFTEGCIKK		0		0	0	0		0		0	0	0
TSP-2	16	40	SKDGVQFTEGCIKKV		0		0	0	0		0		0	0	0
TSP-2	16	41	KDGVQFTEGCIKKVS		0		11480.5	3503.35	0		0		0	0	0
TSP-2	16	42	DGVQFTEGCIKKVSD		0		0	0	0		0		0	0	0
TSP-2	16	43	GVQFTEGCIKKVSDL		0		0	0	0		0		0	0	0
TSP-2	16	44	VQFTEGCIKKVSDLS		0		0	0	0		0		0	0	0
TSP-2	16	45	QFTEGCIKKVSDLSK		0		0	0	0		0		0	0	0
TSP-2	16	46	FTEGCIKKVSDLSKA		0		0	0	0		0		0	0	0
TSP-2	16	47	TEGCIKKVSDLSKAH		0		0	0	0		0		0	0	0
TSP-2	16	48	EGCIKKVSDLSKAHL		0		0	0	0		0		0	0	0
TSP-2	16	49	GCIKKVSDLSKAHLN		0		0	0	0		0		0	0	0
TSP-2	16	50	CIKKVSDLSKAHLNA		0		0	0	0		0		0	0	0
TSP-2	16	51	IKKVSDLSKAHLNAI		0		0	0	0		0		0	0	0
					0		235834	118307	47499.1		5344.03		22909.4	99073.7	85443.6
ADP-Ribosyl cyclase	16	52	QHQINLLSEIVQSRC		0		0	0	0		0		0	0	0
ADP-Ribosyl cyclase	16	53	HQINLLSEIVQSRCT		0		0	0	0		0		0	0	0
ADP-Ribosyl cyclase	16	54	QINLLSEIVQSRCTQ		0		0	0	0		0		0	0	0
ADP-Ribosyl cyclase	16	55	INLLSEIVQSRCTQW		0		0	4048.84	0		0		0	0	3624.75
ADP-Ribosyl cyclase	16	56	NLLSEIVQSRCTQWK		0		0	0	0		0		0	0	0
ADP-Ribosyl cyclase	16	57	LLSEIVQSRCTQWKV		0		0	0	0		0		0	0	0
ADP-Ribosyl cyclase	16	58	LSEIVQSRCTQWKVE		0		0	0	0		0		0	0	0
ADP-Ribosyl cyclase	16	59	SEIVQSRCTQWKVEH		0		0	0	0		0		0	0	0
ADP-Ribosyl cyclase	16	60	EIVQSRCTQWKVEHG		0		0	0	0		0		0	0	0
ADP-Ribosyl cyclase	16	61	IVQSRCTQWKVEHGA		0		0	0	0		0		0	0	0
ADP-Ribosyl cyclase	16	62	VQSRCTQWKVEHGAT		0		0	0	0		0		0	0	0
ADP-Ribosyl cyclase	16	63	QSRCTQWKVEHGATN		0		0	0	0		0		0	0	0
ADP-Ribosyl cyclase	16	64	SRCTQWKVEHGATNI		0		0	0	0		0		0	0	0
ADP-Ribosyl cyclase	16	65	RCTQWKVEHGATNIS		0		0	0	0		0		0	0	0
ADP-Ribosyl cyclase	16	66	CTQWKVEHGATNISC		0		0	0	0		0		0	0	0
ADP-Ribosyl cyclase	16	67	TQWKVEHGATNISCS		0		0	0	0		0		0	0	0
ADP-Ribosyl cyclase	18	2	QWKVEHGATNISCSE		0		0	0	0		0		0	0	0
ADP-Ribosyl cyclase	18	3	WKVEHGATNISCSEI		0		0	0	0		0		0	0	0
ADP-Ribosyl cyclase	18	4	KVEHGATNISCSEIW		0		3403.78	0	0		0		0	0	0
ADP-Ribosyl cyclase	18	5	VEHGATNISCSEIWN		0		2331.09	2428.67	0		0		0	0	0
ADP-Ribosyl cyclase	18	6	EHGATNISCSEIWNS		0		0	0	0		0		0	0	0
ADP-Ribosyl cyclase	18	7	HGATNISCSEIWNSF		0		3413.12	2227.68	2153.6		0		4445.09	2290.87	2019.1
ADP-Ribosyl cyclase	18	8	GATNISCSEIWNSFE		0		7142.36	3208.71	0		3602.73		2595.2	2874.68	2722.64
ADP-Ribosyl cyclase	18	9	ATNISCSEIWNSFES		0		4500.99	0	2411.25		0		2418.95	5395.1	2341.59
ADP-Ribosyl cyclase	18	10	TNISCSEIWNSFESI		0		3492.76	2404.01	4076.96		5825.37		4457.31	3509.53	4780.13
ADP-Ribosyl cyclase	18	11	NISCSEIWNSFESIL		0		5047.22	2584.39	3938.82		25936.3		3698.05	3382.1	4282.23
ADP-Ribosyl cyclase	18	12	ISCSEIWNSFESILL		0		4975.54	4213.68	5131.15		21078.3		3648.51	2874.14	4589.7
ADP-Ribosyl cyclase	18	13	SCSEIWNSFESILLS		0		2068.13	0	0		16993		0	0	0
ADP-Ribosyl cyclase	18	14	CSEIWNSFESILLST		0		3001.49	0	0		12000.2		0	0	0
ADP-Ribosyl cyclase	18	15	SEIWNSFESILLSTH		0		0	0	0		6184.83		0	0	0
ADP-Ribosyl cyclase	18	16	EIWNSFESILLSTHT		0		2105.08	0	0		0		0	0	0
ADP-Ribosyl cyclase	18	17	IWNSFESILLSTHTK		0		0	0	0		0		0	0	0
ADP-Ribosyl cyclase	18	18	WNSFESILLSTHTKS		0		0	0	0		0		0	0	0
ADP-Ribosyl cyclase	18	19	NSFESILLSTHTKSA		0		0	0	0		0		0	0	0
ADP-Ribosyl cyclase	18	20	SFESILLSTHTKSAC		0		0	0	0		0		0	0	0
ADP-Ribosyl cyclase	18	21	FESILLSTHTKSACV		0		0	0	0		19500.5		0	0	0
ADP-Ribosyl cyclase	18	22	ESILLSTHTKSACVM		0		0	0	0		0		0	0	0
ADP-Ribosyl cyclase	18	23	SILLSTHTKSACVMK		0		0	0	0		0		0	0	0
ADP-Ribosyl cyclase	18	24	ILLSTHTKSACVMKS		0		0	0	0		0		0	0	0
ADP-Ribosyl cyclase	18	25	LLSTHTKSACVMKSG		0		0	0	0		0		0	0	0
ADP-Ribosyl cyclase	18	26	LSTHTKSACVMKSGL		0		0	0	0		0		0	0	0
ADP-Ribosyl cyclase	18	27	STHTKSACVMKSGLF		0		0	0	0		0		0	0	0
ADP-Ribosyl cyclase	18	28	THTKSACVMKSGLFD		0		0	0	0		0		0	0	0
ADP-Ribosyl cyclase	18	29	HTKSACVMKSGLFDD		0		0	0	0		0		0	0	2182.27
ADP-Ribosyl cyclase	18	30	TKSACVMKSGLFDDF		0		3437.55	3010.51	0		14105		0	2520.51	4297.71
ADP-Ribosyl cyclase	18	31	KSACVMKSGLFDDFV		0		0	0	4361.01		10622.4		2829.91	0	2771.61
ADP-Ribosyl cyclase	18	32	SACVMKSGLFDDFVY		0		2366.7	4630.5	3193.16		11152.7		2089.06	2298.29	3949.42
ADP-Ribosyl cyclase	18	33	ACVMKSGLFDDFVYQ		0		0	3521.56	4502.69		5923.75		2840.05	0	4400.21
ADP-Ribosyl cyclase	18	34	CVMKSGLFDDFVYQL		0		0	3308.04	4756.33		7216.37		3208.8	0	4374.03
ADP-Ribosyl cyclase	18	35	VMKSGLFDDFVYQLF		0		2272.79	4471.43	5910.83		6287.99		3377.56	2151.29	3798.19
ADP-Ribosyl cyclase	18	36	MKSGLFDDFVYQLFE		0		5567.31	6068.29	5286.9		3501.9		5003.29	5255.77	4025.25
ADP-Ribosyl cyclase	18	37	KSGLFDDFVYQLFEL		0		3186.32	5951.41	5883.82		9730.71		4787.51	3337.44	4573.48
ADP-Ribosyl cyclase	18	38	SGLFDDFVYQLFELE		0		5023.77	5444.29	3258.24		5699.69		3673.3	5471.74	3942.67
ADP-Ribosyl cyclase	18	39	GLFDDFVYQLFELEQ		0		4015.58	10474.6	7021.2		10845.7		5271.41	4991.35	5580.01
ADP-Ribosyl cyclase	18	40	LFDDFVYQLFELEQQ		0		5094.2	11389.6	9148.47		10635.2		6165.99	6783.23	7377.18
ADP-Ribosyl cyclase	18	41	FDDFVYQLFELEQQQ		0		4367.74	11314.1	10448.8		10824		7323.45	5826.08	7677.25
ADP-Ribosyl cyclase	18	42	DDFVYQLFELEQQQQ		0		0	5635.52	4736.92		5808.58		4965.36	7182.28	4017.03
ADP-Ribosyl cyclase	18	43	DFVYQLFELEQQQQQ		0		4335.89	6844.57	6593.79		5694.39		6197.21	5423.71	5172.95
ADP-Ribosyl cyclase	18	44	FVYQLFELEQQQQQR		0		3442.96	7020.92	9509.1		0		5042.69	5142.06	5851.11
ADP-Ribosyl cyclase	18	45	VYQLFELEQQQQQRH		2065.85		4396.98	9344.85	4635.38		0		4662.23	4522.71	7513.95
ADP-Ribosyl cyclase	18	46	YQLFELEQQQQQRHH		4081.17		6696.29	13631	6370.97		0		5195.48	5485.73	11586.5
ADP-Ribosyl cyclase	18	47	QLFELEQQQQQRHHT		0		2153.55	2979.91	0		0		0	2472.49	3453.09
ADP-Ribosyl cyclase	18	48	LFELEQQQQQRHHTI		0		0	4443.94	2204.56		0		3317.18	2227.31	4646.47
ADP-Ribosyl cyclase	18	49	FELEQQQQQRHHTIQ		0		0	6229.19	0		0		2380.73	2660.33	4094.3
ADP-Ribosyl cyclase	18	50	ELEQQQQQRHHTIQT		0		0	0	0		0		0	0	0
ADP-Ribosyl cyclase	18	51	LEQQQQQRHHTIQTE		0		0	0	0		0		0	0	0
ADP-Ribosyl cyclase	18	52	EQQQQQRHHTIQTEQ		0		0	0	0		0		0	0	0
ADP-Ribosyl cyclase	18	53	QQQQQRHHTIQTEQY		0		0	8789.65	0		0		0	2894.49	3831.61
ADP-Ribosyl cyclase	18	54	QQQQRHHTIQTEQYF		0		0	6512.98	9001.25		0		4091.03	3092.76	5015.54
ADP-Ribosyl cyclase	18	55	QQQRHHTIQTEQYFH		0		2695	6438.41	0		0		0	2300.84	5696.37
ADP-Ribosyl cyclase	18	56	QQRHHTIQTEQYFHS		0		0	0	0		0		0	0	2928
ADP-Ribosyl cyclase	18	57	QRHHTIQTEQYFHSQ		0		0	0	0		0		0	0	0
ADP-Ribosyl cyclase	18	58	RHHTIQTEQYFHSQV		0		0	0	0		0		0	0	0
ADP-Ribosyl cyclase	18	59	HHTIQTEQYFHSQVM		0		0	0	0		0		0	0	0
ADP-Ribosyl cyclase	18	60	HTIQTEQYFHSQVMN		0		0	0	0		0		0	0	0
ADP-Ribosyl cyclase	18	61	TIQTEQYFHSQVMNI		0		0	0	0		0		2325.67	0	0
ADP-Ribosyl cyclase	18	62	IQTEQYFHSQVMNII		0		0	0	0		0		0	0	0
ADP-Ribosyl cyclase	18	63	QTEQYFHSQVMNIIR		0		0	0	13725.9		0		0	0	0
ADP-Ribosyl cyclase	18	64	TEQYFHSQVMNIIRG		0		0	0	0		0		0	0	0
ADP-Ribosyl cyclase	18	65	EQYFHSQVMNIIRGM		0		0	0	0		0		0	0	0
ADP-Ribosyl cyclase	18	66	QYFHSQVMNIIRGMC		0		0	0	0		0		0	0	0
ADP-Ribosyl cyclase	18	67	YFHSQVMNIIRGMCK		0		0	0	0		0		0	0	0
ADP-Ribosyl cyclase	20	2	FHSQVMNIIRGMCKR		0		0	0	0		0		0	0	0
ADP-Ribosyl cyclase	20	3	HSQVMNIIRGMCKRL		0		0	0	0		0		0	0	0
ADP-Ribosyl cyclase	20	4	SQVMNIIRGMCKRLG		0		0	0	0		0		0	0	0
ADP-Ribosyl cyclase	20	5	QVMNIIRGMCKRLGV		0		0	0	0		0		0	0	0
ADP-Ribosyl cyclase	20	6	VMNIIRGMCKRLGVC		0		0	0	0		0		0	0	0
ADP-Ribosyl cyclase	20	7	MNIIRGMCKRLGVCR		0		0	0	2912.08		0		0	0	0
ADP-Ribosyl cyclase	20	8	NIIRGMCKRLGVCRS		0		0	0	0		0		0	0	0
ADP-Ribosyl cyclase	20	9	IIRGMCKRLGVCRSL		0		0	0	0		0		0	0	0
ADP-Ribosyl cyclase	20	10	IRGMCKRLGVCRSLE		0		0	0	0		0		0	0	0
ADP-Ribosyl cyclase	20	11	RGMCKRLGVCRSLET		0		0	0	0		0		0	0	0
ADP-Ribosyl cyclase	20	12	GMCKRLGVCRSLETT		0		0	0	0		0		0	0	0
ADP-Ribosyl cyclase	20	13	MCKRLGVCRSLETTF		0		0	0	0		0		0	0	0
ADP-Ribosyl cyclase	20	14	CKRLGVCRSLETTFP		0		0	0	0		0		0	0	0
ADP-Ribosyl cyclase	20	15	KRLGVCRSLETTFPG		0		0	0	0		0		0	0	0
ADP-Ribosyl cyclase	20	16	RLGVCRSLETTFPGY		0		2877.73	5596.73	2139.19		0		0	3543.53	4450.81
ADP-Ribosyl cyclase	20	17	LGVCRSLETTFPGYL		0		0	3289.17	2044.85		0		2502.41	2122.04	3540.93
ADP-Ribosyl cyclase	20	18	GVCRSLETTFPGYLF		0		2020.05	3451.81	0		3594.42		0	2104.1	2119.15
ADP-Ribosyl cyclase	20	19	VCRSLETTFPGYLFD		0		2333.41	2440.53	0		6409.4		2037.39	3102.64	2727.89
ADP-Ribosyl cyclase	20	20	CRSLETTFPGYLFDE		0		4120.49	2928.74	2302.76		13800.3		2869.93	6743.45	4420.78
ADP-Ribosyl cyclase	20	21	RSLETTFPGYLFDEL		0		3512.6	3951.64	2943.26		10237.1		4077.19	2000	6288.13
ADP-Ribosyl cyclase	20	22	SLETTFPGYLFDELN		0		2491.48	4938.74	4076.79		7169.37		4665.66	2000	5435.41
ADP-Ribosyl cyclase	20	23	LETTFPGYLFDELNW		0		7546.46	16421.9	8711.85		16031.5		7398.09	8312.51	15663.2
ADP-Ribosyl cyclase	20	24	ETTFPGYLFDELNWC		0		3033.83	5894.86	4404.09		13343		3876.14	2580.74	5874.93
ADP-Ribosyl cyclase	20	25	TTFPGYLFDELNWCN		0		2631.64	5225.32	3818.87		12990.3		4138.57	2330.31	6656.96
ADP-Ribosyl cyclase	20	26	TFPGYLFDELNWCNG		0		0	2282.58	3310.62		4747.54		3677.4	2025.25	4488.62
ADP-Ribosyl cyclase	20	27	FPGYLFDELNWCNGS		0		0	0	0		5872.33		2729.41	0	3692.61
ADP-Ribosyl cyclase	20	28	PGYLFDELNWCNGSL		0		0	2644.83	4167.98		0		5001.56	2707.88	8905.42
ADP-Ribosyl cyclase	20	29	GYLFDELNWCNGSLT		0		0	0	0		0		0	0	4723.27
ADP-Ribosyl cyclase	20	30	YLFDELNWCNGSLTG		0		0	0	2083.43		0		0	2089.31	3180.3
ADP-Ribosyl cyclase	20	31	LFDELNWCNGSLTGN		0		0	0	10358.9		0		0	0	2066.53
ADP-Ribosyl cyclase	20	32	FDELNWCNGSLTGNT		0		0	0	17960.4		0		0	0	0
ADP-Ribosyl cyclase	20	33	DELNWCNGSLTGNTK		0		0	0	0		0		0	0	0
ADP-Ribosyl cyclase	20	34	ELNWCNGSLTGNTKY		0		0	0	0		0		0	0	0
ADP-Ribosyl cyclase	20	35	LNWCNGSLTGNTKYG		0		0	0	0		0		0	0	0
ADP-Ribosyl cyclase	20	36	NWCNGSLTGNTKYGT		0		0	0	0		0		0	0	0
ADP-Ribosyl cyclase	20	37	WCNGSLTGNTKYGTV		0		0	0	0		0		0	0	0
ADP-Ribosyl cyclase	20	38	CNGSLTGNTKYGTVC		0		0	0	0		0		0	0	0
ADP-Ribosyl cyclase	20	39	NGSLTGNTKYGTVCG		0		0	0	0		0		0	0	0
ADP-Ribosyl cyclase	20	40	GSLTGNTKYGTVCGC		0		0	0	0		0		0	0	0
ADP-Ribosyl cyclase	20	41	SLTGNTKYGTVCGCD		0		0	0	0		0		0	0	0
ADP-Ribosyl cyclase	20	42	LTGNTKYGTVCGCDY		0		0	4910.69	0		0		0	0	0
ADP-Ribosyl cyclase	20	43	TGNTKYGTVCGCDYK		0		0	0	0		0		0	0	0
ADP-Ribosyl cyclase	20	44	GNTKYGTVCGCDYKS		0		0	0	0		0		0	0	0
ADP-Ribosyl cyclase	20	45	NTKYGTVCGCDYKSN		0		0	0	0		0		0	0	0
ADP-Ribosyl cyclase	20	46	TKYGTVCGCDYKSNV		0		0	0	0		0		0	0	0
ADP-Ribosyl cyclase	20	47	KYGTVCGCDYKSNVV		0		0	0	0		0		0	0	0
ADP-Ribosyl cyclase	20	48	YGTVCGCDYKSNVVH		0		0	0	0		0		0	0	0
ADP-Ribosyl cyclase	20	49	GTVCGCDYKSNVVHA		0		0	0	0		0		0	0	0
ADP-Ribosyl cyclase	20	50	TVCGCDYKSNVVHAF		0		0	0	0		0		0	0	0
ADP-Ribosyl cyclase	20	51	VCGCDYKSNVVHAFW		0		0	5484.53	3192.22		0		2633.22	0	4192.61
ADP-Ribosyl cyclase	20	52	CGCDYKSNVVHAFWQ		0		0	2675.72	0		0		0	0	0
ADP-Ribosyl cyclase	20	53	GCDYKSNVVHAFWQS		0		0	0	0		0		0	0	0
ADP-Ribosyl cyclase	20	54	CDYKSNVVHAFWQSA		0		0	0	0		0		0	0	0
ADP-Ribosyl cyclase	20	55	DYKSNVVHAFWQSAS		0		0	0	0		0		0	0	0
ADP-Ribosyl cyclase	20	56	YKSNVVHAFWQSASA		6135.8		0	0	0		0		0	0	0
ADP-Ribosyl cyclase	20	57	KSNVVHAFWQSASAE		2407.92		0	0	0		0		0	0	0
ADP-Ribosyl cyclase	20	58	SNVVHAFWQSASAEY		0		0	5279.17	0		0		0	0	0
ADP-Ribosyl cyclase	20	59	NVVHAFWQSASAEYA		0		0	0	0		0		0	0	0
ADP-Ribosyl cyclase	20	60	VVHAFWQSASAEYAR		0		0	0	0		0		0	0	0
ADP-Ribosyl cyclase	20	61	VHAFWQSASAEYARR		0		2590.38	0	7011.03		0		0	0	0
ADP-Ribosyl cyclase	20	62	HAFWQSASAEYARRA		0		0	0	0		0		0	0	0
ADP-Ribosyl cyclase	20	63	AFWQSASAEYARRAS		0		0	0	0		0		0	0	0
ADP-Ribosyl cyclase	20	64	FWQSASAEYARRASG		0		0	0	0		0		0	0	0
ADP-Ribosyl cyclase	20	65	WQSASAEYARRASGN		0		0	0	0		0		0	0	0
ADP-Ribosyl cyclase	20	66	QSASAEYARRASGNI		0		0	0	0		0		0	0	0
ADP-Ribosyl cyclase	20	67	SASAEYARRASGNIF		0		0	0	0		0		0	0	0
ADP-Ribosyl cyclase	22	2	ASAEYARRASGNIFV		0		0	0	0		0		0	0	0
ADP-Ribosyl cyclase	22	3	SAEYARRASGNIFVV		0		0	0	0		0		0	0	0
ADP-Ribosyl cyclase	22	4	AEYARRASGNIFVVL		0		0	0	0		0		0	0	0
ADP-Ribosyl cyclase	22	5	EYARRASGNIFVVLN		0		0	0	0		0		0	0	0
ADP-Ribosyl cyclase	22	6	YARRASGNIFVVLNG		0		0	0	0		0		0	0	0
ADP-Ribosyl cyclase	22	7	ARRASGNIFVVLNGS		0		0	0	0		0		0	0	0
ADP-Ribosyl cyclase	22	8	RRASGNIFVVLNGSV		0		0	0	0		0		0	0	0
ADP-Ribosyl cyclase	22	9	RASGNIFVVLNGSVK		0		0	0	0		0		0	0	0
ADP-Ribosyl cyclase	22	10	ASGNIFVVLNGSVKA		0		0	0	0		0		0	0	0
ADP-Ribosyl cyclase	22	11	SGNIFVVLNGSVKAP		0		0	0	0		0		0	0	0
ADP-Ribosyl cyclase	22	12	GNIFVVLNGSVKAPF		0		0	0	0		0		0	2100.16	0
ADP-Ribosyl cyclase	22	13	NIFVVLNGSVKAPFN		0		0	0	0		0		0	0	0
ADP-Ribosyl cyclase	22	14	IFVVLNGSVKAPFNE		0		0	0	0		0		0	0	0
ADP-Ribosyl cyclase	22	15	FVVLNGSVKAPFNEN		0		0	0	0		0		2379.09	0	0
ADP-Ribosyl cyclase	22	16	VVLNGSVKAPFNENK		0		0	0	0		0		0	0	0
ADP-Ribosyl cyclase	22	17	VLNGSVKAPFNENKT		0		0	0	0		0		0	0	0
ADP-Ribosyl cyclase	22	18	LNGSVKAPFNENKTF		0		0	0	0		0		0	0	0
ADP-Ribosyl cyclase	22	19	NGSVKAPFNENKTFG		0		0	0	0		0		0	0	0
ADP-Ribosyl cyclase	22	20	GSVKAPFNENKTFGK		0		0	0	0		0		0	0	0
ADP-Ribosyl cyclase	22	21	SVKAPFNENKTFGKI		0		0	0	0		0		0	0	0
ADP-Ribosyl cyclase	22	22	VKAPFNENKTFGKIE		0		0	0	0		0		0	0	0
ADP-Ribosyl cyclase	22	23	KAPFNENKTFGKIEL		0		0	0	0		0		0	0	0
ADP-Ribosyl cyclase	22	24	APFNENKTFGKIELP		0		0	0	0		0		0	0	0
ADP-Ribosyl cyclase	22	25	PFNENKTFGKIELPL		0		0	0	0		0		0	0	0
ADP-Ribosyl cyclase	22	26	FNENKTFGKIELPLL		0		0	0	0		0		3335.07	0	2080.97
ADP-Ribosyl cyclase	22	27	NENKTFGKIELPLLK		0		0	0	0		0		0	0	0
ADP-Ribosyl cyclase	22	28	ENKTFGKIELPLLKH		0		3062.49	0	0		0		0	0	2000.15
ADP-Ribosyl cyclase	22	29	NKTFGKIELPLLKHP		0		0	0	0		0		0	0	0
ADP-Ribosyl cyclase	22	30	KTFGKIELPLLKHPR		0		0	0	5032.62		0		0	0	0
ADP-Ribosyl cyclase	22	31	TFGKIELPLLKHPRV		0		0	0	0		0		0	0	0
ADP-Ribosyl cyclase	22	32	FGKIELPLLKHPRVQ		0		0	0	0		0		7071.15	0	0
ADP-Ribosyl cyclase	22	33	GKIELPLLKHPRVQQ		0		0	0	0		0		0	0	0
ADP-Ribosyl cyclase	22	34	KIELPLLKHPRVQQL		0		0	0	0		0		0	0	0
ADP-Ribosyl cyclase	22	35	IELPLLKHPRVQQLT		0		0	0	0		0		0	0	0
ADP-Ribosyl cyclase	22	36	ELPLLKHPRVQQLTV		0		0	0	0		0		0	0	0
ADP-Ribosyl cyclase	22	37	LPLLKHPRVQQLTVK		0		0	0	0		0		0	0	0
ADP-Ribosyl cyclase	22	38	PLLKHPRVQQLTVKL		0		0	0	0		0		0	0	0
ADP-Ribosyl cyclase	22	39	LLKHPRVQQLTVKLV		0		0	0	0		0		0	0	0
ADP-Ribosyl cyclase	22	40	LKHPRVQQLTVKLVH		0		0	0	0		0		0	0	0
ADP-Ribosyl cyclase	22	41	KHPRVQQLTVKLVHS		0		0	0	0		0		0	0	0
ADP-Ribosyl cyclase	22	42	HPRVQQLTVKLVHSL		0		0	0	0		0		0	0	0
ADP-Ribosyl cyclase	22	43	PRVQQLTVKLVHSLE		0		0	0	0		0		0	0	0
ADP-Ribosyl cyclase	22	44	RVQQLTVKLVHSLED		0		0	0	0		0		0	0	0
ADP-Ribosyl cyclase	22	45	VQQLTVKLVHSLEDV		0		0	0	0		0		0	0	0
ADP-Ribosyl cyclase	22	46	QQLTVKLVHSLEDVN		0		0	0	0		0		0	0	0
ADP-Ribosyl cyclase	22	47	QLTVKLVHSLEDVNN		0		0	0	0		0		0	0	0
ADP-Ribosyl cyclase	22	48	LTVKLVHSLEDVNNR		0		0	0	4963.02		0		0	0	0
ADP-Ribosyl cyclase	22	49	TVKLVHSLEDVNNRQ		0		0	0	0		0		0	0	0
ADP-Ribosyl cyclase	22	50	VKLVHSLEDVNNRQT		0		0	0	0		0		0	0	0
ADP-Ribosyl cyclase	22	51	KLVHSLEDVNNRQTC		0		0	0	0		0		0	0	0
ADP-Ribosyl cyclase	22	52	LVHSLEDVNNRQTCE		0		0	0	0		0		0	0	0
ADP-Ribosyl cyclase	22	53	VHSLEDVNNRQTCES		0		0	0	0		0		0	0	0
ADP-Ribosyl cyclase	22	54	HSLEDVNNRQTCESW		0		0	8780.66	2813.19		0		2931.06	4013.06	6057.13
ADP-Ribosyl cyclase	22	55	SLEDVNNRQTCESWS		0		0	3589.09	0		0		0	0	2625.63
ADP-Ribosyl cyclase	22	56	LEDVNNRQTCESWSL		0		0	3611.74	0		0		0	0	2583.53
ADP-Ribosyl cyclase	22	57	EDVNNRQTCESWSLQ		0		2902.97	0	0		5985.96		0	0	0
ADP-Ribosyl cyclase	22	58	DVNNRQTCESWSLQE		0		0	0	0		5378.27		0	0	2232.33
ADP-Ribosyl cyclase	22	59	VNNRQTCESWSLQEL		0		0	3530.8	0		5412.03		3001.2	2336.2	4670.15
ADP-Ribosyl cyclase	22	60	NNRQTCESWSLQELA		0		0	0	0		0		0	0	0
ADP-Ribosyl cyclase	22	61	NRQTCESWSLQELAN		0		0	2542.77	0		0		0	0	0
ADP-Ribosyl cyclase	22	62	RQTCESWSLQELANK		0		0	0	0		0		0	0	0
ADP-Ribosyl cyclase	22	63	QTCESWSLQELANKL		0		0	0	0		0		0	0	0
ADP-Ribosyl cyclase	22	64	TCESWSLQELANKLN		0		0	0	0		0		0	0	0
ADP-Ribosyl cyclase	22	65	CESWSLQELANKLNS		0		0	0	0		0		0	0	0
ADP-Ribosyl cyclase	22	66	ESWSLQELANKLNSV		0		0	0	0		0		0	0	0
ADP-Ribosyl cyclase	22	67	SWSLQELANKLNSVH		0		0	0	0		0		0	0	0
ADP-Ribosyl cyclase	24	2	WSLQELANKLNSVHI		0		0	0	0		0		0	0	0
ADP-Ribosyl cyclase	24	3	SLQELANKLNSVHIP		0		0	0	0		0		0	0	0
ADP-Ribosyl cyclase	24	4	LQELANKLNSVHIPF		0		0	0	0		0		0	0	0
ADP-Ribosyl cyclase	24	5	QELANKLNSVHIPFR		0		0	0	16759.2		0		0	0	0
ADP-Ribosyl cyclase	24	6	ELANKLNSVHIPFRC		0		0	0	0		0		0	0	0
ADP-Ribosyl cyclase	24	7	LANKLNSVHIPFRCI		0		0	0	0		0		0	0	0
ADP-Ribosyl cyclase	24	8	ANKLNSVHIPFRCID		0		0	0	0		0		0	0	0
ADP-Ribosyl cyclase	24	9	NKLNSVHIPFRCIDD		0		3061.13	0	0		0		0	0	0
ADP-Ribosyl cyclase	24	10	KLNSVHIPFRCIDDP		0		11999.6	2412.45	0		0		0	3171.96	0
ADP-Ribosyl cyclase	24	11	LNSVHIPFRCIDDPL		0		5203.85	0	0		0		0	3684.61	2585.45
ADP-Ribosyl cyclase	24	12	NSVHIPFRCIDDPLE		0		5355.42	0	0		3253.05		0	4431.74	3103.14
ADP-Ribosyl cyclase	24	13	SVHIPFRCIDDPLEF		0		11964.1	6195.74	5588.28		5393.74		4624.91	8397.73	7736.25
ADP-Ribosyl cyclase	24	14	VHIPFRCIDDPLEFR		2055.13		11827	6871.61	27224.3		15670.2		4919.13	10560	9140.18
ADP-Ribosyl cyclase	24	15	HIPFRCIDDPLEFRH		0		16661.9	8366.78	6639.73		6278.17		5582	7154.07	9512.34
ADP-Ribosyl cyclase	24	16	IPFRCIDDPLEFRHY		0		14227.5	13606.1	8875.49		14831.7		6806.93	11421	14586.6
ADP-Ribosyl cyclase	24	17	PFRCIDDPLEFRHYQ		0		9354.13	5772.07	6003.12		9470.23		5112.22	5658.16	8152.67
ADP-Ribosyl cyclase	24	18	FRCIDDPLEFRHYQC		0		5182.62	4106.24	2316.49		7867.63		3270.86	3816.5	4095.37
ADP-Ribosyl cyclase	24	19	RCIDDPLEFRHYQCI		0		4219.27	3295.25	0		5627.89		3081.64	2353.57	4666.29
ADP-Ribosyl cyclase	24	20	CIDDPLEFRHYQCIE		0		3657.46	2119.99	0		6026.48		3169.89	3601.89	4269.6
ADP-Ribosyl cyclase	24	21	IDDPLEFRHYQCIEN		0		3110.26	2203.72	4295.16		2770.6		4922.75	2440.79	4559.66
ADP-Ribosyl cyclase	24	22	DDPLEFRHYQCIENP		0		2591.49	0	0		2341.87		2948.11	7435.99	0
ADP-Ribosyl cyclase	24	23	DPLEFRHYQCIENPG		0		0	0	0		0		0	3121.92	0
ADP-Ribosyl cyclase	24	24	PLEFRHYQCIENPGK		0		0	0	0		0		0	0	0
ADP-Ribosyl cyclase	24	25	LEFRHYQCIENPGKQ		0		0	0	0		0		0	0	0
ADP-Ribosyl cyclase	24	26	EFRHYQCIENPGKQL		0		0	0	0		0		0	0	0
ADP-Ribosyl cyclase	24	27	FRHYQCIENPGKQLC		0		0	0	0		0		0	0	2036
ADP-Ribosyl cyclase	24	28	RHYQCIENPGKQLCQ		0		0	0	0		0		0	0	0
ADP-Ribosyl cyclase	24	29	HYQCIENPGKQLCQF		0		0	2310.29	2887.61		0		3658.3	2195.58	0
ADP-Ribosyl cyclase	24	30	YQCIENPGKQLCQFS		0		0	0	0		0		0	0	0
					16745.9		248073	325303	313098		419673		218432	231924	332237
LMWP	24	31	ESQASQKELFTESVK		0		0	0	0		0		0	0	0
LMWP	24	32	SQASQKELFTESVKL		0		0	0	0		0		0	0	0
LMWP	24	33	QASQKELFTESVKLW		0		0	0	0		0		2179.23	0	0
LMWP	24	34	ASQKELFTESVKLWK		0		0	0	0		0		0	0	0
LMWP	24	35	SQKELFTESVKLWKS		0		0	0	0		0		0	0	0
LMWP	24	36	QKELFTESVKLWKSI		0		0	0	0		0		0	0	0
LMWP	24	37	KELFTESVKLWKSIT		0		0	0	0		0		0	0	0
LMWP	24	38	ELFTESVKLWKSITE		0		0	0	0		0		0	0	0
LMWP	24	39	LFTESVKLWKSITEL		0		0	0	0		0		0	0	0
LMWP	24	40	FTESVKLWKSITELW		0		2339.58	4747.28	4335.85		3438.77		4212.63	2509.95	5742.63
LMWP	24	41	TESVKLWKSITELWK		0		0	0	0		0		0	0	0
LMWP	24	42	ESVKLWKSITELWKR		0		0	0	0		0		0	0	0
LMWP	24	43	SVKLWKSITELWKRF		0		0	0	0		0		0	0	0
LMWP	24	44	VKLWKSITELWKRFE		0		0	2722.62	2426.61		0		2651.27	0	2880.85
LMWP	24	45	KLWKSITELWKRFEH		0		2489.44	3978.07	5438.09		0		3372.71	0	4781.22
LMWP	24	46	LWKSITELWKRFEHN		0		0	3664.12	3586.92		0		3095.6	0	3971.2
LMWP	24	47	WKSITELWKRFEHNC		0		0	2065.14	2239.88		0		2537.48	0	2000
LMWP	24	48	KSITELWKRFEHNCR		0		0	0	3003.32		0		0	0	2335.4
LMWP	24	49	SITELWKRFEHNCRV		0		0	0	0		0		0	0	0
LMWP	24	50	ITELWKRFEHNCRVK		0		0	0	0		0		0	0	0
LMWP	24	51	TELWKRFEHNCRVKI		0		0	0	0		0		0	0	9540.69
LMWP	24	52	ELWKRFEHNCRVKIR		0		0	0	2000		0		0	0	7112.89
LMWP	24	53	LWKRFEHNCRVKIRK		0		3756.15	0	2903.06		0		0	0	20164.3
LMWP	24	54	WKRFEHNCRVKIRKY		0		5223.68	0	0		0		0	0	24349
LMWP	24	55	KRFEHNCRVKIRKYL		0		0	0	0		0		0	0	2146.93
LMWP	24	56	RFEHNCRVKIRKYLE		0		0	0	0		0		0	0	0
LMWP	24	57	FEHNCRVKIRKYLEE		0		2706.36	0	0		2642.27		0	0	0
LMWP	24	58	EHNCRVKIRKYLEED		0		0	0	0		5091.52		0	0	0
LMWP	24	59	HNCRVKIRKYLEEDN		0		0	0	0		0		0	0	0
LMWP	24	60	NCRVKIRKYLEEDNL		0		0	0	0		0		0	0	0
LMWP	24	61	CRVKIRKYLEEDNLG		0		0	0	0		0		0	0	0
LMWP	24	62	RVKIRKYLEEDNLGE		0		0	0	18714.3		3490.77		0	0	0
LMWP	24	63	VKIRKYLEEDNLGEK		0		0	0	0		0		0	0	0
LMWP	24	64	KIRKYLEEDNLGEKL		0		0	0	0		0		0	0	0
LMWP	24	65	IRKYLEEDNLGEKLA		0		0	0	0		0		0	0	0
LMWP	24	66	RKYLEEDNLGEKLAA		0		0	0	0		0		0	0	0
LMWP	24	67	KYLEEDNLGEKLAAV		0		0	0	0		0		0	0	0
LMWP	26	2	YLEEDNLGEKLAAVV		0		2000	0	0		0		0	0	0
LMWP	26	3	LEEDNLGEKLAAVVS		0		0	0	0		0		0	0	0
LMWP	26	4	EEDNLGEKLAAVVSI		0		0	0	0		10616.8		0	0	0
LMWP	26	5	EDNLGEKLAAVVSIY		0		0	0	0		0		0	0	0
LMWP	26	6	DNLGEKLAAVVSIYV		0		0	0	0		0		0	0	0
LMWP	26	7	NLGEKLAAVVSIYVK		0		0	0	0		0		0	0	0
LMWP	26	8	LGEKLAAVVSIYVKR		0		0	0	0		0		0	0	0
LMWP	26	9	GEKLAAVVSIYVKRL		0		0	0	0		0		0	0	0
LMWP	26	10	EKLAAVVSIYVKRLN		0		0	0	0		0		0	0	0
LMWP	26	11	KLAAVVSIYVKRLNK		0		0	0	0		0		0	0	0
LMWP	26	12	LAAVVSIYVKRLNKR		0		0	0	0		0		0	0	0
LMWP	26	13	AAVVSIYVKRLNKRL		0		0	0	0		0		0	0	0
LMWP	26	14	AVVSIYVKRLNKRLD		0		0	0	0		0		0	0	0
LMWP	26	15	VVSIYVKRLNKRLDM		0		0	0	0		0		0	0	0
LMWP	26	16	VSIYVKRLNKRLDMR		0		0	0	3767.59		0		0	0	0
LMWP	26	17	SIYVKRLNKRLDMRL		0		0	0	0		0		0	0	0
LMWP	26	18	IYVKRLNKRLDMRLS		0		0	0	0		0		0	0	0
LMWP	26	19	YVKRLNKRLDMRLSE		0		0	0	0		0		0	0	0
LMWP	26	20	VKRLNKRLDMRLSED		0		0	0	0		0		0	0	0
LMWP	26	21	KRLNKRLDMRLSEDR		0		3329.84	0	2891.15		0		0	0	0
LMWP	26	22	RLNKRLDMRLSEDRA		0		2192.38	0	0		0		0	0	2182.45
LMWP	26	23	LNKRLDMRLSEDRAE		0		2343.44	0	0		2411.89		0	0	0
					0		26380.9	17177.2	51306.8		27692		18048.9	2509.95	87207.5
MEG-24	26	24	VILHPKYEMTFTEKL		0		0	6439.03	9907.68		3721.34		3079.27	2793.92	0
MEG-24	26	25	ILHPKYEMTFTEKLR		0		2820.47	0	4772.8		0		0	2329.92	2032.73
MEG-24	26	26	LHPKYEMTFTEKLRF		0		4435.06	4389.17	3381.83		6721.59		2133.62	3302.06	5128.43
MEG-24	26	27	HPKYEMTFTEKLRFY		0		7634.54	8769.81	9137.27		3866.72		6340.22	6570.78	5897.67
MEG-24	26	28	PKYEMTFTEKLRFYF		0		4382.34	6685.68	8275.46		0		4801.88	4105.54	4170.36
MEG-24	26	29	KYEMTFTEKLRFYFR		0		2013.62	6688.78	26026.3		0		2531.62	0	2849.52
MEG-24	26	30	YEMTFTEKLRFYFRC		0		8833.71	13825	20179.6		0		8442.37	6842.67	3175.2
MEG-24	26	31	EMTFTEKLRFYFRCL		0		0	0	0		3291.17		0	0	0
MEG-24	26	32	MTFTEKLRFYFRCLV		0		0	0	0		0		0	0	0
MEG-24	26	33	TFTEKLRFYFRCLVK		0		0	0	0		0		0	0	0
MEG-24	26	34	FTEKLRFYFRCLVKV		0		0	0	0		0		0	0	0
MEG-24	26	35	TEKLRFYFRCLVKVL		0		0	0	0		0		0	0	0
MEG-24	26	36	EKLRFYFRCLVKVLC		0		0	0	0		0		0	0	0
MEG-24	26	37	KLRFYFRCLVKVLCH		0		0	0	0		0		0	0	0
MEG-24	26	38	LRFYFRCLVKVLCHM		0		0	0	0		0		0	0	0
MEG-24	26	39	RFYFRCLVKVLCHMI		0		0	0	0		0		0	0	0
MEG-24	26	40	FYFRCLVKVLCHMIR		0		0	0	10830.5		0		0	0	0
MEG-24	26	41	YFRCLVKVLCHMIRL		0		0	0	0		0		0	0	0
MEG-24	26	42	FRCLVKVLCHMIRLG		0		0	0	0		0		0	0	0
MEG-24	26	43	RCLVKVLCHMIRLGY		0		0	2046.54	0		0		0	0	0
MEG-24	26	44	CLVKVLCHMIRLGYI		0		0	0	0		0		0	0	0
MEG-24	26	45	LVKVLCHMIRLGYIG		0		0	0	0		0		0	0	0
MEG-24	26	46	VKVLCHMIRLGYIGP		0		0	0	0		0		0	0	0
MEG-24	26	47	KVLCHMIRLGYIGPL		0		0	0	0		0		0	0	0
MEG-24	26	48	VLCHMIRLGYIGPLS		0		0	0	0		0		0	0	0
MEG-24	26	49	LCHMIRLGYIGPLSD		0		0	0	0		0		0	0	0
MEG-24	26	50	CHMIRLGYIGPLSDY		0		0	11735	3160.72		9872.27		6069.78	4781.06	7443.76
MEG-24	26	51	HMIRLGYIGPLSDYY		2459.83		0	13853.8	4839.24		7743.75		5721.64	7076.56	11576.5
MEG-24	26	52	MIRLGYIGPLSDYYV		0		0	5266.54	0		4163.57		4346.47	4855.85	7298.19
MEG-24	26	53	IRLGYIGPLSDYYVH		0		0	3653.55	2299.26		0		3480.73	0	4420.75
					2459.83		30119.7	83353	102811		39380.4		46947.6	42658.4	53993.1
MEG-5	26	54	SGRQPKFVNVDTDGN		0		3633.14	0	0		0		0	0	0
MEG-5	26	55	GRQPKFVNVDTDGNL		0		0	0	0		0		0	0	0
MEG-5	26	56	RQPKFVNVDTDGNLR		0		0	0	3481.01		0		0	0	0
MEG-5	26	57	QPKFVNVDTDGNLRS		0		2946.56	0	0		0		0	0	0
MEG-5	26	58	PKFVNVDTDGNLRSG		0		0	0	0		0		0	0	0
MEG-5	26	59	KFVNVDTDGNLRSGG		0		0	0	0		0		0	0	0
MEG-5	26	60	FVNVDTDGNLRSGGS		0		0	0	0		0		0	0	0
MEG-5	26	61	VNVDTDGNLRSGGSS		0		0	0	0		0		0	0	0
MEG-5	26	62	NVDTDGNLRSGGSSD		0		0	0	0		0		0	0	0
MEG-5	26	63	VDTDGNLRSGGSSDI		0		0	0	0		0		0	0	0
MEG-5	26	64	DTDGNLRSGGSSDIS		0		0	0	0		0		0	0	0
MEG-5	26	65	TDGNLRSGGSSDISD		0		0	0	0		0		0	0	0
MEG-5	26	66	DGNLRSGGSSDISDM		0		0	0	0		0		0	0	0
MEG-5	26	67	GNLRSGGSSDISDMF		0		0	0	0		0		0	0	0
MEG-5	28	2	NLRSGGSSDISDMFG		0		2592.16	0	0		0		0	0	0
MEG-5	28	3	LRSGGSSDISDMFGQ		0		0	0	0		0		0	0	0
MEG-5	28	4	RSGGSSDISDMFGQN		0		3475.32	0	0		0		0	0	0
MEG-5	28	5	SGGSSDISDMFGQNK		0		0	0	0		0		0	0	0
MEG-5	28	6	GGSSDISDMFGQNKT		0		0	0	0		0		0	0	0
MEG-5	28	7	GSSDISDMFGQNKTL		0		0	0	0		0		0	0	0
MEG-5	28	8	SSDISDMFGQNKTLG		0		0	0	0		0		0	0	0
MEG-5	28	9	SDISDMFGQNKTLGT		0		0	0	0		0		0	0	0
MEG-5	28	10	DISDMFGQNKTLGTA		0		0	0	0		0		0	0	0
MEG-5	28	11	ISDMFGQNKTLGTAF		0		0	0	0		0		0	0	0
MEG-5	28	12	SDMFGQNKTLGTAFK		0		0	0	0		0		0	0	0
MEG-5	28	13	DMFGQNKTLGTAFKT		0		0	0	0		0		0	0	0
MEG-5	28	14	MFGQNKTLGTAFKTL		0		0	0	0		0		0	0	0
MEG-5	28	15	FGQNKTLGTAFKTLL		0		0	0	0		0		4598.32	0	0
MEG-5	28	16	GQNKTLGTAFKTLLH		0		0	0	0		0		0	0	0
MEG-5	28	17	QNKTLGTAFKTLLHN		0		0	0	0		0		0	0	0
MEG-5	28	18	NKTLGTAFKTLLHNL		0		0	0	0		0		0	0	0
MEG-5	28	19	KTLGTAFKTLLHNLW		0		0	0	0		0		0	0	0
MEG-5	28	20	TLGTAFKTLLHNLWD		0		0	0	0		2765.72		0	0	0
MEG-5	28	21	LGTAFKTLLHNLWDL		0		0	2000	0		5186.13		0	0	3874.06
MEG-5	28	22	GTAFKTLLHNLWDLL		0		0	2000	0		8430.46		0	0	3005.1
MEG-5	28	23	TAFKTLLHNLWDLLK		0		0	0	0		0		0	0	0
MEG-5	28	24	AFKTLLHNLWDLLKQ		0		0	0	0		0		0	0	0
MEG-5	28	25	FKTLLHNLWDLLKQS		0		0	0	0		0		0	0	0
MEG-5	28	26	KTLLHNLWDLLKQSL		0		0	0	0		0		0	0	0
MEG-5	28	27	TLLHNLWDLLKQSLG		0		0	0	0		0		0	0	0
MEG-5	28	28	LLHNLWDLLKQSLGL		0		0	0	0		0		0	0	0
MEG-5	28	29	LHNLWDLLKQSLGLP		0		0	2223.12	0		0		0	0	2301.03
					0		12647.2	6223.12	3481.01		16382.3		4598.32	0	9180.19
Sm-25	28	30	EENSNSIITDEDYDH		0		13850	7460.84	4822.62		32502.1		4441.27	9645.82	6382.26
Sm-25	28	31	ENSNSIITDEDYDHY		0		20162.7	11745.3	8449.49		31910.9		4275.31	9768.83	9143.38
Sm-25	28	32	NSNSIITDEDYDHYN		0		10193.2	7766.29	4539.89		29506.8		4345.06	6078.95	7821.88
Sm-25	28	33	SNSIITDEDYDHYNS		0		6236.77	2148.36	2432.02		33254.3		2199.07	5649.53	4781.74
Sm-25	28	34	NSIITDEDYDHYNSS		0		8659.67	2360.78	0		31804.9		0	5243.87	3915.76
Sm-25	28	35	SIITDEDYDHYNSSL		0		7168.48	2282.41	2122.31		33889.1		3025.1	5587.95	4996.89
Sm-25	28	36	IITDEDYDHYNSSLD		0		7871.57	3561.64	3482.65		20450.8		3627.61	6127.5	2937.31
Sm-25	28	37	ITDEDYDHYNSSLDS		4462.15		6828.12	2481.86	3573.21		0		0	6439.02	2249.16
Sm-25	28	38	TDEDYDHYNSSLDSS		0		3551.47	0	9546.94		2886.12		0	3660.05	0
Sm-25	28	39	DEDYDHYNSSLDSSN		0		3477.53	0	2580		22246.6		0	4262.59	2122.56
Sm-25	28	40	EDYDHYNSSLDSSNN		0		0	0	2772.14		14432.1		0	2210.44	2094.89
Sm-25	28	41	DYDHYNSSLDSSNNV		0		2823.75	0	0		0		0	2353.56	2369.83
Sm-25	28	42	YDHYNSSLDSSNNVK		0		0	0	0		0		0	0	0
Sm-25	28	43	DHYNSSLDSSNNVKH		0		0	0	0		0		0	0	0
Sm-25	28	44	HYNSSLDSSNNVKHS		0		0	0	0		0		0	0	0
Sm-25	28	45	YNSSLDSSNNVKHSQ		0		0	0	0		0		0	0	0
Sm-25	28	46	NSSLDSSNNVKHSQE		0		0	0	0		0		0	0	0
Sm-25	28	47	SSLDSSNNVKHSQEA		0		0	0	0		0		0	0	0
Sm-25	28	48	SLDSSNNVKHSQEAF		0		0	0	0		0		0	0	0
Sm-25	28	49	LDSSNNVKHSQEAFH		0		0	0	0		0		0	0	0
Sm-25	28	50	DSSNNVKHSQEAFHR		0		0	0	16611.7		0		0	0	0
Sm-25	28	51	SSNNVKHSQEAFHRN		0		0	0	0		0		0	0	0
Sm-25	28	52	SNNVKHSQEAFHRNS		0		0	0	0		0		0	0	0
Sm-25	28	53	NNVKHSQEAFHRNSD		0		0	0	0		0		0	0	0
Sm-25	28	54	NVKHSQEAFHRNSDP		0		0	0	0		0		0	0	0
Sm-25	28	55	VKHSQEAFHRNSDPD		0		0	0	0		0		0	0	0
Sm-25	28	56	KHSQEAFHRNSDPDG		0		0	0	0		0		0	0	0
Sm-25	28	57	HSQEAFHRNSDPDGF		0		3481.19	7072.34	2521.82		7447.23		4310.07	2589.31	5930.86
Sm-25	28	58	SQEAFHRNSDPDGFP		0		0	5950.76	2991.37		28277.6		4406.73	2915.33	5790.12
Sm-25	28	59	QEAFHRNSDPDGFPE		0		3672.79	9637.73	2155.88		24445.5		4672.47	6761.13	8421.87
Sm-25	28	60	EAFHRNSDPDGFPEY		2842.24		8667.62	23665.2	6519.82		31299.4		9439.86	8529.52	13463.6
Sm-25	28	61	AFHRNSDPDGFPEYE		2427.21		11281.4	19873.3	4202.14		30732.4		7472.79	13984.5	14536.9
Sm-25	28	62	FHRNSDPDGFPEYEF		0		20905.1	25366.7	8240.94		24318.2		10333.7	14286.8	18138.6
Sm-25	28	63	HRNSDPDGFPEYEFL		0		10048.9	18395.1	6141.8		32494.3		6668.85	6156.5	10777.5
Sm-25	28	64	RNSDPDGFPEYEFLN		0		8798.53	17112	5773.73		32699.8		7583.16	4782.37	9008.6
Sm-25	28	65	NSDPDGFPEYEFLNE		0		7906.41	9492.85	2114.42		33895.3		5397.84	4871.91	6319.17
Sm-25	28	66	SDPDGFPEYEFLNET		0		6726.77	7689.27	2939.23		33614.9		4034.33	4502.94	8513.79
Sm-25	28	67	DPDGFPEYEFLNETS		0		2378.23	5206.45	0		24174.9		2996.58	0	5759.54
Sm-25	30	2	PDGFPEYEFLNETSI		0		16145	7782.8	7019		35954.6		14913.2	11165.7	6164.74
Sm-25	30	3	DGFPEYEFLNETSIE		0		7953.01	6536.48	5029.71		40424.5		3074.39	4236.82	7381.56
Sm-25	30	4	GFPEYEFLNETSIEI		0		18824.4	9377.21	6107.74		36612.4		5121.35	9353.89	10439.8
Sm-25	30	5	FPEYEFLNETSIEIK		0		7930.57	5945.09	6722.55		27322.2		5526.59	3089.16	2923.81
Sm-25	30	6	PEYEFLNETSIEIKE		0		10371.5	4807.71	8338.12		20524.2		7511.77	6690.25	2183.64
Sm-25	30	7	EYEFLNETSIEIKEE		0		4726.67	4293.61	8134.92		16391.4		3723.3	4238.68	2619.22
Sm-25	30	8	YEFLNETSIEIKEEL		0		7114.54	5610.34	6627.73		4989.49		3392.37	8774.56	4164.58
Sm-25	30	9	EFLNETSIEIKEELG		0		3679.16	0	0		2604.54		0	2344.74	0
Sm-25	30	10	FLNETSIEIKEELGQ		0		0	0	0		0		0	2858.12	0
Sm-25	30	11	LNETSIEIKEELGQE		0		2988.96	0	2039.7		0		0	2639.37	0
Sm-25	30	12	NETSIEIKEELGQEL		0		3647.11	0	0		0		3208.6	3331.49	0
Sm-25	30	13	ETSIEIKEELGQELH		0		0	0	2769.85		5646.91		0	0	0
Sm-25	30	14	TSIEIKEELGQELHQ		0		0	0	0		0		0	0	0
Sm-25	30	15	SIEIKEELGQELHQL		0		0	0	3806.31		0		0	0	0
Sm-25	30	16	IEIKEELGQELHQLQ		0		23345.2	3103.18	4511.98		0		3000.22	2917.71	0
Sm-25	30	17	EIKEELGQELHQLQL		0		13113.9	3043.55	3158.06		4099.25		2085.18	0	0
Sm-25	30	18	IKEELGQELHQLQLI		0		13980.2	2500.86	0		0		0	0	0
Sm-25	30	19	KEELGQELHQLQLIL		0		0	0	0		0		0	0	0
Sm-25	30	20	EELGQELHQLQLILD		0		0	0	0		11575.8		2223.39	0	2329.94
Sm-25	30	21	ELGQELHQLQLILDE		0		2531.8	2084.07	2004.12		8970.11		0	0	0
Sm-25	30	22	LGQELHQLQLILDEL		0		3290.39	2000	0		7527.94		3005.32	2034.64	3797.93
Sm-25	30	23	GQELHQLQLILDELS		0		2511.74	2094.36	0		3093.96		0	0	2264.36
Sm-25	30	24	QELHQLQLILDELSR		0		2829.06	5678.54	3476.38		3042.94		2833.82	0	4033.06
Sm-25	30	25	ELHQLQLILDELSRR		0		5452.96	5756.22	7608.39		6433.27		2668.29	3324.79	4516.98
Sm-25	30	26	LHQLQLILDELSRRI		0		2678.23	5505.49	3319.81		3582.78		2556.26	0	4698.96
Sm-25	30	27	HQLQLILDELSRRIR		0		9340.85	0	35332.2		0		0	5369.26	4117.9
Sm-25	30	28	QLQLILDELSRRIRA		0		0	0	0		0		0	0	0
Sm-25	30	29	LQLILDELSRRIRAT		0		0	0	0		0		0	0	0
Sm-25	30	30	QLILDELSRRIRATP		0		0	0	0		0		0	0	0
Sm-25	30	31	LILDELSRRIRATPN		0		0	0	0		4010.4		0	0	0
Sm-25	30	32	ILDELSRRIRATPNS		0		0	0	0		0		0	0	0
Sm-25	30	33	LDELSRRIRATPNSA		0		0	0	0		0		0	0	0
Sm-25	30	34	DELSRRIRATPNSAN		0		0	0	0		11937		0	0	0
Sm-25	30	35	ELSRRIRATPNSANK		0		0	0	0		0		0	0	0
Sm-25	30	36	LSRRIRATPNSANKY		0		0	0	0		0		0	0	0
Sm-25	30	37	SRRIRATPNSANKYM		0		0	0	0		0		0	0	0
Sm-25	30	38	RRIRATPNSANKYMK		0		0	0	0		0		0	0	0
Sm-25	30	39	RIRATPNSANKYMKN		0		0	0	0		0		0	0	0
Sm-25	30	40	IRATPNSANKYMKNE		0		0	0	0		0		0	0	0
Sm-25	30	41	RATPNSANKYMKNEF		0		0	0	0		0		0	0	0
Sm-25	30	42	ATPNSANKYMKNEFL		0		0	0	0		0		0	0	0
Sm-25	30	43	TPNSANKYMKNEFLM		0		0	0	0		0		0	0	0
Sm-25	30	44	PNSANKYMKNEFLMS		0		0	0	0		0		0	0	0
Sm-25	30	45	NSANKYMKNEFLMSS		0		0	0	0		0		0	0	0
Sm-25	30	46	SANKYMKNEFLMSSC		0		0	0	0		0		0	0	0
Sm-25	30	47	ANKYMKNEFLMSSCI		0		0	0	0		0		0	0	0
Sm-25	30	48	NKYMKNEFLMSSCIV		0		0	0	0		0		0	0	0
Sm-25	30	49	KYMKNEFLMSSCIVI		0		0	0	0		0		0	0	0
Sm-25	30	50	YMKNEFLMSSCIVIT		0		0	0	0		0		0	0	0
Sm-25	30	51	MKNEFLMSSCIVITL		0		0	0	0		0		0	0	0
Sm-25	30	52	KNEFLMSSCIVITLN		0		0	0	0		0		0	0	0
Sm-25	30	53	NEFLMSSCIVITLNL		0		0	0	0		0		0	0	0
Sm-25	30	54	EFLMSSCIVITLNLF		0		0	0	3734.14		0		0	0	0
Sm-25	30	55	FLMSSCIVITLNLFI		0		0	0	0		0		0	0	0
Sm-25	30	56	LMSSCIVITLNLFIF		0		0	0	0		0		0	0	0
Sm-25	30	57	MSSCIVITLNLFIFM		0		0	0	0		0		0	0	0
Sm-25	30	58	SSCIVITLNLFIFMY		0		0	0	0		0		0	0	0
Sm-25	30	59	SCIVITLNLFIFMYK		0		0	0	0		0		0	0	0
Sm-25	30	60	CIVITLNLFIFMYKS		0		0	0	0		0		0	0	0
					9731.6		337145	265389	224275		811027		154074	208778	217113
Carbonic anhydrase	30	61	NGSEWSYTNILTGPE		0		0	0	0		0		0	0	0
Carbonic anhydrase	30	62	GSEWSYTNILTGPET		0		0	0	0		0		0	0	0
Carbonic anhydrase	30	63	SEWSYTNILTGPETW		0		0	5428.71	0		0		2994.91	0	3310.08
Carbonic anhydrase	30	64	EWSYTNILTGPETWH		0		2876.7	10943.1	2236.81		0		3783.92	0	5482.5
Carbonic anhydrase	30	65	WSYTNILTGPETWHE		3149.38		5506.32	9039.38	0		0		2175.54	2000	4605.72
Carbonic anhydrase	30	66	SYTNILTGPETWHEH		0		4646.06	5217.63	0		0		0	2000	2580.94
Carbonic anhydrase	30	67	YTNILTGPETWHEHY		4133.79		3942.1	15885.5	4759.59		0		3081.56	2000	10672.8
Carbonic anhydrase	32	2	TNILTGPETWHEHYK		0		5984.82	2537.22	0		0		0	0	0
Carbonic anhydrase	32	3	NILTGPETWHEHYKN		0		2892.44	3193.1	0		0		0	0	0
Carbonic anhydrase	32	4	ILTGPETWHEHYKNM		0		5048.39	0	0		0		0	0	0
Carbonic anhydrase	32	5	LTGPETWHEHYKNMC		0		3083.48	0	0		0		0	0	0
Carbonic anhydrase	32	6	TGPETWHEHYKNMCS		0		0	0	2049.99		0		0	0	0
Carbonic anhydrase	32	7	GPETWHEHYKNMCSG		0		0	0	0		0		0	0	0
Carbonic anhydrase	32	8	PETWHEHYKNMCSGY		0		6420.75	10186.3	0		2452.71		11508	5111.09	3894.46
Carbonic anhydrase	32	9	ETWHEHYKNMCSGYY		0		6555.75	7968.04	5824.34		4279.71		3209.56	4704.29	6184.38
Carbonic anhydrase	32	10	TWHEHYKNMCSGYYQ		0		3583.06	3912.42	4438.84		0		0	2789.32	3120.09
Carbonic anhydrase	32	11	WHEHYKNMCSGYYQS		0		2654.88	0	0		0		0	0	0
Carbonic anhydrase	32	12	HEHYKNMCSGYYQSP		0		2986.72	0	0		0		0	0	0
Carbonic anhydrase	32	13	EHYKNMCSGYYQSPI		0		0	0	0		0		0	0	0
Carbonic anhydrase	32	14	HYKNMCSGYYQSPID		0		3104.13	0	0		0		0	4490.81	2193.14
Carbonic anhydrase	32	15	YKNMCSGYYQSPIDL		0		0	0	0		0		0	0	2672.09
Carbonic anhydrase	32	16	KNMCSGYYQSPIDLK		0		0	0	0		0		0	0	0
Carbonic anhydrase	32	17	NMCSGYYQSPIDLKT		0		0	0	0		0		0	0	0
Carbonic anhydrase	32	18	MCSGYYQSPIDLKTD		0		0	0	0		0		0	0	0
Carbonic anhydrase	32	19	CSGYYQSPIDLKTDI		0		0	0	0		2647.68		0	0	2191.95
Carbonic anhydrase	32	20	SGYYQSPIDLKTDIS		0		0	0	0		0		0	2304.35	0
Carbonic anhydrase	32	21	GYYQSPIDLKTDIST		0		0	0	0		0		0	0	0
Carbonic anhydrase	32	22	YYQSPIDLKTDISTL		0		0	0	0		5554.45		0	0	0
Carbonic anhydrase	32	23	YQSPIDLKTDISTLD		0		0	0	0		0		0	0	0
Carbonic anhydrase	32	24	QSPIDLKTDISTLDL		0		0	0	0		0		0	0	0
Carbonic anhydrase	32	25	SPIDLKTDISTLDLK		0		0	0	0		0		0	0	0
Carbonic anhydrase	32	26	PIDLKTDISTLDLKL		0		0	0	0		0		0	0	0
Carbonic anhydrase	32	27	IDLKTDISTLDLKLK		0		0	0	0		0		0	0	0
Carbonic anhydrase	32	28	DLKTDISTLDLKLKT		0		0	0	0		0		0	0	0
Carbonic anhydrase	32	29	LKTDISTLDLKLKTV		0		0	0	0		0		0	0	0
Carbonic anhydrase	32	30	KTDISTLDLKLKTVI		0		0	0	0		0		0	0	0
Carbonic anhydrase	32	31	TDISTLDLKLKTVII		0		0	0	0		0		0	0	0
Carbonic anhydrase	32	32	DISTLDLKLKTVIIY		0		0	0	0		3563.5		0	0	0
Carbonic anhydrase	32	33	ISTLDLKLKTVIIYR		0		0	0	0		0		0	0	0
Carbonic anhydrase	32	34	STLDLKLKTVIIYRN		0		0	0	0		0		0	0	0
Carbonic anhydrase	32	35	TLDLKLKTVIIYRNT		0		0	0	0		0		0	0	0
Carbonic anhydrase	32	36	LDLKLKTVIIYRNTS		0		0	0	0		0		0	0	0
Carbonic anhydrase	32	37	DLKLKTVIIYRNTSS		0		0	0	0		0		0	0	0
Carbonic anhydrase	32	38	LKLKTVIIYRNTSST		0		0	0	0		0		0	0	0
Carbonic anhydrase	32	39	KLKTVIIYRNTSSTE		0		0	0	0		0		0	0	0
Carbonic anhydrase	32	40	LKTVIIYRNTSSTET		0		0	0	0		0		0	0	0
Carbonic anhydrase	32	41	KTVIIYRNTSSTETT		0		0	0	0		0		0	0	0
Carbonic anhydrase	32	42	TVIIYRNTSSTETTT		0		0	0	0		0		0	0	0
Carbonic anhydrase	32	43	VIIYRNTSSTETTTI		0		0	0	0		0		0	0	0
Carbonic anhydrase	32	44	IIYRNTSSTETTTIQ		0		0	0	0		0		0	0	0
Carbonic anhydrase	32	45	IYRNTSSTETTTIQN		0		0	0	0		0		0	0	0
Carbonic anhydrase	32	46	YRNTSSTETTTIQNN		0		0	0	0		0		0	0	0
Carbonic anhydrase	32	47	RNTSSTETTTIQNNG		0		0	0	0		0		0	0	0
Carbonic anhydrase	32	48	NTSSTETTTIQNNGH		0		0	0	0		0		0	0	0
Carbonic anhydrase	32	49	TSSTETTTIQNNGHS		0		0	0	0		0		0	0	0
Carbonic anhydrase	32	50	SSTETTTIQNNGHSA		0		0	0	0		0		0	0	0
Carbonic anhydrase	32	51	STETTTIQNNGHSAE		0		0	0	0		0		0	0	0
Carbonic anhydrase	32	52	TETTTIQNNGHSAEV		0		0	0	0		0		0	0	0
Carbonic anhydrase	32	53	ETTTIQNNGHSAEVK		0		0	0	0		0		0	0	0
Carbonic anhydrase	32	54	TTTIQNNGHSAEVKF		0		0	0	0		0		0	0	0
Carbonic anhydrase	32	55	TTIQNNGHSAEVKFP		0		0	0	0		0		0	0	0
Carbonic anhydrase	32	56	TIQNNGHSAEVKFPR		0		0	0	4761.85		0		0	0	0
Carbonic anhydrase	32	57	IQNNGHSAEVKFPRN		0		0	0	0		0		0	0	0
Carbonic anhydrase	32	58	QNNGHSAEVKFPRNT		0		0	0	0		0		0	0	0
Carbonic anhydrase	32	59	NNGHSAEVKFPRNTW		0		0	0	0		0		0	0	0
Carbonic anhydrase	32	60	NGHSAEVKFPRNTWF		0		0	2216.08	0		0		0	0	0
Carbonic anhydrase	32	61	GHSAEVKFPRNTWFI		0		0	2594.81	0		0		0	0	0
Carbonic anhydrase	32	62	HSAEVKFPRNTWFIS		0		0	0	0		0		0	0	0
Carbonic anhydrase	32	63	SAEVKFPRNTWFISF		0		0	0	0		0		0	0	0
Carbonic anhydrase	32	64	AEVKFPRNTWFISFD		0		0	0	0		0		0	0	0
Carbonic anhydrase	32	65	EVKFPRNTWFISFDG		0		0	0	0		0		0	2000	0
Carbonic anhydrase	32	66	VKFPRNTWFISFDGI		0		0	0	0		0		0	2000	0
Carbonic anhydrase	32	67	KFPRNTWFISFDGIL		0		0	0	0		0		0	2000	0
Carbonic anhydrase	34	2	FPRNTWFISFDGILD		0		3419.36	0	0		0		0	0	0
Carbonic anhydrase	34	3	PRNTWFISFDGILDY		0		13425.8	9345.85	0		3997.41		0	5199.7	3874.62
Carbonic anhydrase	34	4	RNTWFISFDGILDYK		0		3579.64	0	2154.68		0		0	0	0
Carbonic anhydrase	34	5	NTWFISFDGILDYKY		0		3710.18	3229.77	6717.2		0		0	0	2753.64
Carbonic anhydrase	34	6	TWFISFDGILDYKYE		0		5146.42	5865.9	6501.97		7033.52		0	3509.33	4456.65
Carbonic anhydrase	34	7	WFISFDGILDYKYEI		0		9403.8	13352.1	7777.69		8869.36		3690.62	18184.9	6389.4
Carbonic anhydrase	34	8	FISFDGILDYKYEII		0		6201.28	9541.27	4084.88		3833.43		2012.53	11582.7	3841.04
Carbonic anhydrase	34	9	ISFDGILDYKYEIIQ		0		3430.78	3951.94	3502.93		0		0	6448.16	0
Carbonic anhydrase	34	10	SFDGILDYKYEIIQM		0		3790.12	2913.21	4830.06		3642.33		0	7965.81	0
Carbonic anhydrase	34	11	FDGILDYKYEIIQMH		3892.25		5283.01	3595.21	5747.1		6878.93		0	5964.85	2977.9
Carbonic anhydrase	34	12	DGILDYKYEIIQMHF		0		4596.73	3790.83	3213.53		8608.35		0	7331.93	5084.87
Carbonic anhydrase	34	13	GILDYKYEIIQMHFH		0		4610.28	7765.98	4591.97		0		0	2045.66	4621.87
Carbonic anhydrase	34	14	ILDYKYEIIQMHFHW		0		7280.58	18844.2	10714.9		0		3000.54	3529.53	8474.7
Carbonic anhydrase	34	15	LDYKYEIIQMHFHWG		0		2177.87	8222.92	4457.53		0		0	0	3776.41
Carbonic anhydrase	34	16	DYKYEIIQMHFHWGN		0		0	4768.61	2069.14		0		0	0	0
Carbonic anhydrase	34	17	YKYEIIQMHFHWGNT		0		0	0	0		0		0	0	0
Carbonic anhydrase	34	18	KYEIIQMHFHWGNTD		0		0	0	0		0		0	0	0
Carbonic anhydrase	34	19	YEIIQMHFHWGNTDD		0		7256.13	7906.07	4534.78		0		0	9725.5	3930.16
Carbonic anhydrase	34	20	EIIQMHFHWGNTDDR		0		14664.3	11314.6	3174.3		2603.94		0	4120.04	4907.58
Carbonic anhydrase	34	21	IIQMHFHWGNTDDRG		0		9050.37	4835.36	0		0		0	3737.88	3134.86
Carbonic anhydrase	34	22	IQMHFHWGNTDDRGS		0		5395.04	0	0		0		0	0	0
Carbonic anhydrase	34	23	QMHFHWGNTDDRGSE		0		7956.73	5850.19	0		0		0	2779.97	2219.7
Carbonic anhydrase	34	24	MHFHWGNTDDRGSEH		0		6950.75	6538.43	3438.8		0		0	3780.94	4743.42
Carbonic anhydrase	34	25	HFHWGNTDDRGSEHT		0		7410.43	2813.82	0		0		0	3298.2	3151.2
Carbonic anhydrase	34	26	FHWGNTDDRGSEHTI		0		5499.77	2825.56	0		0		0	2387.17	3360.62
Carbonic anhydrase	34	27	HWGNTDDRGSEHTID		0		6594.08	3691.77	0		0		2163.9	3966.05	6468
Carbonic anhydrase	34	28	WGNTDDRGSEHTIDG		0		6147.22	3298.72	0		0		2231.17	3588.77	5080.46
Carbonic anhydrase	34	29	GNTDDRGSEHTIDGF		0		7163.68	4354.71	3429.93		0		2584.23	4267.27	5228.76
Carbonic anhydrase	34	30	NTDDRGSEHTIDGFR		0		6143.33	3820.67	17227.2		0		0	4559.25	3967.93
Carbonic anhydrase	34	31	TDDRGSEHTIDGFRF		0		5860.55	3876.32	8895.93		0		3248.49	4839.96	3390.25
Carbonic anhydrase	34	32	DDRGSEHTIDGFRFP		0		6185.57	4640.3	3865.93		0		3413.69	9397.13	4525.33
Carbonic anhydrase	34	33	DRGSEHTIDGFRFPL		0		3401.83	4227.77	0		0		2335.96	3335.17	4862.94
Carbonic anhydrase	34	34	RGSEHTIDGFRFPLE		0		2728.39	4397.51	0		0		3691.75	3404.28	4561.47
Carbonic anhydrase	34	35	GSEHTIDGFRFPLEG		0		2985.46	3018.06	0		0		2253.61	9334.7	4313.98
Carbonic anhydrase	34	36	SEHTIDGFRFPLEGH		0		7396.16	4588.17	2223.42		0		2582.86	4634.56	5320.55
Carbonic anhydrase	34	37	EHTIDGFRFPLEGHI		0		8876.16	4652.1	3029.4		5202.41		4139.12	4786.93	6168.77
Carbonic anhydrase	34	38	HTIDGFRFPLEGHIV		0		3944.98	3433.61	0		0		2794.41	3607.32	3984.66
Carbonic anhydrase	34	39	TIDGFRFPLEGHIVS		0		0	0	0		0		0	0	0
Carbonic anhydrase	34	40	IDGFRFPLEGHIVSF		0		4131.74	3000.27	3275.57		0		5863.27	4622.87	4083.83
Carbonic anhydrase	34	41	DGFRFPLEGHIVSFR		0		4353.69	3885.71	29307.9		0		2935.11	3545.68	5316
Carbonic anhydrase	34	42	GFRFPLEGHIVSFRR		0		6398.57	4049	10470.4		0		0	4894.43	4422.36
Carbonic anhydrase	34	43	FRFPLEGHIVSFRRQ		0		2424.99	0	0		0		0	2666.58	2715.66
Carbonic anhydrase	34	44	RFPLEGHIVSFRRQM		0		2907.91	0	0		0		0	2486.91	2506.11
Carbonic anhydrase	34	45	FPLEGHIVSFRRQMY		0		3210.34	9354.91	4068.19		0		3403.46	3981	5807.92
Carbonic anhydrase	34	46	PLEGHIVSFRRQMYS		0		0	2297.09	0		0		0	2093.73	3298.27
Carbonic anhydrase	34	47	LEGHIVSFRRQMYSS		0		0	0	0		0		0	0	0
Carbonic anhydrase	34	48	EGHIVSFRRQMYSSP		0		0	0	0		0		0	0	13648.8
Carbonic anhydrase	34	49	GHIVSFRRQMYSSPS		0		0	0	0		0		0	2530.51	0
Carbonic anhydrase	34	50	HIVSFRRQMYSSPSE		0		0	0	0		0		0	5212.53	14942.1
Carbonic anhydrase	34	51	IVSFRRQMYSSPSEA		0		0	0	0		0		0	2131.34	11597.1
Carbonic anhydrase	34	52	VSFRRQMYSSPSEAI		0		0	0	0		0		0	0	21232.8
Carbonic anhydrase	34	53	SFRRQMYSSPSEAIG		0		0	0	0		0		0	0	7843.67
Carbonic anhydrase	34	54	FRRQMYSSPSEAIGR		0		0	0	2653.23		0		0	0	0
Carbonic anhydrase	34	55	RRQMYSSPSEAIGRP		0		0	0	0		0		0	2137.92	0
Carbonic anhydrase	34	56	RQMYSSPSEAIGRPG		0		0	0	0		0		0	0	0
Carbonic anhydrase	34	57	QMYSSPSEAIGRPGG		0		0	0	0		0		0	0	0
Carbonic anhydrase	34	58	MYSSPSEAIGRPGGL		0		0	0	0		0		0	2150.96	0
Carbonic anhydrase	34	59	YSSPSEAIGRPGGLA		0		0	0	0		0		0	0	0
Carbonic anhydrase	34	60	SSPSEAIGRPGGLAV		0		0	0	0		0		0	0	0
Carbonic anhydrase	34	61	SPSEAIGRPGGLAVL		0		0	0	0		0		0	0	0
Carbonic anhydrase	34	62	PSEAIGRPGGLAVLG		0		0	0	0		0		5783.55	0	0
Carbonic anhydrase	34	63	SEAIGRPGGLAVLGI		0		0	0	0		0		0	0	0
Carbonic anhydrase	34	64	EAIGRPGGLAVLGIM		0		0	0	0		0		0	0	0
Carbonic anhydrase	34	65	AIGRPGGLAVLGIMH		0		0	0	0		0		0	0	0
Carbonic anhydrase	34	66	IGRPGGLAVLGIMHQ		0		0	0	0		0		0	0	0
Carbonic anhydrase	34	67	GRPGGLAVLGIMHQI		0		0	0	0		0		0	0	0
Carbonic anhydrase	36	2	RPGGLAVLGIMHQIV		0		0	0	0		0		0	0	0
Carbonic anhydrase	36	3	PGGLAVLGIMHQIVE		0		0	0	0		0		0	0	0
Carbonic anhydrase	36	4	GGLAVLGIMHQIVES		0		0	0	0		0		0	0	0
Carbonic anhydrase	36	5	GLAVLGIMHQIVESI		0		0	0	0		0		0	0	0
Carbonic anhydrase	36	6	LAVLGIMHQIVESIK		0		0	0	0		0		0	0	0
Carbonic anhydrase	36	7	AVLGIMHQIVESIKY		0		0	0	0		0		0	0	0
Carbonic anhydrase	36	8	VLGIMHQIVESIKYE		0		2579.7	0	0		0		0	0	0
Carbonic anhydrase	36	9	LGIMHQIVESIKYEQ		0		26050.8	12011.9	16443		9602.78		7320.94	33252.1	2389.78
Carbonic anhydrase	36	10	GIMHQIVESIKYEQT		0		21899.8	16172.2	19462.7		5799.34		4006.41	32124.3	0
Carbonic anhydrase	36	11	IMHQIVESIKYEQTA		0		12653.5	13028.9	8124.28		10084.2		0	26035.6	0
Carbonic anhydrase	36	12	MHQIVESIKYEQTAF		0		6251.61	5845.89	5420.48		9172.67		0	32706.7	0
Carbonic anhydrase	36	13	HQIVESIKYEQTAFK		0		3085.29	0	0		0		0	4005.05	0
Carbonic anhydrase	36	14	QIVESIKYEQTAFKA		0		0	0	0		0		0	9483.26	0
Carbonic anhydrase	36	15	IVESIKYEQTAFKAY		0		0	3134.22	5081.6		2933.97		0	3447.52	0
Carbonic anhydrase	36	16	VESIKYEQTAFKAYN		0		0	0	0		0		0	7312.03	0
Carbonic anhydrase	36	17	ESIKYEQTAFKAYNN		0		0	0	0		3394.91		0	0	0
Carbonic anhydrase	36	18	SIKYEQTAFKAYNNF		0		0	0	0		0		0	0	0
Carbonic anhydrase	36	19	IKYEQTAFKAYNNFS		0		0	0	0		0		0	0	0
Carbonic anhydrase	36	20	KYEQTAFKAYNNFSG		0		0	0	0		0		0	0	0
Carbonic anhydrase	36	21	YEQTAFKAYNNFSGV		0		0	8808.91	17259.9		0		0	6902.02	0
Carbonic anhydrase	36	22	EQTAFKAYNNFSGVL		0		0	0	0		4372.13		0	0	0
Carbonic anhydrase	36	23	QTAFKAYNNFSGVLN		0		0	0	0		3341.27		0	0	0
Carbonic anhydrase	36	24	TAFKAYNNFSGVLNS		0		0	0	0		0		0	0	0
Carbonic anhydrase	36	25	AFKAYNNFSGVLNSQ		0		0	0	0		0		0	0	0
Carbonic anhydrase	36	26	FKAYNNFSGVLNSQF		0		0	0	0		0		0	0	0
Carbonic anhydrase	36	27	KAYNNFSGVLNSQFV		0		0	0	0		0		0	0	0
Carbonic anhydrase	36	28	AYNNFSGVLNSQFVP		0		0	0	0		0		0	0	0
Carbonic anhydrase	36	29	YNNFSGVLNSQFVPP		0		0	0	0		2523.79		0	0	2778.67
Carbonic anhydrase	36	30	NNFSGVLNSQFVPPN		0		0	0	0		0		0	0	0
Carbonic anhydrase	36	31	NFSGVLNSQFVPPNN		0		0	0	0		0		0	0	0
Carbonic anhydrase	36	32	FSGVLNSQFVPPNNS		0		0	0	0		0		0	0	0
Carbonic anhydrase	36	33	SGVLNSQFVPPNNST		0		0	0	0		0		0	0	0
Carbonic anhydrase	36	34	GVLNSQFVPPNNSTI		0		0	0	0		0		0	0	0
Carbonic anhydrase	36	35	VLNSQFVPPNNSTID		0		0	0	0		0		0	0	0
Carbonic anhydrase	36	36	LNSQFVPPNNSTIDD		0		0	0	0		0		0	0	0
Carbonic anhydrase	36	37	NSQFVPPNNSTIDDI		0		5684.11	4990.84	0		0		0	2517.69	0
Carbonic anhydrase	36	38	SQFVPPNNSTIDDIN		0		0	0	0		0		0	0	0
Carbonic anhydrase	36	39	QFVPPNNSTIDDINL		0		0	0	0		0		0	0	0
Carbonic anhydrase	36	40	FVPPNNSTIDDINLA		0		0	0	0		0		0	0	0
Carbonic anhydrase	36	41	VPPNNSTIDDINLAL		0		0	0	0		0		0	0	0
Carbonic anhydrase	36	42	PPNNSTIDDINLALL		0		0	0	0		0		0	0	0
Carbonic anhydrase	36	43	PNNSTIDDINLALLL		0		0	0	0		0		0	0	0
Carbonic anhydrase	36	44	NNSTIDDINLALLLS		0		0	0	0		0		0	0	0
Carbonic anhydrase	36	45	NSTIDDINLALLLSL		0		0	0	0		0		0	0	0
Carbonic anhydrase	36	46	STIDDINLALLLSLL		0		0	0	0		0		0	0	0
Carbonic anhydrase	36	47	TIDDINLALLLSLLN		0		0	0	0		0		0	0	0
Carbonic anhydrase	36	48	IDDINLALLLSLLNP		0		0	0	0		0		0	0	0
Carbonic anhydrase	36	49	DDINLALLLSLLNPS		0		0	0	0		0		0	5809.18	0
Carbonic anhydrase	36	50	DINLALLLSLLNPSR		0		0	0	6348.3		0		0	0	0
Carbonic anhydrase	36	51	INLALLLSLLNPSRY		0		0	0	0		0		0	0	0
Carbonic anhydrase	36	52	NLALLLSLLNPSRYF		0		0	0	0		0		0	0	0
Carbonic anhydrase	36	53	LALLLSLLNPSRYFR		0		0	0	30199.5		0		0	0	0
Carbonic anhydrase	36	54	ALLLSLLNPSRYFRY		0		0	0	0		0		0	0	0
Carbonic anhydrase	36	55	LLLSLLNPSRYFRYL		0		0	0	0		0		0	0	0
Carbonic anhydrase	36	56	LLSLLNPSRYFRYLG		0		0	0	0		0		0	0	0
Carbonic anhydrase	36	57	LSLLNPSRYFRYLGS		0		0	0	0		0		0	0	0
Carbonic anhydrase	36	58	SLLNPSRYFRYLGSL		0		0	0	0		0		0	0	0
Carbonic anhydrase	36	59	LLNPSRYFRYLGSLT		0		0	0	0		0		0	0	0
Carbonic anhydrase	36	60	LNPSRYFRYLGSLTT		0		0	0	0		0		0	0	0
Carbonic anhydrase	36	61	NPSRYFRYLGSLTTP		0		0	0	0		0		0	0	0
Carbonic anhydrase	36	62	PSRYFRYLGSLTTPP		0		0	0	0		0		0	0	0
Carbonic anhydrase	36	63	SRYFRYLGSLTTPPC		0		0	0	0		0		0	0	0
Carbonic anhydrase	36	64	RYFRYLGSLTTPPCT		0		0	0	0		0		0	0	0
Carbonic anhydrase	36	65	YFRYLGSLTTPPCTE		0		0	0	0		0		0	0	0
Carbonic anhydrase	36	66	FRYLGSLTTPPCTEN		0		0	0	0		0		0	0	0
Carbonic anhydrase	36	67	RYLGSLTTPPCTENV		0		0	0	0		0		0	0	0
Carbonic anhydrase	38	2	YLGSLTTPPCTENVL		0		0	0	0		0		0	0	0
Carbonic anhydrase	38	3	LGSLTTPPCTENVLW		0		2071.44	0	0		0		0	0	0
Carbonic anhydrase	38	4	GSLTTPPCTENVLWT		0		0	0	0		0		0	0	0
Carbonic anhydrase	38	5	SLTTPPCTENVLWTV		0		0	0	0		0		0	0	0
Carbonic anhydrase	38	6	LTTPPCTENVLWTVF		0		0	0	0		0		0	0	0
Carbonic anhydrase	38	7	TTPPCTENVLWTVFI		0		0	0	0		0		0	0	0
Carbonic anhydrase	38	8	TPPCTENVLWTVFID		0		0	0	0		0		0	0	0
Carbonic anhydrase	38	9	PPCTENVLWTVFIDP		0		3748.57	2334.13	0		0		0	2000	0
Carbonic anhydrase	38	10	PCTENVLWTVFIDPV		0		0	0	0		0		0	0	0
Carbonic anhydrase	38	11	CTENVLWTVFIDPVL		0		0	0	0		0		0	0	0
Carbonic anhydrase	38	12	TENVLWTVFIDPVLI		0		0	2329.72	0		0		0	0	0
Carbonic anhydrase	38	13	ENVLWTVFIDPVLIT		0		0	0	0		0		0	0	0
Carbonic anhydrase	38	14	NVLWTVFIDPVLITR		0		0	0	2914.17		0		0	0	0
Carbonic anhydrase	38	15	VLWTVFIDPVLITRE		0		0	2305.28	0		0		0	0	0
Carbonic anhydrase	38	16	LWTVFIDPVLITREQ		0		0	0	0		0		0	0	0
Carbonic anhydrase	38	17	WTVFIDPVLITREQI		0		2091.82	2344.82	0		0		0	0	3811.12
Carbonic anhydrase	38	18	TVFIDPVLITREQIN		0		0	0	0		0		0	0	0
Carbonic anhydrase	38	19	VFIDPVLITREQINL		0		0	0	0		0		0	0	2413.53
Carbonic anhydrase	38	20	FIDPVLITREQINLF		0		0	5446.61	4259.04		6559.27		0	2539.63	5649
Carbonic anhydrase	38	21	IDPVLITREQINLFR		0		0	0	14059.2		0		0	0	2967.6
Carbonic anhydrase	38	22	DPVLITREQINLFRN		0		0	0	0		0		0	0	0
Carbonic anhydrase	38	23	PVLITREQINLFRNL		0		0	0	0		0		0	0	0
Carbonic anhydrase	38	24	VLITREQINLFRNLP		0		0	0	0		0		0	0	0
Carbonic anhydrase	38	25	LITREQINLFRNLPY		0		2210.42	3062.15	0		0		0	3449.62	4651.1
Carbonic anhydrase	38	26	ITREQINLFRNLPYG		0		0	0	0		0		0	0	3062.66
Carbonic anhydrase	38	27	TREQINLFRNLPYGS		0		0	0	0		0		0	0	2373.94
Carbonic anhydrase	38	28	REQINLFRNLPYGSN		0		0	0	0		0		0	0	2000
Carbonic anhydrase	38	29	EQINLFRNLPYGSNE		0		0	0	0		0		0	0	0
Carbonic anhydrase	38	30	QINLFRNLPYGSNEK		0		0	0	0		0		0	0	0
Carbonic anhydrase	38	31	INLFRNLPYGSNEKQ		0		0	0	0		0		0	0	0
Carbonic anhydrase	38	32	NLFRNLPYGSNEKQT		0		0	0	0		0		0	0	0
Carbonic anhydrase	38	33	LFRNLPYGSNEKQTR		0		0	0	3156.67		0		0	0	0
Carbonic anhydrase	38	34	FRNLPYGSNEKQTRM		0		0	0	0		0		0	0	0
Carbonic anhydrase	38	35	RNLPYGSNEKQTRMG		0		0	0	0		0		0	0	0
Carbonic anhydrase	38	36	NLPYGSNEKQTRMGD		0		0	0	0		0		0	0	0
Carbonic anhydrase	38	37	LPYGSNEKQTRMGDN		0		2762.7	0	0		0		0	0	0
Carbonic anhydrase	38	38	PYGSNEKQTRMGDNF		0		4312.21	6325.76	2167.6		0		0	3781.13	4170.06
Carbonic anhydrase	38	39	YGSNEKQTRMGDNFR		0		3921.07	3124.66	38559.5		0		0	3423.38	2543.29
Carbonic anhydrase	38	40	GSNEKQTRMGDNFRP		2610.08		0	0	0		0		0	0	0
Carbonic anhydrase	38	41	SNEKQTRMGDNFRPI		0		0	0	0		0		0	0	0
Carbonic anhydrase	38	42	NEKQTRMGDNFRPIQ		0		0	0	0		0		0	0	0
Carbonic anhydrase	38	43	EKQTRMGDNFRPIQL		0		0	0	0		0		0	0	0
Carbonic anhydrase	38	44	KQTRMGDNFRPIQLL		0		0	0	0		0		0	0	0
Carbonic anhydrase	38	45	QTRMGDNFRPIQLLN		0		0	0	0		0		0	0	0
Carbonic anhydrase	38	46	TRMGDNFRPIQLLNP		0		0	0	0		0		0	0	0
Carbonic anhydrase	38	47	RMGDNFRPIQLLNPI		0		0	0	0		0		0	0	0
Carbonic anhydrase	38	48	MGDNFRPIQLLNPID		0		0	0	0		0		0	0	0
Carbonic anhydrase	38	49	GDNFRPIQLLNPIDT		0		0	0	0		0		0	0	0
Carbonic anhydrase	38	50	DNFRPIQLLNPIDTL		0		0	0	0		0		0	0	0
Carbonic anhydrase	38	51	NFRPIQLLNPIDTLA		0		0	0	0		0		0	0	0
Carbonic anhydrase	38	52	FRPIQLLNPIDTLAS		0		0	0	0		0		0	0	0
					13785.5		389703	378247	363486		126952		96209.1	409957	312705
MEG-3.3	38	53	AQQECEKNCKGDNEY		0		3951.76	5784.69	0		6772.44		3054.2	3531.95	3712.56
MEG-3.3	38	54	QQECEKNCKGDNEYV		0		0	3403.01	0		3868.32		2344.38	2448.68	4214.97
MEG-3.3	38	55	QECEKNCKGDNEYVS		0		0	0	0		0		0	0	0
MEG-3.3	38	56	ECEKNCKGDNEYVSP		0		0	0	0		7397.55		0	0	0
MEG-3.3	38	57	CEKNCKGDNEYVSPN		0		0	0	0		0		0	0	0
MEG-3.3	38	58	EKNCKGDNEYVSPNC		0		0	0	0		0		0	0	0
MEG-3.3	38	59	KNCKGDNEYVSPNCG		0		0	0	0		0		0	0	0
MEG-3.3	38	60	NCKGDNEYVSPNCGI		0		0	0	0		0		0	0	0
MEG-3.3	38	61	CKGDNEYVSPNCGIL		0		0	0	0		0		0	0	0
MEG-3.3	38	62	KGDNEYVSPNCGILC		0		0	0	0		0		0	0	0
MEG-3.3	38	63	GDNEYVSPNCGILCS		0		0	0	2465.64		0		0	0	0
MEG-3.3	38	64	DNEYVSPNCGILCSG		0		0	0	0		0		0	0	0
MEG-3.3	38	65	NEYVSPNCGILCSGT		0		0	0	0		0		0	0	0
MEG-3.3	38	66	EYVSPNCGILCSGTI		0		0	0	0		0		0	0	0
MEG-3.3	38	67	YVSPNCGILCSGTIG		0		0	0	0		0		0	0	0
MEG-3.3	40	2	VSPNCGILCSGTIGP		0		0	0	0		0		0	0	0
MEG-3.3	40	3	SPNCGILCSGTIGPQ		0		0	0	0		0		0	0	0
MEG-3.3	40	4	PNCGILCSGTIGPQT		0		0	0	0		0		0	0	0
MEG-3.3	40	5	NCGILCSGTIGPQTF		0		0	0	0		0		0	0	0
MEG-3.3	40	6	CGILCSGTIGPQTFY		0		0	4186.54	0		0		0	0	0
MEG-3.3	40	7	GILCSGTIGPQTFYC		0		0	0	0		0		0	0	0
MEG-3.3	40	8	ILCSGTIGPQTFYCY		0		0	2603.14	0		0		0	0	0
MEG-3.3	40	9	LCSGTIGPQTFYCYL		0		0	0	0		0		0	0	0
MEG-3.3	40	10	CSGTIGPQTFYCYLG		0		0	0	0		0		0	0	0
MEG-3.3	40	11	SGTIGPQTFYCYLGC		0		0	0	0		0		0	0	0
MEG-3.3	40	12	GTIGPQTFYCYLGCS		0		0	0	0		0		0	0	0
MEG-3.3	40	13	TIGPQTFYCYLGCSH		0		0	0	0		0		0	0	0
MEG-3.3	40	14	IGPQTFYCYLGCSHN		0		0	0	0		0		0	0	0
MEG-3.3	40	15	GPQTFYCYLGCSHNA		0		0	0	0		0		0	0	0
MEG-3.3	40	16	PQTFYCYLGCSHNAT		0		0	0	0		0		0	0	0
MEG-3.3	40	17	QTFYCYLGCSHNATK		0		0	0	0		0		0	0	0
MEG-3.3	40	18	TFYCYLGCSHNATKQ		0		0	0	0		0		0	0	0
MEG-3.3	40	19	FYCYLGCSHNATKQS		0		0	0	0		0		0	0	0
MEG-3.3	40	20	YCYLGCSHNATKQSE		0		0	0	0		0		0	0	0
MEG-3.3	40	21	CYLGCSHNATKQSEF		0		0	0	0		0		0	0	2096.47
MEG-3.3	40	22	YLGCSHNATKQSEFD		0		0	0	0		0		0	0	0
MEG-3.3	40	23	LGCSHNATKQSEFDN		0		0	0	0		0		0	0	0
MEG-3.3	40	24	GCSHNATKQSEFDNC		0		0	0	0		0		0	0	0
MEG-3.3	40	25	CSHNATKQSEFDNCK		0		0	0	0		0		0	0	0
MEG-3.3	40	26	SHNATKQSEFDNCKT		0		0	0	0		0		0	0	0
MEG-3.3	40	27	HNATKQSEFDNCKTK		0		0	0	0		0		0	0	2000
MEG-3.3	40	28	NATKQSEFDNCKTKC		0		0	0	0		0		0	0	0
MEG-3.3	40	29	ATKQSEFDNCKTKCD		0		0	0	0		0		0	0	0
MEG-3.3	40	30	TKQSEFDNCKTKCDG		0		0	0	0		0		0	0	0
MEG-3.3	40	31	KQSEFDNCKTKCDGG		0		2104.26	0	0		0		0	0	0
MEG-3.3	40	32	QSEFDNCKTKCDGGV		0		0	0	0		0		0	0	0
MEG-3.3	40	33	SEFDNCKTKCDGGVQ		0		0	0	0		0		0	0	0
MEG-3.3	40	34	EFDNCKTKCDGGVQL		0		0	0	0		2430.01		0	0	0
MEG-3.3	40	35	FDNCKTKCDGGVQLT		0		0	0	0		0		0	0	0
MEG-3.3	40	36	DNCKTKCDGGVQLTK		0		0	0	0		0		0	0	0
MEG-3.3	40	37	NCKTKCDGGVQLTKE		0		0	0	0		0		0	0	4771.12
MEG-3.3	40	38	CKTKCDGGVQLTKEA		0		0	0	0		0		0	0	0
MEG-3.3	40	39	KTKCDGGVQLTKEAC		0		0	0	0		0		0	0	0
MEG-3.3	40	40	TKCDGGVQLTKEACL		0		0	0	0		0		0	0	0
MEG-3.3	40	41	KCDGGVQLTKEACLS		0		0	0	0		0		0	0	0
MEG-3.3	40	42	CDGGVQLTKEACLSN		0		0	0	0		0		0	0	0
MEG-3.3	40	43	DGGVQLTKEACLSNC		0		0	0	0		0		0	0	0
MEG-3.3	40	44	GGVQLTKEACLSNCG		0		0	0	0		0		0	0	0
MEG-3.3	40	45	GVQLTKEACLSNCGL		0		0	0	0		0		0	0	0
MEG-3.3	40	46	VQLTKEACLSNCGLI		0		0	0	0		0		0	0	0
MEG-3.3	40	47	QLTKEACLSNCGLIT		0		0	0	0		0		0	0	0
MEG-3.3	40	48	LTKEACLSNCGLITT		0		0	0	0		0		0	0	0
MEG-3.3	40	49	TKEACLSNCGLITTH		0		0	0	0		0		0	0	0
MEG-3.3	40	50	KEACLSNCGLITTHP		0		0	0	0		0		0	0	0
MEG-3.3	40	51	EACLSNCGLITTHPE		0		0	0	0		2129.69		0	0	0
MEG-3.3	40	52	ACLSNCGLITTHPEL		0		0	0	0		0		0	0	0
MEG-3.3	40	53	CLSNCGLITTHPELC		0		0	0	0		0		0	0	0
MEG-3.3	40	54	LSNCGLITTHPELCD		0		0	0	0		0		0	0	0
MEG-3.3	40	55	SNCGLITTHPELCDA		0		0	0	0		0		0	0	0
MEG-3.3	40	56	NCGLITTHPELCDAV		0		0	0	0		0		0	0	0
MEG-3.3	40	57	CGLITTHPELCDAVC		0		0	0	0		0		0	0	2110.43
MEG-3.3	40	58	GLITTHPELCDAVCG		0		0	0	0		0		0	0	0
MEG-3.3	40	59	LITTHPELCDAVCGG		0		0	0	0		0		0	0	0
MEG-3.3	40	60	ITTHPELCDAVCGGN		0		0	0	0		0		0	0	0
MEG-3.3	40	61	TTHPELCDAVCGGND		0		0	0	0		0		0	0	0
MEG-3.3	40	62	THPELCDAVCGGNDG		0		0	0	0		0		0	0	0
MEG-3.3	40	63	HPELCDAVCGGNDGG		0		0	3463.98	0		0		0	0	0
MEG-3.3	40	64	PELCDAVCGGNDGGS		0		0	0	0		0		4255.25	0	0
MEG-3.3	40	65	ELCDAVCGGNDGGSF		0		0	0	0		0		0	0	0
MEG-3.3	40	66	LCDAVCGGNDGGSFP		0		2986.35	2753.49	0		0		0	0	0
MEG-3.3	40	67	CDAVCGGNDGGSFPI		0		0	0	0		0		0	0	0
MEG-3.3	42	2	DAVCGGNDGGSFPIC		0		3163.23	0	0		0		0	0	0
MEG-3.3	42	3	AVCGGNDGGSFPICL		0		0	0	0		0		0	0	0
MEG-3.3	42	4	VCGGNDGGSFPICLY		0		2792.82	3006.34	2023.6		0		0	2100.55	0
MEG-3.3	42	5	CGGNDGGSFPICLYN		0		0	2813.02	3264.04		0		0	0	0
MEG-3.3	42	6	GGNDGGSFPICLYNC		0		0	0	0		0		0	0	0
MEG-3.3	42	7	GNDGGSFPICLYNCD		0		0	0	0		0		0	0	0
MEG-3.3	42	8	NDGGSFPICLYNCDQ		0		2805.29	0	0		0		0	0	0
MEG-3.3	42	9	DGGSFPICLYNCDQK		0		0	0	0		0		0	0	0
MEG-3.3	42	10	GGSFPICLYNCDQKH		0		0	0	0		0		0	0	0
MEG-3.3	42	11	GSFPICLYNCDQKHT		0		0	0	0		0		0	0	0
MEG-3.3	42	12	SFPICLYNCDQKHTD		0		0	0	0		0		0	0	0
MEG-3.3	42	13	FPICLYNCDQKHTDP		0		0	0	0		0		0	0	0
MEG-3.3	42	14	PICLYNCDQKHTDPR		0		0	0	0		0		0	0	0
MEG-3.3	42	15	ICLYNCDQKHTDPRK		0		0	0	0		0		0	0	4651.04
MEG-3.3	42	16	CLYNCDQKHTDPRKD		0		4232.63	0	0		0		0	0	0
MEG-3.3	42	17	LYNCDQKHTDPRKDG		0		2783.27	0	0		0		0	0	0
MEG-3.3	42	18	YNCDQKHTDPRKDGA		0		2923.66	0	0		0		0	0	0
MEG-3.3	42	19	NCDQKHTDPRKDGAD		0		2607.06	0	0		0		0	3261.41	0
MEG-3.3	42	20	CDQKHTDPRKDGADG		0		3994.8	0	0		0		0	2510.42	0
MEG-3.3	42	21	DQKHTDPRKDGADGS		0		4706.61	0	0		0		0	0	0
MEG-3.3	42	22	QKHTDPRKDGADGSE		0		0	0	0		0		0	0	0
MEG-3.3	42	23	KHTDPRKDGADGSED		0		2804.61	0	0		0		0	0	0
MEG-3.3	42	24	HTDPRKDGADGSEDF		0		9013.71	2650.41	0		0		0	6321.86	2598.41
MEG-3.3	42	25	TDPRKDGADGSEDFD		0		5638.39	3175.34	2720.94		0		2607.69	4696.83	5780.81
MEG-3.3	42	26	DPRKDGADGSEDFDK		0		4610.24	0	0		0		0	2904.53	4084.67
MEG-3.3	42	27	PRKDGADGSEDFDKC		0		3304.44	0	0		0		0	0	3810.14
MEG-3.3	42	28	RKDGADGSEDFDKCK		0		2841.25	0	0		0		0	0	4046.03
MEG-3.3	42	29	KDGADGSEDFDKCKT		0		4714.53	0	0		0		0	0	0
MEG-3.3	42	30	DGADGSEDFDKCKTK		0		0	0	0		0		0	0	2000
MEG-3.3	42	31	GADGSEDFDKCKTKC		0		0	0	0		0		0	0	2000
MEG-3.3	42	32	ADGSEDFDKCKTKCY		0		0	0	0		0		0	0	2000
MEG-3.3	42	33	DGSEDFDKCKTKCYK		0		0	0	0		0		0	0	0
MEG-3.3	42	34	GSEDFDKCKTKCYKM		0		0	0	0		0		0	0	0
MEG-3.3	42	35	SEDFDKCKTKCYKMA		0		0	0	0		0		0	0	0
MEG-3.3	42	36	EDFDKCKTKCYKMAG		0		0	0	0		0		0	0	0
MEG-3.3	42	37	DFDKCKTKCYKMAGQ		0		0	0	0		0		0	0	0
					0		71978.9	33840	10474.2		22598		12261.5	27776.2	49876.7
CD59-Smp_019350	42	38	HRCYVCSKCQDPFRV		0		0	0	0		0		0	0	2546.78
CD59-Smp_019350	42	39	RCYVCSKCQDPFRVK		0		0	0	0		0		0	0	0
CD59-Smp_019350	42	40	CYVCSKCQDPFRVKD		0		6786.97	0	0		0		0	0	0
CD59-Smp_019350	42	41	YVCSKCQDPFRVKDT		0		5447.3	0	0		0		0	0	0
CD59-Smp_019350	42	42	VCSKCQDPFRVKDTE		0		2440.77	0	0		0		0	0	11703.2
CD59-Smp_019350	42	43	CSKCQDPFRVKDTEI		0		5151.61	0	0		0		0	0	16631.8
CD59-Smp_019350	42	44	SKCQDPFRVKDTEIQ		0		3777.54	0	0		0		0	0	0
CD59-Smp_019350	42	45	KCQDPFRVKDTEIQN		0		2539.34	0	0		0		0	0	2330.52
CD59-Smp_019350	42	46	CQDPFRVKDTEIQNG		0		0	0	0		0		0	0	0
CD59-Smp_019350	42	47	QDPFRVKDTEIQNGC		0		0	0	0		0		0	0	0
CD59-Smp_019350	42	48	DPFRVKDTEIQNGCT		0		0	0	0		0		0	0	0
CD59-Smp_019350	42	49	PFRVKDTEIQNGCTF		0		0	2280.31	0		0		0	0	0
CD59-Smp_019350	42	50	FRVKDTEIQNGCTFC		0		2365.96	3633.51	0		0		0	0	0
CD59-Smp_019350	42	51	RVKDTEIQNGCTFCS		0		0	0	0		0		0	0	0
CD59-Smp_019350	42	52	VKDTEIQNGCTFCST		0		0	0	0		0		0	0	0
CD59-Smp_019350	42	53	KDTEIQNGCTFCSTI		0		6058.46	2345.05	0		0		0	0	0
CD59-Smp_019350	42	54	DTEIQNGCTFCSTIR		0		0	0	0		0		0	0	0
CD59-Smp_019350	42	55	TEIQNGCTFCSTIRT		0		0	0	0		0		0	0	0
CD59-Smp_019350	42	56	EIQNGCTFCSTIRTY		0		0	0	0		0		0	0	0
CD59-Smp_019350	42	57	IQNGCTFCSTIRTYV		0		0	0	0		0		0	0	0
CD59-Smp_019350	42	58	QNGCTFCSTIRTYVQ		0		0	0	0		0		0	0	0
CD59-Smp_019350	42	59	NGCTFCSTIRTYVQD		0		0	0	0		0		0	0	0
CD59-Smp_019350	42	60	GCTFCSTIRTYVQDK		0		0	0	0		0		0	0	0
CD59-Smp_019350	42	61	CTFCSTIRTYVQDKL		0		0	0	0		0		0	0	0
CD59-Smp_019350	42	62	TFCSTIRTYVQDKLQ		0		0	0	0		0		0	0	0
CD59-Smp_019350	42	63	FCSTIRTYVQDKLQV		0		0	0	0		0		0	0	0
CD59-Smp_019350	42	64	CSTIRTYVQDKLQVT		0		0	0	0		0		0	0	0
CD59-Smp_019350	42	65	STIRTYVQDKLQVTS		0		0	0	0		0		0	0	0
CD59-Smp_019350	42	66	TIRTYVQDKLQVTSR		0		0	0	0		0		0	0	0
CD59-Smp_019350	42	67	IRTYVQDKLQVTSRS		0		0	0	0		0		0	0	0
CD59-Smp_019350	44	2	RTYVQDKLQVTSRSC		0		0	0	0		0		0	0	0
CD59-Smp_019350	44	3	TYVQDKLQVTSRSCV		0		0	0	0		0		0	0	0
CD59-Smp_019350	44	4	YVQDKLQVTSRSCVP		0		0	0	0		0		0	0	0
CD59-Smp_019350	44	5	VQDKLQVTSRSCVPV		0		0	0	0		0		0	0	0
CD59-Smp_019350	44	6	QDKLQVTSRSCVPVC		0		0	0	0		0		0	0	0
CD59-Smp_019350	44	7	DKLQVTSRSCVPVCV		0		0	0	0		0		0	0	0
CD59-Smp_019350	44	8	KLQVTSRSCVPVCVE		0		0	0	0		0		0	0	0
CD59-Smp_019350	44	9	LQVTSRSCVPVCVEA		0		0	0	0		0		0	0	0
CD59-Smp_019350	44	10	QVTSRSCVPVCVEAD		0		0	0	0		0		0	0	0
CD59-Smp_019350	44	11	VTSRSCVPVCVEADA		0		0	0	0		0		0	0	0
CD59-Smp_019350	44	12	TSRSCVPVCVEADAR		0		2762.39	0	0		0		0	0	0
CD59-Smp_019350	44	13	SRSCVPVCVEADARR		0		2411.99	0	4060.44		0		0	2600.14	0
CD59-Smp_019350	44	14	RSCVPVCVEADARRS		0		0	0	0		0		0	0	0
CD59-Smp_019350	44	15	SCVPVCVEADARRSG		0		0	0	0		0		0	0	0
CD59-Smp_019350	44	16	CVPVCVEADARRSGS		0		0	0	0		0		0	0	0
CD59-Smp_019350	44	17	VPVCVEADARRSGSG		0		0	0	0		0		0	0	0
CD59-Smp_019350	44	18	PVCVEADARRSGSGI		0		0	0	0		0		3028.7	5128.06	3713.67
CD59-Smp_019350	44	19	VCVEADARRSGSGIV		0		0	0	0		0		0	3570.46	0
CD59-Smp_019350	44	20	CVEADARRSGSGIVT		0		0	0	0		0		0	0	0
CD59-Smp_019350	44	21	VEADARRSGSGIVTS		0		0	0	0		0		0	0	0
CD59-Smp_019350	44	22	EADARRSGSGIVTSC		0		0	0	0		0		0	0	0
CD59-Smp_019350	44	23	ADARRSGSGIVTSCC		0		0	0	0		0		0	0	0
CD59-Smp_019350	44	24	DARRSGSGIVTSCCQ		0		0	0	0		0		0	2189.94	0
CD59-Smp_019350	44	25	ARRSGSGIVTSCCQD		0		0	0	0		0		0	0	0
CD59-Smp_019350	44	26	RRSGSGIVTSCCQDD		0		0	0	0		0		0	0	0
CD59-Smp_019350	44	27	RSGSGIVTSCCQDDL		0		5043.37	4040.86	0		0		0	2693.36	2000
CD59-Smp_019350	44	28	SGSGIVTSCCQDDLC		0		0	0	0		0		0	0	0
CD59-Smp_019350	44	29	GSGIVTSCCQDDLCN		0		0	2717.89	0		0		0	0	0
CD59-Smp_019350	44	30	SGIVTSCCQDDLCNS		0		0	0	0		0		0	0	0
					0		44785.7	15017.6	4060.44		0		3028.7	16182	38926
CD59-Smp_105220	44	31	IKNKKVKCYRCSDCP		0		0	0	0		0		0	0	0
CD59-Smp_105220	44	32	KNKKVKCYRCSDCPN		0		0	0	0		0		0	0	0
CD59-Smp_105220	44	33	NKKVKCYRCSDCPNP		0		0	0	0		0		0	0	0
CD59-Smp_105220	44	34	KKVKCYRCSDCPNPF		0		0	0	0		0		0	0	0
CD59-Smp_105220	44	35	KVKCYRCSDCPNPFD		0		0	0	0		8691.51		0	2046.86	2243.08
CD59-Smp_105220	44	36	VKCYRCSDCPNPFDK		0		0	0	0		0		0	0	0
CD59-Smp_105220	44	37	KCYRCSDCPNPFDKT		0		0	0	0		0		0	0	0
CD59-Smp_105220	44	38	CYRCSDCPNPFDKTQ		0		0	0	0		0		0	0	0
CD59-Smp_105220	44	39	YRCSDCPNPFDKTQI		0		0	0	0		0		0	0	2093.53
CD59-Smp_105220	44	40	RCSDCPNPFDKTQIT		0		0	0	0		0		0	0	0
CD59-Smp_105220	44	41	CSDCPNPFDKTQITE		0		0	0	0		0		0	0	0
CD59-Smp_105220	44	42	SDCPNPFDKTQITEL		0		0	0	0		0		0	0	0
CD59-Smp_105220	44	43	DCPNPFDKTQITELG		0		0	0	0		16998.2		0	0	0
CD59-Smp_105220	44	44	CPNPFDKTQITELGN		0		0	0	0		0		0	0	0
CD59-Smp_105220	44	45	PNPFDKTQITELGNC		0		0	0	0		0		0	0	0
CD59-Smp_105220	44	46	NPFDKTQITELGNCN		0		0	0	0		0		0	0	0
CD59-Smp_105220	44	47	PFDKTQITELGNCNF		0		0	0	0		0		4176.29	2110.95	2285.93
CD59-Smp_105220	44	48	FDKTQITELGNCNFC		0		0	0	0		2126.18		0	0	0
CD59-Smp_105220	44	49	DKTQITELGNCNFCR		0		0	0	0		0		0	0	0
CD59-Smp_105220	44	50	KTQITELGNCNFCRT		0		0	0	0		0		0	0	0
CD59-Smp_105220	44	51	TQITELGNCNFCRTV		0		0	0	0		0		0	0	0
CD59-Smp_105220	44	52	QITELGNCNFCRTVY		0		0	0	0		0		0	0	0
CD59-Smp_105220	44	53	ITELGNCNFCRTVYT		0		0	0	0		0		0	0	0
CD59-Smp_105220	44	54	TELGNCNFCRTVYTY		0		0	0	0		0		0	0	0
CD59-Smp_105220	44	55	ELGNCNFCRTVYTYR		0		0	0	0		0		0	0	0
CD59-Smp_105220	44	56	LGNCNFCRTVYTYRD		0		0	0	0		0		0	0	0
CD59-Smp_105220	44	57	GNCNFCRTVYTYRDE		0		0	0	0		0		2101.7	2094.95	0
CD59-Smp_105220	44	58	NCNFCRTVYTYRDED		0		0	2044.7	0		3323.74		0	0	3318.17
CD59-Smp_105220	44	59	CNFCRTVYTYRDEDN		0		0	4766.87	0		0		2440.37	2000	4112.12
CD59-Smp_105220	44	60	NFCRTVYTYRDEDNY		0		0	13653.6	2097.88		8595		4379.54	2000	6754.63
CD59-Smp_105220	44	61	FCRTVYTYRDEDNYR		0		0	6118.36	4092.12		6753.61		2765.36	4699.17	4331.76
CD59-Smp_105220	44	62	CRTVYTYRDEDNYRI		0		0	3966.69	2241.21		3616.29		0	2460.45	0
CD59-Smp_105220	44	63	RTVYTYRDEDNYRIA		0		0	0	0		0		0	0	0
CD59-Smp_105220	44	64	TVYTYRDEDNYRIAK		0		0	0	0		0		0	0	0
CD59-Smp_105220	44	65	VYTYRDEDNYRIAKD		0		0	5609.18	0		0		0	0	0
CD59-Smp_105220	44	66	YTYRDEDNYRIAKDC		0		2794.01	2559.9	0		0		0	0	0
CD59-Smp_105220	44	67	TYRDEDNYRIAKDCV		0		4607.19	0	0		0		0	0	0
CD59-Smp_105220	46	2	YRDEDNYRIAKDCVA		0		18353.7	0	0		0		0	0	0
CD59-Smp_105220	46	3	RDEDNYRIAKDCVAS		0		4523.04	0	0		0		0	0	0
CD59-Smp_105220	46	4	DEDNYRIAKDCVASC		0		0	0	0		3913.39		0	0	0
CD59-Smp_105220	46	5	EDNYRIAKDCVASCV		0		0	0	0		0		0	0	0
CD59-Smp_105220	46	6	DNYRIAKDCVASCVP		0		0	0	0		0		0	0	0
CD59-Smp_105220	46	7	NYRIAKDCVASCVPQ		0		0	0	0		0		0	0	0
CD59-Smp_105220	46	8	YRIAKDCVASCVPQD		0		2814.63	0	0		0		0	0	0
CD59-Smp_105220	46	9	RIAKDCVASCVPQDR		0		7461.01	0	0		0		0	2661.57	0
CD59-Smp_105220	46	10	IAKDCVASCVPQDRR		0		6905.51	0	5660.41		0		0	0	0
CD59-Smp_105220	46	11	AKDCVASCVPQDRRG		0		3579.79	0	0		0		0	0	0
CD59-Smp_105220	46	12	KDCVASCVPQDRRGG		0		5065.81	0	0		0		0	0	0
CD59-Smp_105220	46	13	DCVASCVPQDRRGGK		0		0	0	0		0		0	0	0
CD59-Smp_105220	46	14	CVASCVPQDRRGGKA		0		0	0	0		0		0	0	0
CD59-Smp_105220	46	15	VASCVPQDRRGGKAG		0		0	0	0		0		0	0	0
CD59-Smp_105220	46	16	ASCVPQDRRGGKAGL		0		0	0	0		0		0	0	0
CD59-Smp_105220	46	17	SCVPQDRRGGKAGLV		0		0	0	0		0		0	0	0
CD59-Smp_105220	46	18	CVPQDRRGGKAGLVT		0		0	0	0		0		0	0	0
CD59-Smp_105220	46	19	VPQDRRGGKAGLVTE		0		0	0	0		0		0	0	0
CD59-Smp_105220	46	20	PQDRRGGKAGLVTEC		0		0	0	0		0		0	0	0
CD59-Smp_105220	46	21	QDRRGGKAGLVTECC		0		0	0	0		0		0	0	0
CD59-Smp_105220	46	22	DRRGGKAGLVTECCD		0		0	0	0		0		0	0	0
CD59-Smp_105220	46	23	RRGGKAGLVTECCDE		0		0	0	0		0		0	2424.45	0
CD59-Smp_105220	46	24	RGGKAGLVTECCDED		0		2536.7	0	0		0		0	2267.57	0
CD59-Smp_105220	46	25	GGKAGLVTECCDEDY		0		7110.68	4295.07	0		0		0	7125.91	2000
CD59-Smp_105220	46	26	GKAGLVTECCDEDYC		0		3575.29	0	0		0		0	2722.15	2000
CD59-Smp_105220	46	27	KAGLVTECCDEDYCN		0		3061.64	0	0		0		0	2370.45	2810.11
					0		72388.9	43014.4	14091.6		54017.9		15863.3	36984.5	31949.3
TSP Smp_194970	46	28	PIRTLDVLANYNTIL		0		0	0	0		0		0	0	0
TSP Smp_194970	46	29	IRTLDVLANYNTILD		0		0	0	0		0		0	0	0
TSP Smp_194970	46	30	RTLDVLANYNTILDY		0		2306.27	5006.3	2386.51		0		0	2434.07	4793.9
TSP Smp_194970	46	31	TLDVLANYNTILDYF		0		2153.51	2048.35	3914.86		0		0	2665.07	3129.06
TSP Smp_194970	46	32	LDVLANYNTILDYFK		0		0	0	0		0		0	0	0
TSP Smp_194970	46	33	DVLANYNTILDYFKR		0		0	0	0		0		0	0	0
TSP Smp_194970	46	34	VLANYNTILDYFKRS		0		0	0	0		0		0	0	0
TSP Smp_194970	46	35	LANYNTILDYFKRSS		0		0	0	0		0		0	0	0
TSP Smp_194970	46	36	ANYNTILDYFKRSSL		0		0	0	0		0		0	0	0
TSP Smp_194970	46	37	NYNTILDYFKRSSLR		0		0	0	3141.19		0		0	0	0
TSP Smp_194970	46	38	YNTILDYFKRSSLRK		0		0	0	0		0		0	0	0
TSP Smp_194970	46	39	NTILDYFKRSSLRKN		0		0	0	0		0		0	0	0
TSP Smp_194970	46	40	TILDYFKRSSLRKNQ		0		0	0	0		0		0	0	0
TSP Smp_194970	46	41	ILDYFKRSSLRKNQF		0		0	0	0		0		0	0	0
TSP Smp_194970	46	42	LDYFKRSSLRKNQFF		0		0	0	0		0		0	0	0
TSP Smp_194970	46	43	DYFKRSSLRKNQFFK		0		0	0	0		0		0	0	0
TSP Smp_194970	46	44	YFKRSSLRKNQFFKV		0		0	0	0		0		0	0	0
TSP Smp_194970	46	45	FKRSSLRKNQFFKVA		0		0	0	0		0		0	0	0
TSP Smp_194970	46	46	KRSSLRKNQFFKVAN		0		0	0	0		0		0	3685.05	0
TSP Smp_194970	46	47	RSSLRKNQFFKVANQ		0		0	0	0		0		0	0	0
TSP Smp_194970	46	48	SSLRKNQFFKVANQS		0		0	0	0		0		0	0	0
TSP Smp_194970	46	49	SLRKNQFFKVANQSL		0		0	0	0		0		0	0	0
TSP Smp_194970	46	50	LRKNQFFKVANQSLW		0		0	0	0		0		0	0	0
TSP Smp_194970	46	51	RKNQFFKVANQSLWN		0		0	0	0		0		0	0	0
TSP Smp_194970	46	52	KNQFFKVANQSLWNS		0		0	0	0		0		0	0	0
TSP Smp_194970	46	53	NQFFKVANQSLWNSI		0		0	0	0		0		0	0	0
TSP Smp_194970	46	54	QFFKVANQSLWNSIQ		0		0	0	0		0		0	0	0
TSP Smp_194970	46	55	FFKVANQSLWNSIQY		0		0	0	0		0		0	0	0
TSP Smp_194970	46	56	FKVANQSLWNSIQYY		0		0	3658.39	0		0		0	0	0
TSP Smp_194970	46	57	KVANQSLWNSIQYYE		0		0	2812.55	0		0		0	0	0
TSP Smp_194970	46	58	VANQSLWNSIQYYEK		0		12004.5	0	0		0		0	7246.27	0
TSP Smp_194970	46	59	ANQSLWNSIQYYEKH		0		3444.08	0	0		0		0	0	0
TSP Smp_194970	46	60	NQSLWNSIQYYEKHP		0		0	0	0		0		0	0	0
TSP Smp_194970	46	61	QSLWNSIQYYEKHPN		0		0	0	0		0		0	0	0
TSP Smp_194970	46	62	SLWNSIQYYEKHPNY		0		0	4678.33	0		0		0	0	0
TSP Smp_194970	46	63	LWNSIQYYEKHPNYE		0		3220.2	5848.86	3269.66		3180.9		3291.27	0	0
TSP Smp_194970	46	64	WNSIQYYEKHPNYEN		0		6686.97	5675.12	7080		2093.31		5889.82	2538.45	0
TSP Smp_194970	46	65	NSIQYYEKHPNYENQ		0		6611.03	0	0		0		0	2032.14	0
TSP Smp_194970	46	66	SIQYYEKHPNYENQV		0		11480.8	0	0		0		0	0	0
TSP Smp_194970	46	67	IQYYEKHPNYENQVD		0		6710.98	0	0		0		0	0	0
TSP Smp_194970	48	2	QYYEKHPNYENQVDN		0		14078.2	3177.17	6979.88		0		0	5662.85	0
TSP Smp_194970	48	3	YYEKHPNYENQVDNL		0		10880.5	3727.29	11108.9		0		0	4534.57	0
TSP Smp_194970	48	4	YEKHPNYENQVDNLQ		0		16081.5	2676.02	7315.46		0		0	7098.19	0
TSP Smp_194970	48	5	EKHPNYENQVDNLQR		0		3908.03	0	3860.7		0		0	0	0
TSP Smp_194970	48	6	KHPNYENQVDNLQRE		0		6265.24	2194.2	3569.5		0		0	5366.23	0
TSP Smp_194970	48	7	HPNYENQVDNLQREF		0		15314.2	11682.9	9855.79		0		3005.52	15277.4	7740.51
TSP Smp_194970	48	8	PNYENQVDNLQREFF		0		12612.3	8223.62	6985.12		4668.24		2481.25	12281	4327.55
TSP Smp_194970	48	9	NYENQVDNLQREFFC		0		7562.2	5457.07	5778.82		0		2550.01	6041.98	3185.41
TSP Smp_194970	48	10	YENQVDNLQREFFCC		0		4289.67	4284.45	3053.47		0		0	8656.04	0
TSP Smp_194970	48	11	ENQVDNLQREFFCCG		0		0	0	0		0		0	0	0
TSP Smp_194970	48	12	NQVDNLQREFFCCGV		0		0	0	0		0		0	0	0
TSP Smp_194970	48	13	QVDNLQREFFCCGVR		0		0	0	0		0		0	0	0
TSP Smp_194970	48	14	VDNLQREFFCCGVRS		0		0	0	0		0		0	0	0
TSP Smp_194970	48	15	DNLQREFFCCGVRSY		0		0	2683.23	0		0		0	0	0
TSP Smp_194970	48	16	NLQREFFCCGVRSYT		0		0	0	0		0		0	0	0
TSP Smp_194970	48	17	LQREFFCCGVRSYTD		0		0	0	0		0		0	0	0
TSP Smp_194970	48	18	QREFFCCGVRSYTDY		0		3400.59	8927.76	0		7732.06		0	5900.97	3763.75
TSP Smp_194970	48	19	REFFCCGVRSYTDYK		0		0	0	0		0		0	0	0
TSP Smp_194970	48	20	EFFCCGVRSYTDYKR		0		0	0	0		0		0	0	0
TSP Smp_194970	48	21	FFCCGVRSYTDYKRP		0		0	0	0		0		0	0	0
TSP Smp_194970	48	22	FCCGVRSYTDYKRPV		0		0	0	0		0		0	0	0
TSP Smp_194970	48	23	CCGVRSYTDYKRPVI		0		2196.7	0	0		0		0	0	0
TSP Smp_194970	48	24	CGVRSYTDYKRPVIT		0		0	0	0		0		0	0	0
TSP Smp_194970	48	25	GVRSYTDYKRPVITL		0		0	0	0		0		0	0	0
TSP Smp_194970	48	26	VRSYTDYKRPVITLP		0		0	0	0		0		0	0	0
TSP Smp_194970	48	27	RSYTDYKRPVITLPL		0		0	0	0		0		0	0	0
TSP Smp_194970	48	28	SYTDYKRPVITLPLS		0		0	0	0		0		0	0	0
TSP Smp_194970	48	29	YTDYKRPVITLPLSC		0		0	0	0		0		0	0	0
TSP Smp_194970	48	30	TDYKRPVITLPLSCK		0		0	0	0		0		0	0	0
TSP Smp_194970	48	31	DYKRPVITLPLSCKT		0		0	0	0		0		0	0	0
TSP Smp_194970	48	32	YKRPVITLPLSCKTG		0		0	0	0		0		0	5981.26	0
TSP Smp_194970	48	33	KRPVITLPLSCKTGN		0		0	0	0		0		0	0	0
TSP Smp_194970	48	34	RPVITLPLSCKTGNS		0		0	0	0		0		0	0	0
TSP Smp_194970	48	35	PVITLPLSCKTGNSI		0		0	0	0		0		0	0	0
TSP Smp_194970	48	36	VITLPLSCKTGNSIH		0		0	0	0		0		0	0	0
TSP Smp_194970	48	37	ITLPLSCKTGNSIHP		2883.95		0	0	0		0		0	0	0
TSP Smp_194970	48	38	TLPLSCKTGNSIHPK		0		0	0	0		0		0	0	0
TSP Smp_194970	48	39	LPLSCKTGNSIHPKG		0		0	0	0		0		0	0	0
TSP Smp_194970	48	40	PLSCKTGNSIHPKGC		0		0	0	0		0		0	0	0
TSP Smp_194970	48	41	LSCKTGNSIHPKGCA		0		0	0	0		0		0	0	0
TSP Smp_194970	48	42	SCKTGNSIHPKGCAE		0		0	0	0		0		0	0	0
TSP Smp_194970	48	43	CKTGNSIHPKGCAEA		0		0	0	0		0		0	0	0
TSP Smp_194970	48	44	KTGNSIHPKGCAEAL		0		0	0	0		0		0	0	0
TSP Smp_194970	48	45	TGNSIHPKGCAEALY		0		0	0	0		0		0	0	0
TSP Smp_194970	48	46	GNSIHPKGCAEALYD		0		0	0	0		0		0	0	2380.16
TSP Smp_194970	48	47	NSIHPKGCAEALYDY		0		3665.09	7869.19	0		5129.45		2088.43	3536.67	5400.44
TSP Smp_194970	48	48	SIHPKGCAEALYDYI		0		0	6961.54	0		0		0	2025.34	5136.41
TSP Smp_194970	48	49	IHPKGCAEALYDYIQ		0		0	4787.19	0		0		0	0	2587.97
TSP Smp_194970	48	50	HPKGCAEALYDYIQH		0		2046.69	4067.69	0		0		2052.05	2115.83	2986.48
TSP Smp_194970	48	51	PKGCAEALYDYIQHC		0		0	0	0		0		0	0	0
TSP Smp_194970	48	52	KGCAEALYDYIQHCI		0		0	0	0		0		0	0	0
TSP Smp_194970	48	53	GCAEALYDYIQHCIM		0		0	0	0		0		0	0	0
					2883.95		156919	106447	78299.9		22804		21358.4	105079	45431.6
Aquaporin	48	54	GDHGKHAHGTREKII		0		0	0	0		0		0	0	6140.68
Aquaporin	48	55	DHGKHAHGTREKIIE		0		3439.82	0	0		0		0	0	9950.64
Aquaporin	48	56	HGKHAHGTREKIIEY		0		3448.69	5693.62	0		0		4477.96	2905.02	14881.9
Aquaporin	48	57	GKHAHGTREKIIEYA		0		0	0	0		0		0	0	2899.41
Aquaporin	48	58	KHAHGTREKIIEYAK		0		0	0	0		0		0	0	0
Aquaporin	48	59	HAHGTREKIIEYAKL		0		0	0	0		0		0	0	0
Aquaporin	48	60	AHGTREKIIEYAKLN		0		0	0	0		0		0	0	0
Aquaporin	48	61	HGTREKIIEYAKLND		0		0	0	0		0		0	0	0
Aquaporin	48	62	GTREKIIEYAKLNDN		0		0	0	0		0		0	0	0
Aquaporin	48	63	TREKIIEYAKLNDNG		0		0	0	0		0		0	0	0
Aquaporin	48	64	REKIIEYAKLNDNGA		0		0	0	0		0		0	0	0
Aquaporin	48	65	EKIIEYAKLNDNGAL		0		0	0	0		0		0	0	0
Aquaporin	48	66	KIIEYAKLNDNGALL		0		2374.91	0	0		0		0	0	0
Aquaporin	48	67	IIEYAKLNDNGALLL		0		0	0	0		0		0	0	0
Aquaporin	50	2	IEYAKLNDNGALLLN		0		0	0	0		0		0	2795.95	0
Aquaporin	50	3	EYAKLNDNGALLLNT		0		0	0	0		0		0	0	0
Aquaporin	50	4	YAKLNDNGALLLNTT		0		0	0	0		0		0	0	0
Aquaporin	50	5	AKLNDNGALLLNTTG		0		0	0	0		0		0	0	0
Aquaporin	50	6	KLNDNGALLLNTTGG		0		0	0	0		0		0	0	0
Aquaporin	50	7	LNDNGALLLNTTGGI		0		0	0	0		0		0	0	0
Aquaporin	50	8	NDNGALLLNTTGGIF		0		0	0	0		0		0	0	0
Aquaporin	50	9	DNGALLLNTTGGIFV		0		0	0	0		0		0	0	0
Aquaporin	50	10	NGALLLNTTGGIFVT		0		0	0	0		0		0	0	0
Aquaporin	50	11	GALLLNTTGGIFVTN		0		0	0	0		0		0	0	0
Aquaporin	50	12	ALLLNTTGGIFVTNP		0		0	0	0		0		0	0	0
Aquaporin	50	13	LLLNTTGGIFVTNPS		0		0	0	0		0		0	0	0
Aquaporin	50	14	LLNTTGGIFVTNPSA		0		0	0	0		0		0	0	0
Aquaporin	50	15	LNTTGGIFVTNPSAS		0		0	0	0		0		0	0	0
Aquaporin	50	16	NTTGGIFVTNPSASH		0		0	0	0		0		0	0	0
Aquaporin	50	17	TTGGIFVTNPSASHL		0		0	0	0		0		0	0	0
Aquaporin	50	18	TGGIFVTNPSASHLT		0		0	0	0		0		0	0	0
Aquaporin	50	19	GGIFVTNPSASHLTC		0		0	0	0		0		0	0	0
Aquaporin	50	20	GIFVTNPSASHLTCF		0		0	0	0		0		0	0	0
Aquaporin	50	21	IFVTNPSASHLTCFN		0		0	0	0		0		0	0	0
Aquaporin	50	22	FVTNPSASHLTCFNP		0		0	0	0		0		0	0	0
Aquaporin	50	23	VTNPSASHLTCFNPA		0		0	0	0		0		0	0	0
Aquaporin	50	24	TNPSASHLTCFNPAR		0		0	0	0		0		0	0	0
Aquaporin	50	25	NPSASHLTCFNPARD		0		0	0	0		0		0	0	0
Aquaporin	50	26	PSASHLTCFNPARDL		0		0	0	0		0		5631.85	0	0
Aquaporin	50	27	SASHLTCFNPARDLG		0		0	0	0		0		0	0	0
Aquaporin	50	28	ASHLTCFNPARDLGP		0		0	0	0		0		0	3041.31	2221.2
Aquaporin	50	29	SHLTCFNPARDLGPR		0		2814.62	0	2875.16		0		0	2000	0
Aquaporin	50	30	HLTCFNPARDLGPRL		0		2809.2	0	0		2653.37		0	2000	2718.67
Aquaporin	50	31	LTCFNPARDLGPRLM		0		0	0	0		0		0	2000	0
Aquaporin	50	32	TCFNPARDLGPRLMI		0		0	0	0		0		0	0	0
Aquaporin	50	33	CFNPARDLGPRLMIF		0		0	3383.2	0		0		0	3005.75	2255.55
Aquaporin	50	34	FNPARDLGPRLMIFI		0		0	0	0		0		0	0	0
Aquaporin	50	35	NPARDLGPRLMIFIF		0		0	0	0		0		0	0	0
Aquaporin	50	36	PARDLGPRLMIFIFG		0		0	0	0		0		0	0	0
Aquaporin	50	37	ARDLGPRLMIFIFGW		0		0	4691.22	0		0		0	0	3956.13
Aquaporin	50	38	RDLGPRLMIFIFGWG		0		2094.81	0	3071.12		0		0	0	0
Aquaporin	50	39	DLGPRLMIFIFGWGN		0		0	0	0		0		0	0	0
Aquaporin	50	40	LGPRLMIFIFGWGNK		0		0	0	0		0		0	0	0
Aquaporin	50	41	GPRLMIFIFGWGNKA		0		0	0	0		0		0	0	0
Aquaporin	50	42	PRLMIFIFGWGNKAF		0		0	0	0		0		0	0	0
Aquaporin	50	43	RLMIFIFGWGNKAFS		0		0	0	0		0		0	0	0
Aquaporin	50	44	LMIFIFGWGNKAFSG		0		0	0	0		0		0	0	0
Aquaporin	50	45	MIFIFGWGNKAFSGA		0		0	0	0		0		0	0	0
Aquaporin	50	46	IFIFGWGNKAFSGAN		0		0	0	0		0		0	0	0
Aquaporin	50	47	FIFGWGNKAFSGANY		0		0	0	0		0		0	0	0
					0		16982.1	13768	5946.28		2653.37		10109.8	17748	45024.1
MEG-6	50	48	MVQNPKNTKKINPIR		0		0	0	13358.9		0		0	0	0
MEG-6	50	49	VQNPKNTKKINPIRR		0		0	0	12247.8		0		0	0	0
MEG-6	50	50	QNPKNTKKINPIRRS		0		0	0	0		0		0	0	0
MEG-6	50	51	NPKNTKKINPIRRST		0		0	0	0		0		0	0	0
MEG-6	50	52	PKNTKKINPIRRSTK		0		0	0	0		0		0	0	0
MEG-6	50	53	KNTKKINPIRRSTKT		0		0	0	0		0		0	0	11005.5
MEG-6	50	54	NTKKINPIRRSTKTV		0		0	0	0		0		0	3035.38	16614.8
MEG-6	50	55	TKKINPIRRSTKTVI		0		0	0	0		0		0	2104.9	16027.3
MEG-6	50	56	KKINPIRRSTKTVIV		0		0	0	0		0		0	0	8068.06
MEG-6	50	57	KINPIRRSTKTVIVI		0		0	0	0		0		0	0	0
MEG-6	50	58	INPIRRSTKTVIVIT		0		0	0	0		0		0	0	0
MEG-6	50	59	NPIRRSTKTVIVITD		0		0	0	0		0		0	0	0
MEG-6	50	60	PIRRSTKTVIVITDR		0		0	0	0		0		0	0	0
MEG-6	50	61	IRRSTKTVIVITDRV		0		0	0	0		0		0	0	0
MEG-6	50	62	RRSTKTVIVITDRVQ		0		0	0	0		0		0	0	0
MEG-6	50	63	RSTKTVIVITDRVQN		0		0	0	0		0		0	0	0
MEG-6	50	64	STKTVIVITDRVQNI		0		0	0	0		0		0	0	0
MEG-6	50	65	TKTVIVITDRVQNIV		0		0	0	0		0		0	0	0
MEG-6	50	66	KTVIVITDRVQNIVL		0		0	0	0		0		0	0	0
MEG-6	50	67	TVIVITDRVQNIVLG		0		0	0	0		0		0	0	0
MEG-6	52	2	VIVITDRVQNIVLGH		0		0	0	0		0		0	2000	0
MEG-6	52	3	IVITDRVQNIVLGHR		0		2141.52	0	7407		0		0	2000	0
MEG-6	52	4	VITDRVQNIVLGHRL		0		0	0	0		0		0	0	0
MEG-6	52	5	ITDRVQNIVLGHRLL		0		0	0	0		0		0	0	0
MEG-6	52	6	TDRVQNIVLGHRLLH		0		0	0	0		0		0	4025.71	0
MEG-6	52	7	DRVQNIVLGHRLLHH		0		3470.02	0	0		0		0	2089.16	0
MEG-6	52	8	RVQNIVLGHRLLHHR		0		7224.35	0	0		0		0	2731.48	0
MEG-6	52	9	VQNIVLGHRLLHHRI		0		2841.55	0	0		0		0	0	0
MEG-6	52	10	QNIVLGHRLLHHRIP		0		0	0	0		0		0	0	0
MEG-6	52	11	NIVLGHRLLHHRIPT		0		0	0	0		0		0	0	0
MEG-6	52	12	IVLGHRLLHHRIPTI		0		0	0	0		0		0	0	0
MEG-6	52	13	VLGHRLLHHRIPTIK		0		0	0	0		0		0	0	0
MEG-6	52	14	LGHRLLHHRIPTIKR		0		0	0	0		0		0	0	0
MEG-6	52	15	GHRLLHHRIPTIKRS		0		4907.84	0	0		0		0	0	7595.49
MEG-6	52	16	HRLLHHRIPTIKRSK		0		2783.18	0	0		0		0	3252.81	24968
MEG-6	52	17	RLLHHRIPTIKRSKS		0		0	0	0		0		0	3817.23	10369.3
MEG-6	52	18	LLHHRIPTIKRSKSH		0		0	0	0		0		0	2829.82	12882
MEG-6	52	19	LHHRIPTIKRSKSHG		0		0	0	0		0		0	0	0
MEG-6	52	20	HHRIPTIKRSKSHGI		0		0	0	0		0		0	0	2136.74
MEG-6	52	21	HRIPTIKRSKSHGIN		0		0	0	0		0		0	0	0
MEG-6	52	22	RIPTIKRSKSHGINK		0		0	0	0		0		0	0	0
MEG-6	52	23	IPTIKRSKSHGINKN		0		0	0	0		0		0	0	0
MEG-6	52	24	PTIKRSKSHGINKNE		0		0	0	0		0		0	0	0
MEG-6	52	25	TIKRSKSHGINKNET		0		0	0	0		0		0	0	0
MEG-6	52	26	IKRSKSHGINKNETV		0		0	0	0		0		0	0	0
MEG-6	52	27	KRSKSHGINKNETVS		0		0	0	0		0		0	0	0
MEG-6	52	28	RSKSHGINKNETVSN		0		0	0	0		0		0	0	0
MEG-6	52	29	SKSHGINKNETVSNL		0		0	0	0		0		0	0	0
MEG-6	52	30	KSHGINKNETVSNLF		0		0	0	0		0		0	0	0
MEG-6	52	31	SHGINKNETVSNLFP		0		0	0	0		0		0	2000	0
					0		23368.5	0	33013.6		0		0	29886.5	109667
Annexin Smp_074140	52	32	MGRDKSQIIGPNGET		0		0	0	0		0		0	2000	0
Annexin Smp_074140	52	33	RDKSQIIGPNGETYH		0		2568.72	0	0		0		0	2000	0
Annexin Smp_074140	52	34	KSQIIGPNGETYHPT		0		0	0	0		0		0	0	0
Annexin Smp_074140	52	35	QIIGPNGETYHPTLK		0		0	0	0		0		0	0	0
Annexin Smp_074140	52	36	IGPNGETYHPTLKID		0		0	0	0		0		0	0	0
Annexin Smp_074140	52	37	PNGETYHPTLKIDLH		0		0	0	0		0		3850.49	0	0
Annexin Smp_074140	52	38	GETYHPTLKIDLHND		0		0	0	0		0		0	0	0
Annexin Smp_074140	52	39	TYHPTLKIDLHNDPK		0		0	0	0		0		0	0	0
Annexin Smp_074140	52	40	HPTLKIDLHNDPKKD		0		0	0	0		0		0	0	0
Annexin Smp_074140	52	41	TLKIDLHNDPKKDAE		0		0	0	0		0		0	0	0
Annexin Smp_074140	52	42	KIDLHNDPKKDAEEL		0		0	0	0		0		0	0	0
Annexin Smp_074140	52	43	DLHNDPKKDAEELYQ		0		2565.65	0	0		0		0	0	0
Annexin Smp_074140	52	44	HNDPKKDAEELYQAM		0		0	0	0		0		0	0	0
Annexin Smp_074140	52	45	DPKKDAEELYQAMKG		0		0	0	0		0		0	0	0
Annexin Smp_074140	52	46	KKDAEELYQAMKGWG		0		0	0	0		0		0	0	0
Annexin Smp_074140	52	47	DAEELYQAMKGWGTD		0		0	0	0		0		0	0	0
Annexin Smp_074140	52	48	EELYQAMKGWGTDEH		0		2117.81	0	0		5408.69		0	2882	0
Annexin Smp_074140	52	49	LYQAMKGWGTDEHRI		0		0	0	0		0		0	0	0
Annexin Smp_074140	52	50	QAMKGWGTDEHRIIK		0		0	0	0		0		0	0	0
Annexin Smp_074140	52	51	MKGWGTDEHRIIKVL		0		0	0	0		0		0	0	0
Annexin Smp_074140	52	52	GWGTDEHRIIKVLGY		0		0	3819.89	0		0		2180.88	0	2680.2
Annexin Smp_074140	52	53	GTDEHRIIKVLGYRN		0		0	0	0		0		0	0	0
Annexin Smp_074140	52	54	DEHRIIKVLGYRNSY		0		0	0	0		12420		0	0	0
Annexin Smp_074140	52	55	HRIIKVLGYRNSYQR		0		0	0	0		0		0	0	0
Annexin Smp_074140	52	56	IIKVLGYRNSYQRME		0		0	0	0		0		0	0	0
Annexin Smp_074140	52	57	KVLGYRNSYQRMEIR		0		0	0	0		0		0	0	0
Annexin Smp_074140	52	58	LGYRNSYQRMEIRDT		0		0	0	0		0		0	0	0
Annexin Smp_074140	52	59	YRNSYQRMEIRDTFK		0		0	0	0		0		0	0	0
Annexin Smp_074140	52	60	NSYQRMEIRDTFKAM		0		0	0	0		0		0	0	0
Annexin Smp_074140	52	61	YQRMEIRDTFKAMYG		0		0	0	0		0		0	0	0
Annexin Smp_074140	52	62	RMEIRDTFKAMYGKA		0		0	0	0		0		0	0	0
Annexin Smp_074140	52	63	EIRDTFKAMYGKANL		0		0	0	0		0		0	0	0
Annexin Smp_074140	52	64	RDTFKAMYGKANLID		0		0	0	0		0		0	0	0
Annexin Smp_074140	52	65	TFKAMYGKANLIDEL		0		0	0	0		0		0	0	0
Annexin Smp_074140	52	66	KAMYGKANLIDELCS		0		0	0	0		0		0	0	0
Annexin Smp_074140	52	67	MYGKANLIDELCSET		0		0	0	0		0		0	0	0
Annexin Smp_074140	54	2	GKANLIDELCSETSG		0		2106.41	0	0		0		0	2694.93	0
Annexin Smp_074140	54	3	ANLIDELCSETSGDF		0		5021.12	0	0		3473.03		0	3823.24	0
Annexin Smp_074140	54	4	LIDELCSETSGDFRR		0		7326.57	0	4097.52		0		0	4616.91	0
Annexin Smp_074140	54	5	DELCSETSGDFRRLL		0		0	0	0		4346.36		0	0	0
Annexin Smp_074140	54	6	LCSETSGDFRRLLKM		0		0	0	0		0		0	0	0
Annexin Smp_074140	54	7	SETSGDFRRLLKMLL		0		0	0	0		0		0	0	0
Annexin Smp_074140	54	8	TSGDFRRLLKMLLTD		0		0	0	0		0		0	0	0
Annexin Smp_074140	54	9	GDFRRLLKMLLTDID		0		0	0	0		0		0	0	0
Annexin Smp_074140	54	10	FRRLLKMLLTDIDKV		0		0	0	0		0		0	0	0
Annexin Smp_074140	54	11	RLLKMLLTDIDKVDA		0		0	0	0		0		0	0	0
Annexin Smp_074140	54	12	LKMLLTDIDKVDARA		0		0	0	0		0		0	0	0
Annexin Smp_074140	54	13	MLLTDIDKVDARALY		0		0	3959.24	0		0		0	3574.06	0
Annexin Smp_074140	54	14	LTDIDKVDARALYKA		0		0	0	0		0		0	0	0
Annexin Smp_074140	54	15	DIDKVDARALYKAMK		0		0	0	0		0		0	0	0
Annexin Smp_074140	54	16	DKVDARALYKAMKGG		0		0	0	0		0		0	0	0
Annexin Smp_074140	54	17	VDARALYKAMKGGGT		0		0	0	0		0		0	0	0
Annexin Smp_074140	54	18	ARALYKAMKGGGTDE		0		0	0	0		0		0	0	0
Annexin Smp_074140	54	19	ALYKAMKGGGTDEET		0		0	0	0		0		0	0	0
Annexin Smp_074140	54	20	YKAMKGGGTDEETII		0		0	0	0		0		0	0	0
Annexin Smp_074140	54	21	AMKGGGTDEETIIEV		0		0	0	0		13506.1		0	0	0
Annexin Smp_074140	54	22	KGGGTDEETIIEVLC		0		0	0	0		0		0	0	0
Annexin Smp_074140	54	23	GGTDEETIIEVLCTA		0		0	0	0		0		0	0	0
Annexin Smp_074140	54	24	TDEETIIEVLCTATN		0		0	0	0		0		0	0	0
Annexin Smp_074140	54	25	EETIIEVLCTATNIE		0		0	0	0		5023.05		0	0	0
Annexin Smp_074140	54	26	TIIEVLCTATNIEIE		0		0	0	0		0		0	0	2000
Annexin Smp_074140	54	27	IEVLCTATNIEIENI		0		0	0	0		0		8733.9	0	0
Annexin Smp_074140	54	28	VLCTATNIEIENIKQ		0		0	0	0		0		0	0	0
Annexin Smp_074140	54	29	CTATNIEIENIKQAY		0		0	0	0		0		0	0	0
Annexin Smp_074140	54	30	ATNIEIENIKQAYLS		0		0	0	0		0		0	0	0
Annexin Smp_074140	54	31	NIEIENIKQAYLSDP		0		0	0	0		0		0	0	0
Annexin Smp_074140	54	32	EIENIKQAYLSDPSR		0		0	0	3888.31		0		0	0	0
Annexin Smp_074140	54	33	ENIKQAYLSDPSRTL		0		0	0	0		0		0	0	0
Annexin Smp_074140	54	34	IKQAYLSDPSRTLES		0		0	0	0		0		0	0	0
Annexin Smp_074140	54	35	QAYLSDPSRTLESDV		0		0	0	0		0		0	0	0
Annexin Smp_074140	54	36	YLSDPSRTLESDVQS		0		0	0	0		0		0	0	0
Annexin Smp_074140	54	37	SDPSRTLESDVQSDL		0		0	0	0		0		0	0	0
Annexin Smp_074140	54	38	PSRTLESDVQSDLGG		0		0	0	0		0		2886.98	0	0
Annexin Smp_074140	54	39	RTLESDVQSDLGGYL		0		0	0	0		0		0	0	2004.95
Annexin Smp_074140	54	40	LESDVQSDLGGYLQQ		0		0	2407.47	0		0		0	0	0
Annexin Smp_074140	54	41	SDVQSDLGGYLQQLV		0		0	0	0		0		0	0	0
Annexin Smp_074140	54	42	VQSDLGGYLQQLVVA		0		0	0	0		0		0	0	0
Annexin Smp_074140	54	43	SDLGGYLQQLVVALL		0		0	0	0		0		0	0	0
Annexin Smp_074140	54	44	LGGYLQQLVVALLQA		0		0	0	0		0		0	2000	0
Annexin Smp_074140	54	45	GYLQQLVVALLQAKR		0		0	0	0		0		0	0	0
Annexin Smp_074140	54	46	LQQLVVALLQAKRDE		0		0	0	0		0		0	0	0
Annexin Smp_074140	54	47	QLVVALLQAKRDEIP		0		0	0	0		0		0	0	0
Annexin Smp_074140	54	48	VVALLQAKRDEIPFE		0		0	4007.14	0		0		0	4332.77	2914.73
Annexin Smp_074140	54	49	ALLQAKRDEIPFEDV		0		0	0	0		2877.81		0	3612.68	3967.48
Annexin Smp_074140	54	50	LQAKRDEIPFEDVEK		0		0	0	0		0		0	2968.72	0
Annexin Smp_074140	54	51	AKRDEIPFEDVEKIS		0		0	0	0		0		0	0	0
Annexin Smp_074140	54	52	RDEIPFEDVEKISKK		0		0	0	0		0		0	0	0
Annexin Smp_074140	54	53	EIPFEDVEKISKKGL		0		0	0	0		0		0	0	0
Annexin Smp_074140	54	54	PFEDVEKISKKGLKS		0		0	0	0		0		0	0	0
Annexin Smp_074140	54	55	EDVEKISKKGLKSVV		0		0	0	0		0		0	0	0
Annexin Smp_074140	54	56	VEKISKKGLKSVVDM		0		0	0	0		0		0	0	0
Annexin Smp_074140	54	57	KISKKGLKSVVDMSQ		0		0	0	0		0		0	0	0
Annexin Smp_074140	54	58	SKKGLKSVVDMSQVE		0		0	0	0		0		0	0	0
Annexin Smp_074140	54	59	KGLKSVVDMSQVEQD		0		0	0	0		0		0	0	0
Annexin Smp_074140	54	60	LKSVVDMSQVEQDVE		0		0	0	0		0		0	0	2000
Annexin Smp_074140	54	61	SVVDMSQVEQDVEIL		0		3571.36	0	0		0		0	0	2000
Annexin Smp_074140	54	62	VDMSQVEQDVEILWD		0		3791.48	6198.91	0		3529.36		0	2508.63	0
Annexin Smp_074140	54	63	MSQVEQDVEILWDAG		0		2506.64	5084.39	0		0		0	0	0
Annexin Smp_074140	54	64	QVEQDVEILWDAGEA		0		2664.45	2863.06	3156.88		0		0	2235.67	0
Annexin Smp_074140	54	65	EQDVEILWDAGEAHL		0		4392.82	4924.44	3035.75		9586.93		0	10299.1	2162.29
Annexin Smp_074140	54	66	DVEILWDAGEAHLGT		0		0	0	0		2603.72		0	0	0
Annexin Smp_074140	54	67	EILWDAGEAHLGTDE		0		0	0	0		7565.82		0	3159.47	0
Annexin Smp_074140	56	2	LWDAGEAHLGTDEDA		0		6822.32	0	0		0		0	5122.42	0
Annexin Smp_074140	56	3	DAGEAHLGTDEDAII		0		3141.15	0	0		0		0	0	0
Annexin Smp_074140	56	4	GEAHLGTDEDAIIRI		0		2234.85	0	0		0		0	0	0
Annexin Smp_074140	56	5	AHLGTDEDAIIRIVC		0		0	0	0		0		0	0	0
Annexin Smp_074140	56	6	LGTDEDAIIRIVCGR		0		0	0	0		0		0	0	0
Annexin Smp_074140	56	7	TDEDAIIRIVCGRSV		0		0	0	0		0		0	0	0
Annexin Smp_074140	56	8	EDAIIRIVCGRSVWH		0		0	2185.73	0		0		0	2023.71	0
Annexin Smp_074140	56	9	AIIRIVCGRSVWHLQ		0		0	0	0		0		0	0	0
Annexin Smp_074140	56	10	IRIVCGRSVWHLQEV		0		0	0	0		0		0	2692.59	0
Annexin Smp_074140	56	11	IVCGRSVWHLQEVSH		0		0	2237.25	0		0		0	2394.37	0
Annexin Smp_074140	56	12	CGRSVWHLQEVSHLF		0		0	6994.02	0		0		0	4258.34	3476.75
Annexin Smp_074140	56	13	RSVWHLQEVSHLFEK		0		0	0	0		0		0	0	0
Annexin Smp_074140	56	14	VWHLQEVSHLFEKKY		0		0	4002.52	2303.52		0		0	2362.55	0
Annexin Smp_074140	56	15	HLQEVSHLFEKKYGK		0		0	0	0		0		0	0	0
Annexin Smp_074140	56	16	QEVSHLFEKKYGKTL		0		0	0	0		0		0	0	0
Annexin Smp_074140	56	17	VSHLFEKKYGKTLVD		0		0	0	0		0		0	0	0
Annexin Smp_074140	56	18	HLFEKKYGKTLVDSL		0		0	0	0		0		0	2000	0
Annexin Smp_074140	56	19	FEKKYGKTLVDSLAS		0		0	0	0		0		0	0	0
Annexin Smp_074140	56	20	KKYGKTLVDSLASET		0		0	0	0		0		0	0	0
Annexin Smp_074140	56	21	YGKTLVDSLASETSG		0		0	0	0		0		0	0	0
Annexin Smp_074140	56	22	KTLVDSLASETSGDF		0		0	0	0		0		0	0	0
Annexin Smp_074140	56	23	LVDSLASETSGDFES		0		0	0	0		0		0	3702.39	0
Annexin Smp_074140	56	24	DSLASETSGDFESAL		0		0	0	0		0		0	0	0
Annexin Smp_074140	56	25	LASETSGDFESALLL		0		0	0	0		0		0	0	0
Annexin Smp_074140	56	26	SETSGDFESALLLIL		0		0	0	0		0		0	0	0
Annexin Smp_074140	56	27	TSGDFESALLLILNT		0		0	0	0		0		0	0	0
Annexin Smp_074140	56	28	GDFESALLLILNTCL		0		0	0	0		0		0	0	0
Annexin Smp_074140	56	29	FESALLLILNTCLNR		0		0	0	3028.37		0		0	0	0
Annexin Smp_074140	56	30	SALLLILNTCLNRPK		0		0	0	0		0		0	0	0
Annexin Smp_074140	56	31	LLLILNTCLNRPKAY		0		0	0	0		0		0	0	0
Annexin Smp_074140	56	32	LILNTCLNRPKAYSD		0		0	0	0		0		0	0	0
Annexin Smp_074140	56	33	LNTCLNRPKAYSDLL		0		0	0	0		0		0	0	0
Annexin Smp_074140	56	34	TCLNRPKAYSDLLVK		0		0	0	0		0		0	0	0
Annexin Smp_074140	56	35	LNRPKAYSDLLVKAM		0		0	0	0		0		0	0	0
Annexin Smp_074140	56	36	RPKAYSDLLVKAMKG		0		0	0	0		0		0	0	0
Annexin Smp_074140	56	37	KAYSDLLVKAMKGAG		0		0	0	0		0		0	0	0
Annexin Smp_074140	56	38	YSDLLVKAMKGAGTD		0		0	0	0		0		0	0	0
Annexin Smp_074140	56	39	DLLVKAMKGAGTDDC		0		0	0	0		0		0	0	0
Annexin Smp_074140	56	40	LVKAMKGAGTDDCTL		0		0	0	0		0		0	0	0
Annexin Smp_074140	56	41	KAMKGAGTDDCTLMR		0		0	0	0		0		0	0	0
Annexin Smp_074140	56	42	MKGAGTDDCTLMRII		0		0	0	0		0		0	0	0
Annexin Smp_074140	56	43	GAGTDDCTLMRIIVT		0		0	0	0		0		0	0	0
Annexin Smp_074140	56	44	GTDDCTLMRIIVTRC		0		0	0	0		0		0	0	0
Annexin Smp_074140	56	45	DDCTLMRIIVTRCEF		0		0	0	0		0		0	2948.35	0
Annexin Smp_074140	56	46	CTLMRIIVTRCEFDL		0		0	0	0		2571.39		0	0	0
Annexin Smp_074140	56	47	LMRIIVTRCEFDLGS		0		0	0	0		0		0	0	0
Annexin Smp_074140	56	48	RIIVTRCEFDLGSIC		0		0	0	0		0		0	0	0
Annexin Smp_074140	56	49	IVTRCEFDLGSICIE		0		0	0	0		0		0	0	0
Annexin Smp_074140	56	50	TRCEFDLGSICIEFQ		0		0	3690.46	2178.9		0		0	2070.93	0
Annexin Smp_074140	56	51	CEFDLGSICIEFQKS		0		0	0	0		0		0	0	0
Annexin Smp_074140	56	52	FDLGSICIEFQKSQG		0		0	0	0		0		0	0	0
Annexin Smp_074140	56	53	LGSICIEFQKSQGST		0		0	0	0		0		0	0	0
Annexin Smp_074140	56	54	SICIEFQKSQGSTLE		0		0	0	0		0		0	0	0
Annexin Smp_074140	56	55	CIEFQKSQGSTLEDW		0		0	6244.9	0		0		0	5093.33	2856.58
Annexin Smp_074140	56	56	EFQKSQGSTLEDWIR		0		0	3773.7	2658.94		0		0	0	0
Annexin Smp_074140	56	57	QKSQGSTLEDWIRNE		0		0	0	0		0		0	0	0
Annexin Smp_074140	56	58	SQGSTLEDWIRNETS		0		0	0	0		0		0	0	0
Annexin Smp_074140	56	59	GSTLEDWIRNETSGD		0		0	0	0		0		0	0	0
Annexin Smp_074140	56	60	TLEDWIRNETSGDYQ		0		3272.13	2832.48	0		0		0	2863.19	2000
Annexin Smp_074140	56	61	EDWIRNETSGDYQRL		0		3036.65	4661.62	0		6670.84		0	3574.51	0
Annexin Smp_074140	56	62	WIRNETSGDYQRLLL		0		0	3089.93	0		0		0	0	0
Annexin Smp_074140	56	63	RNETSGDYQRLLLAL		0		0	0	0		0		0	0	0
Annexin Smp_074140	56	64	ETSGDYQRLLLALIG		0		0	0	0		0		0	0	0
Annexin Smp_074140	56	65	SGDYQRLLLALIGAE		0		0	0	0		0		0	0	0
Annexin Smp_074140	56	66	DYQRLLLALIGAEWQ		0		0	2094.46	0		2601.83		0	3143.87	0
					0		57140.1	75071.6	24348.2		82184.9		17652.2	96958.7	28063
MEG-1	56	67	IVFKSDETVNHIKDI		0		0	0	0		0		0	0	0
MEG-1	58	2	FKSDETVNHIKDIDW		0		14045.8	4215.2	2934.16		0		0	3636.27	0
MEG-1	58	3	SDETVNHIKDIDWLI		0		4460.51	2865.24	0		0		0	0	0
MEG-1	58	4	ETVNHIKDIDWLILT		0		0	0	0		0		0	0	0
MEG-1	58	5	VNHIKDIDWLILTKG		0		0	0	0		0		0	0	0
MEG-1	58	6	HIKDIDWLILTKGGK		0		2044.53	0	0		0		0	0	0
MEG-1	58	7	KDIDWLILTKGGKLN		0		0	0	0		0		0	0	0
MEG-1	58	8	IDWLILTKGGKLNRT		0		0	0	0		0		0	0	0
MEG-1	58	9	WLILTKGGKLNRTWF		0		0	0	0		0		0	2949.87	0
MEG-1	58	10	ILTKGGKLNRTWFVF		0		0	0	0		0		0	2113.26	0
MEG-1	58	11	TKGGKLNRTWFVFNE		0		0	0	0		0		0	0	0
MEG-1	58	12	GGKLNRTWFVFNETK		0		0	0	0		0		0	0	0
MEG-1	58	13	KLNRTWFVFNETKEI		0		0	0	0		0		0	0	0
MEG-1	58	14	NRTWFVFNETKEICS		0		0	0	0		0		0	0	0
MEG-1	58	15	TWFVFNETKEICSCL		0		0	0	0		0		0	0	0
MEG-1	58	16	FVFNETKEICSCLTD		0		0	0	0		0		0	0	0
MEG-1	58	17	FNETKEICSCLTDFI		0		0	0	0		0		0	2344.67	0
MEG-1	58	18	ETKEICSCLTDFIKC		0		0	0	0		0		0	0	0
MEG-1	58	19	KEICSCLTDFIKCIF		0		0	0	0		0		0	0	0
MEG-1	58	20	ICSCLTDFIKCIFRE		0		0	0	0		0		0	0	0
MEG-1	58	21	SCLTDFIKCIFREIN		0		0	0	0		0		0	0	0
MEG-1	58	22	LTDFIKCIFREINID		0		0	0	0		0		0	0	0
MEG-1	58	23	DFIKCIFREINIDKD		0		0	0	0		0		0	0	0
MEG-1	58	24	IKCIFREINIDKDYL		0		0	3277.63	0		0		0	3848.94	0
MEG-1	58	25	CIFREINIDKDYLCT		0		0	0	0		0		0	0	0
MEG-1	58	26	FREINIDKDYLCTYP		0		0	0	0		0		0	0	0
MEG-1	58	27	EINIDKDYLCTYPTN		0		0	0	0		0		0	0	0
MEG-1	58	28	NIDKDYLCTYPTNFS		0		0	0	0		0		0	0	0
MEG-1	58	29	DKDYLCTYPTNFSHG		0		0	0	0		0		0	0	0
MEG-1	58	30	DYLCTYPTNFSHGLI		0		0	0	0		0		0	0	0
MEG-1	58	31	LCTYPTNFSHGLITY		0		0	0	0		0		0	0	0
MEG-1	58	32	TYPTNFSHGLITYCT		0		0	0	0		0		0	0	0
MEG-1	58	33	PTNFSHGLITYCTKS		0		0	0	0		0		0	0	0
MEG-1	58	34	NFSHGLITYCTKSND		0		0	0	0		0		0	0	0
MEG-1	58	35	SHGLITYCTKSNDER		0		0	0	0		0		0	0	0
MEG-1	58	36	GLITYCTKSNDERDL		0		0	0	0		0		0	0	0
MEG-1	58	37	ITYCTKSNDERDLLS		0		0	0	0		2115.92		0	0	0
MEG-1	58	38	YCTKSNDERDLLSYE		0		2017.96	3928.96	0		0		2682.19	2988.3	3525.45
MEG-1	58	39	TKSNDERDLLSYEED		0		2000	0	0		0		0	4549.1	3527.16
MEG-1	58	40	SNDERDLLSYEEDHI		0		2000	5368.87	2214.79		0		2930.44	7758.46	5209.82
MEG-1	58	41	DERDLLSYEEDHIAL		0		0	2416.39	0		0		0	3303.1	2304.69
MEG-1	58	42	RDLLSYEEDHIALYV		0		2000	4524.02	2977.95		0		2346.12	0	2870.04
MEG-1	58	43	LLSYEEDHIALYVIQ		0		0	0	0		0		0	0	0
MEG-1	58	44	SYEEDHIALYVIQPT		0		0	0	0		0		0	0	0
MEG-1	58	45	EEDHIALYVIQPTNH		0		0	0	0		0		0	0	0
MEG-1	58	46	DHIALYVIQPTNHCQ		0		0	0	0		0		0	0	0
MEG-1	58	47	IALYVIQPTNHCQRY		0		0	0	0		0		0	0	0
MEG-1	58	48	LYVIQPTNHCQRYEG		0		0	0	0		0		0	0	0
MEG-1	58	49	VIQPTNHCQRYEGSS		0		0	0	0		2274.21		0	0	0
MEG-1	58	50	QPTNHCQRYEGSSEF		0		9915	7623.9	0		0		2163.12	5005.61	4434.51
MEG-1	58	51	TNHCQRYEGSSEFGI		0		3607.17	4915.7	2329.63		0		2023.47	2953.13	2914.29
MEG-1	58	52	HCQRYEGSSEFGISK		0		0	0	0		0		0	0	0
MEG-1	58	53	QRYEGSSEFGISKTR		0		0	0	0		0		0	0	0
MEG-1	58	54	YEGSSEFGISKTRKR		0		0	0	0		0		0	0	0
MEG-1	58	55	GSSEFGISKTRKRMS		0		0	0	0		0		0	0	0
MEG-1	58	56	SEFGISKTRKRMSFL		0		0	0	0		0		0	0	0
MEG-1	58	57	FGISKTRKRMSFLLR		0		0	0	0		0		3545.84	0	0
					0		42091	39135.9	10456.5		4390.13		15691.2	41450.7	24786
SGTP4 loop	58	58	ENIKEFLSRTMLGKN		0		0	0	0		0		0	0	0
SGTP4 loop	58	59	IKEFLSRTMLGKNAS		0		0	0	0		0		0	0	0
SGTP4 loop	58	60	EFLSRTMLGKNASEA		0		0	0	0		0		0	0	0
SGTP4 loop	58	61	LSRTMLGKNASEAEN		0		0	0	0		0		0	0	0
SGTP4 loop	58	62	RTMLGKNASEAENTA		0		0	0	0		0		0	0	0
SGTP4 loop	58	63	MLGKNASEAENTANL		0		0	0	0		0		0	0	0
SGTP4 loop	58	64	GKNASEAENTANLVT		0		0	0	0		0		0	0	0
SGTP4 loop	58	65	NASEAENTANLVTPS		0		0	0	0		0		0	0	0
SGTP4 loop	58	66	SEAENTANLVTPSFL		0		0	0	0		0		0	0	0
SGTP4 loop	58	67	AENTANLVTPSFLYA		0		0	0	0		0		0	0	0
					0		0	0	0		0		0	0	0
					mean		I3	I2	I1	mean	IFN2+3		v3	v2	v1	mean
				MEG-3.1	7648.11		355769	138486	101889	198715	79385.2		35614	118360	96731	83568.3	120556
				MEG-3.2	0		135129	68035.2	82721.2	95295.1	55714.3		0	62330.5	45208.4	35846.3	62285.2
				Sm13	0		74499.3	37190.2	62965.1	58218.2	26381.4		105393	21660.9	16674	47909.2	44169.6
				Sm29	0		99548.5	24912.2	72870.5	65777.1	13465.3		17346.8	50650.2	12993.8	26996.9	35413.1
				TSP-2	0		235834	118307	47499.1	133880	5344.03		22909.4	99073.7	85443.6	69142.3	69455.4
				ADP-Ribosyl cyclase	16745.9		248073	325303	313098	295492	419673		218432	231924	332237	260864	325343
				LMWP	0		26380.9	17177.2	51306.8	31621.6	27692		18048.9	2509.95	87207.5	35922.1	31745.2
				MEG-24	2459.83		30119.7	83353	102811	72094.5	39380.4		46947.6	42658.4	53993.1	47866.4	53113.7
				MEG-5	0		12647.2	6223.12	3481.01	7450.44	16382.3		4598.32	0	9180.19	4592.84	9475.19
				Sm-25	9731.6		337145	265389	224275	275603	811027		154074	208778	217113	193321	426650
				Carbonic anhydrase	13785.5		389703	378247	363486	377145	126952		96209.1	409957	312705	272957	259018
				MEG-3.3	0		71978.9	33840	10474.2	38764.4	22598		12261.5	27776.2	49876.7	29971.5	30444.6
				CD59-Smp_019350	0		44785.7	15017.6	4060.44	21287.9	0		3028.7	16182	38926	19378.9	13555.6
				CD59-Smp_105220	0		72388.9	43014.4	14091.6	43165	54017.9		15863.3	36984.5	31949.3	28265.7	41816.2
				TSP Smp_194970	2883.95		156919	106447	78299.9	113889	22804		21358.4	105079	45431.6	57289.8	64660.9
				Aquaporin	0		16982.1	13768	5946.28	12232.1	2653.37		10109.8	17748	45024.1	24294	13059.8
				MEG-6	0		23368.5	0	33013.6	18794	0		0	29886.5	109667	46517.9	21770.7
				Annexin Smp_074140	0		57140.1	75071.6	24348.2	52186.6	82184.9		17652.2	96958.7	28063	47558	60643.2
				MEG-1	0		42091	39135.9	10456.5	30561.1	4390.13		15691.2	41450.7	24786	27309.3	20753.5
				SGTP4 loop	0		0	0	0	0	0		0	0	0	0	0

## Sheet: 4.Long tegument
Spot Family	Row	Column	Peptide		Control		Infect 3	Infect 2	Infect 1		IFNgR KO		Vaccn 3	Vaccn 2	Vaccn 1
Alkaline phosphatase	2	2	KSSLLNVADPETWKK		0		0	0	0		0		0	0	0
Alkaline phosphatase	2	3	SLLNVADPETWKKSA		0		0	0	0		0		0	0	0
Alkaline phosphatase	2	4	LNVADPETWKKSADE		0		0	0	0		0		0	0	0
Alkaline phosphatase	2	5	VADPETWKKSADERF		0		0	0	0		0		3759.83	0	0
Alkaline phosphatase	2	6	DPETWKKSADERFNK		0		0	0	5735.31		0		0	0	0
Alkaline phosphatase	2	7	ETWKKSADERFNKFE		0		0	0	0		0		0	0	0
Alkaline phosphatase	2	8	WKKSADERFNKFEKS		0		0	0	7489.98		0		0	0	0
Alkaline phosphatase	2	9	KSADERFNKFEKSLS		0		0	0	0		0		0	0	0
Alkaline phosphatase	2	10	ADERFNKFEKSLSYL		0		0	0	0		0		0	0	0
Alkaline phosphatase	2	11	ERFNKFEKSLSYLLL		0		0	0	0		0		0	0	0
Alkaline phosphatase	2	12	FNKFEKSLSYLLLKR		0		0	0	19247.8		0		0	0	0
Alkaline phosphatase	2	13	KFEKSLSYLLLKRPK		0		0	0	44617.5		0		0	0	12739.7
Alkaline phosphatase	2	14	EKSLSYLLLKRPKNV		0		0	0	5761.86		0		0	0	0
Alkaline phosphatase	2	15	SLSYLLLKRPKNVIL		0		0	0	0		0		0	0	0
Alkaline phosphatase	2	16	SYLLLKRPKNVILFI		0		0	0	0		0		0	0	0
Alkaline phosphatase	2	17	LLLKRPKNVILFIGD		0		0	0	0		0		0	0	0
Alkaline phosphatase	2	18	LKRPKNVILFIGDGM		0		0	0	0		0		0	0	0
Alkaline phosphatase	2	19	RPKNVILFIGDGMSL		0		0	0	0		0		0	0	0
Alkaline phosphatase	2	20	KNVILFIGDGMSLNT		0		0	0	0		0		0	0	0
Alkaline phosphatase	2	21	VILFIGDGMSLNTVT		0		0	0	0		0		0	0	0
Alkaline phosphatase	2	22	LFIGDGMSLNTVTGA		0		0	0	0		0		0	0	0
Alkaline phosphatase	2	23	IGDGMSLNTVTGARY		0		0	0	0		0		0	0	0
Alkaline phosphatase	2	24	DGMSLNTVTGARYLK		0		0	0	0		0		0	0	0
Alkaline phosphatase	2	25	MSLNTVTGARYLKAE		0		0	0	0		0		0	0	0
Alkaline phosphatase	2	26	LNTVTGARYLKAEKM		0		0	0	0		0		0	0	0
Alkaline phosphatase	2	27	TVTGARYLKAEKMDF		0		0	0	0		0		0	0	0
Alkaline phosphatase	2	28	TGARYLKAEKMDFLG		0		0	0	0		0		0	0	0
Alkaline phosphatase	2	29	ARYLKAEKMDFLGGD		0		0	0	0		0		0	0	0
Alkaline phosphatase	2	30	YLKAEKMDFLGGDVQ		0		0	0	0		0		0	0	0
Alkaline phosphatase	2	31	KAEKMDFLGGDVQLV		0		0	0	0		0		0	0	0
Alkaline phosphatase	2	32	EKMDFLGGDVQLVWE		0		4507.51	3424.19	3791.76		0		0	0	0
Alkaline phosphatase	2	33	MDFLGGDVQLVWENW		5351.91		7241.32	24774	15503.1		0		8736.49	4320.06	9761.98
Alkaline phosphatase	2	34	FLGGDVQLVWENWPV		0		0	14816	12467.7		0		5202.74	0	4822.47
Alkaline phosphatase	2	35	GGDVQLVWENWPVAS		0		0	0	0		0		0	0	0
Alkaline phosphatase	2	36	DVQLVWENWPVASLV		0		0	0	0		0		0	0	0
Alkaline phosphatase	2	37	QLVWENWPVASLVRT		0		0	0	0		0		0	0	0
Alkaline phosphatase	2	38	VWENWPVASLVRTFN		0		0	0	0		0		0	0	0
Alkaline phosphatase	2	39	ENWPVASLVRTFNSD		0		0	0	0		0		0	0	0
Alkaline phosphatase	2	40	WPVASLVRTFNSDRL		0		0	0	0		0		6006.88	0	0
Alkaline phosphatase	2	41	VASLVRTFNSDRLTT		0		0	0	0		0		0	0	0
Alkaline phosphatase	2	42	SLVRTFNSDRLTTDS		0		0	0	0		0		0	0	0
Alkaline phosphatase	2	43	VRTFNSDRLTTDSGS		0		0	0	0		0		0	0	0
Alkaline phosphatase	2	44	TFNSDRLTTDSGSAA		0		0	0	0		0		0	0	0
Alkaline phosphatase	2	45	NSDRLTTDSGSAATA		0		0	0	0		0		0	0	0
Alkaline phosphatase	2	46	DRLTTDSGSAATAFM		0		0	0	0		0		0	0	0
Alkaline phosphatase	2	47	LTTDSGSAATAFMSG		0		0	0	0		0		0	0	0
Alkaline phosphatase	2	48	TDSGSAATAFMSGVK		0		0	0	0		0		0	0	0
Alkaline phosphatase	2	49	SGSAATAFMSGVKGP		0		0	0	0		0		0	0	0
Alkaline phosphatase	2	50	SAATAFMSGVKGPFN		0		0	0	0		0		0	0	0
Alkaline phosphatase	2	51	ATAFMSGVKGPFNTV		0		0	0	0		0		0	0	0
Alkaline phosphatase	2	52	AFMSGVKGPFNTVGI		0		0	0	0		0		0	0	0
Alkaline phosphatase	2	53	MSGVKGPFNTVGITG		0		0	0	0		0		0	0	0
Alkaline phosphatase	2	54	GVKGPFNTVGITGTV		0		0	0	0		0		0	0	0
Alkaline phosphatase	2	55	KGPFNTVGITGTVKC		0		0	0	0		0		0	0	0
Alkaline phosphatase	2	56	PFNTVGITGTVKCCE		0		0	0	0		0		0	0	0
Alkaline phosphatase	2	57	NTVGITGTVKCCECT		0		0	0	0		0		0	0	0
Alkaline phosphatase	2	58	VGITGTVKCCECTEL		0		0	0	0		0		0	0	0
Alkaline phosphatase	2	59	ITGTVKCCECTELKE		0		0	0	0		0		0	0	0
Alkaline phosphatase	2	60	GTVKCCECTELKELE		0		0	0	0		0		0	0	0
Alkaline phosphatase	2	61	VKCCECTELKELERA		0		0	0	0		0		0	0	0
Alkaline phosphatase	2	62	CCECTELKELERAKS		0		0	0	0		0		0	0	0
Alkaline phosphatase	2	63	ECTELKELERAKSSI		0		0	0	0		0		0	0	0
Alkaline phosphatase	2	64	TELKELERAKSSIMY		0		0	0	0		0		0	0	0
Alkaline phosphatase	2	65	LKELERAKSSIMYAS		0		0	0	0		0		0	0	0
Alkaline phosphatase	2	66	ELERAKSSIMYASKA		0		0	0	0		0		0	0	0
Alkaline phosphatase	2	67	ERAKSSIMYASKAGF		0		0	0	0		0		0	0	0
Alkaline phosphatase	4	2	AKSSIMYASKAGFST		0		0	0	0		0		0	0	0
Alkaline phosphatase	4	3	SSIMYASKAGFSTGI		0		0	0	0		0		0	0	0
Alkaline phosphatase	4	4	IMYASKAGFSTGIVT		0		0	0	0		0		0	0	0
Alkaline phosphatase	4	5	YASKAGFSTGIVTTT		0		0	0	0		0		0	0	0
Alkaline phosphatase	4	6	SKAGFSTGIVTTTRV		0		0	0	0		0		0	0	0
Alkaline phosphatase	4	7	AGFSTGIVTTTRVTH		0		0	0	0		0		0	0	0
Alkaline phosphatase	4	8	FSTGIVTTTRVTHAT		0		0	0	0		0		0	0	0
Alkaline phosphatase	4	9	TGIVTTTRVTHATPA		0		0	0	0		0		0	0	0
Alkaline phosphatase	4	10	IVTTTRVTHATPAAA		0		0	0	0		0		0	0	0
Alkaline phosphatase	4	11	TTTRVTHATPAAAYA		0		0	0	0		0		0	0	0
Alkaline phosphatase	4	12	TRVTHATPAAAYANM		0		0	0	0		0		0	0	0
Alkaline phosphatase	4	13	VTHATPAAAYANMLH		0		0	0	0		0		0	0	0
Alkaline phosphatase	4	14	HATPAAAYANMLHRD		0		0	0	0		0		0	0	0
Alkaline phosphatase	4	15	TPAAAYANMLHRDWE		5657.92		4569.35	22327.9	6045.21		0		6298.2	0	9658.85
Alkaline phosphatase	4	16	AAAYANMLHRDWESK		0		0	0	0		0		0	0	0
Alkaline phosphatase	4	17	AYANMLHRDWESKVP		0		0	0	0		0		0	0	0
Alkaline phosphatase	4	18	ANMLHRDWESKVPSN		0		0	0	0		0		0	0	0
Alkaline phosphatase	4	19	MLHRDWESKVPSNEH		0		0	3227.63	0		0		0	0	3041.57
Alkaline phosphatase	4	20	HRDWESKVPSNEHAF		2077.61		4765.84	6465.05	9701.49		0		8093.72	0	4290.71
Alkaline phosphatase	4	21	DWESKVPSNEHAFHC		0		3944.51	10787.7	8680.76		0		3504.52	0	6471.86
Alkaline phosphatase	4	22	ESKVPSNEHAFHCTD		0		0	0	0		0		0	0	0
Alkaline phosphatase	4	23	KVPSNEHAFHCTDAA		0		0	0	0		0		0	0	0
Alkaline phosphatase	4	24	PSNEHAFHCTDAAAQ		0		0	0	0		0		21355.4	0	0
Alkaline phosphatase	4	25	NEHAFHCTDAAAQLL		0		0	0	0		0		0	0	0
Alkaline phosphatase	4	26	HAFHCTDAAAQLLTN		0		0	0	0		0		0	0	0
Alkaline phosphatase	4	27	FHCTDAAAQLLTNAS		0		0	0	0		0		0	0	0
Alkaline phosphatase	4	28	CTDAAAQLLTNASHV		0		0	0	0		0		0	0	0
Alkaline phosphatase	4	29	DAAAQLLTNASHVNV		0		0	0	0		0		0	0	0
Alkaline phosphatase	4	30	AAQLLTNASHVNVIM		0		0	0	0		0		0	0	0
Alkaline phosphatase	4	31	QLLTNASHVNVIMGG		0		0	0	0		0		0	0	0
Alkaline phosphatase	4	32	LTNASHVNVIMGGGA		0		0	0	0		0		0	0	0
Alkaline phosphatase	4	33	NASHVNVIMGGGASE		0		0	0	0		0		0	0	0
Alkaline phosphatase	4	34	SHVNVIMGGGASEFY		3362.71		3910.33	7427.48	13725.2		0		7393.63	0	0
Alkaline phosphatase	4	35	VNVIMGGGASEFYGP		0		0	3203.58	4264.54		0		0	0	0
Alkaline phosphatase	4	36	VIMGGGASEFYGPSD		0		0	0	0		0		0	0	0
Alkaline phosphatase	4	37	MGGGASEFYGPSDNT		0		0	0	0		0		0	0	0
Alkaline phosphatase	4	38	GGASEFYGPSDNTTF		0		0	0	3378.41		0		0	0	0
Alkaline phosphatase	4	39	ASEFYGPSDNTTFNV		0		0	0	0		0		0	0	0
Alkaline phosphatase	4	40	EFYGPSDNTTFNVKG		0		0	0	0		0		0	0	0
Alkaline phosphatase	4	41	YGPSDNTTFNVKGKR		0		0	0	3037.6		0		0	0	0
Alkaline phosphatase	4	42	PSDNTTFNVKGKRSD		0		0	0	0		0		17145.5	0	0
Alkaline phosphatase	4	43	DNTTFNVKGKRSDSR		0		0	0	0		0		0	0	0
Alkaline phosphatase	4	44	TTFNVKGKRSDSRNL		0		0	0	0		0		0	0	0
Alkaline phosphatase	4	45	FNVKGKRSDSRNLLN		0		0	0	0		0		0	0	0
Alkaline phosphatase	4	46	VKGKRSDSRNLLNEW		0		0	3771.18	3182.84		0		0	0	3255.91
Alkaline phosphatase	4	47	GKRSDSRNLLNEWQE		0		4712.94	3685.83	3403.48		0		0	0	3808.02
Alkaline phosphatase	4	48	RSDSRNLLNEWQEIQ		0		4960.85	4281.35	0		0		0	0	3262.91
Alkaline phosphatase	4	49	DSRNLLNEWQEIQTK		0		0	0	0		0		0	0	0
Alkaline phosphatase	4	50	RNLLNEWQEIQTKMN		0		0	0	0		0		0	0	0
Alkaline phosphatase	4	51	LLNEWQEIQTKMNHK		0		0	0	0		0		0	0	0
Alkaline phosphatase	4	52	NEWQEIQTKMNHKHV		0		0	0	0		0		0	0	0
Alkaline phosphatase	4	53	WQEIQTKMNHKHVLL		0		0	0	0		0		0	0	0
Alkaline phosphatase	4	54	EIQTKMNHKHVLLHT		0		0	0	0		0		0	0	0
Alkaline phosphatase	4	55	QTKMNHKHVLLHTNN		0		0	0	0		0		0	0	0
Alkaline phosphatase	4	56	KMNHKHVLLHTNNEF		0		0	0	0		0		0	0	0
Alkaline phosphatase	4	57	NHKHVLLHTNNEFKQ		0		0	0	0		0		0	0	0
Alkaline phosphatase	4	58	KHVLLHTNNEFKQTD		0		0	0	0		0		0	0	0
Alkaline phosphatase	4	59	VLLHTNNEFKQTDWS		0		0	0	0		0		0	0	0
Alkaline phosphatase	4	60	LHTNNEFKQTDWSSV		0		0	0	0		0		0	0	0
Alkaline phosphatase	4	61	TNNEFKQTDWSSVDY		0		4322.1	12871.3	4805.53		0		5055.33	0	0
Alkaline phosphatase	4	62	NEFKQTDWSSVDYVL		0		0	6727.34	0		0		3002.58	0	0
Alkaline phosphatase	4	63	FKQTDWSSVDYVLGL		0		0	3130.38	0		0		0	0	0
Alkaline phosphatase	4	64	QTDWSSVDYVLGLFA		0		0	0	0		0		0	0	0
Alkaline phosphatase	4	65	DWSSVDYVLGLFAPN		0		0	5199.31	0		0		0	0	0
Alkaline phosphatase	4	66	SSVDYVLGLFAPNHL		0		0	0	0		0		0	0	0
Alkaline phosphatase	4	67	VDYVLGLFAPNHLAY		0		0	4964.21	0		0		0	0	0
Alkaline phosphatase	6	2	YVLGLFAPNHLAYRL		0		0	0	0		0		0	0	0
Alkaline phosphatase	6	3	LGLFAPNHLAYRLEN		0		0	0	0		0		0	0	0
Alkaline phosphatase	6	4	LFAPNHLAYRLENQD		0		0	4382.95	0		0		0	0	0
Alkaline phosphatase	6	5	APNHLAYRLENQDQP		0		0	0	0		0		0	0	0
Alkaline phosphatase	6	6	NHLAYRLENQDQPTL		0		0	0	0		0		0	0	0
Alkaline phosphatase	6	7	LAYRLENQDQPTLAE		0		0	0	0		0		0	0	0
Alkaline phosphatase	6	8	YRLENQDQPTLAEMT		0		0	0	0		0		0	0	0
Alkaline phosphatase	6	9	LENQDQPTLAEMTEA		0		0	0	0		0		0	0	0
Alkaline phosphatase	6	10	NQDQPTLAEMTEAAI		0		0	0	0		0		0	0	0
Alkaline phosphatase	6	11	DQPTLAEMTEAAIKV		0		0	0	0		0		0	0	0
Alkaline phosphatase	6	12	PTLAEMTEAAIKVLS		0		0	0	0		0		0	0	0
Alkaline phosphatase	6	13	LAEMTEAAIKVLSRN		0		0	0	0		0		0	0	0
Alkaline phosphatase	6	14	EMTEAAIKVLSRNPK		0		0	0	0		0		0	0	0
Alkaline phosphatase	6	15	TEAAIKVLSRNPKGF		0		0	0	0		0		0	0	0
Alkaline phosphatase	6	16	AAIKVLSRNPKGFLL		0		0	0	0		0		0	0	0
Alkaline phosphatase	6	17	IKVLSRNPKGFLLLV		0		0	0	0		0		0	0	0
Alkaline phosphatase	6	18	VLSRNPKGFLLLVEG		0		0	0	0		0		0	0	0
Alkaline phosphatase	6	19	SRNPKGFLLLVEGGR		0		0	0	0		0		0	0	0
Alkaline phosphatase	6	20	NPKGFLLLVEGGRID		0		0	0	0		0		0	0	0
Alkaline phosphatase	6	21	KGFLLLVEGGRIDHG		0		0	0	3829.04		0		0	0	0
Alkaline phosphatase	6	22	FLLLVEGGRIDHGNH		0		4169.19	7868.57	6898.46		0		3903.75	0	3891.42
Alkaline phosphatase	6	23	LLVEGGRIDHGNHQN		0		0	0	3704.87		0		0	0	0
Alkaline phosphatase	6	24	VEGGRIDHGNHQNQA		0		0	0	0		0		0	0	0
Alkaline phosphatase	6	25	GGRIDHGNHQNQAQY		3611.77		3639.34	9104.28	8460.24		0		5446.5	0	3343.84
Alkaline phosphatase	6	26	RIDHGNHQNQAQYAL		0		0	0	0		0		0	0	0
Alkaline phosphatase	6	27	DHGNHQNQAQYALTE		0		0	0	0		0		0	0	0
Alkaline phosphatase	6	28	GNHQNQAQYALTETL		0		0	0	0		0		0	0	0
Alkaline phosphatase	6	29	HQNQAQYALTETLEL		0		0	0	0		0		0	0	0
Alkaline phosphatase	6	30	NQAQYALTETLELEK		0		0	0	0		0		0	0	0
Alkaline phosphatase	6	31	AQYALTETLELEKAV		0		0	0	0		0		0	0	0
Alkaline phosphatase	6	32	YALTETLELEKAVEK		0		0	0	0		0		0	0	0
Alkaline phosphatase	6	33	LTETLELEKAVEKAL		0		0	0	0		0		0	0	0
Alkaline phosphatase	6	34	ETLELEKAVEKALSL		0		0	0	0		0		0	0	0
Alkaline phosphatase	6	35	LELEKAVEKALSLVD		0		0	0	0		0		0	0	0
Alkaline phosphatase	6	36	LEKAVEKALSLVDQQ		0		0	0	0		0		0	0	0
Alkaline phosphatase	6	37	KAVEKALSLVDQQET		0		0	0	0		0		0	0	0
Alkaline phosphatase	6	38	VEKALSLVDQQETLL		0		0	0	0		0		0	0	0
Alkaline phosphatase	6	39	KALSLVDQQETLLLV		0		0	0	0		0		0	0	0
Alkaline phosphatase	6	40	LSLVDQQETLLLVTA		0		0	0	0		0		0	0	0
Alkaline phosphatase	6	41	LVDQQETLLLVTADH		0		0	0	0		0		0	0	0
Alkaline phosphatase	6	42	DQQETLLLVTADHSH		0		0	0	0		0		0	0	0
Alkaline phosphatase	6	43	QQETLLLVTADHSHA		0		0	0	0		0		0	0	0
					20061.9		50743.3	162440	197733		0		104905	4320.06	68349.2
Calpain	6	44	MGRIQIVYSPDENVS		0		0	0	0		0		0	0	0
Calpain	6	45	RIQIVYSPDENVSGR		0		0	0	3615.41		0		0	0	0
Calpain	6	46	QIVYSPDENVSGRTN		0		0	0	0		0		0	0	0
Calpain	6	47	VYSPDENVSGRTNRP		0		0	0	0		0		0	0	0
Calpain	6	48	SPDENVSGRTNRPGK		0		0	0	0		0		0	0	3930.28
Calpain	6	49	DENVSGRTNRPGKEV		0		0	0	0		0		0	0	20979.9
Calpain	6	50	NVSGRTNRPGKEVVD		0		0	0	0		0		0	0	10970.7
Calpain	6	51	SGRTNRPGKEVVDPR		0		0	0	0		0		0	0	0
Calpain	6	52	RTNRPGKEVVDPRTG		0		0	0	0		0		0	0	0
Calpain	6	53	NRPGKEVVDPRTGRI		0		0	0	0		0		0	0	0
Calpain	6	54	PGKEVVDPRTGRIIK		0		0	0	3983.39		0		0	0	0
Calpain	6	55	KEVVDPRTGRIIKVK		0		0	0	23761		0		0	0	13080.5
Calpain	6	56	VVDPRTGRIIKVKRE		0		0	0	0		0		0	0	0
Calpain	6	57	DPRTGRIIKVKRETP		0		0	0	0		0		0	0	0
Calpain	6	58	RTGRIIKVKRETPDD		0		0	0	0		0		0	0	0
Calpain	6	59	GRIIKVKRETPDDYL		0		4009.25	0	0		0		3058.75	0	0
Calpain	6	60	IIKVKRETPDDYLNV		0		0	0	0		0		0	0	0
Calpain	6	61	KVKRETPDDYLNVLK		0		0	0	4720.45		0		0	0	0
Calpain	6	62	KRETPDDYLNVLKPI		0		0	0	0		0		0	0	0
Calpain	6	63	ETPDDYLNVLKPIKG		0		0	0	0		0		0	0	0
Calpain	6	64	PDDYLNVLKPIKGPK		0		0	0	8066.05		0		7900.54	0	0
Calpain	6	65	DYLNVLKPIKGPKRM		0		0	0	9349.29		0		0	0	3575.56
Calpain	6	66	LNVLKPIKGPKRMEF		0		0	0	0		0		0	0	0
Calpain	6	67	VLKPIKGPKRMEFNP		0		0	0	0		0		0	0	0
Calpain	8	2	KPIKGPKRMEFNPYL		0		0	0	0		0		0	0	0
Calpain	8	3	IKGPKRMEFNPYLPK		0		0	0	21680.9		0		0	0	0
Calpain	8	4	GPKRMEFNPYLPKTL		0		0	0	0		0		0	0	0
Calpain	8	5	KRMEFNPYLPKTLTP		0		0	0	0		0		0	0	0
Calpain	8	6	MEFNPYLPKTLTPKG		0		0	0	7585.4		0		0	0	0
Calpain	8	7	FNPYLPKTLTPKGYA		0		0	0	0		0		0	0	0
Calpain	8	8	PYLPKTLTPKGYAKF		0		0	0	34888.8		0		0	0	0
Calpain	8	9	LPKTLTPKGYAKFKL		0		0	0	38931.3		0		0	0	0
Calpain	8	10	KTLTPKGYAKFKLMM		0		0	0	8265.68		0		0	0	0
Calpain	8	11	LTPKGYAKFKLMMNV		0		0	0	0		0		0	0	0
Calpain	8	12	PKGYAKFKLMMNVAS		0		0	0	0		0		0	0	0
Calpain	8	13	GYAKFKLMMNVASKQ		0		0	0	0		0		0	0	0
Calpain	8	14	AKFKLMMNVASKQYE		0		0	0	0		0		0	0	0
Calpain	8	15	FKLMMNVASKQYETL		0		0	0	0		0		0	0	0
Calpain	8	16	LMMNVASKQYETLVK		0		0	0	0		0		0	0	0
Calpain	8	17	MNVASKQYETLVKRL		0		0	0	0		0		0	0	0
Calpain	8	18	VASKQYETLVKRLKT		0		0	0	7347.81		0		0	0	0
Calpain	8	19	SKQYETLVKRLKTER		0		0	0	0		0		0	0	0
Calpain	8	20	QYETLVKRLKTERTL		0		0	0	0		0		0	0	0
Calpain	8	21	ETLVKRLKTERTLWE		0		0	0	0		0		0	0	0
Calpain	8	22	LVKRLKTERTLWEDP		3557.44		3914.21	3354.31	0		0		3836.13	0	4025.14
Calpain	8	23	KRLKTERTLWEDPDF		5573.93		16016.3	13528.1	12697.4		14346.1		12858.3	6495.76	6151.19
Calpain	8	24	LKTERTLWEDPDFPA		6568.85		5926.75	12619.8	10085.3		11773		10119.1	3239.29	8171.64
Calpain	8	25	TERTLWEDPDFPAND		5894.56		6989.68	9684.62	7256.19		10959.1		10650.2	3386.34	5740.77
Calpain	8	26	RTLWEDPDFPANDKA		0		3012.69	5195.7	0		0		5543.15	0	0
Calpain	8	27	LWEDPDFPANDKAIG		3854.58		8387.72	17330.3	9985.62		0		9252.11	0	5471.06
Calpain	8	28	EDPDFPANDKAIGNL		0		0	0	0		0		5900.64	0	0
Calpain	8	29	PDFPANDKAIGNLPD		0		0	0	0		0		37930.9	0	0
Calpain	8	30	FPANDKAIGNLPDFR		0		4799.76	6807.59	37902.9		0		5583.59	0	0
Calpain	8	31	ANDKAIGNLPDFRER		5806.85		5821.54	13276	6727.66		0		3145.68	0	0
Calpain	8	32	DKAIGNLPDFRERIE		1610.4		4374.88	6297.11	5305.66		0		6558.61	0	0
Calpain	8	33	AIGNLPDFRERIEWK		1801.74		11084.5	23078.4	7183.49		0		6758.26	0	3432.46
Calpain	8	34	GNLPDFRERIEWKRP		1580.82		0	9302.25	6532.91		0		7203.85	0	3265.11
Calpain	8	35	LPDFRERIEWKRPHE		2099.51		8263.43	13664.4	10330.2		0		9363.16	0	4079.88
Calpain	8	36	DFRERIEWKRPHEIN		1866.1		3800.69	8888.41	5148.98		0		5201.52	0	0
Calpain	8	37	RERIEWKRPHEINPN		0		0	0	4611.49		0		3890.85	0	0
Calpain	8	38	RIEWKRPHEINPNAK		0		0	0	6555.96		0		0	0	0
Calpain	8	39	EWKRPHEINPNAKFF		0		0	3001.54	7854.65		0		4594.91	0	0
Calpain	8	40	KRPHEINPNAKFFAG		0		0	0	0		0		0	0	0
Calpain	8	41	PHEINPNAKFFAGGA		0		0	0	0		0		0	0	0
Calpain	8	42	EINPNAKFFAGGASR		0		0	0	0		0		0	0	0
Calpain	8	43	NPNAKFFAGGASRFD		0		0	0	0		0		0	0	0
Calpain	8	44	NAKFFAGGASRFDIE		0		0	0	0		0		0	0	0
Calpain	8	45	KFFAGGASRFDIEQG		0		0	0	3968.14		0		0	0	0
Calpain	8	46	FAGGASRFDIEQGAL		0		0	4041.14	5155.01		0		4096.2	0	0
Calpain	8	47	GGASRFDIEQGALGD		0		0	0	0		0		0	0	0
Calpain	8	48	ASRFDIEQGALGDCW		3874.12		5618.73	11422.4	7744.8		3440		6474.6	3316.99	4990.92
Calpain	8	49	RFDIEQGALGDCWLL		0		5902.65	11228.9	8339.85		5604.37		6585.03	0	4023.95
Calpain	8	50	DIEQGALGDCWLLAV		0		0	0	0		0		0	0	0
Calpain	8	51	EQGALGDCWLLAVVA		0		0	0	0		0		0	0	0
Calpain	8	52	GALGDCWLLAVVASI		0		0	0	0		0		0	0	0
Calpain	8	53	LGDCWLLAVVASISG		0		0	0	0		0		0	0	0
Calpain	8	54	DCWLLAVVASISGYP		0		0	0	0		0		0	0	0
Calpain	8	55	WLLAVVASISGYPQL		0		0	0	0		0		0	0	0
Calpain	8	56	LAVVASISGYPQLFD		0		0	0	0		0		0	0	0
Calpain	8	57	VVASISGYPQLFDQV		0		0	0	0		0		0	0	0
Calpain	8	58	ASISGYPQLFDQVVP		0		0	0	0		0		0	0	0
Calpain	8	59	ISGYPQLFDQVVPKD		0		17171.7	24409.6	0		0		0	0	0
Calpain	8	60	GYPQLFDQVVPKDQE		0		6863.75	19245.2	0		0		0	0	0
Calpain	8	61	PQLFDQVVPKDQELK		0		6269.02	7192.83	0		0		0	0	0
Calpain	8	62	LFDQVVPKDQELKGP		0		0	0	0		0		0	0	0
Calpain	8	63	DQVVPKDQELKGPEY		0		0	6011.19	0		0		4950.58	0	0
Calpain	8	64	VVPKDQELKGPEYVG		0		4481.2	10559.7	0		0		0	0	0
Calpain	8	65	PKDQELKGPEYVGVV		0		4268.19	9608.99	0		0		0	0	0
[truncated: 1,664 more rows]
