# Supplementary material for: Epitope Mapping of Exposed Tegument and Alimentary Tract Proteins Identifies Putative Antigenic Targets of the Attenuated Schistosome Vaccine
Source: Front Immunol. 2021 Mar 3;11:624613. doi: 10.3389/fimmu.2020.624613 (PMC7982949; doi:10.3389/fimmu.2020.624613)
Supplement: Supplementary file 1 [file DataSheet_1.zip › Supplementary Material/Supplementary Table 3.xlsx]

## Sheet: INDEX
Table S3. Mapped of antigenic peptides to individual targets, including number of sera in which a reactive region was found, the aggregate PSA score of the region, and pertinent comments on crystal location was found, the aggregate PSA score of the region, and pertinent comments on crystal location.
INDEX
1	Asparaginyl endopeptidase
2	Cathepsin B1.2
3	Cathepsin B2
4	Cathepsin L
5	Cathepsin S
6	Apyrase
7	ADP-ribosyl cyclase
8	Carbonic anhydrase
9	Calpain
10	Ferritin 2
11	Apoferritin
12	NPC2
13	Saposin 1
14	Saposin 2
15	Saposin 3
16	Saposin 4
17	Saposin 5
18	Saposin 6
19	LAMP-1
20	TSP-2
21	TSP-194970
22	Annexin 074150
23	Annexin 074140
24	Annexin 077720
25	CR59-like 105220
26	VAL-7
27	MEG-4.1N
28	MEG-4.1C
29	MEG-4.2
30	MEG-8.1
31	MEG-8.2
32	MEG-8.3
33	MEG-9
34	MEG-12
35	MEG-15
36	MEG-22
37	MEG-3.1
38	MEG-3.2
39	MEG-3.3
40	Calumenin
41	Sm13
42	Sm25
43	B xylosidase
44	DNAse

## Sheet: 1.Asparaginyl endopeptidase
I G V*	#	Score	peptide	comment	Prioritized
3 1 1	P1	142779	GQLDTNYEVSDETVS	not in model
3 2 1	P2	90109.1	GYFNYRHQADVCHAY
3 1 2	P3	107883	PEHIITMMYDDIAYN
3 1 1	P4	81941.3	MNPFPGKLFNDYNHK
1 0 1	P5	164692	VVIDYRGKKVNSKTF	external loop
1 0 0	P6	67483.5	FLKVLKGDKSAGGKV
2 2 2	P7	88287.9	TDHGAPGLIAFPDDE	loop
3 2 3	P8	74869.9	FPDDELYAKEFMSTL
1 0 1	P9	170611	STLKYLHSHKRYSKL	helix loop
3 2 3	P10	26107.1	LVIYIEACESGSMFQ	C of active site
0 2 0	P11	43601.8	AASPTESSYGTFCDD
3 2 3	P12	104771	TITTCLADLYSYDWI
1 0 0	P13	78796.7	VSEFQGSRDKSSTEN	α cleavage site
0 0 1	P14	75346.3	SSTENDEPPMKPRHS	activation peptide
1 0 1	P15	104736	EDKSFLMQILGLKLK
3 2 3	P16	84167.9	ATIDQTLDCTESVYE
*number of sera (I-Infected, G-IFNgR KO and V-Vaccinated) in which a reactive region was found
Protein	Row	Column	Peptide		Control		Infect 3	Infect 2	Infect 1		IFNgR KO3	IFNgR KO2		Vaccn 3	Vaccn 2	Vaccn 1	Aggregate	15mer	Peptide #
Asp endopeptidase	12	2	GSGSGSGQLDTNYEV		411.82		10091.4	0	17701.2		6986.59	4026.38		536.91	13861.5	654.11	10091.4
Asp endopeptidase	12	3	GSGSGQLDTNYEVSD		773.75		26416.2	941.61	26552.7		1140.49	1585.82		0	17690.3	0	26416.2
Asp endopeptidase	12	4	GSGQLDTNYEVSDET		0		36133.5	5230.87	37107.3		4891.39	12066		2811.88	22184.6	633.24	36133.5
Asp endopeptidase	12	5	GQLDTNYEVSDETVS		0		33941.9	5035.42	29461.4		2508.86	0		588.72	15774.1	0	33941.9
Asp endopeptidase	12	6	LDTNYEVSDETVSDN		0		22495.3	4189.78	12901.9		6952.35	2639.78		0	15275.2	0	22495.3
Asp endopeptidase	12	7	TNYEVSDETVSDNNK		0		13700.4	0	794.87		0	0		0	8561.45	0	13700.4
Asp endopeptidase	12	8	YEVSDETVSDNNKWA		0		897.96	0	0		0	0		0	2445.51	0	142779	GQLDTNYEVSDETVS	P1
Asp endopeptidase	12	9	VSDETVSDNNKWAVL		0		0	0	0		0	0		0	0	0
Asp endopeptidase	12	10	DETVSDNNKWAVLVA		0		0	0	0		0	0		0	0	0
Asp endopeptidase	12	11	TVSDNNKWAVLVAGS		0		0	0	0		0	0		0	0	0
Asp endopeptidase	12	12	SDNNKWAVLVAGSNG		0		0	0	6668.89		0	0		0	0	0
Asp endopeptidase	12	13	NNKWAVLVAGSNGYF		0		0	13657.2	5995.54		8398.11	1000.94		0	24.42	4006.8
Asp endopeptidase	12	14	KWAVLVAGSNGYFNY		0		397.15	25779.7	0		9062.49	1312.94		2354.78	952.56	3524.74
Asp endopeptidase	12	15	AVLVAGSNGYFNYRH		0		0	7895.3	0		9680.31	4930.81		0	0	0
Asp endopeptidase	12	16	LVAGSNGYFNYRHQA		0		0	0	0		3432.86	0		0	0	0
Asp endopeptidase	12	17	AGSNGYFNYRHQADV		50.81		0	3114.62	2034.15		5326.38	0		0	0	1148.75	3114.62
Asp endopeptidase	12	18	SNGYFNYRHQADVCH		1764.93		3950.64	15078.1	8421.12		14191.9	4975.02		1839.36	0	2133.74	15078.1
Asp endopeptidase	12	19	GYFNYRHQADVCHAY		2106.29		2012.07	29801.5	10193.5		16388.5	3779.72		6707.47	2142.95	8148.66	29801.5
Asp endopeptidase	12	20	FNYRHQADVCHAYHV		1962.2		6076.55	25260.4	41739.5		14201.5	3528.08		5320.2	1756.82	5698.54	25260.4
Asp endopeptidase	12	21	YRHQADVCHAYHVLR		1109.46		5043.06	16854.5	19416.8		15836.8	8556.05		2787.8	3892.4	10749.2	16854.5
Asp endopeptidase	12	22	HQADVCHAYHVLRSK		0		0	0	2732.51		0	0		0	0	2301.96	90109.1	GYFNYRHQADVCHAY	P2
Asp endopeptidase	12	23	ADVCHAYHVLRSKGI		0		0	0	29735.4		0	0		0	0	0
Asp endopeptidase	12	24	VCHAYHVLRSKGIKP		0		0	0	4838.45		0	0		0	0	21412.4
Asp endopeptidase	12	25	HAYHVLRSKGIKPEH		0		0	0	1569.06		0	0		0	0	882.42
Asp endopeptidase	12	26	YHVLRSKGIKPEHII		0		0	0	0		0	0		0	0	0
Asp endopeptidase	12	27	VLRSKGIKPEHIITM		0		0	0	0		0	0		0	0	0
Asp endopeptidase	12	28	RSKGIKPEHIITMMY		0		0	0	1827.1		0	0		0	0	12001.4
Asp endopeptidase	12	29	KGIKPEHIITMMYDD		16507.3		6867.94	1085.66	3137.01		14316.6	3002.01		7252.73	6100.58	4922.53	14316.6
Asp endopeptidase	12	30	IKPEHIITMMYDDIA		21604.3		5400.22	6378.22	10621.4		10249.5	324.21		1959.07	1075.45	3063.18	10249.5
Asp endopeptidase	12	31	PEHIITMMYDDIAYN		6082.23		10541.8	17978.5	5324.93		22565.7	6319.86		16679.2	6135.47	11764.4	22565.7
Asp endopeptidase	12	32	HIITMMYDDIAYNLM		3262.68		7760.06	8238.45	604.45		14026.5	1787.76		6013.35	1221.74	5340.74	14026.5
Asp endopeptidase	12	33	ITMMYDDIAYNLMNP		3270.8		3157.87	0	11595		14839.3	0		1638.86	0	0	14839.3
Asp endopeptidase	12	34	MMYDDIAYNLMNPFP		8421.97		6437.99	12629	8536.95		31885.2	10104.7		13795.1	6204.1	8869.03	31885.2
Asp endopeptidase	12	35	YDDIAYNLMNPFPGK		0		0	0	11899.8		0	0		0	0	5883.62	107883	PEHIITMMYDDIAYN	P3
Asp endopeptidase	12	36	DIAYNLMNPFPGKLF		0		1106.39	6915.26	2809.91		3175.7	0		2422.41	724.23	2828.72	2809.91
Asp endopeptidase	12	37	AYNLMNPFPGKLFND		0		1752.64	303.13	7148.41		11690.4	760.35		2341.86	807.71	5760.79	7148.41
Asp endopeptidase	12	38	NLMNPFPGKLFNDYN		6642.34		3910.14	8465.72	13527		10418.2	0		5151.19	1088.38	9953.5	13527
Asp endopeptidase	12	39	MNPFPGKLFNDYNHK		0		0	0	26324		0	0		0	0	0	26324
Asp endopeptidase	12	40	PFPGKLFNDYNHKDW		4393.25		21147	35301.1	25477.2		22932	8553.92		10261.4	4687.9	17354	25477.2
Asp endopeptidase	12	41	PGKLFNDYNHKDWYK		259.72		4615.7	3731.56	6654.76		0	0		0	0	0	6654.76
Asp endopeptidase	12	42	KLFNDYNHKDWYKGV		0		562.15	2940.16	2834.29		0	0		0	0	0	81941.3	MNPFPGKLFNDYNHK	P4
Asp endopeptidase	12	43	FNDYNHKDWYKGVVI		0		1025.07	7541.6	5131.55		0	0		0	0	0
Asp endopeptidase	12	44	DYNHKDWYKGVVIDY		2272.55		6159.35	14636.9	1756.08		4120.01	0		6852.13	2098.11	7325.79
Asp endopeptidase	12	45	NHKDWYKGVVIDYRG		1695.36		604.04	1836.49	34364.4		0	0		0	0	0
Asp endopeptidase	12	46	KDWYKGVVIDYRGKK		0		0	0	3599.85		0	0		0	0	1912.58
Asp endopeptidase	12	47	WYKGVVIDYRGKKVN		0		0	0	26058.9		0	0		0	0	0	26058.9
Asp endopeptidase	12	48	KGVVIDYRGKKVNSK		0		0	0	17015.1		0	0		0	0	14014.9	17015.1
Asp endopeptidase	12	49	VVIDYRGKKVNSKTF		0		0	0	40604.6		0	0		0	0	3623.53	40604.6
Asp endopeptidase	12	50	IDYRGKKVNSKTFLK		0		0	0	32598.4		0	0		0	0	23675.3	32598.4
Asp endopeptidase	12	51	YRGKKVNSKTFLKVL		0		0	0	25507.5		0	0		0	0	18354.1	25507.5
Asp endopeptidase	12	52	GKKVNSKTFLKVLKG		0		0	0	22907.5		0	0		0	0	0	22907.5
Asp endopeptidase	12	53	KVNSKTFLKVLKGDK		0		0	0	3573.08		0	0		0	0	0	164692	VVIDYRGKKVNSKTF	P5
Asp endopeptidase	12	54	NSKTFLKVLKGDKSA		0		0	0	2244.37		0	0		0	0	0
Asp endopeptidase	12	55	KTFLKVLKGDKSAGG		0		0	0	13296.2		0	0		0	0	0	13296.2
Asp endopeptidase	12	56	FLKVLKGDKSAGGKV		0		0	0	34692.3		0	0		0	0	0	34692.3
Asp endopeptidase	12	57	KVLKGDKSAGGKVLK		0		0	0	10115.8		0	0		0	0	1617.19	10115.8
Asp endopeptidase	12	58	LKGDKSAGGKVLKSG		0		0	0	9379.28		0	0		0	0	0	9379.28
Asp endopeptidase	12	59	GDKSAGGKVLKSGKN		0		0	0	0		0	0		0	0	0	67483.5	FLKVLKGDKSAGGKV	P6
Asp endopeptidase	12	60	KSAGGKVLKSGKNDD		0		0	0	1760.36		0	0		0	0	0
Asp endopeptidase	12	61	AGGKVLKSGKNDDVF		613.46		428.92	0	0		0	0		0	0	0
Asp endopeptidase	12	62	GKVLKSGKNDDVFIY		0		0	0	0		0	0		0	0	0
Asp endopeptidase	12	63	VLKSGKNDDVFIYFT		0		0	0	0.99		0	0		0	0	0
Asp endopeptidase	12	64	KSGKNDDVFIYFTDH		1314.66		0	4675.91	0		0	0		1004.5	0	0
Asp endopeptidase	12	65	GKNDDVFIYFTDHGA		569.4		0	1073.27	0		0	0		0	0	0
Asp endopeptidase	12	66	NDDVFIYFTDHGAPG		3521.85		0	17117.8	174.1		4352.35	727.23		0	0	0	4352.35
Asp endopeptidase	12	67	DVFIYFTDHGAPGLI		1096.01		0	16651.3	0		6650.25	4426.51		566.21	0	1560.38	6650.25
Asp endopeptidase	14	2	FIYFTDHGAPGLIAF		475.39		0	17012.2	4209.9		11146.6	8257.89		2557.54	678.14	8879.54	11146.6
Asp endopeptidase	14	3	YFTDHGAPGLIAFPD		3581.07		6799.11	7564.89	1174.02		13808.5	10815.4		4321.28	1957.65	6815.84	13808.5
Asp endopeptidase	14	4	TDHGAPGLIAFPDDE		5102.3		4838.06	0	4314.33		31055	25437.3		3333.89	4631.5	2681.78	31055
Asp endopeptidase	14	5	HGAPGLIAFPDDELY		10822.5		7709.93	4010.35	0		21275.1	15191.8		5222.14	5831.74	5375.86	21275.1
Asp endopeptidase	14	6	APGLIAFPDDELYAK		0		473.82	1139.15	7470.38		4061.78	0		0	0	0	88287.9	TDHGAPGLIAFPDDE	P7
Asp endopeptidase	14	7	GLIAFPDDELYAKEF		1450.68		5330.41	8872.29	6179.04		27840	17475.7		5437.56	6256.49	10673.3	4061.78
Asp endopeptidase	14	8	IAFPDDELYAKEFMS		580.04		5388.09	8725.73	17505.6		21206.3	17798		4919.59	5390.46	14366.7	27840
Asp endopeptidase	14	9	FPDDELYAKEFMSTL		1353.3		7635.32	19410.2	7238.79		21761.8	16105.2		4602.42	7031.19	19231.1	21206.3
Asp endopeptidase	14	10	DDELYAKEFMSTLKY		0		101.9	0	9776.97		0	0		0	4935.12	6234.97	21761.8
Asp endopeptidase	14	11	ELYAKEFMSTLKYLH		0		0	532.18	13961.1		0	0		0	0	0	74869.9	FPDDELYAKEFMSTL	P8
Asp endopeptidase	14	12	YAKEFMSTLKYLHSH		0		0	0	43690		0	0		0	0	0	9776.97
Asp endopeptidase	14	13	KEFMSTLKYLHSHKR		0		0	0	27957.5		0	0		0	0	0	13961.1
Asp endopeptidase	14	14	FMSTLKYLHSHKRYS		114.13		0	0	37063.9		0	0		0	0	0	43690
Asp endopeptidase	14	15	STLKYLHSHKRYSKL		0		0	0	38161.4		0	0		0	0	18177.5	27957.5
Asp endopeptidase	14	16	LKYLHSHKRYSKLVI		0		0	0	0		0	0		0	0	7307.72	37063.9
Asp endopeptidase	14	17	YLHSHKRYSKLVIYI		0		0	0	0		0	0		0	0	0	38161.4
Asp endopeptidase	14	18	HSHKRYSKLVIYIEA		0		0	0	0		0	0		0	0	0	170611	STLKYLHSHKRYSKL	P9
Asp endopeptidase	14	19	HKRYSKLVIYIEACE		904.98		0	0	916.87		0	0		0	226.42	0
Asp endopeptidase	14	20	RYSKLVIYIEACESG		0		0	0	2634.16		0	0		0	0	0
Asp endopeptidase	14	21	SKLVIYIEACESGSM		0		0	0	5909.76		0	0		0	0	0	5909.76
Asp endopeptidase	14	22	LVIYIEACESGSMFQ		831.44		2047.63	6453.03	14672.2		13318	2685.05		2595.59	2424.62	2028.03	14672.2
Asp endopeptidase	14	23	IYIEACESGSMFQRI		230.16		7861.5	11643.1	5525.16		14585.5	16597		4911.14	4017.39	6271.14	5525.16
Asp endopeptidase	14	24	IEACESGSMFQRILP		1067.68		216.87	0	0		5422.65	0		0	424.2	0	26107.1	LVIYIEACESGSMFQ	P10
Asp endopeptidase	14	25	ACESGSMFQRILPSN		0		0	0	0		31.44	0		0	0	0
Asp endopeptidase	14	26	ESGSMFQRILPSNLS		0		0	0	3090.31		0	0		0	0	0
Asp endopeptidase	14	27	GSMFQRILPSNLSIY		0		0	3431.16	0		0	0		609.75	745.3	5327.46
Asp endopeptidase	14	28	MFQRILPSNLSIYAT		0		0	0	0		0	0		0	0	0
Asp endopeptidase	14	29	QRILPSNLSIYATTA		0		0	0	0		0	0		0	0	0
Asp endopeptidase	14	30	ILPSNLSIYATTAAS		0		0	0	0		0	0		0	0	0
Asp endopeptidase	14	31	PSNLSIYATTAASPT		0		0	0	0		0	0		0	0	0
Asp endopeptidase	14	32	NLSIYATTAASPTES		0		0	0	0		0	0		0	0	0
Asp endopeptidase	14	33	SIYATTAASPTESSY		103.2		0	0	0		0	0		0	668.21	1454.77
Asp endopeptidase	14	34	YATTAASPTESSYGT		0		0	0	0		0	0		0	0	0
Asp endopeptidase	14	35	TTAASPTESSYGTFC		0		0	0	0		3792.64	0		0	0	0	3792.64
Asp endopeptidase	14	36	AASPTESSYGTFCDD		1878.44		926.09	0	2315.23		18874.1	9403.92		430.15	1933.03	343.75	18874.1
Asp endopeptidase	14	37	SPTESSYGTFCDDPT		3007.8		3457.1	0	0		14594.3	3938.28		1063.85	514.2	3562.88	14594.3
Asp endopeptidase	14	38	TESSYGTFCDDPTIT		445.5		394.81	0	0		6340.8	0		0	0	0	6340.8
Asp endopeptidase	14	39	SSYGTFCDDPTITTC		0		0	0	0		1962.64	0		0	0	0	43601.8	AASPTESSYGTFCDD	P11
Asp endopeptidase	14	40	YGTFCDDPTITTCLA		0		0	0	0		1095.88	0		0	0	0
Asp endopeptidase	14	41	TFCDDPTITTCLADL		495.96		1241.87	0	960.31		5501.74	1262.65		0	0	0
Asp endopeptidase	14	42	CDDPTITTCLADLYS		1538.98		2244.4	107.75	0		8106.46	2354.79		1460.34	327.28	2424.24	8106.46
Asp endopeptidase	14	43	DPTITTCLADLYSYD		2472.3		147.89	0	4672.12		10289.5	855.52		0	237.27	0	10289.5
Asp endopeptidase	14	44	TITTCLADLYSYDWI		6370.55		1538.56	0	0		24387.4	9557.84		2597.84	891.86	4433.89	24387.4
Asp endopeptidase	14	45	TTCLADLYSYDWIVD		4411.47		408.92	0	2434.72		14436.6	6287.83		326.64	0	0	14436.6
Asp endopeptidase	14	46	CLADLYSYDWIVDSQ		3653.51		4066.75	1741.69	5883.04		13119.7	4612.22		4558.26	2554.68	5014.53	13119.7
Asp endopeptidase	14	47	ADLYSYDWIVDSQTH		1746.91		7136.68	10818.2	14121.4		13539.8	4054.71		10028.1	3332.7	12910.2	13539.8
Asp endopeptidase	14	48	LYSYDWIVDSQTHHL		1400.24		7128.27	16723.5	2876.34		16463.2	5779.19		9613.51	4498.6	16949.2	16463.2
Asp endopeptidase	14	49	SYDWIVDSQTHHLTQ		1390.34		1938.53	7440.87	0		4427.78	0		845.87	679.6	3070.76	4427.78
Asp endopeptidase	14	50	DWIVDSQTHHLTQRT		0		0	0	0		0	0		0	139.76	0	104771	TITTCLADLYSYDWI	P12
Asp endopeptidase	14	51	IVDSQTHHLTQRTLD		0		3628.65	0	0		0	0		1774.26	475.9	433.78
Asp endopeptidase	14	52	DSQTHHLTQRTLDQQ		920.68		1447.99	0	8520.84		0	0		0	0	0
Asp endopeptidase	14	53	QTHHLTQRTLDQQYK		0		0	0	2367.77		0	0		0	0	0
Asp endopeptidase	14	54	HHLTQRTLDQQYKEV		210.62		1641.93	0	17716.4		0	0		0	0	2612.1
Asp endopeptidase	14	55	LTQRTLDQQYKEVKR		0		959.57	0	0		0	0		0	0	0
Asp endopeptidase	14	56	QRTLDQQYKEVKRET		0		1177.72	0	0		0	0		0	0	0
Asp endopeptidase	14	57	TLDQQYKEVKRETNL		0		0	0	0		0	0		0	0	0
Asp endopeptidase	14	58	DQQYKEVKRETNLSH		0		0	0	0		0	0		0	0	0
Asp endopeptidase	14	59	QYKEVKRETNLSHVQ		0		0	0	3117.45		0	0		0	0	0
Asp endopeptidase	14	60	KEVKRETNLSHVQRY		0		0	0	0		0	0		0	0	0
Asp endopeptidase	14	61	VKRETNLSHVQRYGD		1252.17		0	0	23269.3		0	0		0	0	1370.14
Asp endopeptidase	14	62	RETNLSHVQRYGDTR		1884.35		874.71	0	0		0	0		0	0	0
Asp endopeptidase	14	63	TNLSHVQRYGDTRMG		354.22		0	0	0		0	0		0	0	0
Asp endopeptidase	14	64	LSHVQRYGDTRMGKL		0		0	0	0		0	0		0	0	0
Asp endopeptidase	14	65	HVQRYGDTRMGKLHV		0		0	0	0		0	0		0	0	0
Asp endopeptidase	14	66	QRYGDTRMGKLHVSE		0		0	0	15.9		0	0		0	0	0
Asp endopeptidase	14	67	YGDTRMGKLHVSEFQ		1396.75		0	0	0		2612.62	553.09		0	0	0
Asp endopeptidase	16	2	DTRMGKLHVSEFQGS		0		0	0	580.45		0	0		0	0	0
Asp endopeptidase	16	3	RMGKLHVSEFQGSRD		1055.57		0	0	3958.23		0	0		0	904.98	114.2
Asp endopeptidase	16	4	GKLHVSEFQGSRDKS		0		0	0	33.63		0	0		0	0	0
Asp endopeptidase	16	5	LHVSEFQGSRDKSST		0		0	0	0		0	0		0	0	0
Asp endopeptidase	16	6	VSEFQGSRDKSSTEN		0		0	0	42625		0	0		0	0	0	42625
Asp endopeptidase	16	7	EFQGSRDKSSTENDE		957.08		293.33	0	36171.7		10643	6677.06		0	2925.62	2856.12	36171.7
Asp endopeptidase	16	8	QGSRDKSSTENDEPP		2367.49		0	0	745.97		3581.99	0		0	910.4	542.56	78796.7	VSEFQGSRDKSSTEN	P13
Asp endopeptidase	16	9	SRDKSSTENDEPPMK		0		0	0	690.07		0	0		0	0	16290.5	16290.5
Asp endopeptidase	16	10	DKSSTENDEPPMKPR		0		0	0	3006.07		0	0		0	0	12918.8	12918.8
Asp endopeptidase	16	11	SSTENDEPPMKPRHS		0		0	0	0		0	0		0	0	17683.6	17683.6
Asp endopeptidase	16	12	TENDEPPMKPRHSIA		0		0	0	21415		0	0		0	0	4448.67	4448.67
Asp endopeptidase	16	13	NDEPPMKPRHSIASR		0		0	0	0		0	0		0	34.73	11704.2	11704.2
Asp endopeptidase	16	14	EPPMKPRHSIASRDI		0		0	0	3211.23		175.36	0		0	0	12300.5	12300.5
Asp endopeptidase	16	15	PMKPRHSIASRDIPL		0		924.22	0	4502.49		2655.44	0		0	0	0	75346.3	SSTENDEPPMKPRHS	P14
Asp endopeptidase	16	16	KPRHSIASRDIPLHT		0		0	0	18548		0	0		0	0	0
Asp endopeptidase	16	17	RHSIASRDIPLHTLH		5943.69		7012.04	17991.7	5794.44		11876.6	8785.25		2939.18	4668	12754.3
Asp endopeptidase	16	18	SIASRDIPLHTLHRQ		1097.87		1381.84	4274.26	3941.54		8635.56	3275.62		0	2292.43	2830.76
Asp endopeptidase	16	19	ASRDIPLHTLHRQIM		67.57		328.58	0	0		5937.09	0		0	0	26.28
Asp endopeptidase	16	20	RDIPLHTLHRQIMMT		654.25		0	0	0		0	0		0	0	0
Asp endopeptidase	16	21	IPLHTLHRQIMMTNN		0		0	0	0		0	0		0	0	0
Asp endopeptidase	16	22	LHTLHRQIMMTNNAE		0		0	0	0		0	0		0	0	0
Asp endopeptidase	16	23	TLHRQIMMTNNAEDK		0		0	0	244.6		0	0		0	0	0
Asp endopeptidase	16	24	HRQIMMTNNAEDKSF		0		0	0	0		1875.83	0		0	0	0
Asp endopeptidase	16	25	QIMMTNNAEDKSFLM		271.12		0	0	0		0	0		0	0	0
Asp endopeptidase	16	26	MMTNNAEDKSFLMQI		65.01		0	0	0		0	0		0	0	0
Asp endopeptidase	16	27	TNNAEDKSFLMQILG		0		0	0	4597.25		0	0		0	0	0	4597.25
Asp endopeptidase	16	28	NAEDKSFLMQILGLK		0		0	0	29962.2		0	0		0	0	0	29962.2
Asp endopeptidase	16	29	EDKSFLMQILGLKLK		0		0	0	43154		0	0		0	0	74.35	43154
Asp endopeptidase	16	30	KSFLMQILGLKLKRR		161.19		1084.11	0	22011.7		0	0		0	5580.19	28858.3	22011.7
Asp endopeptidase	16	31	FLMQILGLKLKRRDL		0		609.23	0	5010.94		0	0		0	114.78	9441.45	5010.94
Asp endopeptidase	16	32	MQILGLKLKRRDLIE		1661.83		3374.86	0	0		0	0		2221.12	2507.16	5814.83	104736	EDKSFLMQILGLKLK	P15
Asp endopeptidase	16	33	ILGLKLKRRDLIEDT		59.66		3804.87	0	0		0	0		2652.79	1050.12	2268.53
Asp endopeptidase	16	34	GLKLKRRDLIEDTMK		0		0	0	1561.39		0	0		0	0	0
Asp endopeptidase	16	35	KLKRRDLIEDTMKLI		0		248.65	0	24822.4		0	0		0	0	1617.71
Asp endopeptidase	16	36	KRRDLIEDTMKLIVK		0		356.03	0	0		0	0		0	0	56.78
Asp endopeptidase	16	37	RDLIEDTMKLIVKVM		0		0	0	0		0	0		0	0	0
Asp endopeptidase	16	38	LIEDTMKLIVKVMNN		0		0	0	0		0	0		0	0	0
Asp endopeptidase	16	39	EDTMKLIVKVMNNEE		207.18		0	0	0		0	0		0	0	0
Asp endopeptidase	16	40	TMKLIVKVMNNEEIP		0		0	0	0		0	0		0	0	0
Asp endopeptidase	16	41	KLIVKVMNNEEIPNT		0		0	0	0		0	0		0	0	0
Asp endopeptidase	16	42	IVKVMNNEEIPNTKA		0		0	0	0		0	0		0	0	0
Asp endopeptidase	16	43	KVMNNEEIPNTKATI		0		0	0	0		0	0		0	0	0
Asp endopeptidase	16	44	MNNEEIPNTKATIDQ		0		0	0	0		0	0		0	0	0
Asp endopeptidase	16	45	NEEIPNTKATIDQTL		0		0	0	0		0	0		0	0	0
Asp endopeptidase	16	46	EIPNTKATIDQTLDC		0		0	0	0		0	0		0	0	0
Asp endopeptidase	16	47	PNTKATIDQTLDCTE		0		0	0	15995.5		0	0		0	0	0	15995.5
Asp endopeptidase	16	48	TKATIDQTLDCTESV		0		0	0	9519.43		0	0		0	0	0	9519.43
Asp endopeptidase	16	49	ATIDQTLDCTESVYE		382.47		1920.06	0	37682.9		0	115.8		1828.35	1383.39	0	37682.9
Asp endopeptidase	16	50	IDQTLDCTESVYEQF		3953.84		20187	18820.5	20970.1		20103	19685.6		21551.4	38034.9	11505.1	20970.1
Asp endopeptidase	16	51	QTLDCTESVYEQFKS		0		3740.86	1040.91	0		0	0		0	11623.6	0	84167.9	ATIDQTLDCTESVYE	P16
Asp endopeptidase	16	52	LDCTESVYEQFKSKC		0		0	0	0		0	0		0	0	0
Asp endopeptidase	16	53	CTESVYEQFKSKCFT		0		0	0	0		0	0		0	1221.51	0
Asp endopeptidase	16	54	ESVYEQFKSKCFTLQ		0		0	0	0		0	0		0	0	0
Asp endopeptidase	16	55	VYEQFKSKCFTLQQA		0		0	0	0		0	0		0	0	0
Asp endopeptidase	16	56	EQFKSKCFTLQQAPE		1251.91		0	0	0		0	0		0	0	0
Asp endopeptidase	16	57	FKSKCFTLQQAPEVG		0		0	0	0		0	0		0	0	0
Asp endopeptidase	16	58	SKCFTLQQAPEVGGH		0		0	0	543.57		0	0		0	0	0
Asp endopeptidase	16	59	CFTLQQAPEVGGHFS		0		0	319.18	0		649.92	2366.19		428.52	0	0
Asp endopeptidase	16	60	TLQQAPEVGGHFSTL		0		0	0	0		0	0		0	0	0
Asp endopeptidase	16	61	QQAPEVGGHFSTLYN		2383.69		0	0	0		0	679.92		0	0	0
Asp endopeptidase	16	62	APEVGGHFSTLYNYC		1324.72		0	0	0		0	2937.65		0	0	0
Asp endopeptidase	16	63	EVGGHFSTLYNYCAD		1831.68		0	0	0		0	110.71		0	0	0
Asp endopeptidase	16	64	GGHFSTLYNYCADGY		4188.78		0	2495.06	0		2125.26	1491.56		984.3	1984.35	2982.06
Asp endopeptidase	16	65	HFSTLYNYCADGYTA		0		0	0	0		0	0		0	0	0
Asp endopeptidase	16	66	STLYNYCADGYTAET		0		0	0	0		0	0		0	0	0
Asp endopeptidase	16	67	LYNYCADGYTAETIN		0		0	0	0		1129.94	4879.23		0	0	0
Asp endopeptidase	18	2	NYCADGYTAETINEA		0		4260.83	0	799.46		0	0		0	3008.18	5111.66
Asp endopeptidase	18	3	CADGYTAETINEAII		0		0	0	0		870.44	0		0	0	1762.56
Asp endopeptidase	18	4	DGYTAETINEAIIKI		0		0	0	0		0	0		0	0	0
Asp endopeptidase	18	5	YTAETINEAIIKICG		0		0	0	0		0	0		0	0	0
Asp endopeptidase	18	6	AETINEAIIKICGGS		0		0	0	0		0	0		0	0	0
Asp endopeptidase	18	7	TINEAIIKICGGSGS		0		0	0	0		0	0		0	0	0
Asp endopeptidase	18	8	NEAIIKICGGSGSGS		0		0	0	22131.1		0	0		0	0	0
Asp endopeptidase	18	9	AIIKICGGSGSGSGE		0		0	0	10495.6		0	0		0	0	0
Asp endopeptidase	18	10	IKICGGSGSGSGELY		1310.86		1839.04	9397.68	5296.41		9759.96	0		2644.2	3761.81	6318.46

## Sheet: 2.Cathepsin B1.2
I G V*	#	Score	peptide	comment	Prioritized
2 2 2	P1	38926	LSDDIISYINEHPNA
2 2 2	P2	119075	ARIQMGARREEPDLR
3 2 3	P3	150964	RRPTVDHNEWNVEIP
3 2 3	P4	119900	CESCGLGCEGGILGP	active site
3 1 2	P5	94157	ILGPAWDFWVKEGIV
1 2 1	P6	66856	SKENHTGCEPYPFPK	occluding loop
2 0 2	P7	170872	PKCEHHTKGKYPPCG	occluding loop
1 0 1	P8	139127	CGSKIYKTPRCKQKY	occluding loop
2 0 1	P9	175440	QTCQKKYKTPYTQDK
2 2 2	P10	125866	KAQKEIMKYGPVEAS	loop
3 2 3	P11	142628	PYWLIANSWNEDWGE	active site, buried
1 2 2	P12	66981	WGENGYFRIVRGRDE
*number of sera (I-Infected, G-IFNgR KO and V-Vaccinated) in which a reactive region was found
Protein	Row	Column	Peptide		Control		Infect 3	Infect 2	Infect 1		IFNgR KO3	IFNgR KO2		Vaccn 3	Vaccn 2	Vaccn 1	Aggregate	15mer	Peptide #
Cathepsin B1	22	45	PVIGSGSGSGHISIK		0		0	0	0		0	0		0	0	0
Cathepsin B1	22	46	IGSGSGSGHISIKNE		0		1463.27	0	1845.37		0	0		0	0	0
Cathepsin B1	22	47	SGSGSGHISIKNEKF		0		0	0	406.16		0	0		0	0	0
Cathepsin B1	22	48	SGSGHISIKNEKFKP		0		0	0	0		0	0		0	0	0
Cathepsin B1	22	49	SGHISIKNEKFKPLS		0		0	0	0		0	0		0	0	0
Cathepsin B1	22	50	HISIKNEKFKPLSDD		0		0	0	0		0	0		0	261.89	0
Cathepsin B1	22	51	SIKNEKFKPLSDDII		157.9		340.22	0	3028.03		0	0		0	0	0
Cathepsin B1	22	52	KNEKFKPLSDDIISY		1526.71		941.43	3893.97	0		0	0		0	1551.83	0
Cathepsin B1	22	53	EKFKPLSDDIISYIN		221.6		0	0	9527.89		0	0		0	0	0
Cathepsin B1	22	54	FKPLSDDIISYINEH		5617.65		4549.72	13649.9	2828.99		7354.17	8291.3		5529.63	7509.16	10313	8291.3
Cathepsin B1	22	55	PLSDDIISYINEHPN		3888.2		2617.99	8826.74	0		11229.5	10615.2		2595.4	5952.97	2332.57	10615.2
Cathepsin B1	22	56	SDDIISYINEHPNAG		800.14		0	0	23103.5		0	0		0	0	0	0
Cathepsin B1	22	57	DIISYINEHPNAGWR		4092.74		2130.88	5938.39	5749.96		7376.79	12312.5		2697.68	7509.36	6243.9	12312.5
Cathepsin B1	22	58	ISYINEHPNAGWRAE		6449		4954.88	3447.12	0		6604.12	7706.82		4263.32	6730.07	5748.43	7706.82
Cathepsin B1	22	59	YINEHPNAGWRAEKS		1081.57		0	0	26355.7		0	0		0	202.48	0	38925.8	LSDDIISYINEHPNA	P1
Cathepsin B1	22	60	NEHPNAGWRAEKSNR		0		0	0	12969.5		0	0		0	1374.65	0
Cathepsin B1	22	61	HPNAGWRAEKSNRFH		5542.73		1790.21	0	123.43		0	12788.1		2782.9	7089.55	6378.87
Cathepsin B1	22	62	NAGWRAEKSNRFHSL		0		0	0	1441.53		0	0		0	0	0
Cathepsin B1	22	63	GWRAEKSNRFHSLDD		589.04		1259.8	0	4684.98		0	6294.83		1019.74	5220.7	2730.63
Cathepsin B1	22	64	RAEKSNRFHSLDDAR		0		1889.87	0	0		0	4723.87		0	887.64	0
Cathepsin B1	22	65	EKSNRFHSLDDARIQ		358.86		0	0	0		0	1397.23		0	0	0
Cathepsin B1	22	66	SNRFHSLDDARIQMG		534.52		0	0	13382		0	3471.31		0	0	0
Cathepsin B1	22	67	RFHSLDDARIQMGAR		1238.21		0	0	0		197.18	7463.59		0	522.88	0
Cathepsin B1	24	2	HSLDDARIQMGARRE		514.43		877.11	0	0		13957.6	7549.84		0	3923.83	4232.26
Cathepsin B1	24	3	LDDARIQMGARREEP		2465.74		1885.36	0	4810.39		21583.1	9305.68		0	2656.6	5960.84	4810.39
Cathepsin B1	24	4	DARIQMGARREEPDL		2964.96		3351.21	9.83	34472.2		17574.2	7630.76		2355.83	6114.33	7424.63	34472.2
Cathepsin B1	24	5	RIQMGARREEPDLRR		617.03		4116.78	9434.62	27369.3		24750	15502.1		6225.85	11147.1	20534.2	27369.3
Cathepsin B1	24	6	QMGARREEPDLRRKR		580.47		0	0	36370.2		5635.15	1674.99		0	6743.9	25022.6	36370.2
Cathepsin B1	24	7	GARREEPDLRRKRRP		8041.94		8750.3	8102.7	16052.3		12297.1	9809.36		5064.97	20059.8	42845.9	16052.3
Cathepsin B1	24	8	RREEPDLRRKRRPTV		2595.78		1800.07	0	1447.12		0	0		232.07	8576.88	27386.3	119074	ARIQMGARREEPDLR	P2
Cathepsin B1	24	9	EEPDLRRKRRPTVDH		22.88		0	690.57	343.68		0	0		0	0	1689.1
Cathepsin B1	24	10	PDLRRKRRPTVDHNE		864.57		6152.96	12375.2	9619.73		6518.81	7825.05		11877.4	4167.85	7151.42	6518.81
Cathepsin B1	24	11	LRRKRRPTVDHNEWN		2527.8		6881.62	25033.5	12387.4		24991.3	19990.7		7886.09	3522.28	15434.2	24991.3
Cathepsin B1	24	12	RKRRPTVDHNEWNVE		5063.58		12845.5	23087.1	15598.3		20915.5	21300.5		17215.8	12329.5	23476	20915.5
Cathepsin B1	24	13	RRPTVDHNEWNVEIP		5815.73		8599.04	23875.7	11113.2		27473.1	6814.15		13640.9	8267.88	22162.5	27473.1
Cathepsin B1	24	14	PTVDHNEWNVEIPSN		1113.55		4915.88	15385.8	22022.6		16664.2	6087.46		14219.4	1759.18	15278.6	16664.2
Cathepsin B1	24	15	VDHNEWNVEIPSNFD		8587.4		12936.1	26575	35182.8		28114.3	23616.3		25049.8	14030.5	26536.9	28114.3
Cathepsin B1	24	16	HNEWNVEIPSNFDSR		5876.81		10969	38856.4	18325.7		26286.2	22175.6		29480.1	13967.8	32522.7	26286.2
Cathepsin B1	24	17	EWNVEIPSNFDSRKK		0		0	0	0		0	0		0	0	17822.1	150964	RRPTVDHNEWNVEIP	P3
Cathepsin B1	24	18	NVEIPSNFDSRKKWP		0		471.3	0	0		0	0		0	0	1022.26
Cathepsin B1	24	19	EIPSNFDSRKKWPGC		0		0	0	2330.37		0	0		0	0	0
Cathepsin B1	24	20	PSNFDSRKKWPGCKS		0		0	0	2065.75		0	0		0	0	0
Cathepsin B1	24	21	NFDSRKKWPGCKSIA		0		0	0	0		0	0		0	0	0
Cathepsin B1	24	22	DSRKKWPGCKSIATI		0		0	0	152.65		0	0		0	0	0
Cathepsin B1	24	23	RKKWPGCKSIATIRD		0		0	0	0		0	0		0	0	766.88
Cathepsin B1	24	24	KWPGCKSIATIRDQS		0		0	0	0		0	0		0	0	0
Cathepsin B1	24	25	PGCKSIATIRDQSRC		0		0	0	0		1216.84	0		0	0	1154.86
Cathepsin B1	24	26	CKSIATIRDQSRCGS		0		0	0	980.09		0	0		0	0	0
Cathepsin B1	24	27	SIATIRDQSRCGSCW		1197.94		0	2947.14	3569.5		5955.92	2563.04		4682.66	0	5432.47
Cathepsin B1	24	28	ATIRDQSRCGSCWAF		1053.81		0	7745.86	0		7105.7	3128.29		5757.21	0	7623.3
Cathepsin B1	24	29	IRDQSRCGSCWAFGA		0		0	0	190.33		0	0		0	0	0
Cathepsin B1	24	30	DQSRCGSCWAFGAVE		0		0	0	0		0	0		0	0	0
Cathepsin B1	24	31	SRCGSCWAFGAVEAM		0		0	0	0		0	0		0	0	0
Cathepsin B1	24	32	CGSCWAFGAVEAMSD		0		0	0	0		0	0		0	0	0
Cathepsin B1	24	33	SCWAFGAVEAMSDRS		0		4.5	0	0		3647.53	0		1991.88	0	0
Cathepsin B1	24	34	WAFGAVEAMSDRSCI		147.48		266.19	0	0		3147.9	190.12		3476.29	0	1872.23
Cathepsin B1	24	35	FGAVEAMSDRSCIQS		0		0	0	0		0	0		0	0	0
Cathepsin B1	24	36	AVEAMSDRSCIQSGG		0		0	0	0		0	0		0	0	0
Cathepsin B1	24	37	EAMSDRSCIQSGGKQ		0		0	0	0		0	0		0	0	0
Cathepsin B1	24	38	MSDRSCIQSGGKQNV		0		0	0	0		0	0		0	0	0
Cathepsin B1	24	39	DRSCIQSGGKQNVEL		0		0	0	0		0	0		0	0	0
Cathepsin B1	24	40	SCIQSGGKQNVELSA		0		0	0	0		0	0		0	0	0
Cathepsin B1	24	41	IQSGGKQNVELSAVD		0		0	0	0		0	0		561.58	0	2289.13
Cathepsin B1	24	42	SGGKQNVELSAVDLL		0		846.92	0	0		0	3629.74		0	0	0
Cathepsin B1	24	43	GKQNVELSAVDLLSC		292.69		0	0	0		0	0		0	0	0
Cathepsin B1	24	44	QNVELSAVDLLSCCE		1575.27		0	0	0		0	432.94		0	0	0
Cathepsin B1	24	45	VELSAVDLLSCCESC		2179.65		0	0	0		0	0		0	0	0
Cathepsin B1	24	46	LSAVDLLSCCESCGL		412.85		100.42	0	0		680.23	0		810.53	494.03	27.36
Cathepsin B1	24	47	AVDLLSCCESCGLGC		972.42		0	0	0		655.13	574.02		0	0	0
Cathepsin B1	24	48	DLLSCCESCGLGCEG		829.85		0	0	2884.07		861.55	1757.42		0	308.6	0
Cathepsin B1	24	49	LSCCESCGLGCEGGI		583.92		65.85	0	3566.93		626.62	1514.54		1505.45	723.56	2256.89
Cathepsin B1	24	50	CCESCGLGCEGGILG		1087.73		400.53	1818.35	0		3873.14	5053.88		1239.43	1902.04	2360.51
Cathepsin B1	24	51	ESCGLGCEGGILGPA		91.02		0	0	47705.2		0	0		0	500.13	0	47705.2
Cathepsin B1	24	52	CGLGCEGGILGPAWD		8441.08		25245.3	38295.3	36598.8		23884.6	27811.6		32719.8	9121.62	38238.3	36598.8
Cathepsin B1	24	53	LGCEGGILGPAWDFW		9813.28		7295.58	13681.2	24557.6		29590.6	27733.4		12275.6	4330.88	16487.6	24557.6	CESCGLGCEGGILGPA	P4
Cathepsin B1	24	54	CEGGILGPAWDFWVK		2834.16		691.94	1307.79	11038.2		0	0		0	0	750.67	11038.2
Cathepsin B1	24	55	GGILGPAWDFWVKEG		680.77		1053.7	198.44	31679.2		6585.45	1500.42		137.35	1308.39	2644.76	119900	CGLGCEGGILG
Cathepsin B1	24	56	ILGPAWDFWVKEGIV		0		9161.88	11304.7	13760		13056	1009.55		1523.09	18361.8	9865.39
Cathepsin B1	24	57	GPAWDFWVKEGIVTG		0		10082.9	0	18000.2		2348.28	0		1163.87	10997	3778.96	31679.2
Cathepsin B1	24	58	AWDFWVKEGIVTGSS		0		10736	3287.96	30717.8		0	0		858.32	4645.25	5411.23	13760
Cathepsin B1	24	59	DFWVKEGIVTGSSKE		0		22981.8	12212.1	0		0	0		0	6652.77	7767.61	18000.2
Cathepsin B1	24	60	WVKEGIVTGSSKENH		13.23		0	0	0		0	0		0	0	0	30717.8
Cathepsin B1	24	61	KEGIVTGSSKENHTG		0		0	0	0		0	0		0	0	0	94157.1	ILGPAWDFWVKEGIV	P5
Cathepsin B1	24	62	GIVTGSSKENHTGCE		450.31		0	0	2714.42		0	0		0	0	0
Cathepsin B1	24	63	VTGSSKENHTGCEPY		2997.85		0	0	14762.5		0	1471.9		0	1824.87	0	14762.5
Cathepsin B1	24	64	GSSKENHTGCEPYPF		2528.98		955.78	1240.86	31557.8		7350	12920.9		0	2792.1	3772.44	31557.8
Cathepsin B1	24	65	SKENHTGCEPYPFPK		0		0	2225.44	13477.8		0	0		5549.66	0	0	13477.8
Cathepsin B1	24	66	ENHTGCEPYPFPKCE		706.85		2486.8	0	7057.79		15033.5	21955.5		16957	6408.93	847.06	7057.79
Cathepsin B1	24	67	HTGCEPYPFPKCEHH		922.97		841.7	3536.45	0		12458.3	26083.8		4737.61	5954.54	4955.28	66855.9	SKENHTGCEPYPFPK	P6
Cathepsin B1	26	2	GCEPYPFPKCEHHTK		0		8866.57	0	6774.63		0	18718.6		0	602.6	3142.78	6774.63
Cathepsin B1	26	3	EPYPFPKCEHHTKGK		0		1676.65	0	12540.3		0	0		0	0	15300.5	12540.3
Cathepsin B1	26	4	YPFPKCEHHTKGKYP		0		12253	0	44922.4		0	839.46		0	18969.7	8898.22	44922.4
Cathepsin B1	26	5	FPKCEHHTKGKYPPC		0		27886.3	0	26036.1		19095.2	0		0	42761.9	16492.9	26036.1
Cathepsin B1	26	6	KCEHHTKGKYPPCGS		0		9173.78	0	20729.2		112.89	0		0	21005.5	0	20729.2
Cathepsin B1	26	7	EHHTKGKYPPCGSKI		0		6195.45	0	38029.2		0	0		4739.49	17940	25244.9	38029.2
Cathepsin B1	26	8	HTKGKYPPCGSKIYK		0		5770.07	0	21839.7		0	0		2190.33	19035.5	37116.9	21839.7
Cathepsin B1	26	9	KGKYPPCGSKIYKTP		0		971.97	0	8309.53		0	0		0	19634.4	31779.3	170872	CEHHTKGKYPPC
Cathepsin B1	26	10	KYPPCGSKIYKTPRC		0		0	0	8503.55		0	0		0	0	2704.52		PKCEHHTKGKYPPCG	P7
Cathepsin B1	26	11	PPCGSKIYKTPRCKQ		0		0	0	0		0	0		0	5064.51	21306.5
Cathepsin B1	26	12	CGSKIYKTPRCKQTC		0		0	0	29739.2		0	0		0	0	3479.1	29739.2
Cathepsin B1	26	13	SKIYKTPRCKQTCQK		0		0	0	30829.6		0	0		0	0	29326.3	30829.6
Cathepsin B1	26	14	IYKTPRCKQTCQKKY		0		0	0	38782.5		0	0		0	173.31	40861.3	38782.5
Cathepsin B1	26	15	KTPRCKQTCQKKYKT		0		0	0	33338.1		0	0		0	3665.1	44971.1	33338.1
Cathepsin B1	26	16	PRCKQTCQKKYKTPY		0		0	0	6437.62		0	0		0	0	34566.3	6437.62
Cathepsin B1	26	17	CKQTCQKKYKTPYTQ		0		0	0	16915.5		0	0		0	0	4406.81	139127	CGSKIYKTPRCKQKY	P8
Cathepsin B1	26	18	QTCQKKYKTPYTQDK		0		33763.7	0	40677.5		0	0		0	0	3279.32	16915.5
Cathepsin B1	26	19	CQKKYKTPYTQDKHR		0		5575.22	0	42575.8		0	1118.21		0	0	15748.8	40677.5
Cathepsin B1	26	20	KKYKTPYTQDKHRGK		0		8123.44	0	20943.6		0	0		4692.6	19325.2	37269.1	42575.8
Cathepsin B1	26	21	YKTPYTQDKHRGKSS		0		3463.54	0	17839.2		0	0		657.25	4399.52	31384.8	20943.6
Cathepsin B1	26	22	TPYTQDKHRGKSSYN		0		2680.91	0	36488.1		0	0		0	569.62	23333.4	17839.2
Cathepsin B1	26	23	YTQDKHRGKSSYNVK		0		776.61	0	1396.33		0	0		0	2925.17	24484.1	36488.1
Cathepsin B1	26	24	QDKHRGKSSYNVKND		0		2514.11	0	8856.99		0	0		0	0	0	175440	CQKKYKTPYTQ
Cathepsin B1	26	25	KHRGKSSYNVKNDEK		0		81.03	0	1595.89		0	0		0	0	0		QTCQKKYKTPYTQDK	P9
Cathepsin B1	26	26	RGKSSYNVKNDEKAI		0		705.75	0	15006.9		0	0		0	0	1830.06
Cathepsin B1	26	27	KSSYNVKNDEKAIQK		0		0	0	521.86		0	0		0	0	0
Cathepsin B1	26	28	SYNVKNDEKAIQKEI		0		94.72	0	2850.69		0	0		0	0	1123.66
Cathepsin B1	26	29	NVKNDEKAIQKEIMK		0		0	0	9577.26		0	0		0	0	9844.17
Cathepsin B1	26	30	KNDEKAIQKEIMKYG		0		0	0	5678.22		0	0		0	0	0
Cathepsin B1	26	31	DEKAIQKEIMKYGPV		0		0	0	1866.84		0	5530.54		0	0	0	5530.54
Cathepsin B1	26	32	KAIQKEIMKYGPVEA		0		0	0	4909.33		0	29138.6		0	0	0	29138.6
Cathepsin B1	26	33	IQKEIMKYGPVEASF		0		1061.1	0	0		0	14471.4		1455.36	0	1677.36	14471.4
Cathepsin B1	26	34	KEIMKYGPVEASFTV		0		0	0	2372.52		0	26793.6		0	0	0	26793.6
Cathepsin B1	26	35	IMKYGPVEASFTVYE		1518.49		2906.27	0	10025.8		0	26311.5		4622.25	3325.13	2605.19	26311.5
Cathepsin B1	26	36	KYGPVEASFTVYEDF		4335.33		12313.1	0	11267		20469.6	14226.6		10648.7	4422.08	6100.71	14226.6
Cathepsin B1	26	37	GPVEASFTVYEDFLN		4194.04		7240.12	4715.18	5567.68		14241	9394.28		11499.9	1618.64	7127.91	9394.28
Cathepsin B1	26	38	VEASFTVYEDFLNYK		0		0	0	0		0	0		924.76	0	0	125866	KAQKEIMKYGPVEAS	P10
Cathepsin B1	26	39	ASFTVYEDFLNYKSG		0		0	0	9705.61		0	0		215.06	0	0
Cathepsin B1	26	40	FTVYEDFLNYKSGIY		10.79		3019.89	10281	9799.51		662.53	0		12692.8	2026.42	14416.6
Cathepsin B1	26	41	VYEDFLNYKSGIYKH		264.48		0	0	0		0	0		2166.46	0	0
Cathepsin B1	26	42	EDFLNYKSGIYKHIT		0		0	0	6788.8		0	0		0	0	0
Cathepsin B1	26	43	FLNYKSGIYKHITGE		0		0	0	0		0	0		0	0	0
Cathepsin B1	26	44	NYKSGIYKHITGEAL		0		0	0	0		0	0		0	0	0
Cathepsin B1	26	45	KSGIYKHITGEALGG		0		0	0	0		0	0		0	0	0
Cathepsin B1	26	46	GIYKHITGEALGGHA		0		0	0	35429.9		0	0		0	0	0
Cathepsin B1	26	47	YKHITGEALGGHAIR		0		0	0	812.44		0	0		0	0	0
Cathepsin B1	26	48	HITGEALGGHAIRII		0		0	0	1589.6		0	0		810.65	0	0
Cathepsin B1	26	49	TGEALGGHAIRIIGW		673.72		0	4107.68	0		4786.4	3072.73		737.99	0	3421.88
Cathepsin B1	26	50	EALGGHAIRIIGWGV		80.14		0	0	0		0	0		0	0	0
Cathepsin B1	26	51	LGGHAIRIIGWGVEN		1568.25		0	195.01	0		1283.83	0		664.87	539.07	981.27
Cathepsin B1	26	52	GHAIRIIGWGVENKT		0		0	0	1385.59		0	0		0	0	0
Cathepsin B1	26	53	AIRIIGWGVENKTPY		0		0	0	6658.7		0	0		0	0	2552.53
Cathepsin B1	26	54	RIIGWGVENKTPYWL		533.93		347.25	3849.54	0		3020.65	1962.06		377.57	1439.66	2170.31
Cathepsin B1	26	55	IGWGVENKTPYWLIA		30.03		0	0	0		0	0		0	0	0
Cathepsin B1	26	56	WGVENKTPYWLIANS		0		0	0	0		0	0		0	0	0
Cathepsin B1	26	57	VENKTPYWLIANSWN		313.42		0	0	1947		0	0		0	0	0
Cathepsin B1	26	58	NKTPYWLIANSWNED		7237.58		2051.89	0	7239.54		13079.6	22007.9		1862.37	6174.98	4684.63	22007.9
Cathepsin B1	26	59	TPYWLIANSWNEDWG		11111.2		4132.83	2541.39	20670.9		15450.1	18312.7		4006.28	4918.51	9079.27	18312.7
Cathepsin B1	26	60	YWLIANSWNEDWGEN		10340.5		9639.58	3228.57	22981.7		17289.3	24094		8908.06	12021.4	15850	24094
Cathepsin B1	26	61	LIANSWNEDWGENGY		10949.6		9677.4	6728.5	41620.2		19326.2	26692.5		9301.64	12250.2	24844.3	26692.5
Cathepsin B1	26	62	ANSWNEDWGENGYFR		4445.48		10970.8	19182.5	15321		22613.5	32486.9		12993.9	16277	25005.6	32486.9
Cathepsin B1	26	63	SWNEDWGENGYFRIV		3151.34		6933.65	2930.32	2535.73		10524.7	19033.8		3843.31	10677.5	12439.9	19033.8
Cathepsin B1	26	64	NEDWGENGYFRIVRG		1769.71		4396.83	0	9637.75		0	2670.46		0	5030.99	0	142628	PYWLIANSWNEDWGE	P11
Cathepsin B1	26	65	DWGENGYFRIVRGRD		6490.7		11582.2	4195.24	397.2		7388.58	16668.4		3704.22	9930.06	6379.25
Cathepsin B1	26	66	GENGYFRIVRGRDEC		5783.45		3352.37	0	3989.99		5188.16	24027.8		0	8767.55	880.28
Cathepsin B1	26	67	NGYFRIVRGRDECFI		2255.45		2226.11	7156.21	0		14846.3	27926.6		4565.88	6761.12	5396.35	5396.35
Cathepsin B1	28	2	YFRIVRGRDECFIES		361.46		1801.05	0	0		17698.2	8684.66		6176.37	7359.12	26172.9	26172.9
Cathepsin B1	28	3	RIVRGRDECFIESEV		1272.72		3091.34	0	0		22387.7	14110.9		6027.37	9365.82	23939.2	23939.2
Cathepsin B1	28	4	VRGRDECFIESEVIA		0		1290.62	0	0		5282.23	3347.08		1861.72	2455.25	11472.6	11472.6
Cathepsin B1	28	5	GRDECFIESEVIAGQ		0		0	0	0		3507.46	0		0	493.99	4042.77	66981.1	WGENGYFRIVRGRDE	P12
Cathepsin B1	28	6	DECFIESEVIAGQIN		0		0	0	0		644.85	0		0	0	0
Cathepsin B1	28	7	CFIESEVIAGQINGS		0		0	0	0		0	0		0	0	0
Cathepsin B1	28	8	IESEVIAGQINGSGS		0		0	0	0		0	0		0	0	0
Cathepsin B1	28	9	SEVIAGQINGSGSGS		0		0	0	28633.7		0	0		0	0	0
Cathepsin B1	28	10	VIAGQINGSGSGSGE		0		0	0	0		0	0		0	0	0
Cathepsin B1	28	11	AGQINGSGSGSGEVV		0		0	0	0		0	0		0	0	0

## Sheet: 3.Cathepsin B2
I G V*	#	Score	peptide	comment		Prioritized
1 0 1	P1	62474	YGTLNEIDARRHKRM	Not in model
2 0 2	P2	28777	MYQPLSMELINFINY	Not in model
1 0 1	P3	30191	WKAAPTTRFRTVSDI	Not in model
1 0 1	P4	50346	IRRMLGALPDPNGEQ	Not in model
1 0 3	P5	45708	ELPKSFDARVEWPHC
3 2 3	P6	46033	RVEWPHCPSISEIRD
0 1 2	P7	17791	SEIRDQSSCGSCWAF
0 1 2	P8	16001	WAFGAVEAMSDRICI
1 0 1	P9	130092	MSDRICIKSKGKHKP	Accessible loop
1 2 2	P10	16054	CCSSCGMGCNGGFPH	Active site C
2 2 3	P11	24505	MGCNGGFPHSAWLYW
3 2 3	P12	114867	TTNGCQPYEFPPCEHH	Occluding loop
3 2 3	P13	122298	GYNIPYEKDKWYGEK	Accessible loop
1 2 2	P14	48341	PEAIMLELMRNGPVE
3 2 3	P15	82097	NGPVEVDFEVYADFP	Beta sheet-loop
0 2 3	P16	20238	LLGGHAVRLLGWGEE
3 2 3	P17	34098	VRLLGWGEENNVPYW
2 2 3	P18	40919	NVPYWLIANSWNSDW	Active site N
2 2 3	P19	30367	WNSDWGDKGYFKIVR
*number of sera (I-Infected, G-IFNgR KO and V-Vaccinated) in which a reactive region was found
Protein	Row	Column	Peptide			Infect 3	Infect 2	Infect 1		IFNgR KO3	IFNgR KO2		Vaccn 3	Vaccn 2	Vaccn 1	Aggregate	15mer	Peptide #
Cathepsin B2	34	25	DEVGSGSGSGMNQYS			0	0	0		0	0		0	0	0
Cathepsin B2	34	26	VGSGSGSGMNQYSCY			0	4795.91	0		0	0		3826.19	1628.76	7683.17
Cathepsin B2	34	27	SGSGSGMNQYSCYLL			0	1527.66	0		0	0		909.86	0	4625.12
Cathepsin B2	34	28	SGSGMNQYSCYLLQL			0	278.21	0		0	0		352.71	0	2855.01
Cathepsin B2	34	29	SGMNQYSCYLLQLYI			0	1920.98	0		0	0		1042.44	0	3313.02
Cathepsin B2	34	30	MNQYSCYLLQLYIII			0	0	0		0	0		0	0	0
Cathepsin B2	34	31	QYSCYLLQLYIIILL			0	0	0		0	0		0	0	0
Cathepsin B2	34	32	SCYLLQLYIIILLSY			0	0	0		0	0		0	0	0
Cathepsin B2	34	33	YLLQLYIIILLSYGT			0	0	0		0	0		0	0	0
Cathepsin B2	34	34	LQLYIIILLSYGTLN			0	0	0		0	0		0	0	0
Cathepsin B2	34	35	LYIIILLSYGTLNEI			0	0	0		0	0		1734.06	0	2794.94
Cathepsin B2	34	36	IIILLSYGTLNEIDA			0	0	19106.2		0	0		0	0	0
Cathepsin B2	34	37	ILLSYGTLNEIDARR			3541.1	174.18	22778.8		0	2429.24		5580.12	2593.28	12850.9	12850.9
Cathepsin B2	34	38	LSYGTLNEIDARRHK			0	0	9682.2		0	0		0	0	10761.4	10761.4
Cathepsin B2	34	39	YGTLNEIDARRHKRM			0	0	2886.39		0	0		0	0	26098.8	26098.8
Cathepsin B2	34	40	TLNEIDARRHKRMYQ			0	0	2148.1		0	0		0	0	8219.47	8219.47
Cathepsin B2	34	41	NEIDARRHKRMYQPL			0	0	0		0	0		10.49	0	4543.33	4543.33
Cathepsin B2	34	42	IDARRHKRMYQPLSM			0	0	0		0	0		0	0	3367.93	62473.8	YGTLNEIDARRHKRM	P1
Cathepsin B2	34	43	ARRHKRMYQPLSMEL			0	0	0		638.97	0		468.63	0	1861.72
Cathepsin B2	34	44	RHKRMYQPLSMELIN			0	0	7938.11		0	0		0	0	0
Cathepsin B2	34	45	KRMYQPLSMELINFI			0	2078.37	14715.4		0	0		3011.25	0	6184.71	6184.71
Cathepsin B2	34	46	MYQPLSMELINFINY			5527.22	17275.1	4508.62		1429.31	2585.42		12932.4	4502.91	22592.2	22592.2
Cathepsin B2	34	47	QPLSMELINFINYEA			3670.18	0	0		0	1590.21		4630.98	0	2806.61	28777	MYQPLSMELINFINY	P2
Cathepsin B2	34	48	LSMELINFINYEANT			457.21	0	2773.06		0	0		170.1	0	857.74
Cathepsin B2	34	49	MELINFINYEANTTW			2227.28	4191.6	0		7391.6	6498.39		10096.6	1589.69	5333.89
Cathepsin B2	34	50	LINFINYEANTTWKA			0	0	0		0	0		0	0	0
Cathepsin B2	34	51	NFINYEANTTWKAAP			0	0	0		0	0		0	0	0
Cathepsin B2	34	52	INYEANTTWKAAPTT			0	0	0		0	0		0	0	0
Cathepsin B2	34	53	YEANTTWKAAPTTRF			0	0	0		0	0		0	0	0
Cathepsin B2	34	54	ANTTWKAAPTTRFRT			0	0	0		0	0		0	0	0
Cathepsin B2	34	55	TTWKAAPTTRFRTVS			0	0	0		0	0		0	0	0
Cathepsin B2	34	56	WKAAPTTRFRTVSDI			0	0	23547.3		0	0		0	0	0	23547.3
Cathepsin B2	34	57	AAPTTRFRTVSDIRR			2172.82	0	6643.94		0	0		0	2444.49	0	6643.94
Cathepsin B2	34	58	PTTRFRTVSDIRRML			1067.78	0	0		0	0		0	139.45	113.77	30191.2	WKAAPTTRFRTVSDI	P3
Cathepsin B2	34	59	TRFRTVSDIRRMLGA			0	0	0		0	0		0	0	0
Cathepsin B2	34	60	FRTVSDIRRMLGALP			0	0	0		0	0		0	0	0
Cathepsin B2	34	61	TVSDIRRMLGALPDP			0	0	0		0	0		0	0	0
Cathepsin B2	34	62	SDIRRMLGALPDPNG			0	0	0		0	0		0	0	0
Cathepsin B2	34	63	IRRMLGALPDPNGEQ			0	0	22644.9		0	0		0	22586.9	0	22644.9
Cathepsin B2	34	64	RMLGALPDPNGEQLE			3191.05	0	13791.3		0	3435.93		0	23276.2	0	13791.3
Cathepsin B2	34	65	LGALPDPNGEQLETL			1905.22	0	6863.12		0	3065.24		0	7140	0	6863.12
Cathepsin B2	34	66	ALPDPNGEQLETLCT			0	0	7046.49		0	0		0	1807.65	0	7046.49
Cathepsin B2	34	67	PDPNGEQLETLCTGY			429.77	1057.4	0		681.15	6402.79		7607.26	4383.38	0	50345.8	IRRMLGALPDPNGEQ	P4
Cathepsin B2	36	2	PNGEQLETLCTGYIS			0	0	3258.5		0	1142.52		2407.18	217.99	0
Cathepsin B2	36	3	GEQLETLCTGYISDE			0	0	0		1216.03	5520.22		0	733.19	0
Cathepsin B2	36	4	QLETLCTGYISDELP			0	0	0		7433.95	3238.73		0	257.37	0
Cathepsin B2	36	5	ETLCTGYISDELPKS			0	0	0		0	0		0	0	0
Cathepsin B2	36	6	LCTGYISDELPKSFD			0	0	4873.1		9445.83	7298.11		0	2728.94	1115.2	7298.11
Cathepsin B2	36	7	TGYISDELPKSFDAR			890.91	3258.67	1719.38		2098.91	5688.62		1772.36	1866	3561.63	5688.62
Cathepsin B2	36	8	YISDELPKSFDARVE			2904.3	1612.76	1030.38		724.51	6420.17		2025.11	3762.18	4603.13	6420.17
Cathepsin B2	36	9	SDELPKSFDARVEWP			3892.13	12796.3	1717.44		7322.21	9680.9		7128.22	4270.55	2616.33	9680.9
Cathepsin B2	36	10	ELPKSFDARVEWPHC			1700.92	20578.2	0		9997.69	16619.7		6498.86	5278.5	5602.05	16619.7
Cathepsin B2	36	11	PKSFDARVEWPHCPS			0	4218.02	0		0	5545.32		4721.44	2714.45	4187.12	45707.5	ELPKSFDARVEWPHC	P5
Cathepsin B2	36	12	SFDARVEWPHCPSIS			0	1014.83	0		0	3292.8		1724.19	321.38	1701.22
Cathepsin B2	36	13	DARVEWPHCPSISEI			284.22	2422.65	5582.74		0	2922.39		5798.43	2734.28	5848.75	5848.75
Cathepsin B2	36	14	RVEWPHCPSISEIRD			8046.71	19388.8	10566.7		8602.34	20295.9		20453.2	11681.5	22571	22571
Cathepsin B2	36	15	EWPHCPSISEIRDQS			2350.24	14232.8	5412.75		0	5850.03		7692.04	5791.29	9774.1	9774.1
Cathepsin B2	36	16	PHCPSISEIRDQSSC			478.8	3880.13	0		1999.64	6431.98		8740.07	2447.56	7838.69	7838.69
Cathepsin B2	36	17	CPSISEIRDQSSCGS			0	0	1956.58		0	0		269.06	0	408.99	46032.6	RVEWPHCPSISEIRD	P6
Cathepsin B2	36	18	SISEIRDQSSCGSCW			27.49	1119.83	3477.59		50.91	5504.49		3999.66	921.94	8312.8	8312.8
Cathepsin B2	36	19	SEIRDQSSCGSCWAF			0	3891.44	0		2580.25	6310.69		6330.53	1538.13	9478.08	9478.08
Cathepsin B2	36	20	IRDQSSCGSCWAFGA			0	0	0		0	0		0	0	1627.59	17790.9	SEIRDQSSCGSCWAF	P7
Cathepsin B2	36	21	DQSSCGSCWAFGAVE			0	0	0		0	0		0	0	0
Cathepsin B2	36	22	SSCGSCWAFGAVEAM			0	0	0		0	0		0	0	0
Cathepsin B2	36	23	CGSCWAFGAVEAMSD			0	0	1600.16		0	0		0	167.92	392.29
Cathepsin B2	36	24	SCWAFGAVEAMSDRI			1380.91	0	347.23		5543.47	1351.88		4778.9	2011.9	7935.86	7935.86
Cathepsin B2	36	25	WAFGAVEAMSDRICI			129.39	0	0		0	0		2748.08	591.4	8064.98	8064.98
Cathepsin B2	36	26	FGAVEAMSDRICIKS			0	0	0		0	0		0	0	0	16000.8	WAFGAVEAMSDRICI	P8
Cathepsin B2	36	27	AVEAMSDRICIKSKG			0	0	9240.06		0	0		0	0	3363.26
Cathepsin B2	36	28	EAMSDRICIKSKGKH			0	0	16935.5		0	0		0	0	23591.7	23591.7
Cathepsin B2	36	29	MSDRICIKSKGKHKP			0	0	37605.8		0	0		0	0	44536.9	44536.9
Cathepsin B2	36	30	DRICIKSKGKHKPFL			0	0	10914.7		0	0		0	698.87	39432.3	39432.3
Cathepsin B2	36	31	ICIKSKGKHKPFLSA			0	0	0		0	0		0	0	22531.2	22531.2
Cathepsin B2	36	32	IKSKGKHKPFLSAEN			0	0	0		0	0		0	0	1029.98	130092	MSDRICIKSKGKHKP	P9
Cathepsin B2	36	33	SKGKHKPFLSAENLV			0	0	0		0	0		0	0	0
Cathepsin B2	36	34	GKHKPFLSAENLVSC			0	0	0		0	0		0	0	0
Cathepsin B2	36	35	HKPFLSAENLVSCCS			0	0	0		0	0		0	0	0
Cathepsin B2	36	36	PFLSAENLVSCCSSC			0	0	0		0	0		0	0	490.98
Cathepsin B2	36	37	LSAENLVSCCSSCGM			0	0	0		0	0		0	0	0
Cathepsin B2	36	38	AENLVSCCSSCGMGC			0	0	0		0	0		0	0	0
Cathepsin B2	36	39	NLVSCCSSCGMGCNG			0	0	4417.51		0	0		0	0	0
Cathepsin B2	36	40	VSCCSSCGMGCNGGF			0	0	3772.19		2439.7	1441.37		5292	148.86	7091.98	7091.98
Cathepsin B2	36	41	CCSSCGMGCNGGFPH			780.05	0	0		3960.38	6373.57		7882.61	2087.9	8962.51	8962.51
Cathepsin B2	36	42	SSCGMGCNGGFPHSA			0	0	5448.55		0	0		0	0	0	16054.5	CCSSCGMGCNGGFPH	P10
Cathepsin B2	36	43	CGMGCNGGFPHSAWL			1098.16	5917.05	6798.25		6841.04	8289.09		9337.37	3344.86	11342.5	11342.5
Cathepsin B2	36	44	MGCNGGFPHSAWLYW			903.77	9663.36	0		6592.27	9455.87		9754.21	2970.48	13162	13162
Cathepsin B2	36	45	CNGGFPHSAWLYWKN			0	0	0		0	0		0	0	0	24504.5	MGCNGGFPHSAWLYW	P11
Cathepsin B2	36	46	GGFPHSAWLYWKNQG			0	0	0		0	0		0	0	0
Cathepsin B2	36	47	FPHSAWLYWKNQGIV			0	0	0		0	0		0	0	0
Cathepsin B2	36	48	HSAWLYWKNQGIVTG			0	0	0		0	0		0	0	0
Cathepsin B2	36	49	AWLYWKNQGIVTGDL			0	0	2383.84		0	0		0	0	0
Cathepsin B2	36	50	LYWKNQGIVTGDLYN			120.26	1823	0		0	1233.53		3149.67	221.41	5391.25
Cathepsin B2	36	51	WKNQGIVTGDLYNTT			0	0	0		0	0		0	0	0
Cathepsin B2	36	52	NQGIVTGDLYNTTNG			0	0	0		0	0		0	0	0
Cathepsin B2	36	53	GIVTGDLYNTTNGCQ			0	0	4673.23		0	0		0	0	0
Cathepsin B2	36	54	VTGDLYNTTNGCQPY			0	8585.1	27990.7		0	136.96		5185.37	810.98	8804.54	8804.54
Cathepsin B2	36	55	GDLYNTTNGCQPYEF			8827.33	22176.2	13493		25049.8	23337.8		14629.5	6255.65	22952.7	22952.7
Cathepsin B2	36	56	LYNTTNGCQPYEFPP			4540.87	13429.8	6882.63		17218.2	18686.5		11269.1	3621.66	16463.7	16463.7
Cathepsin B2	36	57	NTTNGCQPYEFPPCE			4016.04	2173.59	17888.8		29233	32336.4		7223.55	4230.25	8842.99	8842.99
Cathepsin B2	36	58	TNGCQPYEFPPCEHH			7953.07	19900.1	13714.1		24003	25837.8		13785.6	6907.96	29263.6	29263.6
Cathepsin B2	36	59	GCQPYEFPPCEHHVI			6216.09	14715.5	7974.04		13021.2	17537.7		9164.09	2767.64	10415.9	10415.9
Cathepsin B2	36	60	QPYEFPPCEHHVIGP			4573.05	12793.4	8696.42		7922.71	12956.1		8287.77	2888.02	12010.9	12010.9
Cathepsin B2	36	61	YEFPPCEHHVIGPLP			3426.73	8817.79	789.19		15202	17748.2		8876.24	1701.86	6112.59	6112.59
Cathepsin B2	36	62	FPPCEHHVIGPLPSC			474.14	0	0		7794.03	9173.66		387.62	155.76	1876.49	114867	TTNGCQPYEFPPCEHH	P12
Cathepsin B2	36	63	PCEHHVIGPLPSCDG			0	0	0		1880.95	7282.06		706.04	420.92	2320.33
Cathepsin B2	36	64	EHHVIGPLPSCDGDV			1182.47	0	0		0	5117.62		0	0	0
Cathepsin B2	36	65	HVIGPLPSCDGDVET			96.29	0	0		0	0		0	382.88	0
Cathepsin B2	36	66	IGPLPSCDGDVETPS			0	0	0		0	0		0	17.87	0
Cathepsin B2	36	67	PLPSCDGDVETPSCK			0	0	0		0	0		0	0	0
Cathepsin B2	38	2	PSCDGDVETPSCKTN			0	0	0		0	0		0	0	0
Cathepsin B2	38	3	CDGDVETPSCKTNCQ			0	0	0		0	0		0	0	0
Cathepsin B2	38	4	GDVETPSCKTNCQPG			0	0	0		0	0		0	0	0
Cathepsin B2	38	5	VETPSCKTNCQPGYN			0	0	0		0	0		0	0	0
Cathepsin B2	38	6	TPSCKTNCQPGYNIP			0	0	3487.42		0	0		0	0	0
Cathepsin B2	38	7	SCKTNCQPGYNIPYE			6830.2	4288.16	23866.2		8101.44	9444.92		7736.1	9811.72	8579.88	4288.16
Cathepsin B2	38	8	KTNCQPGYNIPYEKD			36687.1	13894.1	95.99		0	0		7420.35	3982.78	4424.33	13894.1
Cathepsin B2	38	9	NCQPGYNIPYEKDKW			5092	18460	0		2596.07	6668.69		2486.2	4335.66	3052.8	18460
Cathepsin B2	38	10	QPGYNIPYEKDKWYG			2917.29	24749.3	3078.69		654.66	5608.75		4161.49	2167.34	4524.14	24749.3
Cathepsin B2	38	11	GYNIPYEKDKWYGEK			2082.92	11733.9	8694.07		0	0		0	1493.73	0	11733.9
Cathepsin B2	38	12	NIPYEKDKWYGEKVY			8317.82	27218.7	10023.4		0	920.36		8442.5	5985.18	10615	27218.7
Cathepsin B2	38	13	PYEKDKWYGEKVYRI			12237.7	21953.5	0		0	2043.38		8797.48	3149.13	7725.05	21953.5
Cathepsin B2	38	14	EKDKWYGEKVYRIHS			0	0	0		0	0		0	0	0	122298	GYNIPYEKDKWYGEK	P13
Cathepsin B2	38	15	DKWYGEKVYRIHSNP			0	0	0		0	0		0	0	0
Cathepsin B2	38	16	WYGEKVYRIHSNPEA			0	4679.35	0		0	1170.04		2678.18	1608.82	990.3
Cathepsin B2	38	17	GEKVYRIHSNPEAIM			0	0	0		0	0		0	0	0
Cathepsin B2	38	18	KVYRIHSNPEAIMLE			273.65	0	1290.85		0	0		1187.77	973.31	0
Cathepsin B2	38	19	YRIHSNPEAIMLELM			2582.78	7553.26	0		12143.7	6892.97		7212.12	2945.14	4068.92	7553.26
Cathepsin B2	38	20	IHSNPEAIMLELMRN			1110.12	4150.01	0		6971.52	3189.33		4168.98	3312.06	2469.77	4150.01
Cathepsin B2	38	21	SNPEAIMLELMRNGP			0	13482.6	874.85		1020.91	0		2874.9	1305.74	2242.73	13482.6
Cathepsin B2	38	22	PEAIMLELMRNGPVE			1264.37	14683.8	0		992.8	0		5792.75	2716.9	3972.47	14683.8
Cathepsin B2	38	23	AIMLELMRNGPVEVD			0	8471.73	9298.48		0	0		5204.11	3893.37	5612.63	8471.73
Cathepsin B2	38	24	MLELMRNGPVEVDFE			14823.6	12119.7	6524.72		17059.2	14458.6		10887.6	12039.2	12738.3	48341.4	PEAIMLELMRNGPVE	P14
Cathepsin B2	38	25	ELMRNGPVEVDFEVY			9034.18	14985.9	9094.95		9565.78	7568.81		17124.5	8466.24	15778	17059.2
Cathepsin B2	38	26	MRNGPVEVDFEVYAD			3790.04	1511.63	7717.06		9687.37	6761.71		8555.15	3945.35	11516.4	9565.78
Cathepsin B2	38	27	NGPVEVDFEVYADFP			5512.46	12850.9	8892.63		23983.2	18233.9		12899.3	6015.95	8485.48	9687.37
Cathepsin B2	38	28	PVEVDFEVYADFPNY			9518.99	9646.85	3006.21		21801.8	18709.2		22779.1	11719.1	17252.4	23983.2
Cathepsin B2	38	29	EVDFEVYADFPNYKS			0	0	7514.41		0	0		591.59	0	100.64	21801.8
Cathepsin B2	38	30	DFEVYADFPNYKSGV			0	0	881.2		0	0		1305.15	0	1077.36	82097.4	NGPVEVDFEVYADFP	P15
Cathepsin B2	38	31	EVYADFPNYKSGVYQ			0	0	0		0	0		260.33	310.14	694.34
Cathepsin B2	38	32	YADFPNYKSGVYQHV			0	0	0		0	0		24.46	1.54	0
Cathepsin B2	38	33	DFPNYKSGVYQHVSG			0	0	0		0	0		0	0	0
Cathepsin B2	38	34	PNYKSGVYQHVSGAL			0	0	0		0	0		0	0	0
Cathepsin B2	38	35	YKSGVYQHVSGALLG			0	0	0		0	0		0	0	0
Cathepsin B2	38	36	SGVYQHVSGALLGGH			0	0	0		0	0		1023.85	0	349.98
Cathepsin B2	38	37	VYQHVSGALLGGHAV			0	0	0		0	0		0	0	0
Cathepsin B2	38	38	QHVSGALLGGHAVRL			20.06	0	0		0	10.04		1743.65	953.01	1588.89
Cathepsin B2	38	39	VSGALLGGHAVRLLG			0	0	0		0	0		0	0	0
Cathepsin B2	38	40	GALLGGHAVRLLGWG			0	0	6055.99		0	0		1314.11	123.72	3271.27
Cathepsin B2	38	41	LLGGHAVRLLGWGEE			3087.98	0	4720.97		5498.71	8626.13		10840.2	5266.54	10780.2	10780.2
Cathepsin B2	38	42	GGHAVRLLGWGEENN			2265.33	2595.76	864.31		4845.22	5958.06		11212	3806.1	9457.53	9457.53
Cathepsin B2	38	43	HAVRLLGWGEENNVP			424.22	0	18105.8		0	861.09		4783.48	1979.24	3212.77	20237.7	LLGGHAVRLLGWGEE	P16
Cathepsin B2	38	44	VRLLGWGEENNVPYW			6666.19	18257.4	11067.9		18807.7	20245.7		24871.8	6924.13	20380.7	20380.7
Cathepsin B2	38	45	LLGWGEENNVPYWLI			3360.48	15090.6	3004.87		7940.58	11940.4		10852.7	2565.82	13717.5	13717.5
Cathepsin B2	38	46	GWGEENNVPYWLIAN			0	544.46	1396.61		0	883.77		5188.28	0	3657.93	34098.2	VRLLGWGEENNVPYW	P17
Cathepsin B2	38	47	GEENNVPYWLIANSW			374.83	3468.64	0		3647.08	1926.14		7634.28	444.96	3065.41
Cathepsin B2	38	48	ENNVPYWLIANSWNS			0	0	10412.6		0	0		55.35	0	0
Cathepsin B2	38	49	NVPYWLIANSWNSDW			7396.49	10183	1947.04		18976.5	17383.4		28678.4	4176.23	11352.3	28678.4
Cathepsin B2	38	50	PYWLIANSWNSDWGD			3872.37	0	0		13677.9	17418.5		12240.1	4014.69	6540.12	12240.1
Cathepsin B2	38	51	WLIANSWNSDWGDKG			0	0	12908.4		0	0		0	0	0	40918.5	NVPYWLIANSWNSDW	P18
Cathepsin B2	38	52	IANSWNSDWGDKGYF			3204.87	13901.5	1936.92		5290.68	10182		13058.5	4529.71	19299.3
Cathepsin B2	38	53	NSWNSDWGDKGYFKI			0	0	13571.3		0	0		0	0	0	13571.3
Cathepsin B2	38	54	WNSDWGDKGYFKIVR			0	0	16795.3		0	0		0	0	741.22	16795.3
Cathepsin B2	38	55	SDWGDKGYFKIVRGK			0	0	0		0	0		0	0	1214.5	30366.7	WNSDWGDKGYFKIVR	P19
Cathepsin B2	38	56	WGDKGYFKIVRGKNE			0	0	0		0	0		0	0	0
Cathepsin B2	38	57	DKGYFKIVRGKNECG			0	0	0		0	0		0	0	0
Cathepsin B2	38	58	GYFKIVRGKNECGIE			0	0	0		0	0		0	0	0
Cathepsin B2	38	59	FKIVRGKNECGIESD			0	0	0		0	0		0	1097.71	0
Cathepsin B2	38	60	IVRGKNECGIESDVN			0	0	0		0	0		0	0	0
Cathepsin B2	38	61	RGKNECGIESDVNAG			0	0	0		0	0		0	0	0
Cathepsin B2	38	62	KNECGIESDVNAGIP			0	0	0		0	0		0	0	0
Cathepsin B2	38	63	ECGIESDVNAGIPKI			0	0	0		0	0		0	0	0
Cathepsin B2	38	64	GIESDVNAGIPKIKN			0	0	0		0	0		0	0	0
Cathepsin B2	38	65	ESDVNAGIPKIKNGS			0	0	0		0	0		0	0	0
Cathepsin B2	38	66	DVNAGIPKIKNGSGS			0	0	0		0	0		0	0	0
Cathepsin B2	38	67	NAGIPKIKNGSGSGS			0	0	0		0	0		0	0	0
Cathepsin B2	40	2	GIPKIKNGSGSGSGQ			0	0	0		0	0		0	0	0
Cathepsin B2	40	3	PKIKNGSGSGSGQHL			0	0	0		0	0		0	0	0
Cathepsin B2	40	4	IKNGSGSGSGQHLSL			0	0	910.79		0	0		0	0	0

## Sheet: 4.Cathepsin L
I G V*	#	Score	peptide	comment	Prioritized
3 2 3	P1	62161.3	QHLSLQYDD	Not in model
1 0 1	P2	85478.5	IWKQWKLKYNKT
1 0 1	P3	98558.3	TYSDSNEIRRKAIFM
3 2 3	P4	94375.1	IQQHNLRHDLGLEGY
3 2 3	P5	118827	YTMGLNQFCDMDWEE
1 2 3	P6	46050.4	PLWDDKKEELELSND	Did not map
3 2 3	P7	40729.1	ELSNDPLPSKWDWRD	Junction propeptide
1 0 2	P8	137246	AGAVEGQLVKKHKKL
1 2 3	P9	20568.9	DGCQGGTMDQSFAYL	S2 pocket
2 2 3	P10	69889	DQSFAYLEKYPIESE
2 2 3	P11	47610	EKDYKYIGHDSSCHF
1 0 1	P12	284172	SSCHFRKSKGVVKVK	Accessible loop
3 2 3	P13	76785.3	LAVGYGRENRKDYWL
1 0 1	P14	84909	GTTWGMNGYFKLRRN
*number of sera (I-Infected, G-IFNgR KO and V-Vaccinated) in which a reactive region was found
Protein	Row	Column	Peptide		Control		Infect 3	Infect 2	Infect 1		IFNgR KO3	IFNgR KO2		Vaccn 3	Vaccn 2	Vaccn 1	Aggregate	15mer	Peptide #
Cathepsin L	40	5	NGSGSGSGQHLSLQY		0		0	6844.03	0		5959.9	2204.28		659.29	1429.02	7526.42	5959.9
Cathepsin L	40	6	SGSGSGQHLSLQYDD		3749.23		1732.03	0	590.28		21925.6	13169.8		1769.16	6714.37	10736.7	21925.6
Cathepsin L	40	7	SGSGQHLSLQYDDIW		15293.8		6116.31	10491	6417.63		30900	27676.6		11742.2	7695.52	12166.4	30900
Cathepsin L	40	8	SGQHLSLQYDDIWKQ		309.11		1800.85	11405.3	11968.5		3375.76	5961.61		2746.13	3019.77	4901.73	3375.76
Cathepsin L	40	9	QHLSLQYDDIWKQWK		0		0	0	33352.2		0	0		0	0	0	62161.3	QHLSLQYDD	P1
Cathepsin L	40	10	LSLQYDDIWKQWKLK		0		0	0	13479.9		0	0		0	0	22628.1	33352.2
Cathepsin L	40	11	LQYDDIWKQWKLKYN		0		0	0	21492		0	0		0	0	0	13479.9
Cathepsin L	40	12	YDDIWKQWKLKYNKT		0		0	0	17154.5		0	0		0	0	9028.69	21492
Cathepsin L	40	13	DIWKQWKLKYNKTYS		0		0	0	0		0	0		0	0	1998.65	17154.5
Cathepsin L	40	14	WKQWKLKYNKTYSDS		0		0	0	0		0	0		0	0	0	85478.5	IWKQWKLKYNKT	P2
Cathepsin L	40	15	QWKLKYNKTYSDSNE		1098.37		2810.38	0	13368		0	330.09		1064.02	4841.61	4779.16
Cathepsin L	40	16	KLKYNKTYSDSNEIR		0		0	0	34473		0	0		0	2156.7	0
Cathepsin L	40	17	KYNKTYSDSNEIRRK		0		0	0	1501.64		0	0		0	2214.9	36892.6	36892.6
Cathepsin L	40	18	NKTYSDSNEIRRKAI		0		0	0	0		0	0		0	0	15046.5	15046.5
Cathepsin L	40	19	TYSDSNEIRRKAIFM		0		0	0	8153.56		0	0		0	0	11109.7	11109.7
Cathepsin L	40	20	SDSNEIRRKAIFMRY		1194.62		0	0	0		0	0		1021.64	3748.23	14737.5	14737.5
Cathepsin L	40	21	SNEIRRKAIFMRYVE		1357.51		1064.29	0	13959.4		0	0		2671.23	1626.59	6033.5	6033.5
Cathepsin L	40	22	EIRRKAIFMRYVEKI		0		0	0	145.8		0	0		0	0	14738.5	14738.5
Cathepsin L	40	23	RRKAIFMRYVEKIQQ		0		0	0	0		0	0		0	0	4095.89	98558.3	TYSDSNEIRRKAIFM	P3
Cathepsin L	40	24	KAIFMRYVEKIQQHN		0		0	0	38287.7		0	0		0	0	0
Cathepsin L	40	25	IFMRYVEKIQQHNLR		1313.11		1039.01	935.93	7775.27		0	0		1052.47	1432.98	4522.19
Cathepsin L	40	26	MRYVEKIQQHNLRHD		2070.36		4313.56	4145.23	4031.51		0	1996.91		8026.5	5374.11	16545.5	16545.5
Cathepsin L	40	27	YVEKIQQHNLRHDLG		2081.33		2716.82	5018.85	2720.03		1401.23	1044.03		6381.81	2837.01	9993.37	9993.37
Cathepsin L	40	28	EKIQQHNLRHDLGLE		2060.9		5661.6	9271.92	18729.3		4449.62	2890.69		6447.53	4378.36	7253.41	7253.41
Cathepsin L	40	29	IQQHNLRHDLGLEGY		6245.42		19843.3	32069.6	15123.6		16548.9	12706.7		31951.6	18238.1	33609.1	33609.1
Cathepsin L	40	30	QHNLRHDLGLEGYTM		6175.68		9458.45	15750.6	12151.9		9311.58	7940.88		18990.9	7607.71	13987	13987
Cathepsin L	40	31	NLRHDLGLEGYTMGL		2110.87		7241.89	14917.8	5866.72		7428.43	8015.05		13507.4	5537.38	12986.7	12986.7
Cathepsin L	40	32	RHDLGLEGYTMGLNQ		2501.41		3971.51	13604.3	481.57		7739.92	5892.52		7296.81	3355.34	3494.99	94375.1	IQQHNLRHDLGLEGY	P4
Cathepsin L	40	33	DLGLEGYTMGLNQFC		751.87		573.91	3965.98	1688.63		6545.69	5378.09		4678.31	3013.83	3451.73
Cathepsin L	40	34	GLEGYTMGLNQFCDM		2474.96		1365.29	2838.72	4102.15		7856	9225.09		5062.13	3683.83	5519.59	9225.09
Cathepsin L	40	35	EGYTMGLNQFCDMDW		8787.21		6082.01	5832.47	4198.88		22354	21911.6		20832.6	7150.78	9467.14	21911.6
Cathepsin L	40	36	YTMGLNQFCDMDWEE		7326.38		6960.35	0	8954.89		30463.6	32411.7		13992.3	8769.42	7197.98	32411.7
Cathepsin L	40	37	MGLNQFCDMDWEEIK		5617.34		10181.9	4628.73	14399		10567.7	19184.3		15192.6	9170.46	17483.2	19184.3
Cathepsin L	40	38	LNQFCDMDWEEIKTI		0		10823.5	5735.18	11154.4		11529.3	15918.9		16456.7	9167.31	20630.9	15918.9
Cathepsin L	40	39	QFCDMDWEEIKTIML		3071.52		15256.2	9535.9	5311.3		21105	20175.4		22579.6	7374.18	17928.3	20175.4
Cathepsin L	40	40	CDMDWEEIKTIMLSK		0		2770.08	0	2337.57		0	0		1162	0	2392.2	118827	YTMGLNQFCDMDWEE	P5
Cathepsin L	40	41	MDWEEIKTIMLSKVF		0		0	0	0		0	0		851.34	1855.2	6055.85
Cathepsin L	40	42	WEEIKTIMLSKVFGN		0		0	0	0		0	0		0	0	0
Cathepsin L	40	43	EIKTIMLSKVFGNSP		0		0	0	533.13		0	0		0	0	0
Cathepsin L	40	44	KTIMLSKVFGNSPLW		0		0	0	3970		0	0		0	0	0
Cathepsin L	40	45	IMLSKVFGNSPLWDD		7295.84		6316.69	2413.57	0		25608	22112.7		12840.8	5073.58	9294.12	25608	IMLSKVFGNSPLWDD
Cathepsin L	40	46	LSKVFGNSPLWDDKK		0		0	0	0		0	0		0	0	0
Cathepsin L	40	47	KVFGNSPLWDDKKEE		0		1952.44	0	0		246.72	3126.77		2309.05	2427.02	1158.46
Cathepsin L	40	48	FGNSPLWDDKKEELE		853.03		7893.07	0	0		9464.62	15155.9		6490.19	4979.71	3011.13	9464.62
Cathepsin L	40	49	NSPLWDDKKEELELS		805.25		6644.58	0	1260.48		3436.7	5887.82		3858.09	2157.03	2448.54	3436.7
Cathepsin L	40	50	PLWDDKKEELELSND		2302.67		4938.79	0	3968.69		14121.5	12134.8		5397.71	6294.85	7892.35	14121.5
Cathepsin L	40	51	WDDKKEELELSNDPL		3614.26		11297.5	1361.78	0		19027.6	19068.3		9489.91	8537.36	17417.5	19027.6
Cathepsin L	40	52	DKKEELELSNDPLPS		0		0	0	0		0	0		0	0	0	46050.4	PLWDDKKEELELSND	P6
Cathepsin L	40	53	KEELELSNDPLPSKW		643.83		256.93	0	5602.11		0	0		310.86	0	0
Cathepsin L	40	54	ELELSNDPLPSKWDW		7776.12		5905.89	1812.7	7532.17		19670.5	16642.4		14709.7	3662.01	5368.77	14709.7
Cathepsin L	40	55	ELSNDPLPSKWDWRD		9638.18		11920.5	11861.2	4475.19		17501.3	16346		20525	9631.26	18112.1	20525
Cathepsin L	40	56	SNDPLPSKWDWRDHG		4203.64		2880.19	5460	0		2030.14	3342.12		5494.39	3911.3	9562.93	5494.39
Cathepsin L	40	57	DPLPSKWDWRDHGAV		294.02		597.38	71.74	0		0	0		2217.28	900	1803.14	40729.1	ELSNDPLPSKWDWRD	P7
Cathepsin L	40	58	LPSKWDWRDHGAVTP		0		0	0	0		0	0		0	0	0
Cathepsin L	40	59	SKWDWRDHGAVTPVK		0		0	0	0		0	0		0	0	9742.81
Cathepsin L	40	60	WDWRDHGAVTPVKNQ		2257.22		0	0	0		0	0		0	0	1849.68
Cathepsin L	40	61	WRDHGAVTPVKNQGL		2380.01		0	0	0		0	0		0	0	0
Cathepsin L	40	62	DHGAVTPVKNQGLCG		0		0	0	0		0	0		0	0	0
Cathepsin L	40	63	GAVTPVKNQGLCGSC		0		0	0	0		0	0		0	0	0
Cathepsin L	40	64	VTPVKNQGLCGSCWA		0		0	0	0		0	0		0	0	0
Cathepsin L	40	65	PVKNQGLCGSCWAFS		0		0	0	0		0	0		0	0	0
Cathepsin L	40	66	KNQGLCGSCWAFSAA		0		0	0	0		0	0		0	0	0
Cathepsin L	40	67	QGLCGSCWAFSAAGA		0		0	0	0		0	0		0	0	0
Cathepsin L	42	2	LCGSCWAFSAAGAVE		0		0	0	0		0	0		0	0	0
Cathepsin L	42	3	GSCWAFSAAGAVEGQ		0		0	0	0		0	0		0	0	0
Cathepsin L	42	4	CWAFSAAGAVEGQLV		0		0	0	2865.17		0	0		0	0	0
Cathepsin L	42	5	AFSAAGAVEGQLVKK		0		0	0	6779		0	0		0	0	18169.6	18169.6
Cathepsin L	42	6	SAAGAVEGQLVKKHK		0		0	0	31703.1		0	0		0	1163.19	29791.8	29791.8
Cathepsin L	42	7	AGAVEGQLVKKHKKL		0		0	0	26794.6		0	0		0	6200.05	37623.7	37623.7
Cathepsin L	42	8	AVEGQLVKKHKKLIS		0		0	0	15084.9		0	0		0	3314.29	28706.8	28706.8
Cathepsin L	42	9	EGQLVKKHKKLISLS		0		0	0	0		0	0		0	4128.82	22953.9	22953.9
Cathepsin L	42	10	QLVKKHKKLISLSEQ		0		0	0	25099.8		0	0		0	0	1916.19	137246	AGAVEGQLVKKHKKL	P8
Cathepsin L	42	11	VKKHKKLISLSEQQL		0		0	0	17294.8		0	0		0	0	0
Cathepsin L	42	12	KHKKLISLSEQQLVD		0		0	0	2684.32		0	0		0	0	0
Cathepsin L	42	13	KKLISLSEQQLVDCS		0		0	0	3368.66		0	0		0	0	0
Cathepsin L	42	14	LISLSEQQLVDCSYK		0		0	0	0		0	0		0	0	311.89
Cathepsin L	42	15	SLSEQQLVDCSYKYG		0		0	0	0		0	0		0	0	0
Cathepsin L	42	16	SEQQLVDCSYKYGND		542.34		510.76	0	0		0	1856.96		2317.53	2163.76	2092.61
Cathepsin L	42	17	QQLVDCSYKYGNDGC		2359.98		0	635.28	0		0	5760.54		1365.84	457.4	899.4
Cathepsin L	42	18	LVDCSYKYGNDGCQG		164.42		0	0	0		0	2864.78		2121.07	636.45	7247.56
Cathepsin L	42	19	DCSYKYGNDGCQGGT		0		0	0	7085.15		0	0		0	0	0
Cathepsin L	42	20	SYKYGNDGCQGGTMD		3761.6		1012.8	559.44	2928.58		0	0		4625.95	1467.32	13131.9
Cathepsin L	42	21	KYGNDGCQGGTMDQS		9101.08		912.92	0	3071.61		0	0		4110.48	1520	4092.36	4110.48
Cathepsin L	42	22	GNDGCQGGTMDQSFA		352.54		1801.55	2444.7	3978.19		1620.09	1675.04		6565.51	2258.31	3939.69	6565.51
Cathepsin L	42	23	DGCQGGTMDQSFAYL		3948.26		2018.41	7526.65	0		6459.08	5161.79		9892.92	3516.52	11176.3	9892.92
Cathepsin L	42	24	CQGGTMDQSFAYLEK		331.45		0	0	1901.52		0	0		646.7	11.44	122.82	20568.9	DGCQGGTMDQSFAYL	P9
Cathepsin L	42	25	GGTMDQSFAYLEKYP		2102.63		1900.9	0	13409.1		2739.03	1879.59		4687.15	1231.66	3950.74	13409.1
Cathepsin L	42	26	TMDQSFAYLEKYPIE		686.59		3985.29	1794.33	9777.31		7228.18	6842.66		6991.53	2364.41	8224.6	9777.31
Cathepsin L	42	27	DQSFAYLEKYPIESE		3595.23		4663.22	0	11769.5		8983.76	5412.08		13372.8	12603.6	15250.6	11769.5
Cathepsin L	42	28	SFAYLEKYPIESEKD		434.58		5206.91	721.08	7342.13		2674.74	2219.7		8915.2	10342.2	11640.7	7342.13
Cathepsin L	42	29	AYLEKYPIESEKDYK		0		2274.26	823.41	10860.4		0	11744.1		2012.69	3134.09	5892.15	10860.4
Cathepsin L	42	30	LEKYPIESEKDYKYI		123.16		3483.92	3559.48	16730.5		255.11	2461.89		6618.95	4655.55	11872.6	16730.5
Cathepsin L	42	31	KYPIESEKDYKYIGH		0		6028.71	3720.23	2084.35		0	335.05		2092.3	4032.91	5378.25	69889	DQSFAYLEKYPIESE	P10
Cathepsin L	42	32	PIESEKDYKYIGHDS		2507.08		2566.51	2756.73	0		0	0		13990.9	13852.6	13128.3	3277.38
Cathepsin L	42	33	ESEKDYKYIGHDSSC		0		0	0	3277.38		0	0		0	138.5	0	17662.5
Cathepsin L	42	34	EKDYKYIGHDSSCHF		0		2241.98	10708.9	17662.5		5803.77	12392.9		5747.64	5225.14	7463.27	26670.1
Cathepsin L	42	35	DYKYIGHDSSCHFRK		0		0	0	26670.1		0	0		0	0	5315.99	47610	EKDYKYIGHDSSCHF	P11
Cathepsin L	42	36	KYIGHDSSCHFRKSK		0		0	0	952.69		0	0		0	3555.89	45123.7	45123.7
Cathepsin L	42	37	IGHDSSCHFRKSKGV		0		0	0	33446		0	0		0	0	33189.6	33189.6
Cathepsin L	42	38	HDSSCHFRKSKGVVK		0		1263.02	0	32328.5		0	0		0	18140.1	49829.9	49829.9
Cathepsin L	42	39	SSCHFRKSKGVVKVK		0		4606.85	0	44997.6		0	0		0	21675.5	47632.2	47632.2
Cathepsin L	42	40	CHFRKSKGVVKVKKF		0		3796.29	0	24535.2		0	0		693.79	23076.9	48477.1	48477.1
Cathepsin L	42	41	FRKSKGVVKVKKFVD		0		0	0	4408.29		0	0		0	934.74	41919.2	41919.2
Cathepsin L	42	42	KSKGVVKVKKFVDLP		0		0	0	6672		0	0		0	0	17999.9	17999.9
Cathepsin L	42	43	KGVVKVKKFVDLPAR		0		0	0	0		0	0		0	0	137.64	284172	SSCHFRKSKGVVKVK	P12
Cathepsin L	42	44	VVKVKKFVDLPARDE		406.28		1015.2	0	0		0	4919.49		1789.61	1972.7	331.21
Cathepsin L	42	45	KVKKFVDLPARDEEK		77.6		0	0	0		0	0		0	0	0
Cathepsin L	42	46	KKFVDLPARDEEKLQ		0		1258.76	4110.69	0		0	0		48.34	118.89	0
Cathepsin L	42	47	FVDLPARDEEKLQKA		0		0	0	0		0	0		0	0	0
Cathepsin L	42	48	DLPARDEEKLQKALY		0		120.26	3578.17	0		0	0		0	362.32	0
Cathepsin L	42	49	PARDEEKLQKALYHY		0		1261.5	10046.4	0		0	0		5296.34	6313.6	16034.7
Cathepsin L	42	50	RDEEKLQKALYHYGP		1659.08		0	0	0		0	0		0	0	0
Cathepsin L	42	51	EEKLQKALYHYGPIS		0		0	0	0		0	0		0	0	0
Cathepsin L	42	52	KLQKALYHYGPISVA		0		0	0	0		0	0		0	0	0
Cathepsin L	42	53	QKALYHYGPISVAID		0		0	0	0		0	0		0	0	0
Cathepsin L	42	54	ALYHYGPISVAIDAL		0		0	0	0		0	0		0	0	0
Cathepsin L	42	55	YHYGPISVAIDALDD		2205.8		1501.6	0	0		7073.81	7348.7		620.06	3111.87	1323.15
Cathepsin L	42	56	YGPISVAIDALDDLI		1182.4		2995.77	5963.71	0		3466.75	10734.1		1904.76	2438.12	0
Cathepsin L	42	57	PISVAIDALDDLILY		409.33		0	0	0		0	6051.32		0	0	0
Cathepsin L	42	58	SVAIDALDDLILYKS		0		0	0	0		0	0		0	0	0
Cathepsin L	42	59	AIDALDDLILYKSGI		0		0	0	0		0	0		0	167.63	0
Cathepsin L	42	60	DALDDLILYKSGIYE		906.26		1017.27	0	7291.01		0	0		0	1106.04	0
Cathepsin L	42	61	LDDLILYKSGIYESK		0		7468.46	0	0		0	0		0	2565.21	2821.61
Cathepsin L	42	62	DLILYKSGIYESKQC		0		1696.75	0	0		0	0		0	0	0
Cathepsin L	42	63	ILYKSGIYESKQCSS		0		0	0	0		0	0		0	0	0
Cathepsin L	42	64	YKSGIYESKQCSSFL		0		0	0	0		0	0		0	0	0
Cathepsin L	42	65	SGIYESKQCSSFLLN		0		0	0	0		0	0		0	0	0
Cathepsin L	42	66	IYESKQCSSFLLNHG		0		0	0	0		0	0		0	0	0
Cathepsin L	42	67	ESKQCSSFLLNHGVL		0		0	0	0		0	0		0	0	0
Cathepsin L	44	2	KQCSSFLLNHGVLAV		0		0	0	0		0	0		0	0	0
Cathepsin L	44	3	CSSFLLNHGVLAVGY		0		0	6053.54	13650.6		2173.08	2140.79		313.75	0	4001.56
Cathepsin L	44	4	SFLLNHGVLAVGYGR		0		0	2924.52	0		2624.72	4760.25		0	661.59	923.09
Cathepsin L	44	5	LLNHGVLAVGYGREN		0		0	9917.07	19590.1		7321.24	5832.12		0	3294.59	3659.35	19590.1
Cathepsin L	44	6	NHGVLAVGYGRENRK		0		0	0	6466.93		0	0		0	588.09	4472.38	6466.93
Cathepsin L	44	7	GVLAVGYGRENRKDY		0		14492.6	38714.1	7002.89		6298.63	3181.86		1708.35	3467.4	3576.29	7002.89
Cathepsin L	44	8	LAVGYGRENRKDYWL		543.77		8521.47	33758.8	27349.7		15795	14811.7		6396.28	4100.9	11635.5	27349.7
Cathepsin L	44	9	VGYGRENRKDYWLIK		0		2244.53	5865.46	12349.1		0	0		0	0	0	12349.1
Cathepsin L	44	10	YGRENRKDYWLIKNS		0		1250.66	0	4026.62		0	0		0	0	0	4026.62
Cathepsin L	44	11	RENRKDYWLIKNSWG		0		0	5266.65	0		0	508.05		0	0	0	76785.3	LAVGYGRENRKDYWL	P13
Cathepsin L	44	12	NRKDYWLIKNSWGTT		0		0	0	0		0	0		0	0	0
Cathepsin L	44	13	KDYWLIKNSWGTTWG		75.34		573.64	8836.86	0		0	0		0	0	0
Cathepsin L	44	14	YWLIKNSWGTTWGMN		164.54		0	0	0		0	1982.31		0	0	0
Cathepsin L	44	15	LIKNSWGTTWGMNGY		1182.74		0	7751.81	15719.2		0	0		2202.35	1159.11	4957.97	15719.2
Cathepsin L	44	16	KNSWGTTWGMNGYFK		0		0	0	20649.3		0	0		0	0	0	20649.3
Cathepsin L	44	17	SWGTTWGMNGYFKLR		0		0	0	8786.08		0	0		0	430.02	0	8786.08
Cathepsin L	44	18	GTTWGMNGYFKLRRN		2529.28		0	0	36106.2		0	2096.53		0	3063.28	6766.64	36106.2
Cathepsin L	44	19	TWGMNGYFKLRRNKH		4222.89		0	0	3648.2		0	1572.54		0	3591.17	31663.6	3648.2
Cathepsin L	44	20	GMNGYFKLRRNKHNM		0		0	0	0		0	0		0	0	5366.93	84909	GTTWGMNGYFKLRRN
Cathepsin L	44	21	NGYFKLRRNKHNMCG		0		0	0	0		0	0		0	0	0
Cathepsin L	44	22	YFKLRRNKHNMCGIA		0		0	0	0		0	0		0	0	0
Cathepsin L	44	23	KLRRNKHNMCGIATN		0		0	0	0		0	0		0	0	0
Cathepsin L	44	24	RRNKHNMCGIATNAS		0		0	0	0		0	0		0	0	0
Cathepsin L	44	25	NKHNMCGIATNASFP		0		0	0	0		0	0		0	0	0
Cathepsin L	44	26	HNMCGIATNASFPLL		0		186.85	921.88	0		0	269.45		3612.7	1963.13	3433.53
Cathepsin L	44	27	MCGIATNASFPLLGS		0		0	0	0		0	0		0	0	0
Cathepsin L	44	28	GIATNASFPLLGSGS		0		0	0	0		0	0		0	0	0
Cathepsin L	44	29	ATNASFPLLGSGSGS		0		0	0	0		0	0		0	0	0
Cathepsin L	44	30	NASFPLLGSGSGSGL		0		0	0	0		0	0		0	0	0
Cathepsin L	44	31	SFPLLGSGSGSGLSC		0		0	0	0		0	0		0	0	0

## Sheet: 5.Cathepsin S
I G V*	#	Score	peptide	comment	Prioritized
1 2 1	P1	124720	ELYNQSWDN	Not in model
3 2 2	P2	206193	TIDYYLLWLTWQLRY	Not in model
3 1 3	P3	60924.8	YNQYYQKTDELKDFY	Not in model
2 1 1	P4	86415.8	KILLHNLYYDLGIKT	Not in model
3 2 3	P5	49428.1	IKTYRKSINQYTAIN	Not in model
1 0 1	P6	57839.2	NQYTAINWNEFYNQK	Not in model
1 0 1	P7	183061	NQKIKKNNQYFKNTK	Not in model
3 2 2	P8	93673.2	NNINNDNNIPEYVDW
0 1 0	P9	53392.6	QQLVDCAGDHECVEN
2 2 3	P10	34340.1	DHECVENPVSVAFDF	S2 pocket
3 2 3	P11	40648.9	FIKQNGVESQQDYPF
3 2 1	P12	45054	TTISSYIQVDDNEEE
3 2 3	P13	120968	SGVLLIDDCQNEEPF	Accessible loop
3 2 3	P14	46144.8	LVVGYGIENDIPYWL
3 2 3	P15	59484.3	LVKFNLGEEFGDHGY
*number of sera (I-Infected, G-IFNgR KO and V-Vaccinated) in which a reactive region was found
Protein	Row	Column	Peptide		Control		Infect 3	Infect 2	Infect 1		IFNgR KO3	IFNgR KO2		Vaccn 3	Vaccn 2	Vaccn 1	Aggregate	15mer	Peptide #
Cathepsin S	18	11	ICGGSGSGSGELYNQ		1458.18		1658.56	7716.02	5421.4		14157.7	4961.57		777.25	4067.44	7727.5	14157.7
Cathepsin S	18	12	GGSGSGSGELYNQSW		4019.2		4484.26	15179.5	5959.72		29750.7	14487.6		3901.18	3292.61	7194.33	29750.7
Cathepsin S	18	13	SGSGSGELYNQSWDN		5647.1		3539.38	12591.2	2322.45		31298.8	15917.2		3954.7	5449.31	11616.1	31298.8
Cathepsin S	18	14	SGSGELYNQSWDNNN		3653.66		4120.81	9490.86	0		23556	5406.65		2264.55	1894.43	6213.73	23556
Cathepsin S	18	15	SGELYNQSWDNNNNN		576.43		206.3	3063.39	0		13733	0		0	0	175.29	13733
Cathepsin S	18	16	ELYNQSWDNNNNNNN		412.4		0	1432.62	0		12223.8	0		0	0	0	12223.8
Cathepsin S	18	17	YNQSWDNNNNNNNNT		0		0	0	0		2160.14	0		0	0	0	124720	ELYNQSWDN	P1
Cathepsin S	18	18	QSWDNNNNNNNNTID		1241.69		654.83	0	13217.7		5416.78	0		0	0	0
Cathepsin S	18	19	WDNNNNNNNNTIDYY		8230.67		8855.23	31239.9	11509.3		23117	10109.8		9577.88	9323.23	27674.5	31239.9
Cathepsin S	18	20	NNNNNNNNTIDYYLL		3123.43		5218.09	24928.4	9387.42		17742.5	7481.47		5049.59	2537.49	10729.2	24928.4
Cathepsin S	18	21	NNNNNNTIDYYLLWL		1529.89		2915.07	26414.3	7514.45		21271.9	10215.7		3071.48	1724.59	6299.1	26414.3
Cathepsin S	18	22	NNNNTIDYYLLWLTW		3288.85		2947.42	26425.4	9779.71		24448.6	9888.75		4361.34	2678.39	4743.7	26425.4
Cathepsin S	18	23	NNTIDYYLLWLTWQL		1203.7		2333.36	19801.4	22674.4		11102.8	4950.83		2333.06	1122.91	7042.76	19801.4
Cathepsin S	18	24	TIDYYLLWLTWQLRY		984.31		4377.99	34735.7	5384.54		12681.1	3063.14		5273.94	4396.4	20571.7	34735.7
Cathepsin S	18	25	DYYLLWLTWQLRYNQ		1438.46		1230.43	13448.6	17320.5		5371.81	0		1166.5	2831.51	6210.1	13448.6
Cathepsin S	18	26	YLLWLTWQLRYNQYY		2499.21		3114.38	29198.9	21454.8		7968.8	560.97		9044.04	5264.04	23187.6	29198.9
Cathepsin S	18	27	LWLTWQLRYNQYYQK		0		0	0	0		0	0		0	0	0	206193	TIDYYLLWLTWQLRY	P2
Cathepsin S	18	28	LTWQLRYNQYYQKTD		0		0	0	0		0	0		0	0	0
Cathepsin S	18	29	WQLRYNQYYQKTDEL		0		864.35	0	0		0	0		0	0	0
Cathepsin S	18	30	LRYNQYYQKTDELKD		0		13332.9	4220.77	11660		0	0		0	0	0	4220.77
Cathepsin S	18	31	YNQYYQKTDELKDFY		2363.01		11742.2	23577.2	1636.49		13142.6	0		9240.78	7057.1	13393	23577.2
Cathepsin S	18	32	QYYQKTDELKDFYYW		8659.67		3579.43	10263	3854.44		23913.8	7097.04		3839.65	4007.15	2581.15	10263
Cathepsin S	18	33	YQKTDELKDFYYWQL		1979.74		5084.67	16689.2	1378.28		11108.9	2584.69		2526.83	1420.65	3046.14	16689.2
Cathepsin S	18	34	KTDELKDFYYWQLNI		0		2773.1	6174.61	8873.94		2515.23	0		0	0	0	6174.61
Cathepsin S	18	35	DELKDFYYWQLNIQK		0		0	0	9159.24		0	0		0	0	0	60924.8	YNQYYQKTDELKDFY	P3
Cathepsin S	18	36	LKDFYYWQLNIQKIL		0		0	0	2315.5		0	0		0	0	0
Cathepsin S	18	37	DFYYWQLNIQKILLH		0		0	0	37.41		300.24	0		0	0	0
Cathepsin S	18	38	YYWQLNIQKILLHNL		0		0	0	11247.7		0	0		0	0	0	11247.7
Cathepsin S	18	39	WQLNIQKILLHNLYY		1384.32		0	12665.9	12432.2		4742.95	0		1516.8	2295.9	12199.5	12432.2
Cathepsin S	18	40	LNIQKILLHNLYYDL		1647.78		5454.65	13436.1	13719.4		11311.8	3611.98		4153.11	4368.56	12828.9	13719.4
Cathepsin S	18	41	IQKILLHNLYYDLGI		1745.42		4621.83	12276.6	4077.23		5890.12	1043.86		2989.68	1156.75	10770	4077.23
Cathepsin S	18	42	KILLHNLYYDLGIKT		0		0	0	27638.1		0	0		0	0	0	27638.1
Cathepsin S	18	43	LLHNLYYDLGIKTYR		0		3470.04	3353.83	10165.3		2767.79	1942.11		955.59	740.44	8530.62	10165.3
Cathepsin S	18	44	HNLYYDLGIKTYRKS		0		0	0	3968.24		0	0		0	0	0	3968.24
Cathepsin S	18	45	LYYDLGIKTYRKSIN		0		0	0	3167.6		0	0		0	0	0	3167.6
Cathepsin S	18	46	YDLGIKTYRKSINQY		0		0	517.92	0		0	0		0	0	2711.96	86415.8	KILLHNLYYDLGIKT	P4
Cathepsin S	18	47	LGIKTYRKSINQYTA		0		0	0	0		0	0		0	0	0
Cathepsin S	18	48	IKTYRKSINQYTAIN		0		0	0	0		0	0		0	0	0	27621.7
Cathepsin S	18	49	TYRKSINQYTAINWN		0		0	0	27621.7		0	0		0	0	6003.08	16003.1
Cathepsin S	18	50	RKSINQYTAINWNEF		9897.97		10729.1	22535.8	16003.1		29263.9	27642.1		16046.5	19559.7	33353.9	5803.24
Cathepsin S	18	51	SINQYTAINWNEFYN		6005.55		5506.93	15737.1	5803.24		16911.5	17510.9		10035.2	8320.71	19927.3	49428.1	IKTYRKSINQYTAIN	P5
Cathepsin S	18	52	NQYTAINWNEFYNQK		0		0	0	29215.4		0	0		0	0	0	29215.4
Cathepsin S	18	53	YTAINWNEFYNQKIK		0		0	0	28623.8		0	0		0	673.69	20316.9	28623.8
Cathepsin S	18	54	AINWNEFYNQKIKKN		0		0	0	154.3		0	0		0	0	34820.4	57839.2	NQYTAINWNEFYNQK	P6
Cathepsin S	18	55	NWNEFYNQKIKKNNQ		0		0	0	8059.16		0	0		0	0	1068	8059.16
Cathepsin S	18	56	NEFYNQKIKKNNQYF		0		0	0	21386.1		0	0		0	0	4726.19	21386.1
Cathepsin S	18	57	FYNQKIKKNNQYFKN		0		0	0	37290		0	0		0	0	0	37290
Cathepsin S	18	58	NQKIKKNNQYFKNTK		0		0	0	30754.5		0	0		0	0	27095.5	30754.5
Cathepsin S	18	59	KIKKNNQYFKNTKKM		0		0	0	38699.7		0	0		0	0	26911.7	38699.7
Cathepsin S	18	60	KKNNQYFKNTKKMNK		168.55		693.91	0	32214.4		0	0		0	0	22515.9	32214.4
Cathepsin S	18	61	NNQYFKNTKKMNKLR		0		0	0	14656.9		0	0		0	987.46	18987.2	14656.9
Cathepsin S	18	62	QYFKNTKKMNKLRNN		0		0	0	854.58		0	0		0	0	4335.68	183061	NQKIKKNNQYFKNTK	P7
Cathepsin S	18	63	FKNTKKMNKLRNNNI		0		0	0	0		0	0		0	0	0
Cathepsin S	18	64	NTKKMNKLRNNNINN		0		0	0	0		0	0		0	0	0
Cathepsin S	18	65	KKMNKLRNNNINNDN		0		0	0	0		0	0		0	0	0
Cathepsin S	18	66	MNKLRNNNINNDNNI		0		0	0	0		0	0		0	0	0
Cathepsin S	18	67	KLRNNNINNDNNIPE		0		0	0	0		0	0		0	0	0
Cathepsin S	20	2	RNNNINNDNNIPEYV		2881.82		1884.53	6237.1	2578.74		183.74	0		113.41	2827.23	46267
Cathepsin S	20	3	NNINNDNNIPEYVDW		13251.4		9215.86	6521.83	8592.11		35704.8	24158.8		6744.61	1867.62	5974.9	35704.8
Cathepsin S	20	4	INNDNNIPEYVDWRN		6611.78		5193.8	11491.9	2808.52		29638.6	15898		7840.07	2327.88	8653.92	29638.6
Cathepsin S	20	5	NDNNIPEYVDWRNND		4563.53		4530.3	1861.62	0		23380	13525		5098.21	2290.42	7215.09	23380
Cathepsin S	20	6	NNIPEYVDWRNNDTV		873.66		626.49	0	0		4949.84	355.33		0	0	841.94	4949.84
Cathepsin S	20	7	IPEYVDWRNNDTVTP		0		574.52	0	0		254.13	0		0	0	0	93673.2	NNINNDNNIPEYVDW	P8
Cathepsin S	20	8	EYVDWRNNDTVTPVK		0		0	0	0		0	0		0	0	302.93
Cathepsin S	20	9	VDWRNNDTVTPVKTQ		0		0	0	0		0	0		0	0	2247.36
Cathepsin S	20	10	WRNNDTVTPVKTQED		0		0	0	0		0	0		0	0	5717.02
Cathepsin S	20	11	NNDTVTPVKTQEDCA		468.3		0	0	1759.33		0	0		0	0	0
Cathepsin S	20	12	DTVTPVKTQEDCASS		0		0	0	0		0	0		0	0	0
Cathepsin S	20	13	VTPVKTQEDCASSWA		0		0	0	0		655.54	0		0	0	0
Cathepsin S	20	14	PVKTQEDCASSWAIA		0		0	0	0		0	0		0	0	0
Cathepsin S	20	15	KTQEDCASSWAIASV		0		0	0	0		0	0		0	0	0
Cathepsin S	20	16	QEDCASSWAIASVEA		0		0	0	0		0	0		0	0	0
Cathepsin S	20	17	DCASSWAIASVEALE		0		0	0	0		0	0		0	108.82	0
Cathepsin S	20	18	ASSWAIASVEALEGQ		0		0	0	0		291.06	0		0	0	0
Cathepsin S	20	19	SWAIASVEALEGQVK		0		0	0	5129.3		0	0		0	0	0
Cathepsin S	20	20	AIASVEALEGQVKIK		0		0	0	0		0	0		0	0	2156.62
Cathepsin S	20	21	ASVEALEGQVKIKTG		0		0	0	0		0	0		0	0	0
Cathepsin S	20	22	VEALEGQVKIKTGTL		0		0	0	0		0	0		0	0	0
Cathepsin S	20	23	ALEGQVKIKTGTLTP		0		0	0	0		0	0		0	0	0
Cathepsin S	20	24	EGQVKIKTGTLTPLS		0		0	0	0		0	0		0	0	0
Cathepsin S	20	25	QVKIKTGTLTPLSSQ		0		0	0	0		0	0		0	0	0
Cathepsin S	20	26	KIKTGTLTPLSSQQL		0		0	0	0		0	0		0	0	0
Cathepsin S	20	27	KTGTLTPLSSQQLVD		0		0	0	0		0	0		0	0	0
Cathepsin S	20	28	GTLTPLSSQQLVDCA		0		0	0	0		0	0		0	0	0
Cathepsin S	20	29	LTPLSSQQLVDCAGD		137.84		0	0	2118.93		0	0		0	0	0
Cathepsin S	20	30	PLSSQQLVDCAGDHE		3537.19		3327.07	0	1215.54		11635.6	1714.86		5992.74	2679.61	3198.15	11635.6
Cathepsin S	20	31	SSQQLVDCAGDHECV		758.71		2127.41	0	1480.22		11616.5	0		2578.7	1689.6	3092.31	11616.5
Cathepsin S	20	32	QQLVDCAGDHECVEN		3273.5		3226.39	0	940.27		15307.6	5166.99		4880.29	5423.97	3071.02	15307.6
Cathepsin S	20	33	LVDCAGDHECVENPV		1688.35		2665.61	294.94	0		14832.9	3428.59		2657.45	1617.93	4910.53	14832.9
Cathepsin S	20	34	DCAGDHECVENPVSV		0		10.78	0	1337.02		4904.13	0		0	0	0	53392.6	QQLVDCAGDHECVEN	P9
Cathepsin S	20	35	AGDHECVENPVSVAF		227.87		1197.46	675.61	5917.2		7892.67	0		1711.68	1736.17	1622	4904.13
Cathepsin S	20	36	DHECVENPVSVAFDF		2725		10472.4	4357.2	0		21543.3	14053.2		7950.03	5628.5	8298.5	7892.67
Cathepsin S	20	37	ECVENPVSVAFDFIK		0		0	0	0		0	0		0	0	0	21543.3
Cathepsin S	20	38	VENPVSVAFDFIKQN		0		0	0	0		0	0		0	0	0	34340.1	DHECVENPVSVAFDF	P10
Cathepsin S	20	39	NPVSVAFDFIKQNGV		0		0	0	0		0	0		0	0	0
Cathepsin S	20	40	VSVAFDFIKQNGVES		0		0	0	0		0	0		0	0	0
Cathepsin S	20	41	VAFDFIKQNGVESQQ		126.12		18.75	0	8553.36		0	0		0	0	0
Cathepsin S	20	42	FDFIKQNGVESQQDY		4632.59		9472.69	7647.21	17860.5		15369.4	8707.24		6377.08	6456.04	10317.7	15369.4
Cathepsin S	20	43	FIKQNGVESQQDYPF		9489.11		16867.6	19267.6	0		22267.1	17125.5		14754.8	12427.7	19355.5	22267.1
Cathepsin S	20	44	KQNGVESQQDYPFTG		873.15		602.29	297.23	0		3012.5	0		0	299.38	2026.4	3012.5
Cathepsin S	20	45	NGVESQQDYPFTGKV		0		0	0	0		0	0		0	0	0	40648.9	FIKQNGVESQQDYPF	P11
Cathepsin S	20	46	VESQQDYPFTGKVGN		0		0	0	0		0	0		0	0	0
Cathepsin S	20	47	SQQDYPFTGKVGNCT		0		0	0	0		0	0		0	0	0
Cathepsin S	20	48	QDYPFTGKVGNCTYD		2251.81		0	0	0		0	0		0	1534.6	2266.82
Cathepsin S	20	49	YPFTGKVGNCTYDSS		602.32		0	0	8094.56		0	0		0	0	1687.78
Cathepsin S	20	50	FTGKVGNCTYDSSKK		0		0	0	0		0	0		0	0	0
Cathepsin S	20	51	GKVGNCTYDSSKKVT		0		0	0	281.9		0	0		0	0	0
Cathepsin S	20	52	VGNCTYDSSKKVTTI		0		0	0	0		0	0		0	0	0
Cathepsin S	20	53	NCTYDSSKKVTTISS		0		0	0	0		0	0		0	0	0
Cathepsin S	20	54	TYDSSKKVTTISSYI		0		0	0	0		0	0		0	0	0
Cathepsin S	20	55	DSSKKVTTISSYIQV		0		0	0	0		0	0		0	0	0
Cathepsin S	20	56	SKKVTTISSYIQVDD		0		0	0	6318.33		0	0		0	2457.7	0
Cathepsin S	20	57	KVTTISSYIQVDDNE		3432.49		6955.1	6679.43	5172.42		4205.66	9059.88		3128.22	4893.86	1761.59	9059.88
Cathepsin S	20	58	TTISSYIQVDDNEEE		3826.12		6148.96	0	9815.85		12532.3	19862.7		2277.17	7210.15	329.73	19862.7
Cathepsin S	20	59	ISSYIQVDDNEEELQ		3502.15		7037.35	6737.45	3828.83		10561.4	16131.4		6991.73	7572.66	2714.87	16131.4
Cathepsin S	20	60	SYIQVDDNEEELQKA		0		2092.57	3624.9	1145.24		0	930.03		0	2684.91	0	45054	TTISSYIQVDDNEEE	P12
Cathepsin S	20	61	IQVDDNEEELQKAVY		593.28		2192.09	0	204.3		0	3065.5		0	2267.11	0
Cathepsin S	20	62	VDDNEEELQKAVYNI		0		807.46	0	0		0	0		0	256.71	0
Cathepsin S	20	63	DNEEELQKAVYNIGP		84.88		0	0	0		0	0		0	0	0
Cathepsin S	20	64	EEELQKAVYNIGPIA		0		0	0	10977.9		0	0		0	0	0
Cathepsin S	20	65	ELQKAVYNIGPIAVR		0		0	0	0		0	0		0	0	0
Cathepsin S	20	66	QKAVYNIGPIAVRIA		0		0	0	0		0	0		0	0	0
Cathepsin S	20	67	AVYNIGPIAVRIAMT		0		0	0	0		0	0		0	0	0
Cathepsin S	22	2	YNIGPIAVRIAMTQE		0		0	0	8677.94		0	0		0	0	0
Cathepsin S	22	3	IGPIAVRIAMTQEFL		0		0	0	7259.1		7783.05	1044.31		0	0	3659.33
Cathepsin S	22	4	PIAVRIAMTQEFLTY		753.57		235.53	6768.28	0		2354.82	0		3514.97	1012.81	6297.74
Cathepsin S	22	5	AVRIAMTQEFLTYGS		0		0	0	0		0	0		0	0	0
Cathepsin S	22	6	RIAMTQEFLTYGSGV		0		0	0	0		0	0		0	0	0
Cathepsin S	22	7	AMTQEFLTYGSGVLL		0		0	0	0		955.32	0		0	0	0
Cathepsin S	22	8	TQEFLTYGSGVLLID		251.72		0	0	0		151.5	2760.19		0	0	0
Cathepsin S	22	9	EFLTYGSGVLLIDDC		778.68		0	0	0		2354.34	5335.11		0	0	0
Cathepsin S	22	10	LTYGSGVLLIDDCQN		1235.46		1523.39	3036.2	1122.34		9098.66	6863.36		502.53	418.57	1391.64	9098.66
Cathepsin S	22	11	YGSGVLLIDDCQNEE		1673.81		1591.92	0	15736.1		15569.1	13744.5		0	1769.14	0	15569.1
Cathepsin S	22	12	SGVLLIDDCQNEEPF		3436.45		7647.03	11215.8	17373.1		30147.8	25373.7		17934.7	13364.7	9390.08	30147.8
Cathepsin S	22	13	VLLIDDCQNEEPFES		2373.65		11838.7	6979.31	23685		27879.7	18573.3		18751.9	14136	11481.7	27879.7
Cathepsin S	22	14	LIDDCQNEEPFESVL		5296.41		9459.09	7638.15	19856.3		26606.6	21227.6		13730.7	8544.52	21102.2	26606.6
Cathepsin S	22	15	DDCQNEEPFESVLVV		0		1303.16	0	6416.98		4290.94	2740.03		4799.82	5545.32	5351.68	4290.94
Cathepsin S	22	16	CQNEEPFESVLVVGY		176.83		1181.86	4354.16	562.34		7375.1	4026.45		5695.58	1883.76	1811.71	7375.1
Cathepsin S	22	17	NEEPFESVLVVGYGI		620.95		0	2476.44	5153.67		0	0		1648.95	542.06	822.54	120968	SGVLLIDDCQNEEPF	P13
Cathepsin S	22	18	EPFESVLVVGYGIEN		1772.91		1431.7	8866.47	1945.87		4060.66	0		3717.74	3423.84	4501.83
Cathepsin S	22	19	FESVLVVGYGIENDI		1009.68		4968.22	1817.34	10479.5		8265.17	4529.25		4814.36	3057.8	3530.67	8265.17
Cathepsin S	22	20	SVLVVGYGIENDIPY		2486.82		9175.63	22257.8	16104.2		12300.7	5587.99		17330.8	5967.6	16048.6	12300.7
Cathepsin S	22	21	LVVGYGIENDIPYWL		3873.78		5725.07	24479.8	4654.57		25578.9	14239.4		14570.6	4081.79	16914	25578.9
Cathepsin S	22	22	VGYGIENDIPYWLVK		0		0	1505.31	3340.49		0	0		359.04	0	743.81	46144.8	LVVGYGIENDIPYWL	P14
Cathepsin S	22	23	YGIENDIPYWLVKFN		0		1745.58	13121.9	0		6590.55	0		7456.13	0	3490.38
Cathepsin S	22	24	IENDIPYWLVKFNLG		0		0	1011.4	1263.82		0	0		0	0	541.91
Cathepsin S	22	25	NDIPYWLVKFNLGEE		1651.56		570.29	0	7080.19		0	0		2315.27	1026.09	0
Cathepsin S	22	26	IPYWLVKFNLGEEFG		1383.54		3612.63	9778.66	14836.7		13142.3	6282.22		12337.4	3326.86	6826.43	9778.66
Cathepsin S	22	27	YWLVKFNLGEEFGDH		5340.35		9341.85	21020.6	19922.6		23742.1	20442.9		29658	6356.56	19426.1	21020.6
Cathepsin S	22	28	LVKFNLGEEFGDHGY		6827.91		10079.4	28685	12301.7		21537.6	10794.7		31898	8430.15	23641	28685
Cathepsin S	22	29	KFNLGEEFGDHGYIK		983.07		972.78	5980.96	311.88		0	0		1804.66	0	0	59484.3	LVKFNLGEEFGDHGY	P15
Cathepsin S	22	30	NLGEEFGDHGYIKLA		1073.72		950.12	5231.39	3.07		6095.63	672.31		3664.67	0	0
Cathepsin S	22	31	GEEFGDHGYIKLARN		92.5		203.36	659.69	29526.2		4706.84	0		3627.82	0	0
Cathepsin S	22	32	EFGDHGYIKLARNYK		58.62		0	0	1021.73		0	0		0	0	0
Cathepsin S	22	33	GDHGYIKLARNYKNM		0		0	0	872.92		0	0		0	0	0
Cathepsin S	22	34	HGYIKLARNYKNMCH		0		0	0	0		0	0		523.02	0	0
Cathepsin S	22	35	YIKLARNYKNMCHIA		0		0	0	2003.45		0	0		0	0	0
Cathepsin S	22	36	KLARNYKNMCHIANF		0		0	0	1850.93		0	0		0	0	0
Cathepsin S	22	37	ARNYKNMCHIANFAY		0		0	0	1346.12		0	0		113.38	0	3429.42
Cathepsin S	22	38	NYKNMCHIANFAYYP		1361.76		0	0	0		0	0		0	0	1913.41
Cathepsin S	22	39	KNMCHIANFAYYPVI		0		0	0	0		0	0		0	0	0
Cathepsin S	22	40	MCHIANFAYYPVIGS		0		0	0	0		0	0		0	0	0
Cathepsin S	22	41	HIANFAYYPVIGSGS		0		0	0	0		0	0		0	0	0
Cathepsin S	22	42	ANFAYYPVIGSGSGS		0		0	0	0		0	0		0	0	0
Cathepsin S	22	43	FAYYPVIGSGSGSGH		0		0	0	0		0	0		0	0	0
Cathepsin S	22	44	YYPVIGSGSGSGHIS		0		0	0	3410.29		0	0		0	0	0

## Sheet: 6.Apyrase
I G V*	#	Score	peptide	comment	Prioritized
1 0 0	P1	11823.7	DTIKAYDTLKPKLLK
0 1 0	P2	55210.1	RLKLIEDPLGSLDLF	Loop btw 2 helices
0 1 0	P3	17499	FQIETPNERIRLLYG	Does not map
0 1 0	P4	38108.4	RIRLLYGSEEGLYGW	Active site
1 0 0	P5	31711.8	DFYPLRLYGNDFSVY
0 1 0	P6	7390.71	YSHSFLCYGKSEFER	Active site
0 1 0	P7	102112	LQGYKSDLYNAFEWF	Short helix
0 1 0	P8	9747.48	TYVKKTFAEEIFRPP
0 1 0	P9	8109.24	FAEEIFRPPNMNSFS
1 0 0	P10	24797.9	KDVAKITKLSDQGFT
0 1 0	P11	26514.5	DQGFTAKYCFDGLYI
0 1 0	P12	10882.6	GFTTDESWKTITFDS
*number of sera (I-Infected, G-IFNgR KO and V-Vaccinated) in which a reactive region was found
Protein	Row	Column	Peptide		Control		Infect 3	Infect 2	Infect 1		IFNgR KO2+3		Vaccn 3	Vaccn 2	Vaccn 1	Aggregate	15mer	Peptide #
Aypyrase ext domain	52	48	LYILSSNIPDVYSVV		0		0	0	0		0		0	0	0
Aypyrase ext domain	52	49	ILSSNIPDVYSVVID		0		0	0	0		0		0	0	0
Aypyrase ext domain	52	50	SSNIPDVYSVVIDAG		0		0	0	0		0		0	0	0
Aypyrase ext domain	52	51	NIPDVYSVVIDAGST		0		0	0	0		0		0	0	0
Aypyrase ext domain	52	52	PDVYSVVIDAGSTSS		0		0	0	0		0		19559.8	0	0
Aypyrase ext domain	52	53	VYSVVIDAGSTSSKL		0		0	0	0		0		0	0	0
Aypyrase ext domain	52	54	SVVIDAGSTSSKLHL		0		0	0	0		0		0	0	0
Aypyrase ext domain	52	55	VIDAGSTSSKLHLYK		0		0	0	0		0		0	0	0
Aypyrase ext domain	52	56	DAGSTSSKLHLYKWI		0		0	0	0		0		0	0	0
Aypyrase ext domain	52	57	GSTSSKLHLYKWIDE		0		0	0	0		0		0	0	0
Aypyrase ext domain	52	58	TSSKLHLYKWIDEPF		966.1		0	0	0		0		874.51	1010.84	0
Aypyrase ext domain	52	59	SKLHLYKWIDEPFRS		562.165		0	0	0		0		0	642.88	0
Aypyrase ext domain	52	60	LHLYKWIDEPFRSNG		432.235		0	0	0		0		0	0	0
Aypyrase ext domain	52	61	LYKWIDEPFRSNGKV		0		0	0	0		0		0	0	0
Aypyrase ext domain	52	62	KWIDEPFRSNGKVDE		119.89		0	0	0		0		0	541.51	0
Aypyrase ext domain	52	63	IDEPFRSNGKVDEVT		0		0	0	0		0		0	0	0
Aypyrase ext domain	52	64	EPFRSNGKVDEVTNE		0		0	0	0		0		0	207.87	0
Aypyrase ext domain	52	65	FRSNGKVDEVTNEKL		0		0	0	0		0		0	0	0
Aypyrase ext domain	52	66	SNGKVDEVTNEKLSP		0		0	0	0		0		0	0	0
Aypyrase ext domain	52	67	GKVDEVTNEKLSPGI		0		0	0	0		0		0	13.06	0
Aypyrase ext domain	54	2	VDEVTNEKLSPGISD		0		70.91	0	0		0		0	579.38	0
Aypyrase ext domain	54	3	EVTNEKLSPGISDYI		417		20.9	2855.72	0		0		1459.11	576.11	516.21
Aypyrase ext domain	54	4	TNEKLSPGISDYIND		682.45		0	3073.18	0		0		1505.22	22.4	466.33
Aypyrase ext domain	54	5	EKLSPGISDYINDTI		0		0	0	0		0		0	0	0
Aypyrase ext domain	54	6	LSPGISDYINDTIKA		0		0	0	0		0		0	84.43	0
Aypyrase ext domain	54	7	PGISDYINDTIKAYD		171.035		833.74	2846.81	0		0		2295.77	1084.55	520.36
Aypyrase ext domain	54	8	ISDYINDTIKAYDTL		0		0	986.98	0		0		0	970.5	587.15
Aypyrase ext domain	54	9	DYINDTIKAYDTLKP		0		0	0	0		0		0	213.9	0
Aypyrase ext domain	54	10	INDTIKAYDTLKPKL		0		0	0	0		0		0	0	0
Aypyrase ext domain	54	11	DTIKAYDTLKPKLLK		0		0	0	6634.87		0		0	0	1368.29	6634.87
Aypyrase ext domain	54	12	IKAYDTLKPKLLKLT		0		0	0	5188.83		0		0	0	291.99	5188.83
Aypyrase ext domain	54	13	AYDTLKPKLLKLTNS		0		0	0	0		0		0	0	0	11823.7	DTIKAYDTLKPKLLK	P1
Aypyrase ext domain	54	14	DTLKPKLLKLTNSLT		0		0	0	0		0		0	0	0
Aypyrase ext domain	54	15	LKPKLLKLTNSLTFE		0		0	0	0		0		0	0	0
Aypyrase ext domain	54	16	PKLLKLTNSLTFEQK		0		0	0	5891.6		0		0	0	0
Aypyrase ext domain	54	17	LLKLTNSLTFEQKQH		0		0	0	0		0		0	0	0
Aypyrase ext domain	54	18	KLTNSLTFEQKQHTP		0		0	0	0		0		0	0	0
Aypyrase ext domain	54	19	TNSLTFEQKQHTPIY		0		0	0	0		0		0	0	0
Aypyrase ext domain	54	20	SLTFEQKQHTPIYLA		0		0	0	0		0		0	0	0
Aypyrase ext domain	54	21	TFEQKQHTPIYLAAT		0		0	0	0		0		0	0	0
Aypyrase ext domain	54	22	EQKQHTPIYLAATAG		0		0	0	0		0		0	0	0
Aypyrase ext domain	54	23	KQHTPIYLAATAGMR		0		0	0	5459.37		0		0	396.03	0
Aypyrase ext domain	54	24	HTPIYLAATAGMRLK		0		0	0	0		0		0	0	540.36
Aypyrase ext domain	54	25	PIYLAATAGMRLKLI		0		0	0	0		0		0	0	0
Aypyrase ext domain	54	26	YLAATAGMRLKLIED		0		0	0	0		0		0	0	0
Aypyrase ext domain	54	27	AATAGMRLKLIEDPL		0		0	0	0		4114.66		0	3.47	0	4114.66
Aypyrase ext domain	54	28	TAGMRLKLIEDPLGS		0		0	0	0		0		0	0	0	0
Aypyrase ext domain	54	29	GMRLKLIEDPLGSLD		0		0	0	0		5528.07		0	735.69	0	5528.07
Aypyrase ext domain	54	30	RLKLIEDPLGSLDLF		0		0	946.35	0		18187.7		2251.84	1825.72	1669.15	18187.7
Aypyrase ext domain	54	31	KLIEDPLGSLDLFSV		0		0	0	0		9789.16		0	791.46	111.37	9789.16
Aypyrase ext domain	54	32	IEDPLGSLDLFSVIR		142.895		0	538.93	348.38		8448.2		2228.95	947.64	785.95	8448.2
Aypyrase ext domain	54	33	DPLGSLDLFSVIRQY		504.915		0	4404.11	0		9142.31		2981.19	371.29	1646.4	9142.31
Aypyrase ext domain	54	34	LGSLDLFSVIRQYLK		0		0	0	0		0		0	0	0	55210.1	RLKLIEDPLGSLDLF	P2
Aypyrase ext domain	54	35	SLDLFSVIRQYLKQS		0		0	0	0				0	0	0
Aypyrase ext domain	54	36	DLFSVIRQYLKQSGF		0		0	0	0		0		0	2.21	0
Aypyrase ext domain	54	37	FSVIRQYLKQSGFQI		0		0	0	0				0	0	0
Aypyrase ext domain	54	38	VIRQYLKQSGFQIET		0		0	0	0		0		0	0	0
Aypyrase ext domain	54	39	RQYLKQSGFQIETPN		0		0	0	0				0	74.99	0
Aypyrase ext domain	54	40	YLKQSGFQIETPNER		1107.76		0	0	0		5021.23		0	1359.62	46.33	5021.23
Aypyrase ext domain	54	41	KQSGFQIETPNERIR		744.04		0	0	1243.25		1769.93		0	1423.33	0	1769.93
Aypyrase ext domain	54	42	SGFQIETPNERIRLL		183.985		0	3.24	0		3522.88		755.29	755.74	60.02	3522.88
Aypyrase ext domain	54	43	FQIETPNERIRLLYG		1206.76		0	521.49	0		7184.98		1331.16	459.04	759.17	7184.98
Aypyrase ext domain	54	44	IETPNERIRLLYGSE		0		0	0	0		0		0	362.02	0	17499	FQIETPNERIRLLYG	P3
Aypyrase ext domain	54	45	TPNERIRLLYGSEEG		105.68		0	0	0		0		0	952.83	0
Aypyrase ext domain	54	46	NERIRLLYGSEEGLY		1887.5		0	2950.42	0		9962.78		2182.58	2374.33	2167.7	9962.78
Aypyrase ext domain	54	47	RIRLLYGSEEGLYGW		3583.04		2.88	9606.48	827.12		11546.2		4070.92	2490.4	2690.3	11546.2
Aypyrase ext domain	54	48	RLLYGSEEGLYGWVS		1529.42		0	2117.29	0		6655.13		0	1440.75	875.66	6655.13
Aypyrase ext domain	54	49	LYGSEEGLYGWVSVN		1172.17		0	2777.61	0		4701.46		1871.07	699.66	1136.8	4701.46
Aypyrase ext domain	54	50	GSEEGLYGWVSVNYI		1079.51		0	1412.03	0		5242.79		1043.47	162	494.96	5242.79
Aypyrase ext domain	54	51	EEGLYGWVSVNYILG		59.465		0	0	0		0		0	0	0	38108.4	RIRLLYGSEEGLYGW	P4
Aypyrase ext domain	54	52	GLYGWVSVNYILGII		0		0	0	0		0		0	0	0
Aypyrase ext domain	54	53	YGWVSVNYILGIIKE		0		0	0	0		0		0	0	0
Aypyrase ext domain	54	54	WVSVNYILGIIKEGK		0		0	0	0		0		0	0	0
Aypyrase ext domain	54	55	SVNYILGIIKEGKQT		0		0	0	0		0		0	0	0
Aypyrase ext domain	54	56	NYILGIIKEGKQTNP		0		0	0	0		0		0	0	0
Aypyrase ext domain	54	57	ILGIIKEGKQTNPSD		0		0	0	0		0		0	0	0
Aypyrase ext domain	54	58	GIIKEGKQTNPSDTV		0		0	0	0		0		0	0	0
Aypyrase ext domain	54	59	IKEGKQTNPSDTVGS		0		0	0	0		0		0	0	0
Aypyrase ext domain	54	60	EGKQTNPSDTVGSLD		0		0	0	0		0		0	0	0
Aypyrase ext domain	54	61	KQTNPSDTVGSLDLG		0		0	0	0		0		0	271.48	0
Aypyrase ext domain	54	62	TNPSDTVGSLDLGGA		0		0	0	0		0		0	265.17	0
Aypyrase ext domain	54	63	PSDTVGSLDLGGAST		0		0	0	0		0		10169.6	0	0	10169.6	PSDTVGSLDLGGAST
Aypyrase ext domain	54	64	DTVGSLDLGGASTQI		0		0	0	0		0		0	480.69	0
Aypyrase ext domain	54	65	VGSLDLGGASTQIAF		28.67		0	0	0		0		0	731.31	0
Aypyrase ext domain	54	66	SLDLGGASTQIAFIP		0		0	0	0		0		0	47.42	0
Aypyrase ext domain	54	67	DLGGASTQIAFIPKV		0		0	0	0		0		0	0	0
Aypyrase ext domain	56	2	GGASTQIAFIPKVYS		0		0	0	0		0		0	0	0
Aypyrase ext domain	56	3	ASTQIAFIPKVYSNI		0		0	0	0		0		0	0	0
Aypyrase ext domain	56	4	TQIAFIPKVYSNIPK		0		0	0	601.8		0		0	0	0
Aypyrase ext domain	56	5	IAFIPKVYSNIPKEK		0		0	0	0		0		0	0	885.63
Aypyrase ext domain	56	6	FIPKVYSNIPKEKLD		0		0	0	0		0		0	387.02	0
Aypyrase ext domain	56	7	PKVYSNIPKEKLDFY		378.605		47.8	1960.06	0		0		986.17	835.1	2041
Aypyrase ext domain	56	8	VYSNIPKEKLDFYPL		0		0	720.9	0		0		60.12	1399.19	1271.08
Aypyrase ext domain	56	9	SNIPKEKLDFYPLRL		82.43		0	0	0		0		0	691.88	0
Aypyrase ext domain	56	10	IPKEKLDFYPLRLYG		181.41		0	0	0		0		0	378.64	0
Aypyrase ext domain	56	11	KEKLDFYPLRLYGND		115.195		0	0	0		0		0	686.99	0
Aypyrase ext domain	56	12	KLDFYPLRLYGNDFS		144.665		144.59	2175.45	0		0		508.44	1315.33	858.64
Aypyrase ext domain	56	13	DFYPLRLYGNDFSVY		1818.22		562.32	14356.5	1526.32		0		5052.17	1231.75	4161.64	14356.5
Aypyrase ext domain	56	14	YPLRLYGNDFSVYSH		992.345		0	7399.82	0		0		1809.74	827.21	554.42	7399.82
Aypyrase ext domain	56	15	LRLYGNDFSVYSHSF		880.71		0	6339.85	0		0		2441.43	1105.32	746.65	6339.85
Aypyrase ext domain	56	16	LYGNDFSVYSHSFLC		201.01		0	3615.57	0		0		1128.77	778.19	149.93	3615.57
Aypyrase ext domain	56	17	GNDFSVYSHSFLCYG		193.715		0	106.87	0		0		0	0	0	31711.8	DFYPLRLYGNDFSVY	P5
Aypyrase ext domain	56	18	DFSVYSHSFLCYGKS		0		0	0	0		0		0	0	0
Aypyrase ext domain	56	19	SVYSHSFLCYGKSEF		0		0	0	0		0		0	1086.67	0
Aypyrase ext domain	56	20	YSHSFLCYGKSEFER		2127.05		0	7154.57	0		5169.04		4415.59	1226.16	2211.12	5169.04
Aypyrase ext domain	56	21	HSFLCYGKSEFERRV		1467.61		0	0	0		2221.67		1252.46	1272.17	816.06	2221.67
Aypyrase ext domain	56	22	FLCYGKSEFERRVIT		0		0	0	0		0		0	118.22	0	7390.71	YSHSFLCYGKSEFER	P6
Aypyrase ext domain	56	23	CYGKSEFERRVITSI		0		0	0	0		0		0	0	0
Aypyrase ext domain	56	24	GKSEFERRVITSIAA		0		0	0	0		0		0	0	0
Aypyrase ext domain	56	25	SEFERRVITSIAAAS		0		0	0	0		0		0	0	0
Aypyrase ext domain	56	26	FERRVITSIAAASLL		0		0	0	0		0		0	0	0
Aypyrase ext domain	56	27	RRVITSIAAASLLQS		0		0	0	0		0		0	0	0
Aypyrase ext domain	56	28	VITSIAAASLLQSKI		0		0	0	0		0		0	0	0
Aypyrase ext domain	56	29	TSIAAASLLQSKIPN		0		0	0	0		0		0	0	0
Aypyrase ext domain	56	30	IAAASLLQSKIPNPC		0		0	0	0		0		0	0	0
Aypyrase ext domain	56	31	AASLLQSKIPNPCFL		0		0	0	0		0		0	0	0
Aypyrase ext domain	56	32	SLLQSKIPNPCFLQG		0		0	0	0		0		0	0	0
Aypyrase ext domain	56	33	LQSKIPNPCFLQGYK		0		0	0	0		0		0	0	0
Aypyrase ext domain	56	34	SKIPNPCFLQGYKSD		0		0	0	0		0		0	0	0
Aypyrase ext domain	56	35	IPNPCFLQGYKSDLY		215.93		0	0	0		8057.68		0	0	0	8057.68
Aypyrase ext domain	56	36	NPCFLQGYKSDLYNA		0		0	0	0		3581.55		0	0	0	3581.55
Aypyrase ext domain	56	37	CFLQGYKSDLYNAFE		599.55		8.87	0	0		16914.5		1713.57	1874.87	0	16914.5
Aypyrase ext domain	56	38	LQGYKSDLYNAFEWF		2374.99		903.39	14055.1	3901.17		34445.6		8286.31	2697.05	6657.98	34445.6
Aypyrase ext domain	56	39	GYKSDLYNAFEWFSG		580.94		0	2211.55	0		14953.1		2469.35	717.94	2183.5	14953.1
Aypyrase ext domain	56	40	KSDLYNAFEWFSGSC		662.485		0	0	0		7633.5		0	180.46	0	7633.5
Aypyrase ext domain	56	41	DLYNAFEWFSGSCLS		452.485		0	0	0		7927.83		0	0	2083.12	7927.83
Aypyrase ext domain	56	42	YNAFEWFSGSCLSGT		108.575		0	0	0		1672.46		0	0	0	1672.46
Aypyrase ext domain	56	43	AFEWFSGSCLSGTYV		0		0	0	0		6926.01		2.04	0	0	6926.01
Aypyrase ext domain	56	44	EWFSGSCLSGTYVKK		0		0	0	0		0		0	0	0	102112	LQGYKSDLYNAFEWF	P7
Aypyrase ext domain	56	45	FSGSCLSGTYVKKTF		0		0	0	0		0		0	0	0
Aypyrase ext domain	56	46	GSCLSGTYVKKTFAE		0		0	0	0		0		0	0	0
Aypyrase ext domain	56	47	CLSGTYVKKTFAEEI		408.42		0	0	0		3270.11		0	0	0	3270.11
Aypyrase ext domain	56	48	SGTYVKKTFAEEIFR		113.215		0	0	0		2857.26		0	0	0	2857.26
Aypyrase ext domain	56	49	TYVKKTFAEEIFRPP		218.745		0	0	0		3620.11		0	0	0	3620.11
Aypyrase ext domain	56	50	VKKTFAEEIFRPPNM		0		0	0	0		0		0	0	0	9747.48	TYVKKTFAEEIFRPP	P8
Aypyrase ext domain	56	51	KTFAEEIFRPPNMNS		0		0	0	0		0		0	0	0
Aypyrase ext domain	56	52	FAEEIFRPPNMNSFS		298.065		0	1011.78	0		5174.17		0	157.11	0	5174.17
Aypyrase ext domain	56	53	EEIFRPPNMNSFSFN		225.205		0	0	0		2935.07		0	0	0	2935.07
Aypyrase ext domain	56	54	IFRPPNMNSFSFNGT		0		0	0	0		0		0	0	0	8109.24	FAEEIFRPPNMNSFS	P9
Aypyrase ext domain	56	55	RPPNMNSFSFNGTGQ		76.995		0	0	0		0		0	0	0
Aypyrase ext domain	56	56	PNMNSFSFNGTGQPN		0		0	0	0		0		1200.63	0	0
Aypyrase ext domain	56	57	MNSFSFNGTGQPNEC		0		0	0	0		0		0	644.86	0
Aypyrase ext domain	56	58	SFSFNGTGQPNECVN		0		0	0	0		0		0	865.71	0
Aypyrase ext domain	56	59	SFNGTGQPNECVNYI		585.555		0	5967.15	0		0		1465.07	555.61	1184.97
Aypyrase ext domain	56	60	NGTGQPNECVNYILK		0		0	0	0		0		0	0	0
Aypyrase ext domain	56	61	TGQPNECVNYILKHF		0		0	0	0		0		0	612	0
Aypyrase ext domain	56	62	QPNECVNYILKHFQT		0		0	0	0		0		0	78.55	0
Aypyrase ext domain	56	63	NECVNYILKHFQTKC		0		0	0	0		0		0	0	0
Aypyrase ext domain	56	64	CVNYILKHFQTKCDH		0		0	0	0		0		0	236.62	0
Aypyrase ext domain	56	65	NYILKHFQTKCDHSS		0		0	0	0		0		0	0	0
Aypyrase ext domain	56	66	ILKHFQTKCDHSSCS		0		0	0	0		0		0	0	0
Aypyrase ext domain	56	67	KHFQTKCDHSSCSFN		0		0	0	0		0		0	24.64	0
Aypyrase ext domain	58	2	FQTKCDHSSCSFNNV		0		0	0	0		0		0	180.55	0
Aypyrase ext domain	58	3	TKCDHSSCSFNNVFQ		0		0	212.61	0		0		0	114.88	371.13
Aypyrase ext domain	58	4	CDHSSCSFNNVFQPA		0		0	339.08	0		0		0	1050.86	447.61
Aypyrase ext domain	58	5	HSSCSFNNVFQPAPF		0		0	630.82	0		0		861.07	497.7	355.48
Aypyrase ext domain	58	6	SCSFNNVFQPAPFGK		0		0	0	0		0		0	0	0
Aypyrase ext domain	58	7	SFNNVFQPAPFGKFM		0		0	0	0		0		0	784.67	0
Aypyrase ext domain	58	8	NNVFQPAPFGKFMAY		51.755		0	0	0		0		0	622.37	0
Aypyrase ext domain	58	9	VFQPAPFGKFMAYSG		0		0	0	0		0		0	46.96	0
Aypyrase ext domain	58	10	QPAPFGKFMAYSGFS		0		0	0	0		0		0	655.23	0
Aypyrase ext domain	58	11	APFGKFMAYSGFSYV		35.55		0	0	0		0		0	557.89	0
Aypyrase ext domain	58	12	FGKFMAYSGFSYVMR		2229.62		0	0	6474.01		0		1236.53	1188.44	0
Aypyrase ext domain	58	13	KFMAYSGFSYVMRYL		1145.64		0	0	0		0		0	1644.32	0
Aypyrase ext domain	58	14	MAYSGFSYVMRYLFP		344.13		0	1495.43	0		0		1108.75	924.3	661.37
Aypyrase ext domain	58	15	YSGFSYVMRYLFPNK		0		0	0	0		0		0	0	1166.3
Aypyrase ext domain	58	16	GFSYVMRYLFPNKNT		0		0	0	0		0		0	0	0
Aypyrase ext domain	58	17	SYVMRYLFPNKNTGF		0		0	0	0		0		0	0	0
Aypyrase ext domain	58	18	VMRYLFPNKNTGFTL		0		0	0	0		0		0	0	0
Aypyrase ext domain	58	19	RYLFPNKNTGFTLTE		0		0	0	0		0		0	0	0
Aypyrase ext domain	58	20	LFPNKNTGFTLTEVT		0		0	0	0		0		0	0	0
Aypyrase ext domain	58	21	PNKNTGFTLTEVTDA		0		0	0	0		0		0	50.69	0
Aypyrase ext domain	58	22	KNTGFTLTEVTDAVM		0		0	0	0		0		0	134.58	0
Aypyrase ext domain	58	23	TGFTLTEVTDAVMKF		0		0	0	0		0		0	0	0
Aypyrase ext domain	58	24	FTLTEVTDAVMKFCK		0		0	0	0		0		0	0	0
Aypyrase ext domain	58	25	LTEVTDAVMKFCKKP		0		0	0	0		0		0	0	0
Aypyrase ext domain	58	26	EVTDAVMKFCKKPWK		0		0	0	0		0		0	0	1717.78
Aypyrase ext domain	58	27	TDAVMKFCKKPWKDV		0		0	0	0		0		0	0	0
Aypyrase ext domain	58	28	AVMKFCKKPWKDVAK		0		0	0	3086.16		0		0	0	0
Aypyrase ext domain	58	29	MKFCKKPWKDVAKIT		217.55		0	0	753.45		0		0	0	0
Aypyrase ext domain	58	30	FCKKPWKDVAKITKL		320.69		0	0	5993.85		0		0	0	11153.6	11153.6	FCKKPWKDVAKITKL
Aypyrase ext domain	58	31	KKPWKDVAKITKLSD		0		0	0	0		0		0	0	0
Aypyrase ext domain	58	32	PWKDVAKITKLSDQG		0		0	5302.36	0		0		3913.11	0	0	5302.36
Aypyrase ext domain	58	33	KDVAKITKLSDQGFT		0		0	19495.6	0		0		0	0	0	19495.6
Aypyrase ext domain	58	34	VAKITKLSDQGFTAK		0		0	0	0		0		0	0	0	24797.9	KDVAKITKLSDQGFT	P10
Aypyrase ext domain	58	35	KITKLSDQGFTAKYC		0		0	0	0		0		0	0	0
Aypyrase ext domain	58	36	TKLSDQGFTAKYCFD		0		0	0	0		5536.32		0	0	0	5536.32
Aypyrase ext domain	58	37	LSDQGFTAKYCFDGL		0		0	0	0		8736.8		184.63	0	0	8736.8
Aypyrase ext domain	58	38	DQGFTAKYCFDGLYI		164.865		0	1291.57	0		12241.4		1489.18	0	0	12241.4
Aypyrase ext domain	58	39	GFTAKYCFDGLYIIT		0		0	0	0		2587.36		0	0	0	26514.5	DQGFTAKYCFDGLYI	P11
Aypyrase ext domain	58	40	TAKYCFDGLYIITLL		0		0	0	0		2251.35		0	0	0
Aypyrase ext domain	58	41	KYCFDGLYIITLLKM		0		0	0	0		0		0	0	0
Aypyrase ext domain	58	42	CFDGLYIITLLKMYG		0		0	0	0		0		0	0	0
Aypyrase ext domain	58	43	DGLYIITLLKMYGFT		0		0	0	0		0		0	0	0
Aypyrase ext domain	58	44	LYIITLLKMYGFTTD		0		0	0	0		0		0	0	0
Aypyrase ext domain	58	45	IITLLKMYGFTTDES		0		0	0	0		0		0	791.11	0
Aypyrase ext domain	58	46	TLLKMYGFTTDESWK		0		0	0	0		0		0	151.28	0
Aypyrase ext domain	58	47	LKMYGFTTDESWKTI		0		0	0	0		0		0	212.31	0
Aypyrase ext domain	58	48	MYGFTTDESWKTITF		0		0	0	0		3411.78		0	1223.91	0	3411.78
Aypyrase ext domain	58	49	GFTTDESWKTITFDS		24.67		0	787.55	0		7470.85		1117.7	219.14	0	7470.85
Aypyrase ext domain	58	50	TTDESWKTITFDSKV		0		0	0	0		0		0	0	0	10882.6	GFTTDESWKTITFDS	P12
Aypyrase ext domain	58	51	DESWKTITFDSKVNG		0		0	0	0		0		0	0	0
Aypyrase ext domain	58	52	SWKTITFDSKVNGKS		0		0	0	0		0		0	0	0
Aypyrase ext domain	58	53	KTITFDSKVNGKSVS		0		0	0	0		0		0	0	0
Aypyrase ext domain	58	54	ITFDSKVNGKSVSWA		0		0	0	0		0		0	0	0
Aypyrase ext domain	58	55	FDSKVNGKSVSWALG		0		0	0	0		0		0	99.57	0
Aypyrase ext domain	58	56	SKVNGKSVSWALGYM		0		0	0	0		0		0	509.4	0
Aypyrase ext domain	58	57	VNGKSVSWALGYMLD		0		0	0	0		0		0	375.69	0
Aypyrase ext domain	58	58	GKSVSWALGYMLDQS		0		0	0	0		0		0	352.56	0
Aypyrase ext domain	58	59	SVSWALGYMLDQSGH		564.195		0	947.27	0		0		869.81	1163.39	0
Aypyrase ext domain	58	60	SWALGYMLDQSGHLP		932.94		0	4115.24	0		0		1909.57	1317.04	993.64
Aypyrase ext domain	58	61	ALGYMLDQSGHLPSE		61.77		0	0	0		0		0	1168.64	19.07
Aypyrase ext domain	58	62	GYMLDQSGHLPSESP		981.56		0	1957.43	0		0		2145.23	1384.28	1466.89
Aypyrase ext domain	58	63	MLDQSGHLPSESPKV		0		0	0	0		0		0	1429.16	0
Aypyrase ext domain	58	64	DQSGHLPSESPKVSV		0		0	0	0		0		0	0	0
Aypyrase ext domain	58	65	SGHLPSESPKVSVST		0		0	0	0		0		0	0	0
Aypyrase ext domain	58	66	GHLPSESPKVSVSTQ		0		0	0	0		0		0	0	0

## Sheet: 7.ADP ribosyl cyclase
I G V*	#	Score	peptide	comment	Prioritized
3 1 3	P1	91901.5	NISCSEIWNSFESIL	helix
3 1 3	P2	55308.3	KSACVMKSGLFDDFV	loop
3 1 3	P3	62740.1	LFDDFVYQLFELEQQ	loop
3 0 3	P4	43649.8	FELEQQQQQRHHTIQ	loop
1 0 1	P5	21741	QQRHHTIQTEQYFHS	Does not map
3 1 3	P6	41210.6	GVCRSLETTFPGYLF	Act site E
3 1 3	P7	52984.7	GYLFDELNWCNGSLT	Substr interaction site
1 0 2	P8	15981.5	HSLEDVNNRQTCESW
0 1 0	P9	16776.3	RQTCESWSLQELANK
3 1 3	P10	102714	HIPFRCIDDPLEFRH	External loop
*number of sera (I-Infected, G-IFNgR KO and V-Vaccinated) in which a reactive region was found
Protein	Row	Column	Peptide		Control		Infect 3	Infect 2	Infect 1		IFNgR KO2+3		Vaccn 3	Vaccn 2	Vaccn 1	Aggregate	15mer	Peptide #
ADP-Ribosyl cyclase	16	52	QHQINLLSEIVQSRC		253.56		0	633.32	0		0		0	329.18	661.12
ADP-Ribosyl cyclase	16	53	HQINLLSEIVQSRCT		0		0	0	0		0		0	0	0
ADP-Ribosyl cyclase	16	54	QINLLSEIVQSRCTQ		0		0	0	0		0		0	0	0
ADP-Ribosyl cyclase	16	55	INLLSEIVQSRCTQW		953.9		84.9	4048.84	1153.88		0		1506.61	1777.77	3624.75
ADP-Ribosyl cyclase	16	56	NLLSEIVQSRCTQWK		0		0	0	0		0		0	0	0
ADP-Ribosyl cyclase	16	57	LLSEIVQSRCTQWKV		0		0	0	0		0		0	0	0
ADP-Ribosyl cyclase	16	58	LSEIVQSRCTQWKVE		1206.04		0	0	0		0		0	0	0
ADP-Ribosyl cyclase	16	59	SEIVQSRCTQWKVEH		55.15		0	0	0		0		0	0	0
ADP-Ribosyl cyclase	16	60	EIVQSRCTQWKVEHG		0		0	0	0		0		0	0	0
ADP-Ribosyl cyclase	16	61	IVQSRCTQWKVEHGA		0		0	0	0		0		0	0	0
ADP-Ribosyl cyclase	16	62	VQSRCTQWKVEHGAT		0		0	0	0		0		0	0	0
ADP-Ribosyl cyclase	16	63	QSRCTQWKVEHGATN		0		0	0	0		0		0	0	0
ADP-Ribosyl cyclase	16	64	SRCTQWKVEHGATNI		400		0	0	0		0		0	0	0
ADP-Ribosyl cyclase	16	65	RCTQWKVEHGATNIS		400		0	0	0		0		0	0	0
ADP-Ribosyl cyclase	16	66	CTQWKVEHGATNISC		400		0	0	0		0		0	0	0
ADP-Ribosyl cyclase	16	67	TQWKVEHGATNISCS		400		0	0	0		0		0	0	0
ADP-Ribosyl cyclase	18	2	QWKVEHGATNISCSE		0		200.07	0	0		0		0	0	0
ADP-Ribosyl cyclase	18	3	WKVEHGATNISCSEI		0		1108.14	0	0		0		0	0	0
ADP-Ribosyl cyclase	18	4	KVEHGATNISCSEIW		0		3403.78	1760.67	775.75		0		0	1103.97	45.35
ADP-Ribosyl cyclase	18	5	VEHGATNISCSEIWN		0		2331.09	2428.67	1204.62		0		584.93	1299.74	799.62
ADP-Ribosyl cyclase	18	6	EHGATNISCSEIWNS		0		1035.49	0	251.03		0		0	452.23	0
ADP-Ribosyl cyclase	18	7	HGATNISCSEIWNSF		1098.51		3413.12	2227.68	2153.6		0		4445.09	2290.87	2019.1
ADP-Ribosyl cyclase	18	8	GATNISCSEIWNSFE		422.09		7142.36	3208.71	1644.57		3602.73		2595.2	2874.68	2722.64	3602.73
ADP-Ribosyl cyclase	18	9	ATNISCSEIWNSFES		26.65		4500.99	813.29	2411.25		280.83		2418.95	5395.1	2341.59	280.83
ADP-Ribosyl cyclase	18	10	TNISCSEIWNSFESI		673.99		3492.76	2404.01	4076.96		5825.37		4457.31	3509.53	4780.13	5825.37
ADP-Ribosyl cyclase	18	11	NISCSEIWNSFESIL		337.08		5047.22	2584.39	3938.82		25936.3		3698.05	3382.1	4282.23	25936.3
ADP-Ribosyl cyclase	18	12	ISCSEIWNSFESILL		315.28		4975.54	4213.68	5131.15		21078.3		3648.51	2874.14	4589.7	21078.3
ADP-Ribosyl cyclase	18	13	SCSEIWNSFESILLS		0		2068.13	1246.54	952.48		16993		682.22	1027.52	1609.9	16993
ADP-Ribosyl cyclase	18	14	CSEIWNSFESILLST		0		3001.49	0	0		12000.2		0	1897.62	851.4	12000.2
ADP-Ribosyl cyclase	18	15	SEIWNSFESILLSTH		0		909.78	754.88	265.21		6184.83		357.79	0	674.08	6184.83
ADP-Ribosyl cyclase	18	16	EIWNSFESILLSTHT		0		2105.08	0	0		1058.87		704.05	656.01	0	91901.5	NISCSEIWNSFESIL	P1
ADP-Ribosyl cyclase	18	17	IWNSFESILLSTHTK		0		0	0	0		0		0	0	0
ADP-Ribosyl cyclase	18	18	WNSFESILLSTHTKS		0		0	0	0		0		0	0	0
ADP-Ribosyl cyclase	18	19	NSFESILLSTHTKSA		0		0	0	0		0		0	0	0
ADP-Ribosyl cyclase	18	20	SFESILLSTHTKSAC		0		0	0	0		0		0	0	0
ADP-Ribosyl cyclase	18	21	FESILLSTHTKSACV		0		0	0	0		19500.5		0	0	0
ADP-Ribosyl cyclase	18	22	ESILLSTHTKSACVM		0		0	0	0		0		0	0	0
ADP-Ribosyl cyclase	18	23	SILLSTHTKSACVMK		0		0	0	0		0		0	0	0
ADP-Ribosyl cyclase	18	24	ILLSTHTKSACVMKS		0		0	0	0		0		0	0	0
ADP-Ribosyl cyclase	18	25	LLSTHTKSACVMKSG		0		0	0	0		0		0	0	0
ADP-Ribosyl cyclase	18	26	LSTHTKSACVMKSGL		0		0	0	0		0		0	0	0
ADP-Ribosyl cyclase	18	27	STHTKSACVMKSGLF		0		0	0	0		0		0	0	0
ADP-Ribosyl cyclase	18	28	THTKSACVMKSGLFD		0		591.65	0	0		0		0	0	0
ADP-Ribosyl cyclase	18	29	HTKSACVMKSGLFDD		244.64		656.17	0	0		1540.89		84.22	337.45	2182.27
ADP-Ribosyl cyclase	18	30	TKSACVMKSGLFDDF		1231.64		3437.55	3010.51	0		14105		550.39	2520.51	4297.71	14105
ADP-Ribosyl cyclase	18	31	KSACVMKSGLFDDFV		998.2		1748.45	1518.32	4361.01		10622.4		2829.91	807.7	2771.61	10622.4
ADP-Ribosyl cyclase	18	32	SACVMKSGLFDDFVY		621.92		2366.7	4630.5	3193.16		11152.7		2089.06	2298.29	3949.42	11152.7
ADP-Ribosyl cyclase	18	33	ACVMKSGLFDDFVYQ		781.16		1954.33	3521.56	4502.69		5923.75		2840.05	1623.66	4400.21	5923.75
ADP-Ribosyl cyclase	18	34	CVMKSGLFDDFVYQL		401.27		1645.98	3308.04	4756.33		7216.37		3208.8	1917.02	4374.03	7216.37
ADP-Ribosyl cyclase	18	35	VMKSGLFDDFVYQLF		495.79		2272.79	4471.43	5910.83		6287.99		3377.56	2151.29	3798.19	6287.99
ADP-Ribosyl cyclase	18	36	MKSGLFDDFVYQLFE		288.54		5567.31	6068.29	5286.9		3501.9		5003.29	5255.77	4025.25	55308.3	TKSACVMKSGLFDDF	P2
ADP-Ribosyl cyclase	18	37	KSGLFDDFVYQLFEL		349.52		3186.32	5951.41	5883.82		9730.71		4787.51	3337.44	4573.48	3501.9
ADP-Ribosyl cyclase	18	38	SGLFDDFVYQLFELE		353.82		5023.77	5444.29	3258.24		5699.69		3673.3	5471.74	3942.67	9730.71
ADP-Ribosyl cyclase	18	39	GLFDDFVYQLFELEQ		401.67		4015.58	10474.6	7021.2		10845.7		5271.41	4991.35	5580.01	5699.69
ADP-Ribosyl cyclase	18	40	LFDDFVYQLFELEQQ		795.57		5094.2	11389.6	9148.47		10635.2		6165.99	6783.23	7377.18	10845.7
ADP-Ribosyl cyclase	18	41	FDDFVYQLFELEQQQ		851.38		4367.74	11314.1	10448.8		10824		7323.45	5826.08	7677.25	10635.2
ADP-Ribosyl cyclase	18	42	DDFVYQLFELEQQQQ		331.61		1950.42	5635.52	4736.92		5808.58		4965.36	7182.28	4017.03	10824
ADP-Ribosyl cyclase	18	43	DFVYQLFELEQQQQQ		595.91		4335.89	6844.57	6593.79		5694.39		6197.21	5423.71	5172.95	5808.58
ADP-Ribosyl cyclase	18	44	FVYQLFELEQQQQQR		1992.12		3442.96	7020.92	9509.1		1923.47		5042.69	5142.06	5851.11	5694.39
ADP-Ribosyl cyclase	18	45	VYQLFELEQQQQQRH		2065.85		4396.98	9344.85	4635.38		0		4662.23	4522.71	7513.95	62740.1	LFDDFVYQLFELEQQ	P3
ADP-Ribosyl cyclase	18	46	YQLFELEQQQQQRHH		4081.17		6696.29	13631	6370.97		0		5195.48	5485.73	11586.5	7020.92
ADP-Ribosyl cyclase	18	47	QLFELEQQQQQRHHT		1997.58		2153.55	2979.91	128.45		0		841.27	2472.49	3453.09	9344.85
ADP-Ribosyl cyclase	18	48	LFELEQQQQQRHHTI		1737.88		1826.16	4443.94	2204.56		0		3317.18	2227.31	4646.47	13631
ADP-Ribosyl cyclase	18	49	FELEQQQQQRHHTIQ		835.45		567.6	6229.19	1029.54		605.66		2380.73	2660.33	4094.3	2979.91
ADP-Ribosyl cyclase	18	50	ELEQQQQQRHHTIQT		0		0	1141.57	0		0		0	0	0	4443.94
ADP-Ribosyl cyclase	18	51	LEQQQQQRHHTIQTE		0		0	0	0		0		0	0	0	6229.19
ADP-Ribosyl cyclase	18	52	EQQQQQRHHTIQTEQ		0		0	0	0		0		0	571.91	0	43649.8	LFELEQQQQQRHHTI	P4
ADP-Ribosyl cyclase	18	53	QQQQQRHHTIQTEQY		914.77		821.77	8789.65	1240.74		0		1072.27	2894.49	3831.61	8789.65
ADP-Ribosyl cyclase	18	54	QQQQRHHTIQTEQYF		18.57		701.48	6512.98	9001.25		0		4091.03	3092.76	5015.54	6512.98
ADP-Ribosyl cyclase	18	55	QQQRHHTIQTEQYFH		1203.08		2695	6438.41	926.29		0		1859.76	2300.84	5696.37	6438.41
ADP-Ribosyl cyclase	18	56	QQRHHTIQTEQYFHS		614.68		1391.78	820.95	0		0		0	1202.1	2928	21741	QQQQRHHTIQTEQYF	P5
ADP-Ribosyl cyclase	18	57	QRHHTIQTEQYFHSQ		1531.35		1429.67	0	0		0		0	1123.36	613.63
ADP-Ribosyl cyclase	18	58	RHHTIQTEQYFHSQV		750.42		1583.45	0	0		0		0	1381.16	1244.16
ADP-Ribosyl cyclase	18	59	HHTIQTEQYFHSQVM		0		621.53	0	0		0		0	1105.44	0
ADP-Ribosyl cyclase	18	60	HTIQTEQYFHSQVMN		0		0	0	0		0		0	549.08	0
ADP-Ribosyl cyclase	18	61	TIQTEQYFHSQVMNI		0		0	0	0		0		2325.67	0	0
ADP-Ribosyl cyclase	18	62	IQTEQYFHSQVMNII		0		0	0	0		0		0	0	0
ADP-Ribosyl cyclase	18	63	QTEQYFHSQVMNIIR		0		0	0	13725.9		0		0	0	0
ADP-Ribosyl cyclase	18	64	TEQYFHSQVMNIIRG		0		0	0	0		0		0	0	0
ADP-Ribosyl cyclase	18	65	EQYFHSQVMNIIRGM		0		0	0	0		0		0	0	0
ADP-Ribosyl cyclase	18	66	QYFHSQVMNIIRGMC		0		0	0	0		0		0	0	0
ADP-Ribosyl cyclase	18	67	YFHSQVMNIIRGMCK		0		0	0	0		0		0	0	0
ADP-Ribosyl cyclase	20	2	FHSQVMNIIRGMCKR		0		1910.87	0	0		0		0	178.54	0
ADP-Ribosyl cyclase	20	3	HSQVMNIIRGMCKRL		0		1520.06	0	0		0		0	0	0
ADP-Ribosyl cyclase	20	4	SQVMNIIRGMCKRLG		0		0	0	0		0		0	0	0
ADP-Ribosyl cyclase	20	5	QVMNIIRGMCKRLGV		0		0	0	0		0		0	0	0
ADP-Ribosyl cyclase	20	6	VMNIIRGMCKRLGVC		0		0	0	0		0		0	0	0
ADP-Ribosyl cyclase	20	7	MNIIRGMCKRLGVCR		0		681.65	0	2912.08		0		0	271.58	0
ADP-Ribosyl cyclase	20	8	NIIRGMCKRLGVCRS		0		345.19	0	0		0		0	0	0
ADP-Ribosyl cyclase	20	9	IIRGMCKRLGVCRSL		0		902.89	0	0		0		0	0	0
ADP-Ribosyl cyclase	20	10	IRGMCKRLGVCRSLE		0		1570.8	0	0		0		0	0	0
ADP-Ribosyl cyclase	20	11	RGMCKRLGVCRSLET		0		221.86	0	0		0		0	189.48	0
ADP-Ribosyl cyclase	20	12	GMCKRLGVCRSLETT		0		0	0	0		0		0	0	0
ADP-Ribosyl cyclase	20	13	MCKRLGVCRSLETTF		0		300.81	0	0		0		0	822.86	0
ADP-Ribosyl cyclase	20	14	CKRLGVCRSLETTFP		0		1201.64	0	0		0		0	1140.68	1084.26
ADP-Ribosyl cyclase	20	15	KRLGVCRSLETTFPG		0		172.18	0	0		0		0	46.14	0
ADP-Ribosyl cyclase	20	16	RLGVCRSLETTFPGY		387.95		2877.73	5596.73	2139.19		0		1300	3543.53	4450.81
ADP-Ribosyl cyclase	20	17	LGVCRSLETTFPGYL		347.05		1535.73	3289.17	2044.85		5.89		2502.41	2122.04	3540.93	3594.42
ADP-Ribosyl cyclase	20	18	GVCRSLETTFPGYLF		386.74		2020.05	3451.81	1335.74		3594.42		462.91	2104.1	2119.15	6409.4
ADP-Ribosyl cyclase	20	19	VCRSLETTFPGYLFD		400		2333.41	2440.53	1878.35		6409.4		2037.39	3102.64	2727.89	13800.3
ADP-Ribosyl cyclase	20	20	CRSLETTFPGYLFDE		400		4120.49	2928.74	2302.76		13800.3		2869.93	6743.45	4420.78	10237.1
ADP-Ribosyl cyclase	20	21	RSLETTFPGYLFDEL		400		3512.6	3951.64	2943.26		10237.1		4077.19	2000	6288.13	7169.37
ADP-Ribosyl cyclase	20	22	SLETTFPGYLFDELN		400		2491.48	4938.74	4076.79		7169.37		4665.66	2000	5435.41	41210.6	VCRSLETTFPGYLFD	P6
ADP-Ribosyl cyclase	20	23	LETTFPGYLFDELNW		1862.06		7546.46	16421.9	8711.85		16031.5		7398.09	8312.51	15663.2	16031.5
ADP-Ribosyl cyclase	20	24	ETTFPGYLFDELNWC		1141.48		3033.83	5894.86	4404.09		13343		3876.14	2580.74	5874.93	13343
ADP-Ribosyl cyclase	20	25	TTFPGYLFDELNWCN		1850.61		2631.64	5225.32	3818.87		12990.3		4138.57	2330.31	6656.96	12990.3
ADP-Ribosyl cyclase	20	26	TFPGYLFDELNWCNG		1671.08		1433.12	2282.58	3310.62		4747.54		3677.4	2025.25	4488.62	4747.54
ADP-Ribosyl cyclase	20	27	FPGYLFDELNWCNGS		853.03		1302.79	1717.24	1940.79		5872.33		2729.41	1868.15	3692.61	5872.33
ADP-Ribosyl cyclase	20	28	PGYLFDELNWCNGSL		800.01		1946.57	2644.83	4167.98		1963.28		5001.56	2707.88	8905.42	52984.7	TTFPGYLFDELNWCN	P7
ADP-Ribosyl cyclase	20	29	GYLFDELNWCNGSLT		150.24		11.68	463.42	1649.65		0		1688.99	892.26	4723.27
ADP-Ribosyl cyclase	20	30	YLFDELNWCNGSLTG		652.1		949.26	341.82	2083.43		30.27		1602.09	2089.31	3180.3	2083.43
ADP-Ribosyl cyclase	20	31	LFDELNWCNGSLTGN		30.57		725.21	555.86	10358.9		1149.89		1829.11	1215.68	2066.53	10358.9
ADP-Ribosyl cyclase	20	32	FDELNWCNGSLTGNT		118.36		0	0	17960.4		0		252.92	913.85	26.05	17960.4
ADP-Ribosyl cyclase	20	33	DELNWCNGSLTGNTK		0		0	0	0		0		0	0	0	30402.8	FDELNWCNGSLTGNT
ADP-Ribosyl cyclase	20	34	ELNWCNGSLTGNTKY		0		0	0	0		0		0	0	0
ADP-Ribosyl cyclase	20	35	LNWCNGSLTGNTKYG		0		0	0	0		0		0	0	0
ADP-Ribosyl cyclase	20	36	NWCNGSLTGNTKYGT		0		0	0	0		0		0	0	0
ADP-Ribosyl cyclase	20	37	WCNGSLTGNTKYGTV		0		0	0	0		0		0	0	0
ADP-Ribosyl cyclase	20	38	CNGSLTGNTKYGTVC		0		0	0	0		0		0	0	0
ADP-Ribosyl cyclase	20	39	NGSLTGNTKYGTVCG		0		0	0	0		0		0	0	0
ADP-Ribosyl cyclase	20	40	GSLTGNTKYGTVCGC		0		0	0	0		0		0	0	0
ADP-Ribosyl cyclase	20	41	SLTGNTKYGTVCGCD		0		0	0	0		0		0	0	0
ADP-Ribosyl cyclase	20	42	LTGNTKYGTVCGCDY		643.52		1048.13	4910.69	679.4		0		869.03	904.91	1480.72
ADP-Ribosyl cyclase	20	43	TGNTKYGTVCGCDYK		0		0	0	0		0		0	0	0
ADP-Ribosyl cyclase	20	44	GNTKYGTVCGCDYKS		0		0	0	0		0		0	0	0
ADP-Ribosyl cyclase	20	45	NTKYGTVCGCDYKSN		0		0	0	0		0		0	0	0
ADP-Ribosyl cyclase	20	46	TKYGTVCGCDYKSNV		0		0	0	0		0		0	0	0
ADP-Ribosyl cyclase	20	47	KYGTVCGCDYKSNVV		0		0	0	0		0		0	0	0
ADP-Ribosyl cyclase	20	48	YGTVCGCDYKSNVVH		0		0	0	0		0		574.43	0	484.12
ADP-Ribosyl cyclase	20	49	GTVCGCDYKSNVVHA		0		0	0	0		0		0	0	0
ADP-Ribosyl cyclase	20	50	TVCGCDYKSNVVHAF		0		0	0	0		0		0	0	290.39
ADP-Ribosyl cyclase	20	51	VCGCDYKSNVVHAFW		1064.77		0	5484.53	3192.22		0		2633.22	114.21	4192.61
ADP-Ribosyl cyclase	20	52	CGCDYKSNVVHAFWQ		818.09		0	2675.72	362.25		106.22		1268.89	0	1826.03
ADP-Ribosyl cyclase	20	53	GCDYKSNVVHAFWQS		0		0	0	0		0		0	0	230.12
ADP-Ribosyl cyclase	20	54	CDYKSNVVHAFWQSA		0		0	0	0		0		0	0	0
ADP-Ribosyl cyclase	20	55	DYKSNVVHAFWQSAS		0		0	0	0		0		0	0	0
ADP-Ribosyl cyclase	20	56	YKSNVVHAFWQSASA		6135.8		0	0	0		0		0	0	0
ADP-Ribosyl cyclase	20	57	KSNVVHAFWQSASAE		2407.92		0	0	0		0		0	0	0
ADP-Ribosyl cyclase	20	58	SNVVHAFWQSASAEY		778.13		0	5279.17	0		0		1210.87	1027.85	1997.09
ADP-Ribosyl cyclase	20	59	NVVHAFWQSASAEYA		0		0	131.07	0		0		0	0	645.18
ADP-Ribosyl cyclase	20	60	VVHAFWQSASAEYAR		0		376.84	344.32	231.45		0		0	0	0
ADP-Ribosyl cyclase	20	61	VHAFWQSASAEYARR		0		2590.38	0	7011.03		0		0	162.43	0
ADP-Ribosyl cyclase	20	62	HAFWQSASAEYARRA		0		819.95	0	0		0		0	239.93	0
ADP-Ribosyl cyclase	20	63	AFWQSASAEYARRAS		0		0	0	0		0		0	0	0
ADP-Ribosyl cyclase	20	64	FWQSASAEYARRASG		0		0	0	0		0		0	0	0
ADP-Ribosyl cyclase	20	65	WQSASAEYARRASGN		0		0	0	0		0		0	0	0
ADP-Ribosyl cyclase	20	66	QSASAEYARRASGNI		0		0	0	0		0		0	0	0
ADP-Ribosyl cyclase	20	67	SASAEYARRASGNIF		0		0	0	0		0		0	0	0
ADP-Ribosyl cyclase	22	2	ASAEYARRASGNIFV		0		0	0	0		0		0	0	0
ADP-Ribosyl cyclase	22	3	SAEYARRASGNIFVV		0		0	0	0		0		0	0	0
ADP-Ribosyl cyclase	22	4	AEYARRASGNIFVVL		0		0	0	0		0		0	0	0
ADP-Ribosyl cyclase	22	5	EYARRASGNIFVVLN		0		0	0	0		0		0	0	0
ADP-Ribosyl cyclase	22	6	YARRASGNIFVVLNG		0		0	0	0		0		0	0	0
ADP-Ribosyl cyclase	22	7	ARRASGNIFVVLNGS		0		0	0	0		0		0	0	0
ADP-Ribosyl cyclase	22	8	RRASGNIFVVLNGSV		0		0	0	0		0		0	0	0
ADP-Ribosyl cyclase	22	9	RASGNIFVVLNGSVK		0		0	0	0		0		0	0	0
ADP-Ribosyl cyclase	22	10	ASGNIFVVLNGSVKA		0		0	0	0		0		0	0	0
ADP-Ribosyl cyclase	22	11	SGNIFVVLNGSVKAP		0		0	0	0		0		0	0	0
ADP-Ribosyl cyclase	22	12	GNIFVVLNGSVKAPF		0		0	0	0		0		0	2100.16	0
ADP-Ribosyl cyclase	22	13	NIFVVLNGSVKAPFN		0		0	0	0		0		0	238.7	0
ADP-Ribosyl cyclase	22	14	IFVVLNGSVKAPFNE		0		1345.64	0	0		0		0	930.48	955.63
ADP-Ribosyl cyclase	22	15	FVVLNGSVKAPFNEN		0		0	0	1678.47		0		2379.09	0	1039.71
ADP-Ribosyl cyclase	22	16	VVLNGSVKAPFNENK		0		0	0	0		0		0	0	1159.78
ADP-Ribosyl cyclase	22	17	VLNGSVKAPFNENKT		0		0	0	0		0		0	0	0
ADP-Ribosyl cyclase	22	18	LNGSVKAPFNENKTF		0		0	0	0		0		0	0	0
ADP-Ribosyl cyclase	22	19	NGSVKAPFNENKTFG		0		0	0	0		0		0	0	0
ADP-Ribosyl cyclase	22	20	GSVKAPFNENKTFGK		0		0	0	0		0		0	0	0
ADP-Ribosyl cyclase	22	21	SVKAPFNENKTFGKI		640.83		0	0	0		0		0	0	0
ADP-Ribosyl cyclase	22	22	VKAPFNENKTFGKIE		0		0	0	0		0		0	0	0
ADP-Ribosyl cyclase	22	23	KAPFNENKTFGKIEL		0		288.2	0	0		0		0	0	0
ADP-Ribosyl cyclase	22	24	APFNENKTFGKIELP		0		0	0	0		0		110.72	0	418.71
ADP-Ribosyl cyclase	22	25	PFNENKTFGKIELPL		0		345.11	0	301.07		0		1780.41	993.67	401.98
ADP-Ribosyl cyclase	22	26	FNENKTFGKIELPLL		0		0	162.21	1711.45		0		3335.07	1214.26	2080.97
ADP-Ribosyl cyclase	22	27	NENKTFGKIELPLLK		0		0	0	0		0		0	0	1414.5
ADP-Ribosyl cyclase	22	28	ENKTFGKIELPLLKH		0		3062.49	0	250.68		0		172.44	0	2000.15
ADP-Ribosyl cyclase	22	29	NKTFGKIELPLLKHP		0		0	0	0		0		0	0	722.42
ADP-Ribosyl cyclase	22	30	KTFGKIELPLLKHPR		0		365.7	0	5032.62		0		0	505.59	0
ADP-Ribosyl cyclase	22	31	TFGKIELPLLKHPRV		0		1195.01	0	0		0		0	522.78	85.21
ADP-Ribosyl cyclase	22	32	FGKIELPLLKHPRVQ		0		0	0	0		0		7071.15	289.2	18.99
ADP-Ribosyl cyclase	22	33	GKIELPLLKHPRVQQ		0		0	0	0		0		0	26.08	0
ADP-Ribosyl cyclase	22	34	KIELPLLKHPRVQQL		333.3		0	0	0		0		312.87	104.93	0
ADP-Ribosyl cyclase	22	35	IELPLLKHPRVQQLT		0		0	0	0		0		0	0	0
ADP-Ribosyl cyclase	22	36	ELPLLKHPRVQQLTV		0		0	0	0		0		0	0	0
ADP-Ribosyl cyclase	22	37	LPLLKHPRVQQLTVK		0		0	0	0		0		0	0	0
ADP-Ribosyl cyclase	22	38	PLLKHPRVQQLTVKL		0		0	0	0		0		0	0	0
ADP-Ribosyl cyclase	22	39	LLKHPRVQQLTVKLV		0		0	0	0		0		0	0	0
ADP-Ribosyl cyclase	22	40	LKHPRVQQLTVKLVH		0		0	0	0		0		0	0	0
ADP-Ribosyl cyclase	22	41	KHPRVQQLTVKLVHS		0		0	0	0		0		0	0	0
ADP-Ribosyl cyclase	22	42	HPRVQQLTVKLVHSL		0		0	0	0		0		0	0	0
ADP-Ribosyl cyclase	22	43	PRVQQLTVKLVHSLE		0		0	0	0		0		0	0	0
ADP-Ribosyl cyclase	22	44	RVQQLTVKLVHSLED		0		0	0	0		0		0	0	0
ADP-Ribosyl cyclase	22	45	VQQLTVKLVHSLEDV		0		0	0	0		0		0	0	0
ADP-Ribosyl cyclase	22	46	QQLTVKLVHSLEDVN		0		0	8.46	0		0		0	0	0
ADP-Ribosyl cyclase	22	47	QLTVKLVHSLEDVNN		0		0	0	0		0		0	0	0
ADP-Ribosyl cyclase	22	48	LTVKLVHSLEDVNNR		0		0	0	4963.02		0		0	0	0
ADP-Ribosyl cyclase	22	49	TVKLVHSLEDVNNRQ		0		0	0	0		0		0	0	20.24
ADP-Ribosyl cyclase	22	50	VKLVHSLEDVNNRQT		0		0	0	0		0		0	0	0
ADP-Ribosyl cyclase	22	51	KLVHSLEDVNNRQTC		0		0	0	0		0		0	0	0
ADP-Ribosyl cyclase	22	52	LVHSLEDVNNRQTCE		0		0	278.48	0		0		328.11	191.15	11.65
ADP-Ribosyl cyclase	22	53	VHSLEDVNNRQTCES		0		0	0	0		0		0	281.45	0	8780.66
ADP-Ribosyl cyclase	22	54	HSLEDVNNRQTCESW		1682.89		1504.34	8780.66	2813.19		1077.49		2931.06	4013.06	6057.13	3589.09
ADP-Ribosyl cyclase	22	55	SLEDVNNRQTCESWS		1260.1		453.52	3589.09	362.74		1266.32		1155.28	1658.73	2625.63	3611.74
ADP-Ribosyl cyclase	22	56	LEDVNNRQTCESWSL		1347.06		465.98	3611.74	0		0		1542.86	1683.45	2583.53	15981.5	VHSLEDVNNRQTCES	P8
ADP-Ribosyl cyclase	22	57	EDVNNRQTCESWSLQ		371.84		2902.97	1822.75	0		5985.96		307.93	78.62	930.94	5985.96
ADP-Ribosyl cyclase	22	58	DVNNRQTCESWSLQE		1157.76		1056.07	1078.42	0		5378.27		1686.96	1673.61	2232.33	5378.27
ADP-Ribosyl cyclase	22	59	VNNRQTCESWSLQEL		132.95		1229.68	3530.8	0		5412.03		3001.2	2336.2	4670.15	5412.03
ADP-Ribosyl cyclase	22	60	NNRQTCESWSLQELA		0		224.87	778.06	0		0		1060.79	600.76	954.67	16776.3	VNNRQTCESWSLQEL	P9
ADP-Ribosyl cyclase	22	61	NRQTCESWSLQELAN		76.72		101.99	2542.77	0		0		896.8	138.71	920.93
ADP-Ribosyl cyclase	22	62	RQTCESWSLQELANK		0		0	0	0		0		0	0	0
ADP-Ribosyl cyclase	22	63	QTCESWSLQELANKL		0		0	0	0		0		0	0	0
ADP-Ribosyl cyclase	22	64	TCESWSLQELANKLN		0		0	0	0		0		0	0	0
ADP-Ribosyl cyclase	22	65	CESWSLQELANKLNS		0		0	0	0		0		0	0	0
ADP-Ribosyl cyclase	22	66	ESWSLQELANKLNSV		0		0	0	0		0		0	0	0
ADP-Ribosyl cyclase	22	67	SWSLQELANKLNSVH		0		0	0	0		0		0	0	0
ADP-Ribosyl cyclase	24	2	WSLQELANKLNSVHI		0		1591.94	0	0		0		0	0	0
ADP-Ribosyl cyclase	24	3	SLQELANKLNSVHIP		0		0	0	0		0		0	0	0
ADP-Ribosyl cyclase	24	4	LQELANKLNSVHIPF		0		1103.75	7.71	0		0		0	0	0
ADP-Ribosyl cyclase	24	5	QELANKLNSVHIPFR		0		1392.39	0	16759.2		0		0	0	0
ADP-Ribosyl cyclase	24	6	ELANKLNSVHIPFRC		0		0	0	0		0		0	0	0
ADP-Ribosyl cyclase	24	7	LANKLNSVHIPFRCI		0		0	0	0		0		0	0	0
ADP-Ribosyl cyclase	24	8	ANKLNSVHIPFRCID		0		0	0	0		0		0	0	0
ADP-Ribosyl cyclase	24	9	NKLNSVHIPFRCIDD		0		3061.13	0	0		0		0	1411.5	0	3061.13
ADP-Ribosyl cyclase	24	10	KLNSVHIPFRCIDDP		194.65		11999.6	2412.45	742.26		0		0	3171.96	801.01	11999.6
ADP-Ribosyl cyclase	24	11	LNSVHIPFRCIDDPL		210.11		5203.85	712.85	793.02		0		974.07	3684.61	2585.45	5203.85
ADP-Ribosyl cyclase	24	12	NSVHIPFRCIDDPLE		0		5355.42	0	297.42		3253.05		706.69	4431.74	3103.14	5355.42
ADP-Ribosyl cyclase	24	13	SVHIPFRCIDDPLEF		127.46		11964.1	6195.74	5588.28		5393.74		4624.91	8397.73	7736.25	11964.1
ADP-Ribosyl cyclase	24	14	VHIPFRCIDDPLEFR		2055.13		11827	6871.61	27224.3		15670.2		4919.13	10560	9140.18	11827
ADP-Ribosyl cyclase	24	15	HIPFRCIDDPLEFRH		1909.32		16661.9	8366.78	6639.73		6278.17		5582	7154.07	9512.34	16661.9
ADP-Ribosyl cyclase	24	16	IPFRCIDDPLEFRHY		1322.07		14227.5	13606.1	8875.49		14831.7		6806.93	11421	14586.6	14227.5
ADP-Ribosyl cyclase	24	17	PFRCIDDPLEFRHYQ		811.48		9354.13	5772.07	6003.12		9470.23		5112.22	5658.16	8152.67	9354.13
ADP-Ribosyl cyclase	24	18	FRCIDDPLEFRHYQC		140.88		5182.62	4106.24	2316.49		7867.63		3270.86	3816.5	4095.37	5182.62
ADP-Ribosyl cyclase	24	19	RCIDDPLEFRHYQCI		98.54		4219.27	3295.25	1733.53		5627.89		3081.64	2353.57	4666.29	4219.27
ADP-Ribosyl cyclase	24	20	CIDDPLEFRHYQCIE		0		3657.46	2119.99	1342.4		6026.48		3169.89	3601.89	4269.6	3657.46
ADP-Ribosyl cyclase	24	21	IDDPLEFRHYQCIEN		58.01		3110.26	2203.72	4295.16		2770.6		4922.75	2440.79	4559.66	102714	HIPFRCIDDPLEFRH	P10
ADP-Ribosyl cyclase	24	22	DDPLEFRHYQCIENP		0		2591.49	405.99	364.97		2341.87		2948.11	7435.99	1958.14
ADP-Ribosyl cyclase	24	23	DPLEFRHYQCIENPG		0		1949.06	0	0		0		1850.17	3121.92	1551.07
ADP-Ribosyl cyclase	24	24	PLEFRHYQCIENPGK		0		637.19	0	0		0		204.91	0	1050.08
ADP-Ribosyl cyclase	24	25	LEFRHYQCIENPGKQ		0		724.29	0	0		0		755.71	1626.65	854.18
ADP-Ribosyl cyclase	24	26	EFRHYQCIENPGKQL		0		1055.84	0	0		0		591.02	1222.3	400
ADP-Ribosyl cyclase	24	27	FRHYQCIENPGKQLC		767.65		1568.06	0	0		0		157.73	1195.18	2036
ADP-Ribosyl cyclase	24	28	RHYQCIENPGKQLCQ		0		902.09	0	0		0		21.33	673.34	940.29
ADP-Ribosyl cyclase	24	29	HYQCIENPGKQLCQF		311.85		1771.94	2310.29	2887.61		0		3658.3	2195.58	400
ADP-Ribosyl cyclase	24	30	YQCIENPGKQLCQFS		0		1032.33	106.67	0		0		585.66	1419.94	1678.91

## Sheet: 8.Carbonic anhydrase
I G V*	#	Score	peptide	comment	Prioritized
2 0 2	P1	52244.6	WSYTNILTGPETWHE	Accessible loop
3 1 3	P2	22066.8	GPETWHEHYKNMCSG
3 1 2	P3	60987.7	TWFISFDGILDYKYE	Accessible loop
3 0 1	P4	39601.7	LDYKYEIIQMHFHWG	Active centre, part buried
2 0 2	P5	64183.6	QMHFHWGNTDDRGSE	Accessible loop
3 0 2	P6	41496.3	DDRGSEHTIDGFRFP
3 0 3	P7	43053.9	DGFRFPLEGHIVSFR	Active centre, buried
0 0 2	P8	55615.7	VSFRRQMYSSPSEAI
3 1 2	P9	148367	MHQIVESIKYEQTAF	Accessible loop
1 1 1	P10	18318.2	IDPVLITREQINLFR
2 0 2	P11	10996	YGSNEKQTRMGDNFR
*number of sera (I-Infected, G-IFNgR KO and V-Vaccinated) in which a reactive region was found
Protein	Row	Column	Peptide		Control		Infect 3	Infect 2	Infect 1		IFNgR KO2+3		Vaccn 3	Vaccn 2	Vaccn 1	Aggregate	15mer	Peptide #
Carbonic anhydrase	30	61	NGSEWSYTNILTGPE		0		0	105.61	0		0		0	68.32	1173.76
Carbonic anhydrase	30	62	GSEWSYTNILTGPET		0		0	0	0		0		0	0	0
Carbonic anhydrase	30	63	SEWSYTNILTGPETW		858.32		1259.23	5428.71	852.85		0		2994.91	374.95	3310.08	5428.71
Carbonic anhydrase	30	64	EWSYTNILTGPETWH		1663.53		2876.7	10943.1	2236.81		1723.57		3783.92	1612.99	5482.5	10943.1
Carbonic anhydrase	30	65	WSYTNILTGPETWHE		3149.38		5506.32	9039.38	1463.96		0		2175.54	2000	4605.72	9039.38
Carbonic anhydrase	30	66	SYTNILTGPETWHEH		1932.71		4646.06	5217.63	0		0		1285.71	2000	2580.94	5217.63
Carbonic anhydrase	30	67	YTNILTGPETWHEHY		4133.79		3942.1	15885.5	4759.59		1399.27		3081.56	2000	10672.8	15885.5
Carbonic anhydrase	32	2	TNILTGPETWHEHYK		364.2		5984.82	2537.22	1128.27		0		0	1321.2	0	2537.22
Carbonic anhydrase	32	3	NILTGPETWHEHYKN		400		2892.44	3193.1	719.22		0		0	280.47	0	3193.1
Carbonic anhydrase	32	4	ILTGPETWHEHYKNM		400		5048.39	1492.99	0		0		0	1958.11	0	52244.6	WSYTNILTGPETWHE	P1
Carbonic anhydrase	32	5	LTGPETWHEHYKNMC		400		3083.48	1578.58	1583.72		0		0	705.58	0
Carbonic anhydrase	32	6	TGPETWHEHYKNMCS		87.13		1882.76	1471.09	2049.99		0		0	1210.66	0
Carbonic anhydrase	32	7	GPETWHEHYKNMCSG		548.61		1499.9	1833.97	186.58		0		0	915.95	0
Carbonic anhydrase	32	8	PETWHEHYKNMCSGY		1538.84		6420.75	10186.3	1459.38		2452.71		11508	5111.09	3894.46	10186.3
Carbonic anhydrase	32	9	ETWHEHYKNMCSGYY		1619		6555.75	7968.04	5824.34		4279.71		3209.56	4704.29	6184.38	7968.04
Carbonic anhydrase	32	10	TWHEHYKNMCSGYYQ		837.62		3583.06	3912.42	4438.84		0		1427.69	2789.32	3120.09	3912.42
Carbonic anhydrase	32	11	WHEHYKNMCSGYYQS		384.25		2654.88	1709.44	1519.16		0		11.11	1770.38	1177.75	22066.8	GPETWHEHYKNMCSG	P2
Carbonic anhydrase	32	12	HEHYKNMCSGYYQSP		995.71		2986.72	32.24	0		0		0	1908.16	403.41
Carbonic anhydrase	32	13	EHYKNMCSGYYQSPI		80.78		269.64	0	0		0		0	991.16	454.68
Carbonic anhydrase	32	14	HYKNMCSGYYQSPID		0		3104.13	0	0		0		0	4490.81	2193.14
Carbonic anhydrase	32	15	YKNMCSGYYQSPIDL		0		465.52	201.17	299.5		0		173.35	1254.04	2672.09
Carbonic anhydrase	32	16	KNMCSGYYQSPIDLK		0		0	0	0		0		0	0	0
Carbonic anhydrase	32	17	NMCSGYYQSPIDLKT		0		0	0	0		0		0	0	0
Carbonic anhydrase	32	18	MCSGYYQSPIDLKTD		188.34		0	0	0		0		0	4.29	0
Carbonic anhydrase	32	19	CSGYYQSPIDLKTDI		400		1609.43	0	0		2647.68		400.82	750.46	2191.95
Carbonic anhydrase	32	20	SGYYQSPIDLKTDIS		400		0	0	0		0		0	2304.35	248.02
Carbonic anhydrase	32	21	GYYQSPIDLKTDIST		400		0	0	0		0		0	0	0
Carbonic anhydrase	32	22	YYQSPIDLKTDISTL		0		0	0	0		5554.45		0	0	275.48
Carbonic anhydrase	32	23	YQSPIDLKTDISTLD		0		0	0	0		0		0	0	0
Carbonic anhydrase	32	24	QSPIDLKTDISTLDL		0		0	0	61.44		0		0	0	192.96
Carbonic anhydrase	32	25	SPIDLKTDISTLDLK		0		0	0	0		0		0	0	0
Carbonic anhydrase	32	26	PIDLKTDISTLDLKL		0		0	0	319.39		0		0	0	0
Carbonic anhydrase	32	27	IDLKTDISTLDLKLK		0		0	0	0		0		0	0	0
Carbonic anhydrase	32	28	DLKTDISTLDLKLKT		0		0	0	0		0		0	0	0
Carbonic anhydrase	32	29	LKTDISTLDLKLKTV		0		0	0	0		0		0	0	0
Carbonic anhydrase	32	30	KTDISTLDLKLKTVI		0		0	0	0		0		0	0	0
Carbonic anhydrase	32	31	TDISTLDLKLKTVII		0		0	0	1490.16		0		0	0	0
Carbonic anhydrase	32	32	DISTLDLKLKTVIIY		0		0	0	0		3563.5		0	0	0
Carbonic anhydrase	32	33	ISTLDLKLKTVIIYR		0		0	0	993.5		0		0	0	0
Carbonic anhydrase	32	34	STLDLKLKTVIIYRN		0		0	0	0		0		0	0	0
Carbonic anhydrase	32	35	TLDLKLKTVIIYRNT		0		0	0	0		0		0	0	0
Carbonic anhydrase	32	36	LDLKLKTVIIYRNTS		0		0	0	0		0		0	0	0
Carbonic anhydrase	32	37	DLKLKTVIIYRNTSS		0		0	0	0		0		0	0	0
Carbonic anhydrase	32	38	LKLKTVIIYRNTSST		0		0	0	0		0		0	0	0
Carbonic anhydrase	32	39	KLKTVIIYRNTSSTE		0		0	0	0		0		0	0	0
Carbonic anhydrase	32	40	LKTVIIYRNTSSTET		0		0	0	0		0		0	0	0
Carbonic anhydrase	32	41	KTVIIYRNTSSTETT		0		0	0	0		0		0	0	0
Carbonic anhydrase	32	42	TVIIYRNTSSTETTT		0		0	0	0		0		0	0	0
Carbonic anhydrase	32	43	VIIYRNTSSTETTTI		0		0	0	0		0		0	0	0
Carbonic anhydrase	32	44	IIYRNTSSTETTTIQ		0		0	0	0		0		0	0	0
Carbonic anhydrase	32	45	IYRNTSSTETTTIQN		0		0	0	0		0		0	0	0
Carbonic anhydrase	32	46	YRNTSSTETTTIQNN		0		0	0	0		0		0	0	0
Carbonic anhydrase	32	47	RNTSSTETTTIQNNG		0		0	0	0		0		0	0	0
Carbonic anhydrase	32	48	NTSSTETTTIQNNGH		0		0	0	0		0		0	0	0
Carbonic anhydrase	32	49	TSSTETTTIQNNGHS		0		0	0	0		0		0	0	0
Carbonic anhydrase	32	50	SSTETTTIQNNGHSA		0		0	0	0		0		0	0	0
Carbonic anhydrase	32	51	STETTTIQNNGHSAE		0		0	0	0		0		0	0	0
Carbonic anhydrase	32	52	TETTTIQNNGHSAEV		0		0	0	0		0		0	0	0
Carbonic anhydrase	32	53	ETTTIQNNGHSAEVK		0		0	0	0		0		0	0	0
Carbonic anhydrase	32	54	TTTIQNNGHSAEVKF		0		0	0	0		0		0	0	0
Carbonic anhydrase	32	55	TTIQNNGHSAEVKFP		0		0	0	0		0		0	0	0
Carbonic anhydrase	32	56	TIQNNGHSAEVKFPR		0		1014.16	0	4761.85		0		0	349.15	0
Carbonic anhydrase	32	57	IQNNGHSAEVKFPRN		0		253.53	0	0		0		0	0	0
Carbonic anhydrase	32	58	QNNGHSAEVKFPRNT		0		0	0	0		0		0	0	0
Carbonic anhydrase	32	59	NNGHSAEVKFPRNTW		0		0	826.69	0		0		185.34	0	683.98
Carbonic anhydrase	32	60	NGHSAEVKFPRNTWF		0		0	2216.08	0		0		110.86	169.41	1072.08
Carbonic anhydrase	32	61	GHSAEVKFPRNTWFI		0		0	2594.81	0		0		725.86	0	947.88
Carbonic anhydrase	32	62	HSAEVKFPRNTWFIS		0		0	0	0		0		0	0	0
Carbonic anhydrase	32	63	SAEVKFPRNTWFISF		0		0	0	0		0		0	0	0
Carbonic anhydrase	32	64	AEVKFPRNTWFISFD		0		0	0	0		0		0	0	0
Carbonic anhydrase	32	65	EVKFPRNTWFISFDG		0		0	0	0		0		0	2000	0
Carbonic anhydrase	32	66	VKFPRNTWFISFDGI		0		909.12	0	0		0		0	2000	0
Carbonic anhydrase	32	67	KFPRNTWFISFDGIL		0		0	0	0		0		0	2000	0
Carbonic anhydrase	34	2	FPRNTWFISFDGILD		0		3419.36	1447.68	0		0		0	1708.77	0
Carbonic anhydrase	34	3	PRNTWFISFDGILDY		400		13425.8	9345.85	1843.96		3997.41		1682.56	5199.7	3874.62
Carbonic anhydrase	34	4	RNTWFISFDGILDYK		400		3579.64	935.64	2154.68		0		0	451.82	0
Carbonic anhydrase	34	5	NTWFISFDGILDYKY		400		3710.18	3229.77	6717.2		0		731.99	1572.81	2753.64
Carbonic anhydrase	34	6	TWFISFDGILDYKYE		489.85		5146.42	5865.9	6501.97		7033.52		1963.1	3509.33	4456.65	3509.33
Carbonic anhydrase	34	7	WFISFDGILDYKYEI		287.29		9403.8	13352.1	7777.69		8869.36		3690.62	18184.9	6389.4	18184.9
Carbonic anhydrase	34	8	FISFDGILDYKYEII		401.12		6201.28	9541.27	4084.88		3833.43		2012.53	11582.7	3841.04	11582.7
Carbonic anhydrase	34	9	ISFDGILDYKYEIIQ		240.2		3430.78	3951.94	3502.93		1230.78		794.52	6448.16	1170.57	6448.16
Carbonic anhydrase	34	10	SFDGILDYKYEIIQM		1678.02		3790.12	2913.21	4830.06		3642.33		510.16	7965.81	1729.45	7965.81
Carbonic anhydrase	34	11	FDGILDYKYEIIQMH		3892.25		5283.01	3595.21	5747.1		6878.93		1500.42	5964.85	2977.9	5964.85
Carbonic anhydrase	34	12	DGILDYKYEIIQMHF		995.55		4596.73	3790.83	3213.53		8608.35		333.24	7331.93	5084.87	7331.93
Carbonic anhydrase	34	13	GILDYKYEIIQMHFH		1650.08		4610.28	7765.98	4591.97		0		1562.13	2045.66	4621.87	60987.7	TWFISFDGILDYKYE	P3
Carbonic anhydrase	34	14	ILDYKYEIIQMHFHW		1947.38		7280.58	18844.2	10714.9		1519.85		3000.54	3529.53	8474.7	7765.98
Carbonic anhydrase	34	15	LDYKYEIIQMHFHWG		1039.48		2177.87	8222.92	4457.53		1464.06		1240.71	920.67	3776.41	18844.2
Carbonic anhydrase	34	16	DYKYEIIQMHFHWGN		803.13		1114.7	4768.61	2069.14		0		1874.26	712.46	1906.37	8222.92
Carbonic anhydrase	34	17	YKYEIIQMHFHWGNT		0		623.48	1740.36	0		0		0	0	0	4768.61
Carbonic anhydrase	34	18	KYEIIQMHFHWGNTD		512.99		1340.73	1031.29	0		0		0	708.89	666.02	39601.7	LDYKYEIIQMHFHWG	P4
Carbonic anhydrase	34	19	YEIIQMHFHWGNTDD		400		7256.13	7906.07	4534.78		724.8		1866.44	9725.5	3930.16	7256.13
Carbonic anhydrase	34	20	EIIQMHFHWGNTDDR		400		14664.3	11314.6	3174.3		2603.94		1634.8	4120.04	4907.58	14664.3
Carbonic anhydrase	34	21	IIQMHFHWGNTDDRG		400		9050.37	4835.36	0		0		25.42	3737.88	3134.86	9050.37
Carbonic anhydrase	34	22	IQMHFHWGNTDDRGS		400		5395.04	397.87	0		0		0	1712.88	1306.47	5395.04
Carbonic anhydrase	34	23	QMHFHWGNTDDRGSE		210.7		7956.73	5850.19	1258.07		1000		0	2779.97	2219.7	7956.73
Carbonic anhydrase	34	24	MHFHWGNTDDRGSEH		400		6950.75	6538.43	3438.8		0		897.3	3780.94	4743.42	6950.75
Carbonic anhydrase	34	25	HFHWGNTDDRGSEHT		376.85		7410.43	2813.82	969.85		1000		1030.13	3298.2	3151.2	7410.43
Carbonic anhydrase	34	26	FHWGNTDDRGSEHTI		75.33		5499.77	2825.56	298.84		1000		1466.53	2387.17	3360.62	5499.77
Carbonic anhydrase	34	27	HWGNTDDRGSEHTID		0		6594.08	3691.77	1083.11		1000		2163.9	3966.05	6468	64183.6	QMHFHWGNTDDRGSE	P5
Carbonic anhydrase	34	28	WGNTDDRGSEHTIDG		264.75		6147.22	3298.72	1136.16		1000		2231.17	3588.77	5080.46	6594.08
Carbonic anhydrase	34	29	GNTDDRGSEHTIDGF		0		7163.68	4354.71	3429.93		1000		2584.23	4267.27	5228.76	6147.22
Carbonic anhydrase	34	30	NTDDRGSEHTIDGFR		0		6143.33	3820.67	17227.2		1000		1684.79	4559.25	3967.93	7163.68
Carbonic anhydrase	34	31	TDDRGSEHTIDGFRF		976.35		5860.55	3876.32	8895.93		0		3248.49	4839.96	3390.25	6143.33
Carbonic anhydrase	34	32	DDRGSEHTIDGFRFP		339.95		6185.57	4640.3	3865.93		1000		3413.69	9397.13	4525.33	5860.55
Carbonic anhydrase	34	33	DRGSEHTIDGFRFPL		167.01		3401.83	4227.77	1546.24		1000		2335.96	3335.17	4862.94	6185.57
Carbonic anhydrase	34	34	RGSEHTIDGFRFPLE		278.98		2728.39	4397.51	1918.92		1000		3691.75	3404.28	4561.47	3401.83
Carbonic anhydrase	34	35	GSEHTIDGFRFPLEG		647.52		2985.46	3018.06	1077.38		1000		2253.61	9334.7	4313.98	41496.3	DDRGSEHTIDGFRFP	P6
Carbonic anhydrase	34	36	SEHTIDGFRFPLEGH		705.81		7396.16	4588.17	2223.42		915.06		2582.86	4634.56	5320.55
Carbonic anhydrase	34	37	EHTIDGFRFPLEGHI		770.92		8876.16	4652.1	3029.4		5202.41		4139.12	4786.93	6168.77
Carbonic anhydrase	34	38	HTIDGFRFPLEGHIV		38.92		3944.98	3433.61	1520.98		0		2794.41	3607.32	3984.66
Carbonic anhydrase	34	39	TIDGFRFPLEGHIVS		0		689.98	0	0		0		854.69	1335.85	1681.82
Carbonic anhydrase	34	40	IDGFRFPLEGHIVSF		0		4131.74	3000.27	3275.57		1054.53		5863.27	4622.87	4083.83	3275.57
Carbonic anhydrase	34	41	DGFRFPLEGHIVSFR		39.3		4353.69	3885.71	29307.9		1958.61		2935.11	3545.68	5316	29307.9
Carbonic anhydrase	34	42	GFRFPLEGHIVSFRR		0		6398.57	4049	10470.4		0		736.65	4894.43	4422.36	10470.4
Carbonic anhydrase	34	43	FRFPLEGHIVSFRRQ		0		2424.99	1979.85	0		0		1105.64	2666.58	2715.66	43053.9	DGFRFPLEGHIVSFR	P7
Carbonic anhydrase	34	44	RFPLEGHIVSFRRQM		0		2907.91	994.84	737.2		0		1168.15	2486.91	2506.11
Carbonic anhydrase	34	45	FPLEGHIVSFRRQMY		0		3210.34	9354.91	4068.19		0		3403.46	3981	5807.92
Carbonic anhydrase	34	46	PLEGHIVSFRRQMYS		0		1412.35	2297.09	0		0		1339.82	2093.73	3298.27
Carbonic anhydrase	34	47	LEGHIVSFRRQMYSS		0		0	0	0		0		717.25	271.02	318.52
Carbonic anhydrase	34	48	EGHIVSFRRQMYSSP		0		0	0	0		0		0	845.6	13648.8
Carbonic anhydrase	34	49	GHIVSFRRQMYSSPS		0		0	0	0		0		0	2530.51	183.43
Carbonic anhydrase	34	50	HIVSFRRQMYSSPSE		0		0	0	0		0		0	5212.53	14942.1	14942.1
Carbonic anhydrase	34	51	IVSFRRQMYSSPSEA		0		0	0	0		0		0	2131.34	11597.1	11597.1
Carbonic anhydrase	34	52	VSFRRQMYSSPSEAI		0		0	0	0		0		569.43	1278.37	21232.8	21232.8
Carbonic anhydrase	34	53	SFRRQMYSSPSEAIG		0		0	0	0		0		0	511.64	7843.67	7843.67
Carbonic anhydrase	34	54	FRRQMYSSPSEAIGR		0		286.39	403.21	2653.23		0		0	1879.16	1797.77	55615.7	VSFRRQMYSSPSEAI	P8
Carbonic anhydrase	34	55	RRQMYSSPSEAIGRP		0		1084.5	324.92	0		969.59		0	2137.92	1296.04
Carbonic anhydrase	34	56	RQMYSSPSEAIGRPG		0		0	0	0		0		0	1028.87	767.49
Carbonic anhydrase	34	57	QMYSSPSEAIGRPGG		0		0	0	0		0		0	211.32	627.42
Carbonic anhydrase	34	58	MYSSPSEAIGRPGGL		0		0	0	0		0		0	2150.96	1321.56
Carbonic anhydrase	34	59	YSSPSEAIGRPGGLA		0		0	0	0		0		0	0	0
Carbonic anhydrase	34	60	SSPSEAIGRPGGLAV		0		0	0	0		0		0	0	0
Carbonic anhydrase	34	61	SPSEAIGRPGGLAVL		0		0	0	0		0		0	0	0
Carbonic anhydrase	34	62	PSEAIGRPGGLAVLG		0		0	0	0		0		5783.55	0	93.72
Carbonic anhydrase	34	63	SEAIGRPGGLAVLGI		0		0	0	0		0		0	0	0
Carbonic anhydrase	34	64	EAIGRPGGLAVLGIM		0		0	0	0		0		0	0	0
Carbonic anhydrase	34	65	AIGRPGGLAVLGIMH		0		0	0	0		0		0	0	0
Carbonic anhydrase	34	66	IGRPGGLAVLGIMHQ		0		0	0	0		0		0	0	0
Carbonic anhydrase	34	67	GRPGGLAVLGIMHQI		0		0	0	0		0		0	0	0
Carbonic anhydrase	36	2	RPGGLAVLGIMHQIV		1486.14		30.85	0	0		0		0	0	0
Carbonic anhydrase	36	3	PGGLAVLGIMHQIVE		400		92.59	0	0		0		0	0	0
Carbonic anhydrase	36	4	GGLAVLGIMHQIVES		400		366.7	0	0		0		0	0	0
Carbonic anhydrase	36	5	GLAVLGIMHQIVESI		4.48		36.93	0	0		0		0	184.18	0
Carbonic anhydrase	36	6	LAVLGIMHQIVESIK		0		0	0	0		0		0	0	0
Carbonic anhydrase	36	7	AVLGIMHQIVESIKY		0		1021.53	1178.5	343.65		0		0	0	0
Carbonic anhydrase	36	8	VLGIMHQIVESIKYE		0		2579.7	0	305.32		0		697.25	1444.91	1428
Carbonic anhydrase	36	9	LGIMHQIVESIKYEQ		392		26050.8	12011.9	16443		9602.78		7320.94	33252.1	2389.78	33252.1
Carbonic anhydrase	36	10	GIMHQIVESIKYEQT		438.62		21899.8	16172.2	19462.7		5799.34		4006.41	32124.3	838.6	32124.3
Carbonic anhydrase	36	11	IMHQIVESIKYEQTA		0		12653.5	13028.9	8124.28		10084.2		1957.63	26035.6	145.69	26035.6
Carbonic anhydrase	36	12	MHQIVESIKYEQTAF		394.36		6251.61	5845.89	5420.48		9172.67		0	32706.7	853.73	32706.7
Carbonic anhydrase	36	13	HQIVESIKYEQTAFK		1690.1		3085.29	0	1915		0		0	4005.05	0	4005.05
Carbonic anhydrase	36	14	QIVESIKYEQTAFKA		826.33		777	0	294.62		0		0	9483.26	0	9483.26
Carbonic anhydrase	36	15	IVESIKYEQTAFKAY		839.02		0	3134.22	5081.6		2933.97		0	3447.52	0	3447.52
Carbonic anhydrase	36	16	VESIKYEQTAFKAYN		355.47		864.46	1941.4	0		0		0	7312.03	0	7312.03
Carbonic anhydrase	36	17	ESIKYEQTAFKAYNN		126.39		0	0	1702.4		3394.91		0	333.52	0	148367	MHQIVESIKYEQTAF	P9
Carbonic anhydrase	36	18	SIKYEQTAFKAYNNF		0		0	101.36	0		0		0	638.49	0
Carbonic anhydrase	36	19	IKYEQTAFKAYNNFS		0		0	0	0		0		0	781.36	0
Carbonic anhydrase	36	20	KYEQTAFKAYNNFSG		0		0	0	0		0		0	1583.83	0
Carbonic anhydrase	36	21	YEQTAFKAYNNFSGV		0		681.51	8808.91	17259.9		343.28		438.87	6902.02	1501.5
Carbonic anhydrase	36	22	EQTAFKAYNNFSGVL		0		0	0	0		4372.13		0	0	0
Carbonic anhydrase	36	23	QTAFKAYNNFSGVLN		0		0	0	0		3341.27		0	0	0
Carbonic anhydrase	36	24	TAFKAYNNFSGVLNS		0		0	0	0		0		0	0	0
Carbonic anhydrase	36	25	AFKAYNNFSGVLNSQ		400		0	0	0		0		0	0	0
Carbonic anhydrase	36	26	FKAYNNFSGVLNSQF		400		30.2	0	0		1428.84		0	392.78	1061.47
Carbonic anhydrase	36	27	KAYNNFSGVLNSQFV		0		0	0	0		0		0	0	1368.92
Carbonic anhydrase	36	28	AYNNFSGVLNSQFVP		0		0	0	0		0		0	0	1948.25
Carbonic anhydrase	36	29	YNNFSGVLNSQFVPP		0		0	0	369.72		2523.79		0	0	2778.67
Carbonic anhydrase	36	30	NNFSGVLNSQFVPPN		0		0	0	0		0		0	0	0
Carbonic anhydrase	36	31	NFSGVLNSQFVPPNN		0		0	0	0		0		0	0	0
Carbonic anhydrase	36	32	FSGVLNSQFVPPNNS		0		0	0	0		0		0	0	0
Carbonic anhydrase	36	33	SGVLNSQFVPPNNST		0		0	0	0		1000		0	0	0
Carbonic anhydrase	36	34	GVLNSQFVPPNNSTI		0		0	0	0		1000		0	0	0
Carbonic anhydrase	36	35	VLNSQFVPPNNSTID		0		0	0	0		1000		0	0	0
Carbonic anhydrase	36	36	LNSQFVPPNNSTIDD		0		423.02	0	0		1000		0	653.02	0
Carbonic anhydrase	36	37	NSQFVPPNNSTIDDI		0		5684.11	4990.84	0		1000		0	2517.69	1044.37
Carbonic anhydrase	36	38	SQFVPPNNSTIDDIN		0		1543.14	0	0		1158.46		0	73.47	0
Carbonic anhydrase	36	39	QFVPPNNSTIDDINL		0		219.02	0	0		0		217.59	0	780.4
Carbonic anhydrase	36	40	FVPPNNSTIDDINLA		0		848.63	0	0		0		0	0	0
Carbonic anhydrase	36	41	VPPNNSTIDDINLAL		0		0	0	0		0		0	0	343.35
Carbonic anhydrase	36	42	PPNNSTIDDINLALL		50.19		0	0	0		0		0	0	1391.58
Carbonic anhydrase	36	43	PNNSTIDDINLALLL		0		0	0	0		0		790.43	0	1369.31
Carbonic anhydrase	36	44	NNSTIDDINLALLLS		0		0	0	0		0		0	0	14.52
Carbonic anhydrase	36	45	NSTIDDINLALLLSL		0		0	0	0		0		0	0	411.93
Carbonic anhydrase	36	46	STIDDINLALLLSLL		0		0	0	0		0		0	0	0
Carbonic anhydrase	36	47	TIDDINLALLLSLLN		0		448.65	0	0		0		0	1429.02	0
Carbonic anhydrase	36	48	IDDINLALLLSLLNP		0		1162.85	0	0		0		0	0	0
Carbonic anhydrase	36	49	DDINLALLLSLLNPS		0		0	0	0		0		964.62	5809.18	0
Carbonic anhydrase	36	50	DINLALLLSLLNPSR		0		0	0	6348.3		0		0	0	0
Carbonic anhydrase	36	51	INLALLLSLLNPSRY		0		167.62	1407.48	0		0		0	406.32	1420.98
Carbonic anhydrase	36	52	NLALLLSLLNPSRYF		0		0	0	0		0		588.57	0	1087
Carbonic anhydrase	36	53	LALLLSLLNPSRYFR		0		0	0	30199.5		0		0	0	204.48
Carbonic anhydrase	36	54	ALLLSLLNPSRYFRY		0		0	1857.72	0		0		0	0	1276.08
Carbonic anhydrase	36	55	LLLSLLNPSRYFRYL		0		0	0	0		0		0	0	291.84
Carbonic anhydrase	36	56	LLSLLNPSRYFRYLG		0		0	0	0		0		0	0	0
Carbonic anhydrase	36	57	LSLLNPSRYFRYLGS		0		0	0	0		0		0	0	0
Carbonic anhydrase	36	58	SLLNPSRYFRYLGSL		0		0	0	0		0		0	0	0
Carbonic anhydrase	36	59	LLNPSRYFRYLGSLT		0		0	0	0		0		0	0	0
Carbonic anhydrase	36	60	LNPSRYFRYLGSLTT		0		0	0	0		0		0	0	0
Carbonic anhydrase	36	61	NPSRYFRYLGSLTTP		0		0	0	0		0		0	0	0
Carbonic anhydrase	36	62	PSRYFRYLGSLTTPP		0		0	0	0		0		1987.57	0	0
Carbonic anhydrase	36	63	SRYFRYLGSLTTPPC		0		0	0	0		0		0	0	0
Carbonic anhydrase	36	64	RYFRYLGSLTTPPCT		0		0	0	0		0		0	0	0
Carbonic anhydrase	36	65	YFRYLGSLTTPPCTE		0		0	0	0		0		0	0	0
Carbonic anhydrase	36	66	FRYLGSLTTPPCTEN		0		0	0	0		0		0	0	0
Carbonic anhydrase	36	67	RYLGSLTTPPCTENV		0		0	0	0		0		0	0	0
Carbonic anhydrase	38	2	YLGSLTTPPCTENVL		577.77		0	0	0		0		0	0	0
Carbonic anhydrase	38	3	LGSLTTPPCTENVLW		400		2071.44	1888.3	0		0		0	558.77	585.48
Carbonic anhydrase	38	4	GSLTTPPCTENVLWT		400		680.46	0	0		0		0	427.92	0
Carbonic anhydrase	38	5	SLTTPPCTENVLWTV		0		0	0	0		0		0	0	0
Carbonic anhydrase	38	6	LTTPPCTENVLWTVF		0		492.52	0	0		0		0	698.5	0
Carbonic anhydrase	38	7	TTPPCTENVLWTVFI		0		66.17	926.38	861.44		0		900.26	0	334.72
Carbonic anhydrase	38	8	TPPCTENVLWTVFID		0		1869.61	0	0		0		904.5	1057.07	0
Carbonic anhydrase	38	9	PPCTENVLWTVFIDP		752.17		3748.57	2334.13	0		172.55		1589.73	2000	1110.25
Carbonic anhydrase	38	10	PCTENVLWTVFIDPV		494.54		1925.32	949.22	0		0		810.1	1159.85	773.7
Carbonic anhydrase	38	11	CTENVLWTVFIDPVL		303.35		913.81	0	1349.12		0		0	451.31	1066.75
Carbonic anhydrase	38	12	TENVLWTVFIDPVLI		0		0	2329.72	1035.45		0		0	0	173.45
Carbonic anhydrase	38	13	ENVLWTVFIDPVLIT		0		0	0	0		206.04		0	0	0
Carbonic anhydrase	38	14	NVLWTVFIDPVLITR		0		0	0	2914.17		0		0	0	0
Carbonic anhydrase	38	15	VLWTVFIDPVLITRE		0		1166.14	2305.28	0		0		0	0	0
Carbonic anhydrase	38	16	LWTVFIDPVLITREQ		183.6		1679.5	1984.96	0		0		242.57	983.98	860.23
Carbonic anhydrase	38	17	WTVFIDPVLITREQI		0		2091.82	2344.82	1511.34		0		782.35	1951.39	3811.12
Carbonic anhydrase	38	18	TVFIDPVLITREQIN		0		214.11	0	583.81		0		0	79.23	475.17
Carbonic anhydrase	38	19	VFIDPVLITREQINL		0		0	0	0		0		0	171.3	2413.53
Carbonic anhydrase	38	20	FIDPVLITREQINLF		0		1040.92	5446.61	4259.04		6559.27		1963.23	2539.63	5649	4259.04
Carbonic anhydrase	38	21	IDPVLITREQINLFR		0		1181.17	1680.46	14059.2		0		0	582.99	2967.6	14059.2
Carbonic anhydrase	38	22	DPVLITREQINLFRN		0		0	0	0		0		0	0	569.6	18318.2	IDPVLITREQINLFR	P10
Carbonic anhydrase	38	23	PVLITREQINLFRNL		0		0	0	0		0		0	1125.2	1004.8
Carbonic anhydrase	38	24	VLITREQINLFRNLP		0		0	0	0		0		0	0	258.29
Carbonic anhydrase	38	25	LITREQINLFRNLPY		0		2210.42	3062.15	1353.3		0		1300.38	3449.62	4651.1
Carbonic anhydrase	38	26	ITREQINLFRNLPYG		15.41		455.62	0	0		0		0	1196.33	3062.66
Carbonic anhydrase	38	27	TREQINLFRNLPYGS		400		0	0	0		0		0	141.11	2373.94
Carbonic anhydrase	38	28	REQINLFRNLPYGSN		400		0	0	457.08		0		0	142.16	2000
Carbonic anhydrase	38	29	EQINLFRNLPYGSNE		0		79.98	0	700.83		1414.04		663.65	134.02	1047.67
Carbonic anhydrase	38	30	QINLFRNLPYGSNEK		0		1063.33	0	139.37		0		0	678.61	0
Carbonic anhydrase	38	31	INLFRNLPYGSNEKQ		920.66		0	0	0		0		0	977.88	0
Carbonic anhydrase	38	32	NLFRNLPYGSNEKQT		142.94		0	0	0		0		0	0	0
Carbonic anhydrase	38	33	LFRNLPYGSNEKQTR		0		350.94	0	3156.67		0		0	0	0
Carbonic anhydrase	38	34	FRNLPYGSNEKQTRM		0		0	0	0		0		0	267.87	0
Carbonic anhydrase	38	35	RNLPYGSNEKQTRMG		0		379.18	0	0		0		0	45.1	0
Carbonic anhydrase	38	36	NLPYGSNEKQTRMGD		0		551.68	0	0		0		0	598.9	137.12
Carbonic anhydrase	38	37	LPYGSNEKQTRMGDN		0		2762.7	0	0		1000		0	749.85	81.62	2762.7
Carbonic anhydrase	38	38	PYGSNEKQTRMGDNF		525.54		4312.21	6325.76	2167.6		1000		1061.83	3781.13	4170.06	4312.21
Carbonic anhydrase	38	39	YGSNEKQTRMGDNFR		1659.4		3921.07	3124.66	38559.5		460.32		1578.97	3423.38	2543.29	3921.07
Carbonic anhydrase	38	40	GSNEKQTRMGDNFRP		2610.08		1356.59	0	0		0		0	1403.35	905.03	10996	YGSNEKQTRMGDNFR	P11
Carbonic anhydrase	38	41	SNEKQTRMGDNFRPI		1348.29		773.31	0	279.73		0		62.25	889.16	926.68
Carbonic anhydrase	38	42	NEKQTRMGDNFRPIQ		134.67		271.98	0	0		0		0	348.05	549.26
Carbonic anhydrase	38	43	EKQTRMGDNFRPIQL		0		0	0	0		0		0	185.45	769
Carbonic anhydrase	38	44	KQTRMGDNFRPIQLL		0		0	0	0		0		0	0	423.8
Carbonic anhydrase	38	45	QTRMGDNFRPIQLLN		0		0	0	0		0		0	0	0
Carbonic anhydrase	38	46	TRMGDNFRPIQLLNP		0		0	0	0		0		0	52.19	0
Carbonic anhydrase	38	47	RMGDNFRPIQLLNPI		0		374.21	0	0		0		0	1012.18	0
Carbonic anhydrase	38	48	MGDNFRPIQLLNPID		0		0	0	0		0		0	1352.72	294
Carbonic anhydrase	38	49	GDNFRPIQLLNPIDT		0		0	0	0		0		0	0	0
Carbonic anhydrase	38	50	DNFRPIQLLNPIDTL		0		873.44	0	0		0		148.45	192.78	226.2
Carbonic anhydrase	38	51	NFRPIQLLNPIDTLA		0		0	0	0		0		0	172.17	0
Carbonic anhydrase	38	52	FRPIQLLNPIDTLAS		0		0	0	0		0		0	767.75	0

## Sheet: 9.Calpain
I G V*	#	Score	peptide	comment	Prioritized
0 0 1	P1	35881	DENVSGRTNRPGKEV	Not in model
1 0 0	P2	82085.8	LPKTLTPKGYAKFKL	Not in model
3 1 3	P3	61712.8	TERTLWEDPDFPAND	Accessible loop
3 0 2	P4	98153.9	ANDKAIGNLPDFR	Accessible loop
3 1 3	P5	22651.3	RFDIEQGALGDCWLL	Active centre C115
2 0 0	P6	50847.6	ISGYPQLFDQVVPKD	Accessible loop
2 0 1	P7	38207.1	VVPKDQELKGPEYVG	Accessible loop
3 1 3	P8	105587	FWRFGHWVEVLIDDR	Beta strand & loop
3 0 2	P9	43319.1	NTLVFMHSNDPTEFW	loop
3 1 3	P10	75136.6	GRTQWLMRLRNPWGD	β strand hidden N296
3 1 3	P11	41640.1	NPWGDSHEWKGAWCD	Accessible loop
3 1 3	P12	77135.6	WCDGSPQWREISEQE	Accessible loop
3 1 2	P13	116598	LSFTADGEFWMSYED	Ca2+ binding, accessible
3 0 2	P14	75334.8	VCHLGLESLEYNQNF	Not in model
3 1 2	P15	126938	RITVEDPDPDDDDNK	Not in model
3 0 2	P16	21226.5	FQPIGFMVYNAPDDL	Not in model
2 0 1	P17	37103.6	SYVVIPSTFDPNIEV	Not in model
1 1 0	P18	27132.8	LKLEDTLLDEDQEIE	Not in model
3 1 3	P19	84223.5	NLTGHVELNEFMDLW	Not in model
3 0 2	P20	55813.9	KHDVDQSGYFSAYEF	Not in model
3 0 2	P21	38278.4	SAYEFREALNDAGYH	Not in model
3 0 1	P22	27373.5	EGTSLFSAEDYLRFS	Not in model
*number of sera (I-Infected, G-IFNgR KO and V-Vaccinated) in which a reactive region was found
Protein	Row	Column	Peptide		Control		Infect 3	Infect 2	Infect 1		IFNgR KO2+3		Vaccn 3	Vaccn 2	Vaccn 1	Aggregate	15mer	Peptide #
Calpain	6	44	MGRIQIVYSPDENVS		230.295		0	0	0		0		0	0	0
Calpain	6	45	RIQIVYSPDENVSGR		934.36		1488.14	299.1	3615.41		0		0	451.11	405.14
Calpain	6	46	QIVYSPDENVSGRTN		412.12		449.7	0	0		0		0	0	0
Calpain	6	47	VYSPDENVSGRTNRP		1498.79		2223.15	1377.31	2136.94		0		971.04	227.62	494.17
Calpain	6	48	SPDENVSGRTNRPGK		0		0	0	0		0		0	0	3930.28	3930.28
Calpain	6	49	DENVSGRTNRPGKEV		0		0	0	0		0		0	0	20979.9	20979.9
Calpain	6	50	NVSGRTNRPGKEVVD		0		0	0	0		0		0	0	10970.7	10970.7
Calpain	6	51	SGRTNRPGKEVVDPR		646.77		538.41	0	0		0		0	0	0	35881	DENVSGRTNRPGKEV	P1
Calpain	6	52	RTNRPGKEVVDPRTG		0		0	0	0		0		0	0	0
Calpain	6	53	NRPGKEVVDPRTGRI		224.295		321.36	0	0		0		0	0	0
Calpain	6	54	PGKEVVDPRTGRIIK		0		506.07	0	3983.39		0		0	0	0
Calpain	6	55	KEVVDPRTGRIIKVK		0		0	0	23761		0		0	0	13080.5
Calpain	6	56	VVDPRTGRIIKVKRE		0		1173.1	0	0		0		0	0	2058.26
Calpain	6	57	DPRTGRIIKVKRETP		0		0	0	0		0		0	0	0
Calpain	6	58	RTGRIIKVKRETPDD		54.465		0	0	0		0		0	0	0
Calpain	6	59	GRIIKVKRETPDDYL		1552.61		4009.25	490.82	0		0		3058.75	365.98	230.8
Calpain	6	60	IIKVKRETPDDYLNV		26.895		119.45	0	0		0		455.54	0	0
Calpain	6	61	KVKRETPDDYLNVLK		0		0	0	4720.45		0		0	0	0
Calpain	6	62	KRETPDDYLNVLKPI		0		0	0	0		0		0	0	0
Calpain	6	63	ETPDDYLNVLKPIKG		0		0	0	0		0		0	0	0
Calpain	6	64	PDDYLNVLKPIKGPK		0		0	0	8066.05		0		7900.54	0	2820.43
Calpain	6	65	DYLNVLKPIKGPKRM		22.405		0	0	9349.29		0		0	0	3575.56
Calpain	6	66	LNVLKPIKGPKRMEF		0		265.25	0	0		0		0	0	0
Calpain	6	67	VLKPIKGPKRMEFNP		0		0	0	522.64		0		0	0	0
Calpain	8	2	KPIKGPKRMEFNPYL		589.185		89.72	0	0		0		424.2	68.86	0
Calpain	8	3	IKGPKRMEFNPYLPK		0		2245.38	0	21680.9		0		0	0	0
Calpain	8	4	GPKRMEFNPYLPKTL		0		0	0	2112.46		0		0	0	0
Calpain	8	5	KRMEFNPYLPKTLTP		0		0	0	499.75		0		0	0	0
Calpain	8	6	MEFNPYLPKTLTPKG		0		0	0	7585.4		0		0	0	0
Calpain	8	7	FNPYLPKTLTPKGYA		0		0	0	0		0		0	0	0
Calpain	8	8	PYLPKTLTPKGYAKF		0		113.73	0	34888.8		0		0	0	0	34888.8
Calpain	8	9	LPKTLTPKGYAKFKL		361.185		2297.71	0	38931.3		0		0	0	2892.07	38931.3
Calpain	8	10	KTLTPKGYAKFKLMM		56.275		0	0	8265.68		0		0	0	0	8265.68
Calpain	8	11	LTPKGYAKFKLMMNV		0		0	0	0		0		0	0	0	82085.8	LPKTLTPKGYAKFKL	P2
Calpain	8	12	PKGYAKFKLMMNVAS		0		0	0	0		0		0	0	0
Calpain	8	13	GYAKFKLMMNVASKQ		0		0	0	0		0		0	0	0
Calpain	8	14	AKFKLMMNVASKQYE		0		0	0	0		0		0	0	0
Calpain	8	15	FKLMMNVASKQYETL		0		0	0	1839.24		0		0	0	0
Calpain	8	16	LMMNVASKQYETLVK		0		0	0	0		0		0	0	0
Calpain	8	17	MNVASKQYETLVKRL		0		0	0	0		0		0	0	0
Calpain	8	18	VASKQYETLVKRLKT		0		0	0	7347.81		0		0	0	0
Calpain	8	19	SKQYETLVKRLKTER		0		0	0	0		0		0	0	0
Calpain	8	20	QYETLVKRLKTERTL		0		0	0	0		0		0	0	0
Calpain	8	21	ETLVKRLKTERTLWE		991.985		1204.14	669.52	881.58		0		1745.1	1007.33	2429.41
Calpain	8	22	LVKRLKTERTLWEDP		3557.44		3914.21	3354.31	2653		2094.36		3836.13	1640.73	4025.14	3354.31
Calpain	8	23	KRLKTERTLWEDPDF		5573.93		16016.3	13528.1	12697.4		14346.1		12858.3	6495.76	6151.19	13528.1
Calpain	8	24	LKTERTLWEDPDFPA		6568.85		5926.75	12619.8	10085.3		11773		10119.1	3239.29	8171.64	12619.8
Calpain	8	25	TERTLWEDPDFPAND		5894.56		6989.68	9684.62	7256.19		10959.1		10650.2	3386.34	5740.77	9684.62
Calpain	8	26	RTLWEDPDFPANDKA		2043.74		3012.69	5195.7	2723.26		0		5543.15	1908.16	2336.54	5195.7
Calpain	8	27	LWEDPDFPANDKAIG		3854.58		8387.72	17330.3	9985.62		0		9252.11	2961.4	5471.06	17330.3
Calpain	8	28	EDPDFPANDKAIGNL		0		621.82	0	0		0		5900.64	0	0	61712.8	TERTLWEDPDFPAND	P3
Calpain	8	29	PDFPANDKAIGNLPD		101.82		2580.39	819.9	201.66		0		37930.9	137.4	0
Calpain	8	30	FPANDKAIGNLPDFR		1912.62		4799.76	6807.59	37902.9		0		5583.59	1795.3	1483.29	37902.9
Calpain	8	31	ANDKAIGNLPDFRER		5806.85		5821.54	13276	6727.66		0		3145.68	1835.28	2228.31	6727.66
Calpain	8	32	DKAIGNLPDFRERIE		2374.37		4374.88	6297.11	5305.66		0		6558.61	2978.03	1509.91	5305.66
Calpain	8	33	AIGNLPDFRERIEWK		3184.77		11084.5	23078.4	7183.49		0		6758.26	1782.2	3432.46	7183.49
Calpain	8	34	GNLPDFRERIEWKRP		2791.98		2904.35	9302.25	6532.91		0		7203.85	1856.93	3265.11	6532.91
Calpain	8	35	LPDFRERIEWKRPHE		3493.18		8263.43	13664.4	10330.2		0		9363.16	2984.47	4079.88	10330.2
Calpain	8	36	DFRERIEWKRPHEIN		2984.34		3800.69	8888.41	5148.98		0		5201.52	1521.21	2697.11	5148.98
Calpain	8	37	RERIEWKRPHEINPN		1440.04		2097.34	2262.88	4611.49		0		3890.85	555.83	1102.97	4611.49
Calpain	8	38	RIEWKRPHEINPNAK		0		871.63	0	6555.96		0		0	175.53	0	6555.96
Calpain	8	39	EWKRPHEINPNAKFF		900.16		1134.71	3001.54	7854.65		0		4594.91	1291.62	965.56	7854.65
Calpain	8	40	KRPHEINPNAKFFAG		0		0	0	2031.57		0		0	0	0	98153.9	ANDKAIGNLPDFRER	P4
Calpain	8	41	PHEINPNAKFFAGGA		0		0	0	0		0		2633.33	0	0
Calpain	8	42	EINPNAKFFAGGASR		108.75		0	0	44.07		0		0	0	0
Calpain	8	43	NPNAKFFAGGASRFD		1599.3		612.94	1435.58	2869.09		0		1119.14	0	387.03
Calpain	8	44	NAKFFAGGASRFDIE		1296.27		2322.84	2226.63	2853.27		0		2812.1	637.84	443.89
Calpain	8	45	KFFAGGASRFDIEQG		781.215		1235.55	1896.05	3968.14		0		2447.92	630.84	550.26
Calpain	8	46	FAGGASRFDIEQGAL		417.765		1747.9	4041.14	5155.01		0		4096.2	777.14	1173.38
Calpain	8	47	GGASRFDIEQGALGD		837.975		2150.24	1787.22	2695.4		0		1640.2	791.8	946.82
Calpain	8	48	ASRFDIEQGALGDCW		3874.12		5618.73	11422.4	7744.8		3440		6474.6	3316.99	4990.92	11422.4
Calpain	8	49	RFDIEQGALGDCWLL		2626.84		5902.65	11228.9	8339.85		5604.37		6585.03	2673.88	4023.95	11228.9
Calpain	8	50	DIEQGALGDCWLLAV		35.615		1213.92	618.11	936.42		0		0	609.44	349.25	22651.3	RFDIEQGALGDCWLL	P5
Calpain	8	51	EQGALGDCWLLAVVA		0		0	0	0		0		0	412.86	0
Calpain	8	52	GALGDCWLLAVVASI		0		0	0	0		0		0	0	0
Calpain	8	53	LGDCWLLAVVASISG		0		0	0	0		0		0	0	0
Calpain	8	54	DCWLLAVVASISGYP		679.28		918.85	106.34	368.35		0		0	320.23	803.16
Calpain	8	55	WLLAVVASISGYPQL		0		0	0	0		0		0	183.03	0
Calpain	8	56	LAVVASISGYPQLFD		0		1109.69	0	1082.8		0		0	278.06	0
Calpain	8	57	VVASISGYPQLFDQV		0		630.36	0	2862.31		0		0	78.18	0
Calpain	8	58	ASISGYPQLFDQVVP		0		0	0	2183.01		0		0	0	0
Calpain	8	59	ISGYPQLFDQVVPKD		0		17171.7	24409.6	1250.88		0		0	0	0	24409.6
Calpain	8	60	GYPQLFDQVVPKDQE		0		6863.75	19245.2	0		0		0	0	0	19245.2
Calpain	8	61	PQLFDQVVPKDQELK		0		6269.02	7192.83	2461.36		0		0	0	0	7192.83
Calpain	8	62	LFDQVVPKDQELKGP		0		1261.51	0	579.73		0		0	0	0	50847.6	ISGYPQLFDQVVPKD	P6
Calpain	8	63	DQVVPKDQELKGPEY		770.165		2701.04	6011.19	87.35		0		4950.58	0	707.88	6011.19
Calpain	8	64	VVPKDQELKGPEYVG		131.505		4481.2	10559.7	0		0		0	0	0	10559.7
Calpain	8	65	PKDQELKGPEYVGVV		0		4268.19	9608.99	0		0		1128.38	0	0	9608.99
Calpain	8	66	DQELKGPEYVGVVRF		913.705		1633.17	6833.37	1718.83		0		4691.43	1023.32	1596.37	6833.37
Calpain	8	67	ELKGPEYVGVVRFRF		914.35		1630.02	5193.84	5005.77		0		2292.84	808.6	1334.3	5193.84
Calpain	10	2	KGPEYVGVVRFRFWR		3610.54		1937.14	0	2392.04		0		2492.83	593.98	0	38207.1	VVPKDQELKGPEYVG	P7
Calpain	10	3	PEYVGVVRFRFWRFG		1583.99		1020.13	4129.46	653.31		0		11850.2	916.04	2005.06	4129.46
Calpain	10	4	YVGVVRFRFWRFGHW		4126.84		2765.94	7333.27	2635.49		0		0	1089.4	2830.09	7333.27
Calpain	10	5	GVVRFRFWRFGHWVE		350.955		926.73	8422.8	0		0		0	1163.58	2060.08	8422.8
Calpain	10	6	VRFRFWRFGHWVEVL		61.475		463.5	8437.18	0		0		0	1552.18	1798.63	8437.18
Calpain	10	7	FRFWRFGHWVEVLID		106.215		1619.91	11804.1	0		3784.69		104.25	2257.86	2501.41	11804.1
Calpain	10	8	FWRFGHWVEVLIDDR		1817.59		6194.29	22877.8	4122.53		6867.92		5963.38	5585.23	7882.24	22877.8
Calpain	10	9	RFGHWVEVLIDDRLP		2576.16		5625.74	16890.1	5760.43		6580.33		4779.19	4364.31	5447.92	16890.1
Calpain	10	10	GHWVEVLIDDRLPVR		2202.14		3728	13624.8	9081.03		4031.72		6563.39	3557.62	4381.42	13624.8
Calpain	10	11	WVEVLIDDRLPVRQG		1867.22		2114.39	12067.9	3633.45		0		4140.12	2344.91	3886.61	12067.9
Calpain	10	12	EVLIDDRLPVRQGRN		455.045		1997.16	2714.4	1357.67		0		0	1216.66	744.02	105587	FWRFGHWVEVLIDDR	P8
Calpain	10	13	LIDDRLPVRQGRNTL		0		0	0	0		0		0	921.46	0
Calpain	10	14	DDRLPVRQGRNTLVF		0		393.95	0	503.59		0		1664.14	2809.03	0
Calpain	10	15	RLPVRQGRNTLVFMH		1052.24		918.6	0	0		0		0	546.06	0
Calpain	10	16	PVRQGRNTLVFMHSN		0		0	0	0		0		0	154.8	0
Calpain	10	17	RQGRNTLVFMHSNDP		383.68		1648.42	0	110.27		0		549.04	557.1	337.79
Calpain	10	18	GRNTLVFMHSNDPTE		0		0	0	0		0		0	905.18	0
Calpain	10	19	NTLVFMHSNDPTEFW		4271.91		7586.08	26191.4	14627.3		0		12301.5	3134.05	10151.4	26191.4
Calpain	10	20	LVFMHSNDPTEFWSA		1343.6		2640.47	7167.07	4172.89		0		3329.19	1811.41	2636.17	7167.07
Calpain	10	21	FMHSNDPTEFWSALL		1343.43		2667.16	9960.64	6547.8		0		7297.03	1941.36	4142.3	9960.64
Calpain	10	22	HSNDPTEFWSALLEK		0		162.05	0	112.4		0		1428.98	384.82	0	43319.1	NTLVFMHSNDPTEFW	P9
Calpain	10	23	NDPTEFWSALLEKAY		835.465		2167.57	5906.98	3802.17		0		7555.45	1417.76	1791.42
Calpain	10	24	PTEFWSALLEKAYAK		0		0	0	2860.2		0		0	0	0
Calpain	10	25	EFWSALLEKAYAKLN		0		0	0	33.57		0		0	0	0
Calpain	10	26	WSALLEKAYAKLNGC		0		0	0	121.88		0		0	9.01	0
Calpain	10	27	ALLEKAYAKLNGCYA		0		0	0	0		0		0	0	0
Calpain	10	28	LEKAYAKLNGCYAHL		0		0	0	0		0		0	0	0
Calpain	10	29	KAYAKLNGCYAHLSG		0		0	0	0		0		0	0	0
Calpain	10	30	YAKLNGCYAHLSGGS		0		0	0	0		0		0	0	0
Calpain	10	31	KLNGCYAHLSGGSQS		0		0	0	0		0		0	0	0
Calpain	10	32	NGCYAHLSGGSQSEA		158.115		0	0	0		0		0	0	0
Calpain	10	33	CYAHLSGGSQSEAME		1623.89		1551.67	844.87	2065.84		0		2435.5	895.73	242.17
Calpain	10	34	AHLSGGSQSEAMEDL		1709.19		2162.31	1968.66	3703.15		0		4135.08	872.28	792.59
Calpain	10	35	LSGGSQSEAMEDLTG		667.605		1484.43	0	1314.81		0		1459.32	359.25	0
Calpain	10	36	GGSQSEAMEDLTGGI		879.995		1921.07	1097.67	1440.2		0		2261.07	511.56	216.16
Calpain	10	37	SQSEAMEDLTGGICL		942.815		1179.38	190.11	1406.74		0		1946.52	554.06	205.05
Calpain	10	38	SEAMEDLTGGICLSL		267.565		974.08	0	96.84		0		578.21	125.76	0
Calpain	10	39	AMEDLTGGICLSLEL		420.525		1476.94	0	607.44		0		1730.28	602.17	171.74
Calpain	10	40	EDLTGGICLSLELNQ		159.365		774.81	2055.51	1594.94		0		251.78	186.43	326.41
Calpain	10	41	LTGGICLSLELNQKE		0		905.65	0	0		0		0	0	0
Calpain	10	42	GGICLSLELNQKERP		1233.52		2197.57	2439.47	936.39		0		1034.56	599.78	774.79
Calpain	10	43	ICLSLELNQKERPSD		225.745		494.71	0	0		0		0	371.78	965.6
Calpain	10	44	LSLELNQKERPSDLI		310.57		1403.02	1066.68	1975.09		0		2361.91	861.83	1604.52
Calpain	10	45	LELNQKERPSDLIDQ		197.01		2242.58	3554.23	2790.87		0		3995.43	1126.93	1516.96
Calpain	10	46	LNQKERPSDLIDQLK		0		0	0	1857.37		0		57.35	85.31	0
Calpain	10	47	QKERPSDLIDQLKIY		0		356.59	0	2335.1		0		1295.92	495.54	363
Calpain	10	48	ERPSDLIDQLKIYAQ		0		953.91	75.95	0		0		420.59	683.94	0
Calpain	10	49	PSDLIDQLKIYAQRC		189.62		851.82	0	221.41		0		9541.07	651.36	371.95
Calpain	10	50	DLIDQLKIYAQRCCL		0		212.2	0	0		0		0	0	0
Calpain	10	51	IDQLKIYAQRCCLMG		6.715		0	0	0		0		0	0	0
Calpain	10	52	QLKIYAQRCCLMGCS		0		0	0	0		0		0	0	0
Calpain	10	53	KIYAQRCCLMGCSID		0		0	0	0		0		0	0	0
Calpain	10	54	YAQRCCLMGCSIDSS		0		0	0	0		0		0	0	0
Calpain	10	55	QRCCLMGCSIDSSVM		0		0	0	0		0		0	0	0
Calpain	10	56	CCLMGCSIDSSVMEQ		618.615		565.88	0	0		0		0	179.19	187.55
Calpain	10	57	LMGCSIDSSVMEQKM		0		0	0	0		0		0	0	0
Calpain	10	58	GCSIDSSVMEQKMDN		62.765		495.34	0	0		0		0	0	0
Calpain	10	59	SIDSSVMEQKMDNGL		0		0	0	0		0		0	0	0
Calpain	10	60	DSSVMEQKMDNGLIG		0		0	0	0		0		241.28	0	0
Calpain	10	61	SVMEQKMDNGLIGSH		0		0	0	0		0		0	0	0
Calpain	10	62	MEQKMDNGLIGSHAY		0		0	0	0		0		0	0	0
Calpain	10	63	QKMDNGLIGSHAYSL		0		0	0	0		0		0	0	0
Calpain	10	64	MDNGLIGSHAYSLTG		0		0	0	0		0		0	0	0
Calpain	10	65	NGLIGSHAYSLTGVY		0		0	0	0		0		0	0	0
Calpain	10	66	LIGSHAYSLTGVYPV		0		0	0	0		0		0	0	0
Calpain	10	67	GSHAYSLTGVYPVNY		0		0	647.79	0		0		0	49.95	0
Calpain	12	2	HAYSLTGVYPVNYRG		504.38		0	0	0		0		0	205.69	0
Calpain	12	3	YSLTGVYPVNYRGRT		378.425		0	0	0		0		0	119.28	0
Calpain	12	4	LTGVYPVNYRGRTQW		1359.46		1365.79	5335.39	175.84		0		0	1279.37	2256.79
Calpain	12	5	GVYPVNYRGRTQWLM		342.495		786.21	3602.25	0		0		0	1147.71	1416.94
Calpain	12	6	YPVNYRGRTQWLMRL		4594.06		1043.93	2032.62	710.15		0		0	1428.76	1298.97
Calpain	12	7	VNYRGRTQWLMRLRN		5123.44		768.64	941.01	513.56		0		0	1474.46	1429.33
Calpain	12	8	YRGRTQWLMRLRNPW		3957.48		5054.32	13158.8	8718.21		0		4176.43	3762.04	6511.19	13158.8
Calpain	12	9	GRTQWLMRLRNPWGD		2050.48		2958.01	5449.14	2767.46		0		1370.3	2603.12	2566.99	5449.14
Calpain	12	10	TQWLMRLRNPWGDSH		3262.32		3870.56	10582.3	5217.15		0		5276.95	3830.16	5789.58	10582.3
Calpain	12	11	WLMRLRNPWGDSHEW		13062.5		11851.5	45946.4	25359		10102.9		23575.7	6378.34	23667.7	45946.4
Calpain	12	12	MRLRNPWGDSHEWKG		1750.52		1311.56	2770.31	1437.88		0		700.85	2977.14	1696.61	75136.6	GRTQWLMRLRNPWGD	P10
Calpain	12	13	LRNPWGDSHEWKGAW		5562.99		5904.31	15104.9	11135.7		2033.03		9148.2	3710.77	8178.48	2770.31
Calpain	12	14	NPWGDSHEWKGAWCD		4645.26		6047.16	12515.3	6559.07		3517.86		8860.61	3864.86	8320.46	15104.9
Calpain	12	15	WGDSHEWKGAWCDGS		4254.74		3890.29	11249.6	6193.51		0		7722.46	2293.44	6469.67	12515.3
Calpain	12	16	DSHEWKGAWCDGSPQ		1067.97		2279.13	2817.89	1499.75		0		4610.56	2137.83	2905.17	11249.6
Calpain	12	17	HEWKGAWCDGSPQWR		7196.42		10270	20950.5	20247.5		2850.49		13748.2	4701.03	9791.34	41640.1	NPWGDSHEWKGAWCD	P11
Calpain	12	18	WKGAWCDGSPQWREI		5166.63		7298.05	17595.5	9556.69		7907.09		11320.5	4058.3	8782.01	2817.89
Calpain	12	19	GAWCDGSPQWREISE		4721.3		4097.38	8715.21	5258.28		598.4		6325.33	2765.92	5174.34	20950.5
Calpain	12	20	WCDGSPQWREISEQE		5703.26		6816.73	27056.5	11316.9		4696.31		10040.6	4666.13	9050.81	17595.5
Calpain	12	21	DGSPQWREISEQEKK		198.255		0	0	0		0		0	25.05	0	8715.21
Calpain	12	22	SPQWREISEQEKKNI		222.105		0	0	0		0		0	51.56	0	27056.5
Calpain	12	23	QWREISEQEKKNINL		160.105		573.07	0	524.78		0		1594.27	1342.03	0	77135.6	WCDGSPQWREISEQE	P12
Calpain	12	24	REISEQEKKNINLSF		0		446.95	0	4400.38		0		1611.78	113.84	0
Calpain	12	25	ISEQEKKNINLSFTA		0		0	0	0		0		0	0	0
Calpain	12	26	EQEKKNINLSFTADG		0		0	0	0		0		0	6303.01	0
Calpain	12	27	EKKNINLSFTADGEF		1364.18		3169.89	0	4211.54		0		2910.85	1977.37	0
Calpain	12	28	KNINLSFTADGEFWM		5013.1		6468.47	19054.9	17335.7		3522.61		11859.6	2969.26	5008.77	19054.9
Calpain	12	29	INLSFTADGEFWMSY		6431.25		6968.76	30157	17692.6		4088.15		15220.9	2855.12	7232.09	30157
Calpain	12	30	LSFTADGEFWMSYED		3615.49		6800.33	10869.4	8911.3		2672.08		8808.26	2776.39	4278.06	10869.4
Calpain	12	31	FTADGEFWMSYEDFV		4395.68		8993.42	13505.5	15230.4		10810.1		11324.8	3912.3	4713.1	13505.5
Calpain	12	32	ADGEFWMSYEDFVTC		1865.22		4299.2	5410.2	5877.88		3569.44		6485.18	1863.35	2838.82	5410.2
Calpain	12	33	GEFWMSYEDFVTCFS		2421.57		4080.58	10627.8	8334.4		3163.51		9267.59	2140.35	3521.06	10627.8
Calpain	12	34	FWMSYEDFVTCFSRV		2704.23		2650.93	11534.9	12041.5		0		8914.47	1515.68	3389.02	11534.9
Calpain	12	35	MSYEDFVTCFSRVEV		1058.6		2056	3048.94	3530.82		0		3202.37	1437.37	1193.08	3048.94
Calpain	12	36	YEDFVTCFSRVEVCH		2503.89		3974.49	12389.6	5566.79		0		21861.4	1885.06	4109.07	12389.6
Calpain	12	37	DFVTCFSRVEVCHLG		410.63		900.98	3354.92	2397.03		0		2505.87	365.92	1059.18	116598	LSFTADGEFWMSYED	P13
Calpain	12	38	VTCFSRVEVCHLGLE		554.905		2018.71	2384.27	2157.27		0		2535	598.33	0
Calpain	12	39	CFSRVEVCHLGLESL		649.865		1525.71	7128.9	3220.85		0		4699.28	1139.13	820.42	7128.9
Calpain	12	40	SRVEVCHLGLESLEY		2270.22		5878.68	15660.1	7462.24		0		11067	2361.58	5150.21	15660.1
Calpain	12	41	VEVCHLGLESLEYNQ		1949.8		3564.56	12645	6135.62		0		5044.54	2386.91	2756.62	12645
Calpain	12	42	VCHLGLESLEYNQNF		2376.32		4729.17	26012.7	16536.7		0		13397.6	2347.32	5309.78	26012.7
Calpain	12	43	HLGLESLEYNQNFHG		2484.43		5297.25	13888.1	10900.4		0		12327.4	2142.65	3852.02	13888.1
Calpain	12	44	GLESLEYNQNFHGKR		301.485		559.34	0	7469.29		0		177.56	187.22	0	75334.8	VCHLGLESLEYNQNF	P14
Calpain	12	45	ESLEYNQNFHGKRRL		1586.77		1345.19	0	5463.85		0		579.28	458.69	124.04
Calpain	12	46	LEYNQNFHGKRRLDE		1402.08		2955.09	993.61	3383.17		0		3174.37	655.21	1270.93
Calpain	12	47	YNQNFHGKRRLDEAI		1038.57		1328.09	2723.63	2241.87		0		4676.29	208.3	1182.42
Calpain	12	48	QNFHGKRRLDEAIFS		613.13		2041.84	4253.83	4572.43		0		2714.15	381.73	1642.86
Calpain	12	49	FHGKRRLDEAIFSGQ		1278.06		1170.48	1986.69	3657.93		0		4841.62	837.18	403.78
Calpain	12	50	GKRRLDEAIFSGQWQ		2966.27		3161.81	11432.5	6590.17		0		3966.89	1628.68	2370.79
Calpain	12	51	RRLDEAIFSGQWQRN		4944.82		3288.9	7179.36	5654.57		0		2252.91	775.75	2868.66
Calpain	12	52	LDEAIFSGQWQRNVN		528.09		0	0	0		0		122.9	0	254.82
Calpain	12	53	EAIFSGQWQRNVNAG		0		0	0	0		0		0	0	0
Calpain	12	54	IFSGQWQRNVNAGGC		50.9		0	0	0		0		0	378.42	0
Calpain	12	55	SGQWQRNVNAGGCIN		45.11		0	0	0		0		0	0	0
Calpain	12	56	QWQRNVNAGGCINNR		2137.39		730.44	0	15429.7		0		0	248.12	0
Calpain	12	57	QRNVNAGGCINNRTT		0		0	0	0		0		0	0	0
Calpain	12	58	NVNAGGCINNRTTYW		1999.18		1156.36	2658.48	1990.1		0		612	1010.72	1978.09
Calpain	12	59	NAGGCINNRTTYWTN		0		0	0	0		0		0	0	0
Calpain	12	60	GGCINNRTTYWTNPQ		0		0	0	0		0		0	0	0
Calpain	12	61	CINNRTTYWTNPQFR		2319.39		1374.83	0	35865.3		0		0	523.35	0
Calpain	12	62	NNRTTYWTNPQFRIT		0		0	0	0		0		0	0	0
Calpain	12	63	RTTYWTNPQFRITVE		0		0	0	0		0		0	0	0
Calpain	12	64	TYWTNPQFRITVEDP		0		0	0	0		0		0	0	0
Calpain	12	65	WTNPQFRITVEDPDP		3217.53		3500.04	0	3766.41		6091.02		5347.26	1846.02	2348.88	6091.02
Calpain	12	66	NPQFRITVEDPDPDD		6130		9485.17	2750.35	6921.26		29293.8		8520.52	3834.49	6191.21	29293.8
Calpain	12	67	QFRITVEDPDPDDDD		6616.23		7844.24	4172.17	7460.88		31684.5		9325.72	2702.84	5527.56	31684.5
Calpain	14	2	RITVEDPDPDDDDNK		4146.08		4441.27	12345.6	4092.02		33230.3		1868.4	2698.83	3042.06	33230.3
Calpain	14	3	TVEDPDPDDDDNKCS		1343.76		1801.76	8728.85	0		17563.6		0	1180.05	1266.83	17563.6
Calpain	14	4	EDPDPDDDDNKCSVL		598.07		2011.87	9471.52	0		9074.98		1564.39	887.1	1060.15	9074.98
Calpain	14	5	PDPDDDDNKCSVLIG		1462.95		2637.38	10292.3	0		0		22933.1	1133.64	1560.61	126938	RITVEDPDPDDDDNK	P15
Calpain	14	6	PDDDDNKCSVLIGLM		405.385		2359.12	13790.3	0		0		21923.5	1332.75	1044.44
Calpain	14	7	DDDNKCSVLIGLMQT		0		0	0	0		0		0	1752.23	0
Calpain	14	8	DNKCSVLIGLMQTDI		0		0	0	0		0		0	28.47	3184.45
Calpain	14	9	KCSVLIGLMQTDIRK		0		0	0	5475.07		0		0	0	0
Calpain	14	10	SVLIGLMQTDIRKKV		0		0	0	2476.25		0		0	0	12170.5
Calpain	14	11	LIGLMQTDIRKKVGA		0		0	0	0		0		0	182.19	0
Calpain	14	12	GLMQTDIRKKVGADF		0		2270.07	0	0		0		0	1826.52	0
Calpain	14	13	MQTDIRKKVGADFQP		0		0	0	0		0		0	865.03	0
Calpain	14	14	TDIRKKVGADFQPIG		0		0	0	0		0		0	623.31	0
Calpain	14	15	IRKKVGADFQPIGFM		763.835		899.94	0	1014.8		0		110.03	980.69	189.38
Calpain	14	16	KKVGADFQPIGFMVY		802.86		948.73	41.86	4970.54		0		1456.66	912.3	592.36
Calpain	14	17	VGADFQPIGFMVYNA		185.795		1226.75	0	2261.4		0		925.43	484.12	419.65
Calpain	14	18	ADFQPIGFMVYNAPD		733		5400.52	2960.39	1095.25		0		3105.05	2174.95	1935.4	2960.39
Calpain	14	19	FQPIGFMVYNAPDDL		2007.45		5772.77	10057.8	3584.4		0		7148.5	4399.72	2766.74	10057.8
Calpain	14	20	PIGFMVYNAPDDLNT		550.92		2192.22	3785.26	965.09		0		2178.52	855.29	651.47	3785.26
Calpain	14	21	GFMVYNAPDDLNTLL		473.25		1963.48	4423.14	2865.52		0		4190.56	1326.68	904.62	4423.14
Calpain	14	22	MVYNAPDDLNTLLSR		589.695		1963.88	1517.51	2417.59		0		1642.68	1845.9	132.4	21226.5	FQPIGFMVYNAPDDL	P16
Calpain	14	23	YNAPDDLNTLLSRAQ		835.39		1825.78	1119.35	1921.87		0		3587.64	406.72	72.77
Calpain	14	24	APDDLNTLLSRAQLL		0		0	0	0		0		995.12	0	0
Calpain	14	25	DDLNTLLSRAQLLTR		0		354.77	0	0		0		0	1339.33	0
Calpain	14	26	LNTLLSRAQLLTRSP		0		259.71	0	0		0		0	0	0
Calpain	14	27	TLLSRAQLLTRSPIA		0		0	0	0		0		0	0	0
Calpain	14	28	LSRAQLLTRSPIAKS		0		0	0	884.86		0		0	0	0
Calpain	14	29	RAQLLTRSPIAKSQF		0		0	0	384.4		0		0	20.92	0
Calpain	14	30	QLLTRSPIAKSQFIN		0		0	0	0		0		0	0	0
Calpain	14	31	LTRSPIAKSQFINTR		311.595		0	0	2992.1		0		0	0	0
Calpain	14	32	RSPIAKSQFINTREV		29.065		167.41	0	1178.58		0		0	0	0
Calpain	14	33	PIAKSQFINTREVTA		0		0	0	0		0		0	0	0
Calpain	14	34	AKSQFINTREVTAQF		0		100.04	0	1559.19		0		1764.63	0	0
Calpain	14	35	SQFINTREVTAQFRV		183.5		1672.1	403.07	1785.51		0		1416.17	611.66	0
Calpain	14	36	FINTREVTAQFRVPP		478.845		2197.15	3387.2	2628.2		0		1974.26	948.33	655.75
Calpain	14	37	NTREVTAQFRVPPGS		0		0	0	0		0		0	0	0
Calpain	14	38	REVTAQFRVPPGSYV		1853.78		1276.89	2504.67	6029.37		0		4100.61	253.51	1094.92
Calpain	14	39	VTAQFRVPPGSYVVI		0		0	0	0		0		0	0	0
Calpain	14	40	AQFRVPPGSYVVIPS		0		0	0	0		0		0	45.62	0
Calpain	14	41	FRVPPGSYVVIPSTF		0		0	0	0		0		0	486.18	0
Calpain	14	42	VPPGSYVVIPSTFDP		607.26		1768.36	5931.17	2766.56		0		3792.72	450.36	1361.76	3792.72
Calpain	14	43	PGSYVVIPSTFDPNI		497.445		1832.34	2915.9	2569.04		0		18420.4	767.8	2312.44	18420.4
Calpain	14	44	SYVVIPSTFDPNIEV		925.445		2638.93	1574.71	3127.37		0		3966.41	757.05	2804.12	3966.41
Calpain	14	45	VVIPSTFDPNIEVNF		1755.66		3035.6	10725.4	10527.2		0		8042.21	1461.57	3822.15	8042.21
Calpain	14	46	IPSTFDPNIEVNFIL		164.935		1873.04	6581.32	5434.67		0		2881.85	623.74	1457.75	2881.85
Calpain	14	47	STFDPNIEVNFILRV		345.905		1083.99	3387.64	3337.27		0		1457.71	0	447.42	37103.6	SYVVIPSTFDPNIEV	P17
Calpain	14	48	FDPNIEVNFILRVFS		477.075		934.92	3911.66	1383.24		0		2847.27	481.64	2427.58
Calpain	14	49	PNIEVNFILRVFSQT		0		0	0	0		0		0	0	0
Calpain	14	50	IEVNFILRVFSQTSI		0		0	0	0		0		0	0	0
Calpain	14	51	VNFILRVFSQTSITE		0		0	0	0		0		0	0	0
Calpain	14	52	FILRVFSQTSITEQE		0		0	0	0		0		0	1180.04	0
Calpain	14	53	LRVFSQTSITEQELD		54.215		698.76	0	0		0		86.1	717	0
Calpain	14	54	VFSQTSITEQELDED		563.015		3536.77	0	2019.75		0		547.21	1857.54	990.07
Calpain	14	55	SQTSITEQELDEDNT		662.295		1791.51	0	814.91		0		539.38	835.02	850.73
Calpain	14	56	TSITEQELDEDNTNQ		515.745		1662.82	0	0		0		1532.9	995.3	93.66
Calpain	14	57	ITEQELDEDNTNQGL		307.805		1851.04	58.82	555.52		0		1658.28	1438.45	674.68
Calpain	14	58	EQELDEDNTNQGLPD		290.335		1713.97	158.7	811.78		0		874.23	13237.1	440.51
Calpain	14	59	ELDEDNTNQGLPDDV		629.6		1832.54	3031.45	180.38		0		686.6	1398.38	125.7
Calpain	14	60	DEDNTNQGLPDDVIE		169.555		744.09	0	0		0		0	5410.92	364.08
Calpain	14	61	DNTNQGLPDDVIEAL		53.68		268.99	0	0		0		0	2203.06	607.23
Calpain	14	62	TNQGLPDDVIEALKL		0		0	0	0		0		0	2282.52	0
Calpain	14	63	QGLPDDVIEALKLED		0		52.61	0	0		0		0	796.59	0
Calpain	14	64	LPDDVIEALKLEDTL		0		0	0	0		0		0	2928.33	0
Calpain	14	65	DDVIEALKLEDTLLD		0		0	0	0		0		0	1419.21	0
Calpain	14	66	VIEALKLEDTLLDED		0		387.87	0	0		4777.08		0	625.66	0	4777.08
Calpain	14	67	EALKLEDTLLDEDQE		0		0	0	0		6454.84		0	0	0	6454.84
Calpain	16	2	LKLEDTLLDEDQEIE		96.715		3589.25	0	0		7429.77		0	3862.65	1565.81	7429.77
Calpain	16	3	LEDTLLDEDQEIEQK		0		1091.25	2107.36	0		4577.19		0	1599.12	1476.89	4577.19
Calpain	16	4	DTLLDEDQEIEQKFL		0		1507.18	2979.4	0		3893.88		0	2066.81	1545.18	3893.88
Calpain	16	5	LLDEDQEIEQKFLAI		0		1402.95	5247.93	0		0		0	1604.78	1785.07	27132.8	LKLEDTLLDEDQEIE	P18
Calpain	16	6	DEDQEIEQKFLAIRD		95.425		1333.84	1227.35	0		0		0	802.73	1194.08
Calpain	16	7	DQEIEQKFLAIRDPK		0		0	0	0		0		0	0	0
Calpain	16	8	EIEQKFLAIRDPKTN		0		0	0	0		0		0	0	0
Calpain	16	9	EQKFLAIRDPKTNAI		0		0	0	0		0		0	0	0
Calpain	16	10	KFLAIRDPKTNAINA		0		0	0	0		0		0	0	0
Calpain	16	11	LAIRDPKTNAINAVK		0		0	0	492.52		0		0	0	0
Calpain	16	12	IRDPKTNAINAVKLG		0		0	0	0		0		0	0	0
Calpain	16	13	DPKTNAINAVKLGEL		0		0	0	0		0		0	0	0
Calpain	16	14	KTNAINAVKLGELLN		0		0	0	0		0		0	0	0
Calpain	16	15	NAINAVKLGELLNNS		0		0	0	0		0		0	0	0
Calpain	16	16	INAVKLGELLNNSTL		0		0	0	0		0		0	0	0
Calpain	16	17	AVKLGELLNNSTLQD		0		0	0	0		0		0	0	0
Calpain	16	18	KLGELLNNSTLQDIP		0		91.13	0	381.45		0		0	577.48	0
Calpain	16	19	GELLNNSTLQDIPNF		88.935		2758.64	2548.66	6678.18		0		5405.83	1340.08	0
Calpain	16	20	LLNNSTLQDIPNFQG		97.1		492.4	311.94	740.7		0		0	317.89	0
Calpain	16	21	NNSTLQDIPNFQGFN		1394.66		1024.05	4727.96	4826.97		0		2985.29	355.6	1124.4
Calpain	16	22	STLQDIPNFQGFNKE		0		210.05	0	0		0		0	0	0
Calpain	16	23	LQDIPNFQGFNKELC		0		993.1	0	36.17		0		1425.05	510.75	0
Calpain	16	24	DIPNFQGFNKELCRS		23.05		100.88	0	0		0		689.89	0	0
Calpain	16	25	PNFQGFNKELCRSMV		0		0	0	0		0		2206.78	14.72	0
Calpain	16	26	FQGFNKELCRSMVAS		0		0	0	0		0		0	0	0
Calpain	16	27	GFNKELCRSMVASVD		287.87		0	0	0		0		0	0	0
Calpain	16	28	NKELCRSMVASVDNN		132.43		0	0	0		0		1033.31	0	0
Calpain	16	29	ELCRSMVASVDNNLT		0		0	0	0		0		0	0	0
Calpain	16	30	CRSMVASVDNNLTGH		0		0	0	0		0		0	0	0
Calpain	16	31	SMVASVDNNLTGHVE		0		0	0	0		0		0	0	0
Calpain	16	32	VASVDNNLTGHVELN		0		625.69	26.22	1493.27		0		2016.17	231.28	0
Calpain	16	33	SVDNNLTGHVELNEF		1999.46		4714.17	10910.9	4362.97		4229.1		5470.87	2214.05	3977.88	4362.97
Calpain	16	34	DNNLTGHVELNEFMD		2760.55		4046.03	7782.99	4776.13		2996.94		9148.16	1881.43	3980.99	4776.13
Calpain	16	35	NLTGHVELNEFMDLW		5667.9		10457	31806.8	14382.2		11036.3		20472.8	4549.36	12323	14382.2
Calpain	16	36	TGHVELNEFMDLWIQ		3135.59		6057.18	17983.4	10230.8		4055.88		11194.1	2378.73	4755.59	10230.8
Calpain	16	37	HVELNEFMDLWIQAK		146.395		1585.1	46.85	4226.42		0		3694.87	630.03	0	4226.42
Calpain	16	38	ELNEFMDLWIQAKGW		2317.65		2538.28	8225.55	6191.31		0		7772.87	1851.6	2512.36	6191.31
Calpain	16	39	NEFMDLWIQAKGWKH		718.535		629.86	0	3710.15		0		4216.59	367.81	0	3710.15
Calpain	16	40	FMDLWIQAKGWKHIF		735.455		291.29	0	4333.62		0		1640.65	794.85	0	4333.62
Calpain	16	41	DLWIQAKGWKHIFIK		0		1130.47	0	32009.9		0		0	0	0	32009.9
Calpain	16	42	WIQAKGWKHIFIKHD		0		505.41	0	2501.46		0		0	0	0	84223.5	NLTGHVELNEFMDLW	P19
Calpain	16	43	QAKGWKHIFIKHDVD		0		150.6	0	0		0		0	0	0
Calpain	16	44	KGWKHIFIKHDVDQS		0		179.83	0	0		0		0	0	0
Calpain	16	45	WKHIFIKHDVDQSGY		2291.02		3440.15	7158.87	7797.69		0		6886.23	1128.06	1822.15	7797.69
Calpain	16	46	HIFIKHDVDQSGYFS		1272.33		4730.2	5343.74	5591.02		0		6429.38	1274.85	1257.06	5591.02
Calpain	16	47	FIKHDVDQSGYFSAY		2080.7		4116.58	9738.23	7546.19		0		5904.57	2159.33	2895.19	7546.19
Calpain	16	48	KHDVDQSGYFSAYEF		3191.61		8629.73	9882.11	12976.4		0		7184.47	2630.39	3961.51	12976.4
Calpain	16	49	DVDQSGYFSAYEFRE		3617.87		8084.09	12675.6	14335.9		0		10258.1	2808.01	6626.28	14335.9
Calpain	16	50	DQSGYFSAYEFREAL		2116.1		3091.45	7207.53	7566.77		0		5515.42	1649.11	2306.73	7566.77
Calpain	16	51	SGYFSAYEFREALND		2105.6		3628.38	6768.23	1839.32		0		3301.5	1300.3	2461.66	55813.9	KHDVDQSGYFSAYEF	P20
Calpain	16	52	YFSAYEFREALNDAG		1403.11		2519.26	6203.24	4015.54		0		5393.34	1581.77	2123.19	4015.54
Calpain	16	53	SAYEFREALNDAGYH		4325.3		6798.91	14450.7	14314.8		0		12656.6	2128.27	4037.46	14314.8
Calpain	16	54	YEFREALNDAGYHVS		2417.93		2888.62	10304.4	9131.27		0		11868.2	1183.27	2879.16	9131.27
Calpain	16	55	FREALNDAGYHVSNR		1997.02		3308.33	6194.08	10816.8		0		1913.52	1842.71	1389.42	10816.8
Calpain	16	56	EALNDAGYHVSNRLI		141.715		373.76	612.57	1290.73		0		454.13	136.32	0	38278.4	SAYEFREALNDAGYH	P21
Calpain	16	57	LNDAGYHVSNRLINA		0		0	0	0		0		0	0	0
Calpain	16	58	DAGYHVSNRLINAII		0		0	0	0		0		0	0	0
Calpain	16	59	GYHVSNRLINAIINR		1987.15		513.56	0	5867.97		0		0	0	0
Calpain	16	60	HVSNRLINAIINRYQ		1136.78		810.44	0	0		0		0	658.73	0
Calpain	16	61	SNRLINAIINRYQDP		941.615		1353.14	0	946.53		0		0	0	0
Calpain	16	62	RLINAIINRYQDPGT		0		0	0	0		0		0	0	0
Calpain	16	63	INAIINRYQDPGTDK		0		0	0	0		0		0	0	0
Calpain	16	64	AIINRYQDPGTDKIS		0		0	0	0		0		0	0	0
Calpain	16	65	INRYQDPGTDKISFE		0		2897.59	0	0		0		0	521.85	0
Calpain	16	66	RYQDPGTDKISFEDF		2055.69		2564.22	2162.06	2822.2		0		4759.73	1498.83	2972.95
Calpain	16	67	QDPGTDKISFEDFML		837.375		166.7	0	2271.81		0		1962.52	10.22	1208.73
Calpain	18	2	PGTDKISFEDFMLCM		192.005		2156.39	4200.49	0		0		2941.36	1888.67	2044.25
Calpain	18	3	TDKISFEDFMLCMVR		9.81		1399.26	6824.2	0		0		0	1048.69	1953.96
Calpain	18	4	KISFEDFMLCMVRLK		0		0	0	1711.63		0		0	0	0
Calpain	18	5	SFEDFMLCMVRLKTA		0		0	0	0		0		0	0	0
Calpain	18	6	EDFMLCMVRLKTAFE		0		722.44	1559.59	0		0		0	841.84	1072.12
Calpain	18	7	FMLCMVRLKTAFETI		0		0	0	0		0		0	94.08	179.73
Calpain	18	8	LCMVRLKTAFETIEA		0		0	0	0		0		0	709.81	70.94
Calpain	18	9	MVRLKTAFETIEAHP		0		0	0	0		0		0	538.53	0
Calpain	18	10	RLKTAFETIEAHPKN		0		0	0	911.92		0		0	75.65	0
Calpain	18	11	KTAFETIEAHPKNIE		0		0	0	0		0		0	0.65	0
Calpain	18	12	AFETIEAHPKNIEGT		0		0	0	0		0		0	311.19	155.85
Calpain	18	13	ETIEAHPKNIEGTSL		0		0	0	0		0		0	0	0
Calpain	18	14	IEAHPKNIEGTSLFS		0		173.63	0	83.89		0		0	1196.96	506.74
Calpain	18	15	AHPKNIEGTSLFSAE		0		0	0	0		0		0	581.32	0
Calpain	18	16	PKNIEGTSLFSAEDY		1537.55		5749.72	4031.84	3850.85		0		6314.24	3772.98	2775.21	3850.85
Calpain	18	17	NIEGTSLFSAEDYLR		2394.52		4587.29	5174.1	7753.49		0		6637.46	2696.93	2581.91	7753.49
Calpain	18	18	EGTSLFSAEDYLRFS		512.935		2392.61	2836	4186.46		0		2774.4	1612.25	1515.5	4186.46
Calpain	18	19	TSLFSAEDYLRFSVY		1536.27		2177.72	6238.43	5189.49		0		4050.45	1027.01	2657.15	5189.49
Calpain	18	20	SLFSAEDYLRFSVYI		1133.15		2647.48	4546.85	6393.24		0		2730.27	1158.5	2167.45	6393.24
																27373.5	EGTSLFSAEDYLRFS	P22

[truncated: 35 more sheets: 10.Ferritin 2, 11.Apoferrintin, 12.NPC2, 13.Saposin 1, 14.Saposin 2, 15.Saposin 3, 16.Saposin 4, 17.Saposin 5, 18.Saposin 6, 19.LAMP-1, 20.TSP-2, 21.TSP-194970, 22.Annexin 074150, 23.Annexin 074140, 24.Annexin 077720, 25.CD59-like 105220, 26.VAL-7, 27.MEG-4.1N, 28.MEG-4.1C, 29.MEG-4.2 …]
